# Supplementary material for: Unraveling the mechanisms of propofol-induced psychological dependence: a multi-omics approach linked to gut microbiota in hippocampal function
Source: Front Med (Lausanne). 2025 Apr 3;12:1539467. doi: 10.3389/fmed.2025.1539467 (PMC12005058; doi:10.3389/fmed.2025.1539467)
Supplement: Supplementary file 1 [file Data_Sheet_1.zip]

Archive with 28 entries (24 files):
- raw data/
- raw data/Addiction VS Drug .xlsx
- raw data/cacoine.xlsx
- raw data/Macrogenome sequencing/
- raw data/Macrogenome sequencing/diversity_index.xlsx
- raw data/Macrogenome sequencing/Propofol VS Alcohol PCA.xlsx
- raw data/Macrogenome sequencing/Propofol VS Saline KEGG LDA Score.xlsx
- raw data/Macrogenome sequencing/Propofol VS Saline PCA.xlsx
- raw data/Off-target metabolome sequencing/
- raw data/Off-target metabolome sequencing/Alcohol vs Saline.Matebolites.class.xlsx
- raw data/Off-target metabolome sequencing/Alcohol_vs_Saline .xlsx
- raw data/Off-target metabolome sequencing/Alcohol_vs_Saline.OPLSDA.xlsx
- raw data/Off-target metabolome sequencing/KEGG_enrichment.xlsx
- raw data/Off-target metabolome sequencing/Metabolite_data.xlsx
- raw data/Off-target metabolome sequencing/Propofol vs Saline .Matebolites.class.xlsx
- raw data/Off-target metabolome sequencing/Propofol_vs_Alcohol .xlsx
- raw data/Off-target metabolome sequencing/Propofol_vs_Saline .xlsx
- raw data/Off-target metabolome sequencing/Propofol_vs_Saline.OPLSDA.xlsx
- raw data/R代码.doc
- raw data/transcriptome sequencing/
- raw data/transcriptome sequencing/Alcohol_vs_Saline.DEGs_Result.xlsx
- raw data/transcriptome sequencing/Alcohol_vs_Saline.EnrichKEGG.total.xlsx
- raw data/transcriptome sequencing/Propofol_vs_Alcohol.DEGs_Result.xlsx
- raw data/transcriptome sequencing/Propofol_vs_Saline.DEGs_Result.xlsx
- raw data/transcriptome sequencing/Propofol_vs_Saline.EnrichKEGG.total.xlsx
- raw data/transcriptome sequencing/Saline vs Alcohol GO圈图.xlsx
- raw data/transcriptome sequencing/Saline vs Propofol GO圈图.xlsx
- raw data/WB.pdf
