# Supplementary material for: Unraveling the mechanisms of propofol-induced psychological dependence: a multi-omics approach linked to gut microbiota in hippocampal function
Source: Front Med (Lausanne). 2025 Apr 3;12:1539467. doi: 10.3389/fmed.2025.1539467 (PMC12005058; doi:10.3389/fmed.2025.1539467)
Supplement: Supplementary file 1 [file Data_Sheet_1.zip › raw data/Addiction VS Drug .xlsx]

## Sheet: Sheet1
Addiction	Drug					Venn
Myd88	tcn1						GABRA2
Akt1	il6						GABBR2
Mtor	ugt1a9						ALDH2
Myc	tnf						CHRNA3
Cnr1	casp3						MAOB
Rb1	EC 2.4.1.17						EGFR
Creb1	axin2						SLC6A2
Slc6a3	sbp						MET
Drd2	akt1						NR3C1
Oprm1	bcl2						CHRM2
Ncam1	il10						AR
Ezh2	ca1						MGLL
Chrna7	EC 1.15.1.1						GABBR1
Aqp4	EC 1.13.12.8						ESR1
Camk2a	ugt1a1						GABRA5
Atg5	EC 2.7.3.2						MC4R
Atg7	alb						TSPO
E2f1	mct						F2
Gria1	pomc						GAD1
Cnr2	cxcl8						CAMK4
Crh	a4galt						JAK2
Braf	gpt						APP
Hras	ugt2b7						NOS1
Cdk5	EC 2.6.1.1						CHRNA1
Htr1a	prkcq						CHRNB1
Grin2a	cyp2b6						CHRND
Myb	cck						CHRNG
Dcx	pik3ca						YAP1
Epha4	ugt1a6						HTR2C
Rxra	EC 1.14.14.1						CCKBR
Hcrt	bdnf						MDM2
Chrnb2	crp						GABRA1
Grm1	s100b						GABRG2
Sigmar1	glra2						PTGS1
Raf1	tlr4						ALOX5
Drd3	mapk14						ECE1
Asic1	ugt1a4						HTR2B
Nras	ins
Oprk1	ighmbp2
Pdyn	cd4
Htr3a	bche
Crhr2	hmox1
Efna5	EC 2.7.11.24
Foxa1	mpo
Plk1	cd8a
E2f3	fos
Oprl1	cat
Eif2a	EC 2.7.7.31
E2f2	cacna1i
Rack1	syt1
Kcnn3	scnn1g
Epha5	ptgs2
Grk5	mtor
Nrcam	cpb
Mpdz	sef
Klc1	AFULGI_RS11070
Maged1	nos3
Nat8l	stat3
Gpr3	prkx
Nisch	ugt1a3
Hnrnph1	EC 1.11.1.9
Hdgf	eno2
Slc1a5	casp9
Ptp4a3	nos2
Tfcp2	anxa5
Lig3	EC 3.4.21.59
Bptf	htr3a
Npff	cd3g.S
Gpr151	prl
Hace1	gfap
Baz1a	oprd1
NEWENTRY	slc22a16
Hbtq	ighe
Mmp9	nmt
Fmr1	UGT1A
Gsk3b	clcn5
Grin1	avp
Tnc	cyp2c9
Nrg1	tnni3
En1	adrb3
Adora1	grin2b
Arrb2	mapk8
Crhr1	trpa1
Comt	oprm1
Cry1	becn1
Disc1	lipn
Cry2	ctnnb1
Atp1a3	syp
Npy1r	nfe2l2
Slc18a3	oaz1
Dtnbp1	EC 3.1.3.1
Kalrn	il4
Shank1	hmgb1
Drd5	il2
Akap5	ca3
Gpr88	trappc9
Ckap5	ace
Dgki	HTR2B
Cplx4	GABRB2
Bdnf	GABRB3
Per2	GABRA1
Slc17a6	PTGS1
Glp1r	SLC6A2
Grm2	HTR2C
Grm3	GABBR2
Aanat	ESR1
BDNF-AS	ITGAL
GABRA2	RBBP9
SLC6A4	TSPO
GABBR2	NOS1
ANKK1	CES1
MAOA	EGFR
ALDH2	GABRB3
POMC	GABRA2
CHRNA5	BACE2
HTR2A	BACE1
OPRD1	CHRM2
ADH1B	CHRM1
PNOC	LIPE
FOS	AKR1B1
NPY	MC4R
ADH1C	HRH4
TPH1	NPEPPS
TAS2R16	HTR1A
STAT3	MGLL
CHRNA3	GABRA5
MAPK1	TLR9
CYP2E1	TYR
DBH	KCNJ11
LOC110806262	ALDH2
TNF	ALDH1A1
CHRNA2	ALDH3A1
GPT	SHBG
OXT	PDE7A
SLC17A5	ESR2
GAL	IDH1
GRIN2B	FAAH
LEP	PTGER1
PRKAR1A	CYP11B1
CYP2B6	CTSK
CBS	ECE2
GPSM1	PIM1
CHRNB4	PIM2
TBK1	CTRB1
SLC2A3	EIF2AK2
FIP1L1	AR
GGT1	ADORA1
PAND1	APP
TP53	CCKBR
MAOB	TRPM8
CYP1A1	FLT1
GSTM1	NR3C1
GSTT1	MAPK10
SMAD5-AS1	PTK2
IL6	ECE1
GRM8	TNKS2
PENK	MAOB
TTC12	HSP90AB1
AKR1A1	CTSL
ALB	CTSB
KRAS	TNKS
ALDH9A1	PMM2
TPH2	EPHX2
TLR4	MPI
EGFR	MCHR1
PIK3CA	PHOSPHO1
ADCY8	CTSH
CRHBP	CHRNB1
TMX2-CTNND1	CHRNA4
PRKCA	GCGR
HTR3B	CTSD
PRL	CHRNA3
PML	MDM2
CYP1A2	CHRNA7
RCBTB1	CXCR2
LOC126807122	MET
NRXN1	P2RX7
TF	JAK3
TLR3	JAK2
NPM1	ASAH1
STAT5B	PPIA
TRAF3	CYP11B2
NTS	GRM2
LINC01672	FLT3
ABCD1	FNTA
SLC6A2	CCR4
KCNJ3	ALOX5
MALAT1	GABRG2
MAP2K1	GABRA3
MAPK3	ABCC9
RARA	CHRNA1
TBL1XR1	CHRNG
HTT	CHRND
NUMA1	CHRNB2
ZBTB16	FNTB
BCOR	ICAM1
TICAM1	ITGB2
LEMD3	GABBR1
UNC93B1	argK
IRF2BP2	miaA
NABP1	dinI
FOSB	srp19
SOD2-OT1	spsE
CHRNB3	eagT6
CHRNA6	hrcQb
SLC18A2	Egf
MEG8	napA
MET	GP64
CYP2D6	BETVII
TH	S100A8
MIR486-1	PTPRN
CARTPT	RPS3
MIR133B	mscL
GHRL	gcvT
GNAI1	Anp32a
IL1B	cadC
SNORD50A	ACBD7
ODS1	hxlB
NTRK2	gatD
CHRNA9	murG
CHRNA10	Rab5c
LEPR	Gsta1
MIR181B1	AMD1
PRKCB	CALML3
BCL2	comA
PPP3CA	AF_1796
NR4A2	SP_1372
MIR223	Y10A
JUN	shc
NR3C1	ymcA
CRP	MEX3D
APOA1	PTPRJ
CHRM2	TEF1
NRXN3	TEF2
GABRA4	RAC1
HTR1B	cdc6-1
GSTP1	trpS
ABCB7	HSE1
MTHFR	mtnB
PPIG	KAR3
AR	nadE
PPP1R1B	F
HFE	Prss2
ZNF804A	CAM
MAP2K2	AAT2
MIR9-1	RGS18
CCK	rrp41
MIR140	GPD
SNCA	cyoB
ACHE	DAPK3
CERNA3	H2-Ea
MCL1	NR1D2
IL10	atpF
PTEN	fabB
MGLL	ACIAD0353
GPR55	LRBA
CSMD1	fixL
ACKR1	secY
MIR21	rfbD
RUNX1	moeA
MIR196A1	CEP3
MIR128-2	ppa
GABBR1	bglIIR
NFE2L2	aldA
ADH7	Taf9
MEG3	dmpG
BCHE	LAP3
GDNF	RUNX1T1
MIR29C	ARR10
NFKB1	pcn1
C20orf203	emrD
ACTB	TPK1
TACR1	Rufy3
CSNK1E	F2
SLC35G1	TJP1
SNORD116-1	alr3165
CREBBP	ADAM17
ABCB1	Vav1
SLC4A7	TM_0065
MC2R	secA
DLG4	gatA
MIR199A1	MPN_423
GFAP	CDC33
AVP	top6A
ABHD12	ung
GRIA2	Sin3b
PON1	dhaK
TRA-TGC7-1	PH1782.1
DAGLA	petA
CADM2	panB
NAPEPLD	rop
KCNT2	ipi1
ANKFN1	sdhA
SCOC	KAS
ZNF704	Cyb5b
C17orf58	YAP1
CCDC190	malE
TFIP11-DT	mukB
PIK3CG	sinR
BCL2L1	AHA2
HSP90AA1	MTRR
KMT2A	aroB
NEFL	SYNCRIP
GNAS	yxeI
ACE	parC
ADH4	GALM
ESR1	caf1
ALK	CITED2
INA	Hnrnpll
CCND1	pccA
CYP3A4	argB
GABRA5	mtnA
ZNF699	glmU
CDKN3	S100A11
SCARNA5	frdA
GABRG1	BVRF2/BdRF1
ERBB2	Iyd
GRIA3	capD
MC4R	REPS2
NEFH	puhA
SERPINA1	mgsA
TSPO	los1
IGF1	NAGK
CHRM5	Capn2
F2	RGS6
GAD1	SSE1
CTNNB1	murI
HYKK	ATIC
ATP7B	PDI1
GRN	SOD2
TDO2	SKP1A
TRANK1	PLA2G2A
KCNJ9	Gcm1
GAD2	lush
CAMK4	L3
GARS1-DT	HOXB13
TRC-GCA24-1	nifL
LRTOMT	TNNC2
IL1RN	PSPTO_2686
MBP	luxB
JAK2	Reps1
BCR	VC_1409
APP	Edc3
CDKN1B	rfbF
FYN	Saci_0192
BCL2L11	cII
PRKCG	PRPS1
MCOLN1	rhmD
IREB2	OPG170
XRCC1	putA
PSMA4	MYNN
GRM6	TPR
LINC02605	S100P
AFP	RNR2
INS	Crebbp
GPT2	ARHGAP11A
MIR214	31
KCNJ5	ecoRIIR
NOS2	folD
RETN	NSNH
SLC1A2	ARHGEF12
RET	GR
ABL1	petB
STAT1	Flot2
CEBPB	estB
CALM1	caiB
ADORA2A	dphB
CDKN1A	BT_4395
TERC	argJ3
MIAT	oat2
CDK7	trpA
PTPRB	ALOX12
FOXP2	ITPKC
NGF	CYP2C5
NOS1	USP19
NTRK3	MJ0130
TGFB1	ipdC
TKT	NPC2
PPP1CC	proS
APOB	sufU
CHRNA1	TAF13
CHRNB1	yggX
EPHX1	HHT1
CHRND	HHT2
CHRNG	RHO
FTCD	TM_1169
FRMD4A	MJ1052
TAS2R38	yycE
MIR504	gch3
MIR192	HSD17B4
H3C12	ppaC
ENO2	MJ1563
YAP1	nanA
MIR34C	glxK
PPARG	LYS3
CD4	zwf
ATP12A	SAV1866
ATP4A	hha
OGN	CDC4
MIR106B	alpha-Man-IIa
MIR412	nthA
HTR2C	rbgA
PRKG1	AZGP1
CCKBR	hisE
ABAT	STP22
DLEU2	ghbA1
SNORA69	SERPING1
CAMK2D	MT0975
SAMMSON	Rv0948c
ANPEP	ccp
SP1	CAMK4
CPQ	CPK1
RIMS2	orn
XIRP2	CTH
STYXL2	ykoF
LEPQTL1	USH1C
HRH3	yhfA
MIR22	NMA1193
DGCR5	NMA1859
VPS13A	PNG1
CCL2	yedP
CDK4	tig
BIRC5	GLRB
IL3	Trpv6
BAD	rsmF
DNAH8	GPM1
MIR23B	accD5
HIF1A	PNLIP
CCKAR	MIC1
SRD5A2	Kics2
TIRAP	ligA
PRKACA	yjcS
GRIA4	RAB7A
PRKACB	GAD1
ADCY1	xynD
ACTG1	araC
ARAF	49
GJB1	mazG
PPP1CA	TTHA1152
PPP1CB	Ighg1
PRKACG	thiC
RAP1A	trpF
ACTG2	ygaV
RAP1B	rcoxA
PPP1R1A	fbaA
NPY5R	H2-K1
CAT	elbB
HMGCR	Kcnip3
WEE1	PH0601
CALCOCO2	yfjZ
MECP2	Tcea3
NTSR1	yxaF
IL2	ybaA
LINC00689	SMG7
GRIN2D	rsbU
SNORD15A	snoaL
ERBB4	YARS1
HDAC9	HA
APBA2	guaB
ADGRL3	dld
CREM	pufC
MDM2	ANXA1
ETV6	mazE
MEIS1	sdrG
H3-4	fliI
HOXA9	rep
MIR10B	TBC1D14
MIR146A	PRO2
BRD4	UL44
CNTNAP2	43
PWAR1	rpl1
NPY4R	FRQ1
SMARCB1	parD
GABRD	C8A
XIST
OXTR
TUG1
TACR3
DUSP1
NUCB1
HNF1A
FGFR1
PDGFRB
ATM
FH
FAS
IRF4
NFASC
MIR126
MIR15B
PORCN
EGFR-AS1
ERBB3
WLS
KCNQ1OT1
SIRT1
GLI1
TP73
IGF2
NKX2-1
TYMS
FKBP5
SYP
TRD-GTC9-1
NEFM
CEBPG
GAS5
TMEM106B
PBRM1
OPRPN
SRC
TUBA4A
CTNNA2
MIR369
TGFBR2
SYK
NLGN4X
ADCY2
KARS1
GALC
ALMS1
GLS
GRIN3B
WWTR1
PRM2
MIR122
IRAK1
SLC6A8
TXNRD2
DGCR8
UFD1
ARVCF
GABRA1
CSF1R
DDC
PKNOX2
MIRLET7D
MIR342
FGFR2
CDK5R1
VIPR2
TASP1
GRIN3A
BCYRN1
MIR190B
MIR641
GHSR
GATA4
GABRG2
CYP2A3
CYP2A
P450C2A
ENFL1
AGT
CD38
EDN2
EDN1
EDN3
AGTR1
BDKRB2
TBXA2R
PTGS1
KEL
CYSLTR1
ALOX5
KCNMB4
KCNMB2
PTGS2
ACE2
ADRA1D
ADM
ADRA1A
NPPC
PDE5A
UTS2R
EDNRB
ADRA1B
P2RX1
ATP1A2
PRKCQ
ECE1
EDNRA
BMPR2
AVPR1A
RHOA
HTR2B
F2R
CAV1
