# Supplementary material for: Unraveling the mechanisms of propofol-induced psychological dependence: a multi-omics approach linked to gut microbiota in hippocampal function
Source: Front Med (Lausanne). 2025 Apr 3;12:1539467. doi: 10.3389/fmed.2025.1539467 (PMC12005058; doi:10.3389/fmed.2025.1539467)
Supplement: Supplementary file 1 [file Data_Sheet_1.zip › raw data/cacoine.xlsx]

## Sheet: Sheet1
test_id	gene_id	gene	locus	sample_1	sample_2	status	value_1	value_2	log2(fold_change)	test_stat	p_value	q_value	significant
0610005C13Rik	0610005C13Rik	0610005C13Rik	chr7:52823164-52845080	q1	q2	NOTEST	0.200034	0.0816014	-1.29358	0.661336	0.508397	1	no
0610007C21Rik	0610007C21Rik	0610007C21Rik	chr5:31338408-31356996	q1	q2	OK	43.9247	42.2714	-0.0553508	0.405051	0.68544	0.941247	no
0610007L01Rik	0610007L01Rik	0610007L01Rik	chr5:130695613-130719635	q1	q2	OK	10.7286	10.1575	-0.0789065	0.625845	0.531417	0.909273	no
0610007P08Rik	0610007P08Rik	0610007P08Rik	chr13:63916627-64001609	q1	q2	OK	3.64631	3.67642	0.0118656	-0.0709898	0.943406	0.989289	no
0610007P14Rik	0610007P14Rik	0610007P14Rik	chr12:87156404-87165495	q1	q2	OK	15.8453	16.6384	0.0704609	-0.455348	0.648859	0.934375	no
0610007P22Rik	0610007P22Rik	0610007P22Rik	chr17:25377114-25393309	q1	q2	OK	7.365	8.74613	0.247959	-1.09645	0.272884	0.785007	no
0610008F07Rik	0610008F07Rik	0610008F07Rik	chr2:163318053-163367457	q1	q2	NOTEST	0	0	0	0	1	1	no
0610009B14Rik	0610009B14Rik	0610009B14Rik	chr12:81787361-81793453	q1	q2	NOTEST	0	0	0	0	1	1	no
0610009B22Rik	0610009B22Rik	0610009B22Rik	chr11:51498886-51502136	q1	q2	OK	15.3746	15.6676	0.0272343	-0.148093	0.882269	0.980266	no
0610009D07Rik	0610009D07Rik	0610009D07Rik	chr12:4824413-4834465	q1	q2	OK	24.8645	30.7808	0.307944	-2.28649	0.0222256	0.3732	no
0610009L18Rik	0610009L18Rik	0610009L18Rik	chr11:120209991-120212504	q1	q2	OK	1.25928	3.73348	1.56792	-2.7982	0.00513886	0.220971	no
0610009O20Rik	0610009O20Rik	0610009O20Rik	chr18:38398058-38422283	q1	q2	OK	10.5157	9.57347	-0.135434	0.935774	0.34939	0.828516	no
0610010B08Rik	0610010B08Rik,Gm14308,Gm14430	0610010B08Rik,Gm14308,Gm14430	chr2:175594788-176850107	q1	q2	OK	2.86927	3.59696	0.326096	-1.28253	0.199656	0.720893	no
0610010F05Rik	0610010F05Rik	0610010F05Rik	chr11:23473775-23533631	q1	q2	OK	13.3278	12.1294	-0.135923	1.15972	0.246164	0.764338	no
0610010K14Rik	0610010K14Rik	0610010K14Rik	chr11:70048705-70051416	q1	q2	OK	10.4753	11.5976	0.14683	-0.53979	0.589342	0.92335	no
0610010O12Rik	0610010O12Rik	0610010O12Rik	chr18:36508277-36553024	q1	q2	OK	5.44801	7.56374	0.473371	-1.51186	0.130569	0.655905	no
0610011F06Rik	0610011F06Rik	0610011F06Rik	chr17:26012444-26014108	q1	q2	OK	11.2416	8.61576	-0.383798	1.75701	0.0789154	0.559831	no
0610011L14Rik	0610011L14Rik	0610011L14Rik	chr2:156373311-156394708	q1	q2	OK	7.79409	8.80753	0.176358	-1.30642	0.191409	0.714435	no
0610012G03Rik	0610012G03Rik	0610012G03Rik	chr16:31947136-31948607	q1	q2	OK	17.1546	14.6615	-0.226558	1.56414	0.117784	0.636464	no
0610012H03Rik	0610012H03Rik	0610012H03Rik	chr2:105064498-105220017	q1	q2	NOTEST	0.0115171	0	-1.79769e+308	-1.79769e+308	0.435855	1	no
0610030E20Rik	0610030E20Rik	0610030E20Rik	chr6:72297310-72303154	q1	q2	OK	4.22302	4.40314	0.0602597	-0.403202	0.686799	0.942245	no
0610031J06Rik	0610031J06Rik	0610031J06Rik	chr3:88128944-88132553	q1	q2	OK	11.178	12.2103	0.127438	-0.810646	0.417569	0.857566	no
0610037L13Rik	0610037L13Rik	0610037L13Rik	chr4:107562503-107570407	q1	q2	OK	14.0897	14.9151	0.0821333	-0.561839	0.574226	0.919912	no
0610037P05Rik	0610037P05Rik	0610037P05Rik	chr16:14299336-14317425	q1	q2	OK	24.5025	26.7796	0.128208	-0.999988	0.317317	0.811818	no
0610038B21Rik	0610038B21Rik	0610038B21Rik	chr8:79774264-80042477	q1	q2	NOTEST	0.0595361	0.298106	2.32399	-1.15127	0.249623	1	no
0610039K10Rik	0610039K10Rik	0610039K10Rik	chr2:163449008-163471536	q1	q2	NOTEST	0.0962915	0	-1.79769e+308	-1.79769e+308	0.373658	1	no
0610040B10Rik	0610040B10Rik	0610040B10Rik	chr5:144090986-144094383	q1	q2	OK	1.20522	3.16545	1.39312	-1.93326	0.0532036	0.492223	no
0610040F04Rik	0610040F04Rik	0610040F04Rik	chr6:108527032-108616919	q1	q2	NOTEST	0.398382	0.53029	0.412628	-0.243796	0.807388	1	no
0610040J01Rik	0610040J01Rik	0610040J01Rik	chr5:64203733-64290858	q1	q2	OK	2.25171	2.05746	-0.130156	0.459511	0.645867	0.934375	no
0610043K17Rik	0610043K17Rik	0610043K17Rik	chr4:101019128-101071790	q1	q2	NOTEST	0.683434	0.534397	-0.35489	0.346962	0.72862	1	no
0910001L09Rik	0910001L09Rik	0910001L09Rik	chr5:138696709-138700623	q1	q2	OK	16.2285	17.6961	0.124901	-0.729971	0.465408	0.881307	no
100043387	100043387,OTTMUSG00000016609	100043387,OTTMUSG00000016609	chr2:175594788-176850107	q1	q2	LOWDATA	0	0	0.0554837	0	1	1	no
1100001G20Rik	1100001G20Rik	1100001G20Rik	chr11:83560441-83566148	q1	q2	NOTEST	0	0	0	0	1	1	no
1110001A16Rik	1110001A16Rik	1110001A16Rik	chr17:79315838-79336410	q1	q2	OK	5.52515	6.58239	0.252598	-1.0316	0.302261	0.806154	no
1110001J03Rik	1110001J03Rik	1110001J03Rik	chr6:38484860-38489449	q1	q2	OK	22.1104	19.1332	-0.208648	0.955624	0.339262	0.819294	no
1110002B05Rik	1110002B05Rik	1110002B05Rik	chr12:55746360-55757559	q1	q2	OK	17.433	16.6858	-0.0631984	0.433242	0.664839	0.93671	no
1110002L01Rik	1110002L01Rik	1110002L01Rik	chr12:3365131-3426747	q1	q2	OK	1.48159	1.83067	0.305224	-0.459915	0.645577	0.934375	no
1110002N22Rik	1110002N22Rik	1110002N22Rik	chr11:79950179-79955655	q1	q2	OK	3.42924	2.62658	-0.384706	1.30724	0.191132	0.714435	no
1110003E01Rik	1110003E01Rik	1110003E01Rik	chr5:65839993-65884074	q1	q2	OK	35.7502	35.6784	-0.00290098	0.0261237	0.979159	0.996005	no
1110004E09Rik	1110004E09Rik	1110004E09Rik	chr16:90926055-90935094	q1	q2	OK	13.1769	12.4681	-0.0797693	0.472217	0.636772	0.933079	no
1110004F10Rik	1110004F10Rik	1110004F10Rik	chr7:123236893-123248724	q1	q2	OK	43.1549	45.7319	0.0836746	-0.728916	0.466053	0.881634	no
1110005A03Rik	1110005A03Rik	1110005A03Rik	chr11:116704828-116711054	q1	q2	OK	6.5071	6.47354	-0.00745953	0.0323867	0.974164	0.99481	no
1110006O24Rik	1110006O24Rik	1110006O24Rik	chr5:116081057-116081825	q1	q2	OK	0.732781	0.199477	-1.87716	1.55013	0.121112	0.641563	no
1110007C09Rik	1110007C09Rik	1110007C09Rik	chr13:49298319-49311395	q1	q2	OK	1.39027	1.98638	0.514774	-0.997804	0.318374	0.811818	no
1110008F13Rik	1110008F13Rik	1110008F13Rik	chr2:156688857-156712814	q1	q2	OK	29.9069	29.6334	-0.0132538	0.09816	0.921805	0.986703	no
1110008J03Rik	1110008J03Rik	1110008J03Rik	chr5:121059068-121062598	q1	q2	OK	5.83313	7.14441	0.292546	-1.34854	0.177486	0.701305	no
1110008L16Rik	1110008L16Rik	1110008L16Rik	chr12:56381800-56483478	q1	q2	OK	1.29839	1.48008	0.188944	-0.512771	0.608111	0.927356	no
1110008P14Rik	1110008P14Rik	1110008P14Rik	chr2:32234620-32237435	q1	q2	OK	94.3186	85.7546	-0.137329	1.16444	0.244246	0.762439	no
1110012D08Rik	1110012D08Rik	1110012D08Rik	chr10:128227965-128241426	q1	q2	OK	2.54749	2.43775	-0.0635235	0.257519	0.796778	0.968153	no
1110012J17Rik	1110012J17Rik	1110012J17Rik	chr17:66686321-66799090	q1	q2	OK	7.56562	7.89913	0.0622366	-0.538618	0.59015	0.92335	no
1110012L19Rik	1110012L19Rik	1110012L19Rik	chrX:67639087-67642591	q1	q2	OK	6.89504	4.85864	-0.505007	2.09296	0.0363529	0.436168	no
1110014N23Rik	1110014N23Rik	1110014N23Rik	chr19:6062820-6077187	q1	q2	OK	10.1174	9.27659	-0.125173	0.842046	0.399762	0.849953	no
1110017D15Rik	1110017D15Rik	1110017D15Rik	chr4:41452041-41464366	q1	q2	OK	0.262844	1.00564	1.93584	-1.53589	0.124565	0.646345	no
1110017F19Rik	1110017F19Rik	1110017F19Rik	chr11:115753908-115794806	q1	q2	NOTEST	0.0931308	0.151927	0.706044	-0.306746	0.759037	1	no
1110018G07Rik	1110018G07Rik	1110018G07Rik	chr12:86259098-86311836	q1	q2	OK	20.8907	23.021	0.140085	-1.33947	0.180418	0.705237	no
1110018J18Rik	1110018J18Rik	1110018J18Rik	chr13:64393143-64414018	q1	q2	OK	4.20536	2.21057	-0.927808	2.66449	0.00771047	0.264408	no
1110020A21Rik	1110020A21Rik	1110020A21Rik	chr17:85316521-85423332	q1	q2	OK	0.974561	0.795482	-0.292924	0.259022	0.795618	0.967838	no
1110020G09Rik	1110020G09Rik	1110020G09Rik	chr15:9001008-9040244	q1	q2	OK	13.744	11.6989	-0.232432	1.65322	0.0982854	0.608913	no
1110021J02Rik	1110021J02Rik	1110021J02Rik	chr17:29797545-29853962	q1	q2	OK	10.612	9.20877	-0.204613	0.720699	0.471095	0.883657	no
1110021L09Rik	1110021L09Rik	1110021L09Rik	chr10:23516791-23547774	q1	q2	OK	5.76151	6.57547	0.190648	-1.21431	0.224629	0.747594	no
1110028C15Rik	1110028C15Rik	1110028C15Rik	chr1:66747466-66864169	q1	q2	OK	2.01667	2.8522	0.500102	-1.9093	0.0562238	0.499978	no
1110031I02Rik	1110031I02Rik	1110031I02Rik	chr11:121038906-121090579	q1	q2	OK	3.82364	2.70801	-0.497712	1.31481	0.188575	0.712321	no
1110032A03Rik	1110032A03Rik	1110032A03Rik	chr9:50570932-50576257	q1	q2	OK	15.8386	14.7256	-0.105117	0.762846	0.445556	0.870402	no
1110032A04Rik	1110032A04Rik	1110032A04Rik	chr3:69623460-69663818	q1	q2	OK	1.10348	1.08115	-0.0295049	0.0676578	0.946058	0.99014	no
1110032F04Rik	1110032F04Rik	1110032F04Rik	chr3:68673507-68676085	q1	q2	OK	6.4629	5.7565	-0.166991	1.02539	0.305181	0.808033	no
1110034A24Rik	1110034A24Rik	1110034A24Rik	chr12:70290824-70300855	q1	q2	OK	2.01909	1.9804	-0.0279153	0.0891664	0.92895	0.986703	no
1110034B05Rik	1110034B05Rik	1110034B05Rik	chr1:57445087-57472802	q1	q2	OK	8.04227	8.95322	0.154804	-0.720301	0.47134	0.883657	no
1110034G24Rik	1110034G24Rik	1110034G24Rik	chr2:132516018-132576791	q1	q2	OK	3.44279	2.61079	-0.39909	1.45126	0.146707	0.678936	no
1110036E04Rik	1110036E04Rik	1110036E04Rik	chr9:63897635-63901907	q1	q2	NOTEST	0	0	0	0	1	1	no
1110037F02Rik	1110037F02Rik	1110037F02Rik	chr4:11413104-11478290	q1	q2	OK	6.86632	6.74316	-0.0261116	0.219747	0.826068	0.972191	no
1110038B12Rik	1110038B12Rik	1110038B12Rik	chr17:35087180-35089416	q1	q2	OK	9.82228	8.26978	-0.24821	0.754322	0.450656	0.871949	no
1110038D17Rik	1110038D17Rik	1110038D17Rik	chr10:74969558-74980067	q1	q2	OK	3.61576	3.43547	-0.0737924	0.38952	0.696892	0.943832	no
1110038F14Rik	1110038F14Rik	1110038F14Rik	chr15:76778973-76781161	q1	q2	OK	8.0002	9.39728	0.232207	-1.1583	0.246744	0.764695	no
1110046J04Rik	1110046J04Rik	1110046J04Rik	chr13:34009786-34094663	q1	q2	OK	6.02494	5.90402	-0.0292506	0.0748891	0.940303	0.988544	no
1110049F12Rik	1110049F12Rik	1110049F12Rik	chr4:135531516-135543159	q1	q2	OK	40.3085	41.3382	0.0363919	-0.317948	0.750525	0.955686	no
1110051M20Rik	1110051M20Rik	1110051M20Rik	chr2:91117984-91284799	q1	q2	OK	30.987	28.5116	-0.120113	1.04035	0.29818	0.801392	no
1110054M08Rik	1110054M08Rik	1110054M08Rik	chr16:24392641-24992664	q1	q2	OK	1.94655	2.47134	0.344379	-0.328307	0.74268	0.954111	no
1110054O05Rik	1110054O05Rik	1110054O05Rik	chr4:59782518-59796727	q1	q2	OK	4.64269	5.19765	0.1629	-1.0048	0.314992	0.811818	no
1110057K04Rik	1110057K04Rik	1110057K04Rik	chr12:8214912-8292565	q1	q2	OK	12.853	11.7792	-0.125869	0.754401	0.450609	0.871949	no
1110058L19Rik	1110058L19Rik	1110058L19Rik	chr1:24002777-24012479	q1	q2	OK	24.6255	22.4834	-0.131296	0.770199	0.441182	0.86944	no
1110059E24Rik	1110059E24Rik	1110059E24Rik	chr19:21671802-21727281	q1	q2	OK	11.4225	11.6982	0.0344094	-0.212403	0.831793	0.972191	no
1110059G10Rik	1110059G10Rik	1110059G10Rik	chr9:122854206-122860118	q1	q2	OK	3.3395	2.9391	-0.184254	0.98341	0.325406	0.814668	no
1110059M19Rik	1110059M19Rik	1110059M19Rik	chrX:42444080-42445967	q1	q2	NOTEST	0	0	0	0	1	1	no
1110065P20Rik	1110065P20Rik	1110065P20Rik	chr4:124479792-124527974	q1	q2	OK	15.4156	16.985	0.13987	-0.58414	0.559126	0.91614	no
1110067D22Rik	1110067D22Rik	1110067D22Rik	chr11:20723357-20731111	q1	q2	OK	24.5445	26.2775	0.0984304	-0.91533	0.360019	0.832571	no
1190002F15Rik	1190002F15Rik	1190002F15Rik	chr6:134879109-134901736	q1	q2	NOTEST	0	0	0	0	1	1	no
1190002H23Rik	1190002H23Rik	1190002H23Rik	chr14:79688556-79701442	q1	q2	OK	11.616	9.7226	-0.256695	1.2827	0.199598	0.720893	no
1190002N15Rik	1190002N15Rik	1190002N15Rik	chr9:94418282-94438500	q1	q2	OK	13.5499	13.0613	-0.052981	0.451877	0.651358	0.934375	no
1190003J15Rik	1190003J15Rik	1190003J15Rik	chr7:148021394-148023867	q1	q2	OK	0.567977	1.27663	1.16844	-1.41841	0.156071	0.68421	no
1190003K10Rik	1190003K10Rik	1190003K10Rik	chr13:64582553-64599100	q1	q2	NOTEST	0	0	0	0	1	1	no
1190005F20Rik	1190005F20Rik	1190005F20Rik	chr1:153275777-153305313	q1	q2	OK	7.73296	7.5547	-0.0336463	0.225276	0.821764	0.972005	no
1190005I06Rik	1190005I06Rik	1190005I06Rik	chr8:123132501-123158282	q1	q2	OK	2.44555	2.52344	0.0452326	-0.10247	0.918383	0.986566	no
1190007F08Rik	1190007F08Rik	1190007F08Rik	chr4:153385911-153400153	q1	q2	OK	2.74056	1.94669	-0.493453	1.45699	0.14512	0.676951	no
1190007I07Rik	1190007I07Rik	1190007I07Rik	chr10:82082595-82085973	q1	q2	OK	6.10695	8.03214	0.395331	-1.01461	0.31029	0.810069	no
1200009I06Rik	1200009I06Rik	1200009I06Rik	chr12:112655640-112669394	q1	q2	NOTEST	0.143964	0.281064	0.965194	-1.28141	0.200049	1	no
1200011I18Rik	1200011I18Rik	1200011I18Rik	chr14:76486038-76510622	q1	q2	OK	9.05345	9.62054	0.0876503	-0.743938	0.456914	0.875886	no
1200011M11Rik	1200011M11Rik	1200011M11Rik	chr11:86891233-86900279	q1	q2	OK	3.18998	4.4268	0.472715	-2.64418	0.00818891	0.271564	no
1200014J11Rik	1200014J11Rik	1200014J11Rik	chr11:72861368-72897081	q1	q2	OK	2.43011	2.86184	0.235923	-1.48639	0.137177	0.66426	no
1200016B10Rik	1200016B10Rik	1200016B10Rik	chr1:153214828-153275565	q1	q2	OK	2.18643	2.38255	0.123928	-0.606678	0.544065	0.910655	no
1300001I01Rik	1300001I01Rik	1300001I01Rik	chr11:74462996-74484349	q1	q2	OK	11.4752	11.6956	0.0274459	-0.241705	0.809009	0.96922	no
1300002E11Rik	1300002E11Rik	1300002E11Rik	chr16:21794419-21809112	q1	q2	OK	5.55321	4.00835	-0.470314	1.27825	0.201161	0.720893	no
1300002K09Rik	1300002K09Rik	1300002K09Rik	chr4:45861818-45899880	q1	q2	NOTEST	0.0231785	0	-1.79769e+308	-1.79769e+308	0.146043	1	no
1300010F03Rik	1300010F03Rik	1300010F03Rik	chr14:79248984-79602117	q1	q2	OK	6.30584	6.17857	-0.029415	0.225782	0.821371	0.971838	no
1300014I06Rik	1300014I06Rik	1300014I06Rik	chr13:34719709-34744550	q1	q2	OK	1.37704	2.09249	0.603656	-1.87441	0.0608735	0.509855	no
1300015D01Rik	1300015D01Rik	1300015D01Rik	chr2:172950249-172958705	q1	q2	NOTEST	0	0	0	0	1	1	no
1300017J02Rik	1300017J02Rik	1300017J02Rik	chr9:103152859-103190627	q1	q2	NOTEST	0	0	0	0	1	1	no
1300018I17Rik	1300018I17Rik	1300018I17Rik	chr8:125766255-125778075	q1	q2	OK	12.5313	12.1199	-0.048166	0.373612	0.708693	0.947477	no
1300018J18Rik	1300018J18Rik	1300018J18Rik	chr15:88919536-88953580	q1	q2	OK	7.48265	6.33294	-0.240675	1.04639	0.295382	0.800096	no
1500001M20Rik	1500001M20Rik	1500001M20Rik	chr6:114954398-114987892	q1	q2	OK	3.18306	4.98141	0.646139	-2.36194	0.0181795	0.351737	no
1500002O10Rik	1500002O10Rik	1500002O10Rik	chr2:70327996-70440069	q1	q2	NOTEST	0.103324	0	-1.79769e+308	-1.79769e+308	0.355693	1	no
1500002O20Rik	1500002O20Rik	1500002O20Rik	chr7:25184646-25207796	q1	q2	OK	7.70405	7.63507	-0.0129739	0.081858	0.93476	0.987154	no
1500003O03Rik	1500003O03Rik	1500003O03Rik	chr2:119373442-119412758	q1	q2	OK	50.0743	46.0947	-0.11947	1.14471	0.252328	0.771932	no
1500004A13Rik	1500004A13Rik	1500004A13Rik	chr3:88580978-88636409	q1	q2	OK	5.65624	5.24	-0.110276	0.573702	0.56617	0.91723	no
1500009C09Rik	1500009C09Rik	1500009C09Rik	chr15:82082826-82091183	q1	q2	OK	38.5874	35.7578	-0.10987	0.945438	0.344435	0.823305	no
1500009L16Rik	1500009L16Rik	1500009L16Rik	chr10:83185609-83225507	q1	q2	OK	7.07108	6.55174	-0.110054	0.519119	0.603678	0.926475	no
1500010J02Rik	1500010J02Rik	1500010J02Rik	chr11:68829412-68849975	q1	q2	OK	6.82274	5.9862	-0.188712	1.27283	0.203079	0.724562	no
1500011B03Rik	1500011B03Rik	1500011B03Rik	chr5:115258204-115263985	q1	q2	OK	47.5542	50.3143	0.081396	-0.652211	0.514265	0.902809	no
1500011H22Rik	1500011H22Rik	1500011H22Rik	chr5:122814592-122821972	q1	q2	OK	38.2978	40.9844	0.0978139	-0.768637	0.442109	0.869445	no
1500011K16Rik	1500011K16Rik	1500011K16Rik	chr2:127617113-127618224	q1	q2	OK	11.2575	15.6617	0.476354	-2.45085	0.0142518	0.328419	no
1500012F01Rik	1500012F01Rik	1500012F01Rik	chr2:166861296-166891362	q1	q2	OK	24.9409	24.1343	-0.0474328	0.18754	0.851237	0.974782	no
1500015A07Rik	1500015A07Rik	1500015A07Rik	chr18:61886043-61887907	q1	q2	OK	2.62826	2.13956	-0.296796	1.09203	0.274819	0.785858	no
1500015O10Rik	1500015O10Rik	1500015O10Rik	chr1:43787446-43799409	q1	q2	OK	2.79329	4.30548	0.624207	-1.84308	0.065318	0.521677	no
1500016L03Rik	1500016L03Rik	1500016L03Rik	chr11:84339161-84349333	q1	q2	NOTEST	0	0	0	0	1	1	no
1500017E21Rik	1500017E21Rik	1500017E21Rik	chr19:36629128-36763969	q1	q2	NOTEST	0.220808	0.4005	0.859012	-0.889217	0.373886	1	no
1500031L02Rik	1500031L02Rik	1500031L02Rik	chr16:32099887-32108140	q1	q2	OK	30.2617	30.3268	0.00310153	-0.026171	0.979121	0.996005	no
1500032L24Rik	1500032L24Rik	1500032L24Rik	chr15:82176475-82179492	q1	q2	OK	76.1559	64.2567	-0.245108	1.90819	0.0563666	0.499978	no
1520402A15Rik	1520402A15Rik	1520402A15Rik	chr4:115809332-115817221	q1	q2	OK	5.86737	5.34563	-0.134355	0.633352	0.526504	0.90733	no
1600002D24Rik	1600002D24Rik	1600002D24Rik	chr16:96052729-96150684	q1	q2	NOTEST	0	0.0755018	1.79769e+308	1.79769e+308	0.101082	1	no
1600002H07Rik	1600002H07Rik	1600002H07Rik	chr17:24352000-24357714	q1	q2	OK	2.7862	2.65626	-0.0689076	0.288055	0.773304	0.96024	no
1600002K03Rik	1600002K03Rik	1600002K03Rik	chr10:79635688-79637864	q1	q2	OK	2.22322	3.87755	0.802493	-1.80744	0.0706931	0.537646	no
1600010M07Rik	1600010M07Rik	1600010M07Rik	chr7:117141890-117150160	q1	q2	NOTEST	0.316661	0.129499	-1.29	0.716066	0.473951	1	no
1600012F09Rik	1600012F09Rik	1600012F09Rik	chr13:18078473-18085185	q1	q2	OK	6.2932	5.3099	-0.245109	1.63092	0.102908	0.614359	no
1600012H06Rik	1600012H06Rik	1600012H06Rik	chr17:15080188-15098237	q1	q2	OK	6.45747	7.891	0.289239	-1.30702	0.191205	0.714435	no
1600014C10Rik	1600014C10Rik	1600014C10Rik	chr7:38968235-38982584	q1	q2	OK	6.37713	6.8764	0.108746	-0.724467	0.468779	0.882957	no
1600014C23Rik	1600014C23Rik	1600014C23Rik	chr17:45869812-45870793	q1	q2	NOTEST	0	0	0	0	1	1	no
1600014K23Rik	1600014K23Rik	1600014K23Rik	chrX:82495015-82515630	q1	q2	NOTEST	0	0	0	0	1	1	no
1600015I10Rik	1600015I10Rik	1600015I10Rik	chr6:48879894-48883686	q1	q2	NOTEST	0	0	0	0	1	1	no
1600016N20Rik	1600016N20Rik	1600016N20Rik	chr7:148380028-148399979	q1	q2	NOTEST	0	0	0	0	1	1	no
1600019K03Rik	1600019K03Rik	1600019K03Rik	chr16:35503255-35509505	q1	q2	NOTEST	0	0	0	0	1	1	no
1600020E01Rik	1600020E01Rik	1600020E01Rik	chr6:86477323-86514443	q1	q2	OK	8.86407	9.27741	0.0657532	-0.219004	0.826647	0.972191	no
1600021P15Rik	1600021P15Rik	1600021P15Rik	chr16:28826261-28929784	q1	q2	OK	13.1461	12.9784	-0.0185288	0.149381	0.881253	0.979913	no
1600025M17Rik	1600025M17Rik	1600025M17Rik	chrX:53570784-53573841	q1	q2	NOTEST	0	0	0	0	1	1	no
1600027N09Rik	1600027N09Rik	1600027N09Rik	chr2:180316008-180320339	q1	q2	OK	2.38621	2.49182	0.0624745	-0.184317	0.853765	0.97519	no
1600029D21Rik	1600029D21Rik	1600029D21Rik	chr9:50296903-50313744	q1	q2	NOTEST	0	0.075849	1.79769e+308	1.79769e+308	0.101082	1	no
1600029I14Rik	1600029I14Rik	1600029I14Rik	chr9:99356661-99469318	q1	q2	NOTEST	0	0	0	0	1	1	no
1600029O15Rik	1600029O15Rik	1600029O15Rik	chr9:58044103-58056615	q1	q2	NOTEST	0.158685	0.309991	0.966064	-0.709187	0.478208	1	no
1700001C02Rik	1700001C02Rik	1700001C02Rik	chr5:30768449-30786460	q1	q2	NOTEST	0	0	0	0	1	1	no
1700001C19Rik	1700001C19Rik	1700001C19Rik	chr17:47549682-47607587	q1	q2	NOTEST	0.0076367	0	-1.79769e+308	-1.79769e+308	0.437004	1	no
1700001F09Rik	1700001F09Rik	1700001F09Rik	chr14:44020916-44026344	q1	q2	NOTEST	0	0	0	0	1	1	no
1700001G11Rik	1700001G11Rik	1700001G11Rik	chr14:66914165-66930261	q1	q2	NOTEST	0.121947	0.0998607	-0.288263	0.0626481	0.950047	1	no
1700001G17Rik	1700001G17Rik	1700001G17Rik	chr1:33726668-33727557	q1	q2	NOTEST	0.103324	0.168626	0.706661	-0.406028	0.684722	1	no
1700001J03Rik	1700001J03Rik	1700001J03Rik	chr5:146994025-146996880	q1	q2	NOTEST	0.481281	0.0982527	-2.29231	1.37566	0.168926	1	no
1700001J11Rik	1700001J11Rik	1700001J11Rik	chr9:39858142-39860610	q1	q2	NOTEST	0	0.1001	1.79769e+308	1.79769e+308	0.0361141	1	no
1700001K19Rik	1700001K19Rik	1700001K19Rik	chr12:111905898-111920829	q1	q2	NOTEST	0.381718	0.544921	0.513538	-0.5747	0.565495	1	no
1700001K23Rik	1700001K23Rik	1700001K23Rik	chr19:53323225-53329695	q1	q2	NOTEST	0	0	0	0	1	1	no
1700001L05Rik	1700001L05Rik	1700001L05Rik	chr15:83184276-83197727	q1	q2	OK	1.11467	1.05162	-0.084008	0.372699	0.709372	0.947477	no
1700001L19Rik	1700001L19Rik	1700001L19Rik	chr13:68736315-68753108	q1	q2	OK	13.2396	12.4198	-0.0922156	0.638723	0.523003	0.906198	no
1700001O22Rik	1700001O22Rik	1700001O22Rik	chr2:30651088-30659177	q1	q2	OK	1.04745	1.70516	0.703034	-1.06478	0.286977	0.795257	no
1700001P01Rik	1700001P01Rik	1700001P01Rik	chr11:97632794-97637232	q1	q2	NOTEST	0	0.38249	1.79769e+308	1.79769e+308	0.0499995	1	no
1700003E16Rik	1700003E16Rik	1700003E16Rik	chr6:83106397-83112969	q1	q2	OK	6.38772	5.82414	-0.133255	0.751886	0.45212	0.873095	no
1700003F12Rik	1700003F12Rik	1700003F12Rik	chr2:154370140-154384589	q1	q2	NOTEST	0.386753	0.210623	-0.876753	0.396557	0.691694	1	no
1700003G13Rik	1700003G13Rik	1700003G13Rik	chr9:45126348-45155663	q1	q2	NOTEST	0	0	0	0	1	1	no
1700003G18Rik	1700003G18Rik	1700003G18Rik	chr7:123225275-123236663	q1	q2	NOTEST	0	0.0142767	1.79769e+308	1.79769e+308	0.375791	1	no
1700003H04Rik	1700003H04Rik	1700003H04Rik	chr3:124268808-124284009	q1	q2	NOTEST	0	0	0	0	1	1	no
1700003L19Rik	1700003L19Rik	1700003L19Rik	chr16:12811482-12848746	q1	q2	NOTEST	0	0	0	0	1	1	no
1700003M02Rik	1700003M02Rik	1700003M02Rik	chr4:34658580-34677455	q1	q2	OK	0.503412	1.06569	1.08197	-2.05846	0.0395459	0.445437	no
1700003M07Rik	1700003M07Rik	1700003M07Rik	chr4:129637617-129642382	q1	q2	OK	6.57611	5.6068	-0.230057	1.00742	0.313734	0.811818	no
1700006A11Rik	1700006A11Rik	1700006A11Rik	chr3:124104072-124128946	q1	q2	NOTEST	0	0	0	0	1	1	no
1700006E09Rik	1700006E09Rik	1700006E09Rik	chr11:101848369-101853578	q1	q2	NOTEST	0	0	0	0	1	1	no
1700007B14Rik	1700007B14Rik	1700007B14Rik	chr8:77972592-78508406	q1	q2	NOTEST	0.0941729	0.0794873	-0.244588	0.138353	0.889962	1	no
1700007E06Rik	1700007E06Rik	1700007E06Rik	chr15:89220604-89240934	q1	q2	NOTEST	0	0	0	0	1	1	no
1700007F19Rik	1700007F19Rik	1700007F19Rik	chr3:57945628-57967729	q1	q2	NOTEST	0.0527621	0.0859268	0.703605	-0.404273	0.686012	1	no
1700007G11Rik	1700007G11Rik	1700007G11Rik	chr5:98758322-99231038	q1	q2	NOTEST	0.535707	0.204033	-1.39264	1.03357	0.301338	1	no
1700007I08Rik	1700007I08Rik	1700007I08Rik	chr2:154370140-154384589	q1	q2	OK	0.52276	0.993465	0.926319	-0.999426	0.317588	0.811818	no
1700007K09Rik	1700007K09Rik	1700007K09Rik	chr7:138469444-138473013	q1	q2	NOTEST	0	0	0	0	1	1	no
1700007K13Rik	1700007K13Rik	1700007K13Rik	chr2:28317520-28321844	q1	q2	OK	2.20127	1.32425	-0.733153	1.42814	0.153251	0.68309	no
1700007P06Rik	1700007P06Rik	1700007P06Rik	chr1:188872285-189039325	q1	q2	NOTEST	0.112798	0	-1.79769e+308	-1.79769e+308	0.216262	1	no
1700008A04Rik	1700008A04Rik	1700008A04Rik	chr11:32720375-32724594	q1	q2	NOTEST	0	0	0	0	1	1	no
1700008F21Rik	1700008F21Rik	1700008F21Rik	chr8:131591033-131707632	q1	q2	NOTEST	0.17187	0.210218	0.290572	-0.199565	0.841821	1	no
1700008I05Rik	1700008I05Rik	1700008I05Rik	chrX:132189236-132228329	q1	q2	NOTEST	0	0.0395148	1.79769e+308	1.79769e+308	0.171143	1	no
1700008J07Rik	1700008J07Rik	1700008J07Rik	chr7:134653951-134656383	q1	q2	NOTEST	0.453224	0.538982	0.250013	-0.485021	0.627661	1	no
1700008K24Rik	1700008K24Rik	1700008K24Rik	chr17:49251588-49252858	q1	q2	NOTEST	0.278628	0.113853	-1.29116	0.531996	0.594728	1	no
1700008O03Rik	1700008O03Rik	1700008O03Rik	chr7:51615414-51630400	q1	q2	NOTEST	0.201019	0.328029	0.706491	-0.574072	0.565919	1	no
1700008P02Rik	1700008P02Rik	1700008P02Rik	chr3:6615412-6620443	q1	q2	NOTEST	0	0	0	0	1	1	no
1700008P20Rik	1700008P20Rik	1700008P20Rik	chr7:25118098-25118984	q1	q2	NOTEST	0.0345732	0.0564252	0.706685	-0.234428	0.814652	1	no
1700009J07Rik	1700009J07Rik	1700009J07Rik	chr10:77356164-77358856	q1	q2	NOTEST	0.100138	0	-1.79769e+308	-1.79769e+308	0.146043	1	no
1700009N14Rik	1700009N14Rik	1700009N14Rik	chr4:39397325-39398811	q1	q2	NOTEST	0	0	0	0	1	1	no
1700009P17Rik	1700009P17Rik	1700009P17Rik	chr1:173051791-173057098	q1	q2	NOTEST	0.174455	0.426783	1.29065	-1.12243	0.261681	1	no
1700010B08Rik	1700010B08Rik	1700010B08Rik	chr2:173544915-173547587	q1	q2	NOTEST	0	0	0	0	1	1	no
1700010D01Rik	1700010D01Rik	1700010D01Rik	chrX:92907016-93123309	q1	q2	NOTEST	0	0	0	0	1	1	no
1700010I02Rik	1700010I02Rik	1700010I02Rik	chr3:7925302-7954887	q1	q2	NOTEST	0	0	0	0	1	1	no
1700010I14Rik	1700010I14Rik	1700010I14Rik	chr17:9181197-9201184	q1	q2	NOTEST	0.22873	0.186197	-0.296818	0.324512	0.74555	1	no
1700010J16Rik	1700010J16Rik	1700010J16Rik	chr10:112163981-112222655	q1	q2	NOTEST	0	0.0105662	1.79769e+308	1.79769e+308	0.368528	1	no
1700010K23Rik	1700010K23Rik	1700010K23Rik	chr16:66655665-67621153	q1	q2	FAIL	0	0.268281	0	0	1	1	no
1700010M22Rik	1700010M22Rik	1700010M22Rik	chr2:144649401-144650151	q1	q2	NOTEST	0	0	0	0	1	1	no
1700011A15Rik	1700011A15Rik	1700011A15Rik	chr15:101278175-101284340	q1	q2	NOTEST	0	0	0	0	1	1	no
1700011E24Rik	1700011E24Rik	1700011E24Rik	chr17:87788910-87827081	q1	q2	NOTEST	0	0	0	0	1	1	no
1700011F03Rik	1700011F03Rik	1700011F03Rik	chr6:70863082-70868916	q1	q2	NOTEST	0	0	0	0	1	1	no
1700011F14Rik	1700011F14Rik	1700011F14Rik	chr19:58586491-58627575	q1	q2	NOTEST	0.082612	0	-1.79769e+308	-1.79769e+308	0.146043	1	no
1700011H14Rik	1700011H14Rik	1700011H14Rik	chr14:49846033-49865103	q1	q2	NOTEST	0	0	0	0	1	1	no
1700011I03Rik	1700011I03Rik	1700011I03Rik	chr18:57693479-57890719	q1	q2	NOTEST	0.00854485	0	-1.79769e+308	-1.79769e+308	0.459812	1	no
1700011L22Rik	1700011L22Rik	1700011L22Rik	chr8:81734328-81772482	q1	q2	NOTEST	0.0084374	0	-1.79769e+308	-1.79769e+308	0.375371	1	no
1700011M02Rik	1700011M02Rik	1700011M02Rik	chrX:100104243-100104990	q1	q2	NOTEST	0	0.420918	1.79769e+308	1.79769e+308	0.0896325	1	no
1700012A03Rik	1700012A03Rik	1700012A03Rik	chr6:32000287-32008915	q1	q2	NOTEST	0	0	0	0	1	1	no
1700012A16Rik	1700012A16Rik	1700012A16Rik	chr1:155272338-155299704	q1	q2	OK	0.752612	0.476435	-0.659625	1.27175	0.203461	0.724917	no
1700012B07Rik	1700012B07Rik	1700012B07Rik	chr11:109649604-109689360	q1	q2	NOTEST	0	0	0	0	1	1	no
1700012B09Rik	1700012B09Rik	1700012B09Rik	chr9:14562637-14575474	q1	q2	NOTEST	0	0	0	0	1	1	no
1700012B15Rik	1700012B15Rik	1700012B15Rik	chr12:3235790-3309969	q1	q2	OK	4.43713	3.48612	-0.348006	0.537003	0.591266	0.92335	no
1700012D14Rik	1700012D14Rik	1700012D14Rik	chr7:118261186-118266189	q1	q2	NOTEST	0.308832	0.252553	-0.290239	0.20069	0.840941	1	no
1700012L04Rik	1700012L04Rik	1700012L04Rik	chrX:8849909-8890371	q1	q2	NOTEST	0.363822	0	-1.79769e+308	-1.79769e+308	0.14709	1	no
1700012P22Rik	1700012P22Rik	1700012P22Rik	chr4:144008093-144028675	q1	q2	NOTEST	0	0	0	0	1	1	no
1700013D24Rik	1700013D24Rik	1700013D24Rik	chr6:124297611-124307104	q1	q2	NOTEST	0	0	0	0	1	1	no
1700013F07Rik	1700013F07Rik	1700013F07Rik	chr3:108340501-108347615	q1	q2	OK	1.49494	0.543606	-1.45945	1.6469	0.0995785	0.609761	no
1700013G24Rik	1700013G24Rik	1700013G24Rik	chr4:137009210-137011376	q1	q2	NOTEST	0	0	0	0	1	1	no
1700013H16Rik	1700013H16Rik	1700013H16Rik	chrX:51046077-51061008	q1	q2	NOTEST	0	0.0590355	1.79769e+308	1.79769e+308	0.171143	1	no
1700013N18Rik	1700013N18Rik	1700013N18Rik	chr5:108173813-108304126	q1	q2	NOTEST	0.0288155	0	-1.79769e+308	-1.79769e+308	0.347367	1	no
1700014N06Rik	1700014N06Rik	1700014N06Rik	chrX:133461863-133462912	q1	q2	NOTEST	0	0	0	0	1	1	no
1700015E13Rik	1700015E13Rik	1700015E13Rik	chr1:172238991-172242256	q1	q2	NOTEST	0.133146	0.543923	2.0304	-1.32825	0.184097	1	no
1700015F17Rik	1700015F17Rik	1700015F17Rik	chr5:5437826-5479143	q1	q2	NOTEST	0.267608	0.218651	-0.291493	0.201557	0.840263	1	no
1700015G11Rik	1700015G11Rik	1700015G11Rik	chr7:59267049-59271086	q1	q2	NOTEST	0	0	0	0	1	1	no
1700016C15Rik	1700016C15Rik	1700016C15Rik	chr1:179659944-179683436	q1	q2	NOTEST	0	0.102688	1.79769e+308	1.79769e+308	0.171143	1	no
1700016D06Rik	1700016D06Rik	1700016D06Rik	chr8:11654923-11678750	q1	q2	NOTEST	0	0	0	0	1	1	no
1700016H13Rik	1700016H13Rik	1700016H13Rik	chr5:104077605-104084751	q1	q2	NOTEST	0	0	0	0	1	1	no
1700016K19Rik	1700016K19Rik	1700016K19Rik	chr11:75813413-75817071	q1	q2	OK	1.88633	2.18701	0.213376	-0.497209	0.619042	0.930745	no
1700016L21Rik	1700016L21Rik	1700016L21Rik	chr1:80442506-80472235	q1	q2	NOTEST	0	0	0	0	1	1	no
1700016M24Rik	1700016M24Rik	1700016M24Rik	chr15:74436457-74466748	q1	q2	NOTEST	0.0235619	0.0319378	0.438809	-0.243039	0.807975	1	no
1700016P04Rik	1700016P04Rik	1700016P04Rik	chr6:13363336-13365996	q1	q2	NOTEST	0	0	0	0	1	1	no
1700017B05Rik	1700017B05Rik	1700017B05Rik	chr9:57100128-57110406	q1	q2	OK	1.30531	1.40292	0.104037	-0.46598	0.64123	0.933725	no
1700017D01Rik	1700017D01Rik	1700017D01Rik	chr19:11171305-11205368	q1	q2	NOTEST	0	0	0	0	1	1	no
1700017G19Rik	1700017G19Rik	1700017G19Rik	chr3:40403786-40421834	q1	q2	NOTEST	0	0	0	0	1	1	no
1700017J07Rik	1700017J07Rik	1700017J07Rik	chr2:168803768-168804406	q1	q2	NOTEST	0	0	0	0	1	1	no
1700017N19Rik	1700017N19Rik	1700017N19Rik	chr10:100055019-100081025	q1	q2	NOTEST	0	0	0	0	1	1	no
1700018A04Rik	1700018A04Rik	1700018A04Rik	chr13:31657360-31674382	q1	q2	NOTEST	0	0	0	0	1	1	no
1700018A14Rik	1700018A14Rik	1700018A14Rik	chr18:46324953-46372261	q1	q2	NOTEST	0	0	0	0	1	1	no
1700018B08Rik	1700018B08Rik	1700018B08Rik	chr8:124054683-124065854	q1	q2	NOTEST	0	0	0	0	1	1	no
1700018B24Rik	1700018B24Rik	1700018B24Rik	chr3:48409652-48413022	q1	q2	NOTEST	0	0	0	0	1	1	no
1700018C11Rik	1700018C11Rik	1700018C11Rik	chr4:63268124-63283463	q1	q2	NOTEST	0	0	0	0	1	1	no
1700018F24Rik	1700018F24Rik	1700018F24Rik	chr5:145803858-145806547	q1	q2	NOTEST	0	0	0	0	1	1	no
1700018L02Rik	1700018L02Rik	1700018L02Rik	chr19:29095321-29123219	q1	q2	NOTEST	0.21483	0.524872	1.28877	-0.752893	0.451514	1	no
1700018L24Rik	1700018L24Rik	1700018L24Rik	chr8:11840520-11855761	q1	q2	NOTEST	0	0	0	0	1	1	no
1700019A02Rik	1700019A02Rik	1700019A02Rik	chr1:53215420-53244461	q1	q2	NOTEST	0.155006	0	-1.79769e+308	-1.79769e+308	0.146043	1	no
1700019B03Rik	1700019B03Rik	1700019B03Rik	chr8:3470861-3487178	q1	q2	NOTEST	0.0125709	0	-1.79769e+308	-1.79769e+308	0.30524	1	no
1700019D03Rik	1700019D03Rik	1700019D03Rik	chr1:52981970-53009684	q1	q2	OK	2.38865	1.63239	-0.549208	1.18327	0.236703	0.755511	no
1700019E08Rik	1700019E08Rik	1700019E08Rik	chr2:45552124-45553967	q1	q2	NOTEST	0	0	0	0	1	1	no
1700019E19Rik	1700019E19Rik	1700019E19Rik	chr12:87423510-87503409	q1	q2	OK	7.82241	5.63498	-0.473204	1.80956	0.0703645	0.536274	no
1700019G17Rik	1700019G17Rik	1700019G17Rik	chr6:85849043-85854932	q1	q2	OK	3.72451	4.17185	0.163637	-0.67701	0.498399	0.896488	no
1700019G24Rik	1700019G24Rik	1700019G24Rik	chr6:5675638-5978039	q1	q2	NOTEST	0	0	0	0	1	1	no
1700019L03Rik	1700019L03Rik	1700019L03Rik	chr2:32631340-32639925	q1	q2	NOTEST	0.703837	0.302257	-1.21947	1.73778	0.0822499	1	no
1700019M22Rik	1700019M22Rik	1700019M22Rik	chr12:97284828-97285432	q1	q2	NOTEST	0	0	0	0	1	1	no
1700019N12Rik	1700019N12Rik	1700019N12Rik	chr19:6996915-6999870	q1	q2	OK	5.63002	5.42877	-0.0525158	0.183978	0.854031	0.97519	no
1700019N19Rik	1700019N19Rik	1700019N19Rik	chr19:58860292-58868904	q1	q2	NOTEST	0	0	0	0	1	1	no
1700019O17Rik	1700019O17Rik	1700019O17Rik	chr1:88322903-88324624	q1	q2	NOTEST	0	0	0	0	1	1	no
1700020A23Rik	1700020A23Rik	1700020A23Rik	chr2:130230994-130231810	q1	q2	NOTEST	0.577462	0.443178	-0.38184	0.323806	0.746085	1	no
1700020C07Rik	1700020C07Rik	1700020C07Rik	chr2:164652881-164654034	q1	q2	NOTEST	0.119435	0.0975264	-0.292364	0.142948	0.886331	1	no
1700020D05Rik	1700020D05Rik	1700020D05Rik	chr19:5495277-5510489	q1	q2	OK	0.886561	0.939899	0.0842855	-0.095191	0.924163	0.986703	no
1700020I14Rik	1700020I14Rik	1700020I14Rik	chr2:119420031-119426480	q1	q2	OK	34.0611	31.8432	-0.0971406	0.677239	0.498254	0.896471	no
1700020L24Rik	1700020L24Rik	1700020L24Rik	chr11:83251195-83254734	q1	q2	OK	0.196162	1.12025	2.5137	-2.39409	0.0166616	0.345008	no
1700020M21Rik	1700020M21Rik	1700020M21Rik	chr9:120822891-120824368	q1	q2	NOTEST	0	0	0	0	1	1	no
1700020N01Rik	1700020N01Rik	1700020N01Rik	chr10:21312950-21342181	q1	q2	NOTEST	0	0	0	0	1	1	no
1700020N18Rik	1700020N18Rik	1700020N18Rik	chr1:93301456-93302606	q1	q2	NOTEST	0	0.150128	1.79769e+308	1.79769e+308	0.171143	1	no
1700020O03Rik	1700020O03Rik	1700020O03Rik	chr12:87582827-87632318	q1	q2	OK	6.76615	8.37461	0.307686	-2.30052	0.0214185	0.369201	no
1700021C14Rik	1700021C14Rik	1700021C14Rik	chr3:88086681-88100760	q1	q2	OK	2.14897	2.02613	-0.0849224	0.1363	0.891584	0.982709	no
1700021F05Rik	1700021F05Rik	1700021F05Rik	chr10:43244926-43260800	q1	q2	OK	17.2639	16.3375	-0.0795795	0.468099	0.639714	0.933079	no
1700021F07Rik	1700021F07Rik	1700021F07Rik	chr2:173348092-173354003	q1	q2	NOTEST	0	0	0	0	1	1	no
1700021K19Rik	1700021K19Rik	1700021K19Rik	chr16:32821787-32868452	q1	q2	OK	13.2298	12.1143	-0.127077	1.01951	0.307962	0.808811	no
1700022A21Rik	1700022A21Rik	1700022A21Rik	chr5:24151270-24154678	q1	q2	NOTEST	0.0150934	0	-1.79769e+308	-1.79769e+308	0.299173	1	no
1700022E09Rik	1700022E09Rik	1700022E09Rik	chr16:59466697-59469064	q1	q2	NOTEST	0	0	0	0	1	1	no
1700022I11Rik	1700022I11Rik	1700022I11Rik	chr4:42982817-42987197	q1	q2	NOTEST	0	0	0	0	1	1	no
1700022P22Rik	1700022P22Rik	1700022P22Rik	chr1:192860700-192866820	q1	q2	NOTEST	0.249944	0	-1.79769e+308	-1.79769e+308	0.146043	1	no
1700023A16Rik	1700023A16Rik	1700023A16Rik	chr6:146798631-146819926	q1	q2	NOTEST	0	0	0	0	1	1	no
1700023E05Rik	1700023E05Rik	1700023E05Rik	chr5:77445047-77490547	q1	q2	NOTEST	0.0502477	0.163647	1.70345	-1.08783	0.27667	1	no
1700023F02Rik	1700023F02Rik	1700023F02Rik	chr10:65583356-65586812	q1	q2	NOTEST	0	0.276619	1.79769e+308	1.79769e+308	0.171143	1	no
1700023I07Rik	1700023I07Rik	1700023I07Rik	chrX:22038721-22040669	q1	q2	NOTEST	0	0	0	0	1	1	no
1700023L04Rik	1700023L04Rik	1700023L04Rik	chr6:29935328-29943531	q1	q2	NOTEST	0.585361	0.239252	-1.29079	0.809529	0.418211	1	no
1700024G13Rik	1700024G13Rik	1700024G13Rik	chr14:33189687-33201559	q1	q2	NOTEST	0	0	0	0	1	1	no
1700024P03Rik	1700024P03Rik	1700024P03Rik	chr2:109857973-109890636	q1	q2	NOTEST	0	0	0	0	1	1	no
1700024P04Rik	1700024P04Rik	1700024P04Rik	chr13:99754044-99754520	q1	q2	NOTEST	0	0	0	0	1	1	no
1700024P16Rik	1700024P16Rik	1700024P16Rik	chr4:104586060-104689468	q1	q2	NOTEST	0.200779	0.305842	0.607178	-0.943282	0.345537	1	no
1700025B11Rik	1700025B11Rik	1700025B11Rik	chr15:77388669-77392322	q1	q2	NOTEST	0	0	0	0	1	1	no
1700025C18Rik	1700025C18Rik	1700025C18Rik	chr2:164904192-164916250	q1	q2	NOTEST	0	0	0	0	1	1	no
1700025E21Rik	1700025E21Rik	1700025E21Rik	chr6:30459848-30470253	q1	q2	NOTEST	0	0.188943	1.79769e+308	1.79769e+308	0.0803754	1	no
1700025F22Rik	1700025F22Rik	1700025F22Rik	chr19:11214172-11239810	q1	q2	NOTEST	0	0	0	0	1	1	no
1700025F24Rik	1700025F24Rik	1700025F24Rik	chr10:118850499-118863920	q1	q2	NOTEST	0	0.0837778	1.79769e+308	1.79769e+308	0.171143	1	no
1700025G04Rik	1700025G04Rik	1700025G04Rik	chr1:153731653-153937450	q1	q2	OK	11.8556	12.3892	0.0635199	-0.607491	0.543525	0.910655	no
1700025K23Rik	1700025K23Rik	1700025K23Rik	chr10:38838613-38853701	q1	q2	OK	13.083	10.476	-0.320607	1.5008	0.133408	0.660517	no
1700025M24Rik	1700025M24Rik	1700025M24Rik	chr5:73659818-73675423	q1	q2	NOTEST	0	0	0	0	1	1	no
1700025N23Rik	1700025N23Rik	1700025N23Rik	chr6:38868984-39034578	q1	q2	NOTEST	0	0	0	0	1	1	no
1700026D08Rik	1700026D08Rik	1700026D08Rik	chr7:90924126-90943349	q1	q2	NOTEST	0.613635	0.333331	-0.880426	1.14332	0.252906	1	no
1700026D11Rik	1700026D11Rik	1700026D11Rik	chr2:132316463-132349793	q1	q2	NOTEST	0.0764107	0	-1.79769e+308	-1.79769e+308	0.189032	1	no
1700026J04Rik	1700026J04Rik	1700026J04Rik	chr13:35001832-35011861	q1	q2	NOTEST	0.247984	0.0576523	-2.1048	1.76518	0.077534	1	no
1700026L06Rik	1700026L06Rik	1700026L06Rik	chr2:28547599-28555171	q1	q2	NOTEST	0.200192	0.0935038	-1.09829	0.534371	0.593085	1	no
1700027A15Rik	1700027A15Rik	1700027A15Rik	chr1:73062609-73072082	q1	q2	NOTEST	0	0	0	0	1	1	no
1700027A23Rik	1700027A23Rik	1700027A23Rik	chr3:105799874-105817564	q1	q2	NOTEST	0	0.164627	1.79769e+308	1.79769e+308	0.144353	1	no
1700027D21Rik	1700027D21Rik	1700027D21Rik	chr10:76025016-76032945	q1	q2	NOTEST	0	0	0	0	1	1	no
1700027F09Rik	1700027F09Rik	1700027F09Rik	chr5:64846051-64859181	q1	q2	NOTEST	0	0	0	0	1	1	no
1700027H10Rik	1700027H10Rik	1700027H10Rik	chr3:45182319-45243231	q1	q2	NOTEST	0	0	0	0	1	1	no
1700027I24Rik	1700027I24Rik	1700027I24Rik	chr9:36476440-36500774	q1	q2	NOTEST	0	0.117252	1.79769e+308	1.79769e+308	0.165523	1	no
1700027J07Rik	1700027J07Rik	1700027J07Rik	chr10:43465963-43485642	q1	q2	NOTEST	0	0	0	0	1	1	no
1700027L20Rik	1700027L20Rik	1700027L20Rik	chr1:89080067-89084979	q1	q2	NOTEST	0.0285509	0.139433	2.28797	-1.24271	0.213973	1	no
1700028B04Rik	1700028B04Rik	1700028B04Rik	chr7:29281959-29282511	q1	q2	NOTEST	0.548754	0.444317	-0.304569	0.258568	0.795969	1	no
1700028I16Rik	1700028I16Rik	1700028I16Rik	chr10:82274867-82286987	q1	q2	NOTEST	0	0	0	0	1	1	no
1700028J19Rik	1700028J19Rik	1700028J19Rik	chr7:51485299-51491492	q1	q2	NOTEST	0.22474	0.427401	0.927336	-0.949061	0.34259	1	no
1700028K03Rik	1700028K03Rik	1700028K03Rik	chr5:107963729-108090857	q1	q2	OK	2.23681	1.41005	-0.665693	1.57134	0.116103	0.633931	no
1700028M03Rik	1700028M03Rik	1700028M03Rik	chr3:83359288-83378040	q1	q2	NOTEST	0	0	0	0	1	1	no
1700028P14Rik	1700028P14Rik	1700028P14Rik	chr19:23633249-23727302	q1	q2	NOTEST	0.711277	0.480903	-0.564666	0.67701	0.4984	1	no
1700028P15Rik	1700028P15Rik	1700028P15Rik	chr2:171782378-171788299	q1	q2	NOTEST	0	0	0	0	1	1	no
1700029B22Rik	1700029B22Rik	1700029B22Rik	chr7:138289952-138294092	q1	q2	NOTEST	0	0	0	0	1	1	no
1700029F09Rik	1700029F09Rik	1700029F09Rik	chr1:44143461-44159233	q1	q2	OK	2.16639	2.13547	-0.0207382	0.0593656	0.952661	0.991677	no
1700029F12Rik	1700029F12Rik	1700029F12Rik	chr13:97791818-97804317	q1	q2	NOTEST	0	0	0	0	1	1	no
1700029G01Rik	1700029G01Rik	1700029G01Rik	chr4:125827845-125840585	q1	q2	NOTEST	0.4976	0.368237	-0.434352	0.652648	0.513984	1	no
1700029H14Rik	1700029H14Rik	1700029H14Rik	chr8:13550732-13562448	q1	q2	NOTEST	0	0.0544088	1.79769e+308	1.79769e+308	0.254671	1	no
1700029I01Rik	1700029I01Rik	1700029I01Rik	chr4:146506201-146887529	q1	q2	NOTEST	0.688106	0.564292	-0.286189	0.674533	0.499972	1	no
1700029I15Rik	1700029I15Rik	1700029I15Rik	chr2:92223074-92223760	q1	q2	NOTEST	0	0.256215	1.79769e+308	1.79769e+308	0.171143	1	no
1700029J03Rik	1700029J03Rik	1700029J03Rik	chr16:93397059-93459117	q1	q2	NOTEST	0	0	0	0	1	1	no
1700029J07Rik	1700029J07Rik	1700029J07Rik	chr8:47038959-47060606	q1	q2	OK	1.32401	1.77852	0.425762	-1.5379	0.124074	0.644984	no
1700029J11Rik	1700029J11Rik	1700029J11Rik	chr2:172298053-172299816	q1	q2	NOTEST	0	0	0	0	1	1	no
1700029M20Rik	1700029M20Rik	1700029M20Rik	chr4:135182569-135186113	q1	q2	NOTEST	0	0	0	0	1	1	no
1700029P11Rik	1700029P11Rik	1700029P11Rik	chr15:81810969-81811993	q1	q2	NOTEST	0	0	0	0	1	1	no
1700030C10Rik	1700030C10Rik	1700030C10Rik	chr12:20810252-20821640	q1	q2	NOTEST	0.348502	0.57779	0.729378	-1.10915	0.267364	1	no
1700030F18Rik	1700030F18Rik	1700030F18Rik	chr15:99748778-99762089	q1	q2	NOTEST	0	0	0	0	1	1	no
1700030J22Rik	1700030J22Rik	1700030J22Rik	chr8:119493498-119502843	q1	q2	OK	2.01007	2.39507	0.252823	-1.11294	0.265734	0.781112	no
1700030K09Rik	1700030K09Rik	1700030K09Rik	chr8:74967778-74999132	q1	q2	OK	2.51557	2.786	0.147315	-0.482618	0.629367	0.932158	no
1700030L20Rik	1700030L20Rik	1700030L20Rik	chr3:136098233-136112313	q1	q2	NOTEST	0	0	0	0	1	1	no
1700031F05Rik	1700031F05Rik	1700031F05Rik	chrX:100054525-100061692	q1	q2	NOTEST	0.0071779	0.0175433	1.28928	-0.264278	0.791566	1	no
1700031M16Rik	1700031M16Rik	1700031M16Rik	chr15:98228875-98246566	q1	q2	NOTEST	0	0	0	0	1	1	no
1700034E13Rik	1700034E13Rik	1700034E13Rik	chr18:52805873-52823385	q1	q2	NOTEST	0	0	0	0	1	1	no
1700034F02Rik	1700034F02Rik	1700034F02Rik	chr11:29445841-29478352	q1	q2	NOTEST	0.0396258	0.0322486	-0.297204	0.0836847	0.933307	1	no
1700034H14Rik	1700034H14Rik	1700034H14Rik	chr18:85104416-85150784	q1	q2	OK	3.015	4.44906	0.56134	-2.1011	0.0356326	0.434847	no
1700034H15Rik	1700034H15Rik	1700034H15Rik	chr1:193717950-193737126	q1	q2	NOTEST	0.55831	0.455632	-0.293197	0.557957	0.576874	1	no
1700034I23Rik	1700034I23Rik	1700034I23Rik	chr3:40698198-40740229	q1	q2	NOTEST	0.208244	0.110513	-0.914064	0.857355	0.391249	1	no
1700034J05Rik	1700034J05Rik	1700034J05Rik	chr6:146837015-146980545	q1	q2	NOTEST	0	0	0	0	1	1	no
1700034K08Rik	1700034K08Rik	1700034K08Rik	chr9:92874753-92900571	q1	q2	NOTEST	0	0	0	0	1	1	no
1700034O15Rik	1700034O15Rik	1700034O15Rik	chr6:41634429-41635716	q1	q2	NOTEST	0	0	0	0	1	1	no
1700034P13Rik	1700034P13Rik	1700034P13Rik	chr1:9713277-9761337	q1	q2	NOTEST	0.0779754	0.159985	1.03685	-0.429728	0.667394	1	no
1700036G14Rik	1700036G14Rik	1700036G14Rik	chr3:85121440-85135949	q1	q2	NOTEST	0	0	0	0	1	1	no
1700037C18Rik	1700037C18Rik	1700037C18Rik	chr16:3905797-3908689	q1	q2	OK	1.47056	2.93065	0.99486	-2.5138	0.0119439	0.312744	no
1700037H04Rik	1700037H04Rik	1700037H04Rik	chr2:130972060-130985756	q1	q2	OK	15.6511	14.8672	-0.0741325	0.477186	0.633229	0.933079	no
1700039E15Rik	1700039E15Rik	1700039E15Rik	chr7:52538242-52544363	q1	q2	NOTEST	0	0	0	0	1	1	no
1700040I03Rik	1700040I03Rik	1700040I03Rik	chr6:85396778-85418471	q1	q2	OK	9.8569	8.11554	-0.280448	0.712616	0.476083	0.885229	no
1700040L02Rik	1700040L02Rik	1700040L02Rik	chr10:67893703-68004623	q1	q2	OK	0.930103	1.57423	0.759188	-1.58399	0.113197	0.631246	no
1700040N02Rik	1700040N02Rik	1700040N02Rik	chr2:170172490-170253345	q1	q2	NOTEST	0.227483	0.373009	0.713452	-0.502454	0.615349	1	no
1700041C23Rik	1700041C23Rik	1700041C23Rik	chr9:57023081-57033915	q1	q2	NOTEST	0	0	0	0	1	1	no
1700041M19Rik	1700041M19Rik	1700041M19Rik	chr16:77004472-77011126	q1	q2	NOTEST	0	0	0	0	1	1	no
1700042B14Rik	1700042B14Rik	1700042B14Rik	chrX:151559523-151582392	q1	q2	OK	0	1.03644	1.79769e+308	1.79769e+308	0.00012233	0.0249745	yes
1700042G07Rik	1700042G07Rik	1700042G07Rik	chr4:115845976-115846902	q1	q2	NOTEST	0	0	0	0	1	1	no
1700042G15Rik	1700042G15Rik	1700042G15Rik	chr4:57372663-57377164	q1	q2	NOTEST	0	0	0	0	1	1	no
1700044K03Rik	1700044K03Rik	1700044K03Rik	chr18:49682942-49684094	q1	q2	NOTEST	0	0	0	0	1	1	no
1700045H11Rik	1700045H11Rik	1700045H11Rik	chr4:150202333-150229058	q1	q2	NOTEST	0	0	0	0	1	1	no
1700045I19Rik	1700045I19Rik	1700045I19Rik	chrX:160198071-160199261	q1	q2	NOTEST	0.0747064	0.182665	1.28989	-0.79321	0.427656	1	no
1700047G03Rik	1700047G03Rik	1700047G03Rik	chr15:11896816-11899838	q1	q2	NOTEST	0	0	0	0	1	1	no
1700047I17Rik2	1700047I17Rik2	1700047I17Rik2	chr12:56225514-56243069	q1	q2	OK	7.0653	7.12002	0.011132	-0.081575	0.934985	0.987154	no
1700047L14Rik	1700047L14Rik	1700047L14Rik	chr5:109192860-109197936	q1	q2	NOTEST	0	0	0	0	1	1	no
1700047M11Rik	1700047M11Rik	1700047M11Rik	chr1:184230964-184233420	q1	q2	OK	2.36834	1.70781	-0.47173	0.917825	0.358711	0.832571	no
1700048O20Rik	1700048O20Rik	1700048O20Rik	chr9:121846392-121856134	q1	q2	OK	3.07116	3.21988	0.0682263	-0.283829	0.776542	0.961018	no
1700049E15Rik	1700049E15Rik	1700049E15Rik	chr6:147638762-147650896	q1	q2	NOTEST	0	0	0	0	1	1	no
1700049E22Rik	1700049E22Rik	1700049E22Rik	chr6:100477393-100483420	q1	q2	NOTEST	0	0	0	0	1	1	no
1700049G17Rik	1700049G17Rik	1700049G17Rik	chr7:28692410-28714449	q1	q2	OK	1.52466	1.79061	0.231969	-1.14633	0.25166	0.771306	no
1700049L16Rik	1700049L16Rik	1700049L16Rik	chr10:71442632-71443438	q1	q2	NOTEST	0	0	0	0	1	1	no
1700052I22Rik	1700052I22Rik	1700052I22Rik	chr12:82024418-82025434	q1	q2	NOTEST	0	0	0	0	1	1	no
1700052K11Rik	1700052K11Rik	1700052K11Rik	chr11:105040334-105042747	q1	q2	OK	1.96841	1.85908	-0.0824444	0.312694	0.754513	0.956636	no
1700052N19Rik	1700052N19Rik	1700052N19Rik	chr10:5891400-5913936	q1	q2	OK	7.64822	8.61054	0.17098	-1.10844	0.26767	0.781198	no
1700054K19Rik	1700054K19Rik	1700054K19Rik	chr6:112160701-112162512	q1	q2	NOTEST	0	0	0	0	1	1	no
1700054N08Rik	1700054N08Rik	1700054N08Rik	chr8:126364743-126384109	q1	q2	OK	19.6099	19.0078	-0.0449887	0.381452	0.702868	0.945951	no
1700054O13Rik	1700054O13Rik	1700054O13Rik	chrX:9424072-9424626	q1	q2	NOTEST	0	0	0	0	1	1	no
1700055C04Rik	1700055C04Rik	1700055C04Rik	chr9:63886271-63889272	q1	q2	NOTEST	0	0	0	0	1	1	no
1700055N04Rik	1700055N04Rik	1700055N04Rik	chr19:3958807-3970438	q1	q2	NOTEST	0.0428263	0.0755263	0.818483	-0.477324	0.633131	1	no
1700056E22Rik	1700056E22Rik	1700056E22Rik	chr1:185856910-185857877	q1	q2	NOTEST	0	0	0	0	1	1	no
1700057G04Rik	1700057G04Rik	1700057G04Rik	chr9:92204214-92252714	q1	q2	NOTEST	0	0	0	0	1	1	no
1700057H15Rik	1700057H15Rik	1700057H15Rik	chr4:124126868-124163202	q1	q2	NOTEST	0	0	0	0	1	1	no
1700057K13Rik	1700057K13Rik	1700057K13Rik	chr1:159029278-159038776	q1	q2	NOTEST	0	0	0	0	1	1	no
1700058G18Rik	1700058G18Rik	1700058G18Rik	chr10:115854923-115910579	q1	q2	NOTEST	0	0	0	0	1	1	no
1700060C20Rik	1700060C20Rik	1700060C20Rik	chr2:158008268-158054958	q1	q2	NOTEST	0.166787	0	-1.79769e+308	-1.79769e+308	0.216262	1	no
1700061F12Rik	1700061F12Rik	1700061F12Rik	chr2:9111141-9119111	q1	q2	NOTEST	0	0	0	0	1	1	no
1700061G19Rik	1700061G19Rik	1700061G19Rik	chr17:57015055-57028261	q1	q2	NOTEST	0.0345224	0.0300961	-0.197959	0.098621	0.921439	1	no
1700061I17Rik	1700061I17Rik	1700061I17Rik	chr3:116763439-116780683	q1	q2	NOTEST	0	0	0	0	1	1	no
1700061J05Rik	1700061J05Rik	1700061J05Rik	chr15:78208829-78226342	q1	q2	NOTEST	0	0	0	0	1	1	no
1700063A18Rik	1700063A18Rik	1700063A18Rik	chr1:97887235-97918335	q1	q2	NOTEST	0	0	0	0	1	1	no
1700063D05Rik	1700063D05Rik	1700063D05Rik	chr9:41014237-41025710	q1	q2	NOTEST	0.26805	0.547535	1.03045	-0.871155	0.38367	1	no
1700065D16Rik	1700065D16Rik	1700065D16Rik	chr9:95755968-95852063	q1	q2	NOTEST	0.0912997	0.123791	0.439224	-0.341413	0.732792	1	no
1700065I16Rik	1700065I16Rik	1700065I16Rik	chr15:63648742-63651095	q1	q2	NOTEST	0	0	0	0	1	1	no
1700065I17Rik	1700065I17Rik	1700065I17Rik	chr18:56748001-56754433	q1	q2	NOTEST	0	0	0	0	1	1	no
1700065J11Rik	1700065J11Rik	1700065J11Rik	chr6:35280845-35286829	q1	q2	NOTEST	0	0	0	0	1	1	no
1700065J18Rik	1700065J18Rik	1700065J18Rik	chr1:194667898-194668933	q1	q2	NOTEST	0	0	0	0	1	1	no
1700066B17Rik	1700066B17Rik	1700066B17Rik	chr1:39899272-39904175	q1	q2	NOTEST	0	0	0	0	1	1	no
1700066B19Rik	1700066B19Rik	1700066B19Rik	chr18:35886642-35890523	q1	q2	NOTEST	0.0338178	0.0275155	-0.297538	0.145478	0.884333	1	no
1700066M21Rik	1700066M21Rik	1700066M21Rik	chr1:57434463-57442266	q1	q2	OK	11.6313	12.1679	0.0650644	-0.510396	0.609774	0.927725	no
1700066O22Rik	1700066O22Rik	1700066O22Rik	chr18:57664075-57693406	q1	q2	NOTEST	0.0947612	0	-1.79769e+308	-1.79769e+308	0.146043	1	no
1700067G17Rik	1700067G17Rik	1700067G17Rik	chr1:90912687-90918785	q1	q2	NOTEST	0	0	0	0	1	1	no
1700067K01Rik	1700067K01Rik	1700067K01Rik	chr8:86525604-86528669	q1	q2	NOTEST	0	0.0674917	1.79769e+308	1.79769e+308	0.171143	1	no
1700067P10Rik	1700067P10Rik	1700067P10Rik	chr17:48226581-48227870	q1	q2	NOTEST	0.117533	0	-1.79769e+308	-1.79769e+308	0.146043	1	no
1700069L16Rik	1700069L16Rik	1700069L16Rik	chr5:114142432-114174781	q1	q2	NOTEST	0	0.0368078	1.79769e+308	1.79769e+308	0.291748	1	no
1700069P05Rik	1700069P05Rik	1700069P05Rik	chr6:118196712-118198472	q1	q2	NOTEST	0	0	0	0	1	1	no
1700071K01Rik	1700071K01Rik	1700071K01Rik	chr11:80693666-81781898	q1	q2	NOTEST	0.0289514	0.0944334	1.70566	-0.386036	0.69947	1	no
1700072B07Rik	1700072B07Rik	1700072B07Rik	chr9:58218310-58221990	q1	q2	NOTEST	0	0	0	0	1	1	no
1700072E05Rik	1700072E05Rik	1700072E05Rik	chrX:83289537-83292652	q1	q2	NOTEST	0	0	0	0	1	1	no
1700073E17Rik	1700073E17Rik	1700073E17Rik	chr6:145336144-145340743	q1	q2	NOTEST	0.118888	0.0816064	-0.54285	0.648785	0.516477	1	no
1700074P13Rik	1700074P13Rik	1700074P13Rik	chr6:40870458-40890556	q1	q2	NOTEST	0	0	0	0	1	1	no
1700080E11Rik	1700080E11Rik	1700080E11Rik	chr9:105045673-105047412	q1	q2	NOTEST	0	0	0	0	1	1	no
1700080N15Rik	1700080N15Rik	1700080N15Rik	chr2:4053110-4062187	q1	q2	NOTEST	0.490826	0	-1.79769e+308	-1.79769e+308	0.0681178	1	no
1700080O16Rik	1700080O16Rik	1700080O16Rik	chrX:49321871-49325949	q1	q2	NOTEST	0	0	0	0	1	1	no
1700081H04Rik	1700081H04Rik	1700081H04Rik	chr5:119558244-119564552	q1	q2	NOTEST	0	0	0	0	1	1	no
1700081L11Rik	1700081L11Rik	1700081L11Rik	chr11:104194542-104303605	q1	q2	OK	14.2433	15.7595	0.145936	-1.33941	0.180438	0.705237	no
1700084C01Rik	1700084C01Rik	1700084C01Rik	chr1:171859069-171864784	q1	q2	OK	6.68085	5.4914	-0.282857	1.37925	0.167819	0.695411	no
1700084E18Rik	1700084E18Rik	1700084E18Rik	chr2:30092717-30093151	q1	q2	OK	0.981652	0.402928	-1.28469	1.0085	0.313215	0.811818	no
1700084J12Rik	1700084J12Rik	1700084J12Rik	chr15:33012883-33524307	q1	q2	NOTEST	0	0.677182	1.79769e+308	1.79769e+308	0.0204879	1	no
1700085B03Rik	1700085B03Rik	1700085B03Rik	chr5:127722195-128046160	q1	q2	NOTEST	0	0	0	0	1	1	no
1700086L19Rik	1700086L19Rik	1700086L19Rik	chr12:75385262-75396937	q1	q2	OK	20.5177	20.4279	-0.00632305	0.0392513	0.96869	0.993049	no
1700086O06Rik	1700086O06Rik	1700086O06Rik	chr18:38398058-38422283	q1	q2	OK	1.87877	1.50154	-0.323349	0.623465	0.532979	0.909273	no
1700088E04Rik	1700088E04Rik	1700088E04Rik	chr15:78939412-78971681	q1	q2	OK	0.622355	1.9091	1.61708	-2.00374	0.0450984	0.465079	no
1700090G07Rik	1700090G07Rik	1700090G07Rik	chr17:87316687-87321707	q1	q2	NOTEST	0	0	0	0	1	1	no
1700092M07Rik	1700092M07Rik	1700092M07Rik	chr19:8815207-8815715	q1	q2	NOTEST	0	0.24123	1.79769e+308	1.79769e+308	0.171143	1	no
1700093K21Rik	1700093K21Rik	1700093K21Rik	chr11:23416202-23419942	q1	q2	NOTEST	0.333624	0.221727	-0.589436	0.51631	0.605638	1	no
1700094D03Rik	1700094D03Rik	1700094D03Rik	chr3:89866717-89872269	q1	q2	OK	1.60004	1.25737	-0.347695	1.2878	0.197816	0.720322	no
1700094J05Rik	1700094J05Rik	1700094J05Rik	chr10:75813998-75905657	q1	q2	NOTEST	0	0	0	0	1	1	no
1700095B10Rik	1700095B10Rik	1700095B10Rik	chr5:113117895-113325382	q1	q2	NOTEST	0	0	0	0	1	1	no
1700095B22Rik	1700095B22Rik	1700095B22Rik	chr3:105251107-105476920	q1	q2	NOTEST	0.493663	0.402479	-0.294612	0.182047	0.855546	1	no
1700096J18Rik	1700096J18Rik	1700096J18Rik	chr11:109208180-109214965	q1	q2	NOTEST	0	0.569615	1.79769e+308	1.79769e+308	0.0499995	1	no
1700096K18Rik	1700096K18Rik	1700096K18Rik	chr5:25035835-25037284	q1	q2	OK	1.26691	1.22851	-0.0443989	0.104185	0.917022	0.986392	no
1700101E01Rik	1700101E01Rik	1700101E01Rik	chr2:28811000-28910586	q1	q2	NOTEST	0	0	0	0	1	1	no
1700102P08Rik	1700102P08Rik	1700102P08Rik	chr9:108295164-108300098	q1	q2	NOTEST	0.571308	0.399232	-0.517044	0.640073	0.522125	1	no
1700106J16Rik	1700106J16Rik	1700106J16Rik	chr11:88107544-88108763	q1	q2	NOTEST	0	0	0	0	1	1	no
1700106N22Rik	1700106N22Rik	1700106N22Rik	chr17:85490039-85857920	q1	q2	OK	5.98543	4.04738	-0.564467	2.51383	0.0119428	0.312744	no
1700108F19Rik	1700108F19Rik	1700108F19Rik	chr14:77077374-77086915	q1	q2	NOTEST	0.106161	0	-1.79769e+308	-1.79769e+308	0.146043	1	no
1700108J01Rik	1700108J01Rik	1700108J01Rik	chr14:122580915-122850368	q1	q2	NOTEST	0	0	0	0	1	1	no
1700108M19Rik	1700108M19Rik	1700108M19Rik	chr12:36934931-36979985	q1	q2	NOTEST	0.145819	0	-1.79769e+308	-1.79769e+308	0.216262	1	no
1700109F18Rik	1700109F18Rik	1700109F18Rik	chr2:74548100-74586328	q1	q2	NOTEST	0	0	0	0	1	1	no
1700109G14Rik	1700109G14Rik	1700109G14Rik	chr14:61911819-61924171	q1	q2	NOTEST	0	0.0954105	1.79769e+308	1.79769e+308	0.171143	1	no
1700109H08Rik	1700109H08Rik	1700109H08Rik	chr5:3571715-3637101	q1	q2	NOTEST	0.398132	0.470021	0.239478	-0.166068	0.868103	1	no
1700110I01Rik	1700110I01Rik	1700110I01Rik	chr14:3849203-3889441	q1	q2	NOTEST	0.133404	0.0509954	-1.38736	0.862888	0.388199	1	no
1700110K17Rik	1700110K17Rik	1700110K17Rik	chr9:40105491-40263349	q1	q2	NOTEST	0.137974	0.112984	-0.288283	0.0831031	0.93377	1	no
1700110M21Rik	1700110M21Rik	1700110M21Rik	chr14:101596906-101599286	q1	q2	NOTEST	0	0	0	0	1	1	no
1700111N16Rik	1700111N16Rik	1700111N16Rik	chrX:67182434-67396763	q1	q2	NOTEST	0.0361708	0.0322411	-0.165925	0.056266	0.95513	1	no
1700112E06Rik	1700112E06Rik	1700112E06Rik	chr14:22838933-23913793	q1	q2	NOTEST	0.644292	0.410036	-0.651963	0.711054	0.477051	1	no
1700112H15Rik	1700112H15Rik	1700112H15Rik	chr1:186351719-186381570	q1	q2	NOTEST	0	0	0	0	1	1	no
1700113H08Rik	1700113H08Rik	1700113H08Rik	chr10:86520790-86693344	q1	q2	NOTEST	0	0	0	0	1	1	no
1700113I22Rik	1700113I22Rik	1700113I22Rik	chr11:101280127-101296979	q1	q2	OK	1.28358	1.28559	0.00226493	-0.00394109	0.996855	0.99869	no
1700119H24Rik	1700119H24Rik	1700119H24Rik	chr16:34785035-35002520	q1	q2	NOTEST	0	0.137602	1.79769e+308	1.79769e+308	0.261832	1	no
1700120K04Rik	1700120K04Rik	1700120K04Rik	chr7:134747416-134747959	q1	q2	OK	0	0.7558	1.79769e+308	1.79769e+308	0.0168558	0.345415	no
1700121N20Rik	1700121N20Rik	1700121N20Rik	chr12:107680861-107685876	q1	q2	NOTEST	0	0.0715937	1.79769e+308	1.79769e+308	0.171143	1	no
1700123I01Rik	1700123I01Rik	1700123I01Rik	chr19:6184409-6224219	q1	q2	NOTEST	0	0	0	0	1	1	no
1700123K08Rik	1700123K08Rik	1700123K08Rik	chr5:139003067-139005922	q1	q2	NOTEST	0	0.0701472	1.79769e+308	1.79769e+308	0.171143	1	no
1700123L14Rik	1700123L14Rik	1700123L14Rik	chr6:96063147-96607191	q1	q2	NOTEST	0	0.0413217	1.79769e+308	1.79769e+308	0.261832	1	no
1700123M08Rik	1700123M08Rik	1700123M08Rik	chr4:11893720-11921442	q1	q2	OK	1.09627	1.51268	0.464504	-0.930602	0.35206	0.830177	no
1700123O20Rik	1700123O20Rik	1700123O20Rik	chr14:55260997-55309579	q1	q2	OK	5.1846	5.39099	0.0563164	-0.174686	0.861327	0.976355	no
1700125D06Rik	1700125D06Rik	1700125D06Rik	chr4:129168433-129169200	q1	q2	NOTEST	0	0	0	0	1	1	no
1700125G02Rik	1700125G02Rik	1700125G02Rik	chr4:124568131-124572026	q1	q2	NOTEST	0.585793	0.319911	-0.872719	0.654318	0.512907	1	no
1700125G22Rik	1700125G22Rik	1700125G22Rik	chr3:27052947-27055941	q1	q2	NOTEST	0	0	0	0	1	1	no
1700125H03Rik	1700125H03Rik	1700125H03Rik	chr8:70880681-71259041	q1	q2	NOTEST	0	0.175249	1.79769e+308	1.79769e+308	0.261832	1	no
1700125H20Rik	1700125H20Rik	1700125H20Rik	chr11:84984597-84994656	q1	q2	NOTEST	0	0.0759633	1.79769e+308	1.79769e+308	0.171143	1	no
1700126H18Rik	1700126H18Rik	1700126H18Rik	chr5:66557845-66582574	q1	q2	NOTEST	0	0	0	0	1	1	no
1700128F08Rik	1700128F08Rik	1700128F08Rik	chr9:8221888-8241987	q1	q2	NOTEST	0.0268809	0	-1.79769e+308	-1.79769e+308	0.271503	1	no
1700129C05Rik	1700129C05Rik	1700129C05Rik	chr14:59751876-59761730	q1	q2	NOTEST	0	0	0	0	1	1	no
1810006J02Rik	1810006J02Rik	1810006J02Rik	chr1:100028043-100041232	q1	q2	NOTEST	0	0	0	0	1	1	no
1810006K21Rik	1810006K21Rik	1810006K21Rik	chr19:10278691-10282314	q1	q2	OK	33.0085	37.9095	0.199722	-1.09818	0.272126	0.78456	no
1810007D17Rik	1810007D17Rik	1810007D17Rik	chr19:58680818-58704243	q1	q2	NOTEST	0.104102	0.10728	0.0433865	-0.0204009	0.983724	1	no
1810007I06Rik	1810007I06Rik	1810007I06Rik	chr16:13715154-13739564	q1	q2	NOTEST	0	0	0	0	1	1	no
1810008A18Rik	1810008A18Rik	1810008A18Rik	chr10:76949399-76978558	q1	q2	OK	8.99277	8.75224	-0.039113	0.266173	0.790106	0.965539	no
1810009A15Rik	1810009A15Rik	1810009A15Rik	chr19:8963392-8965230	q1	q2	OK	14.3834	10.5317	-0.449667	1.97092	0.0487332	0.47554	no
1810009J06Rik	1810009J06Rik	1810009J06Rik	chr6:40914770-40918426	q1	q2	NOTEST	0	0	0	0	1	1	no
1810010D01Rik	1810010D01Rik	1810010D01Rik	chr7:152391722-152394024	q1	q2	NOTEST	0	0	0	0	1	1	no
1810010H24Rik	1810010H24Rik	1810010H24Rik	chr11:106889536-106891756	q1	q2	OK	2.20141	2.26003	0.0379187	-0.102323	0.9185	0.986581	no
1810011H11Rik	1810011H11Rik	1810011H11Rik	chr14:33599148-33631154	q1	q2	NOTEST	0.355631	0.434496	0.288961	-0.38309	0.701653	1	no
1810011O10Rik	1810011O10Rik	1810011O10Rik	chr8:25548087-25549418	q1	q2	NOTEST	0.462889	0.700392	0.597497	-0.895279	0.370638	1	no
1810012P15Rik	1810012P15Rik	1810012P15Rik	chr11:78640096-78657401	q1	q2	OK	6.26578	5.17884	-0.274865	2.04565	0.0407906	0.451287	no
1810013D10Rik	1810013D10Rik	1810013D10Rik	chr5:53658344-53669779	q1	q2	OK	14.7534	11.3655	-0.376389	2.06062	0.0393393	0.444643	no
1810013L24Rik	1810013L24Rik	1810013L24Rik	chr16:8830192-8859017	q1	q2	OK	10.1415	9.54939	-0.0867957	0.700482	0.483626	0.889389	no
1810014B01Rik	1810014B01Rik	1810014B01Rik	chr10:86148271-86152699	q1	q2	OK	2.53898	2.5346	-0.00249006	0.00884688	0.992941	0.998038	no
1810014F10Rik	1810014F10Rik	1810014F10Rik	chr7:147285368-147288305	q1	q2	OK	11.8913	13.0299	0.131924	-0.60009	0.548446	0.911709	no
1810018F18Rik	1810018F18Rik	1810018F18Rik	chr19:58773406-58775813	q1	q2	NOTEST	0	0	0	0	1	1	no
1810019D21Rik	1810019D21Rik	1810019D21Rik	chr8:108655082-108662622	q1	q2	NOTEST	0	0	0	0	1	1	no
1810019J16Rik	1810019J16Rik	1810019J16Rik	chr4:133074877-133086705	q1	q2	NOTEST	0	0	0	0	1	1	no
1810020D17Rik	1810020D17Rik	1810020D17Rik	chr7:104698840-104728007	q1	q2	OK	14.0836	12.3462	-0.189954	0.919254	0.357963	0.832571	no
1810021B22Rik	1810021B22Rik	1810021B22Rik	chr15:88901627-88906284	q1	q2	NOTEST	0.294815	0.723057	1.2943	-1.1256	0.260336	1	no
1810022K09Rik	1810022K09Rik	1810022K09Rik	chr3:14578670-14611256	q1	q2	OK	33.295	29.5724	-0.171053	0.801611	0.422778	0.860041	no
1810024B03Rik	1810024B03Rik	1810024B03Rik	chr2:127012090-127034016	q1	q2	NOTEST	0.349118	0.284484	-0.295364	0.322923	0.746754	1	no
1810026B05Rik	1810026B05Rik	1810026B05Rik	chr7:80571537-80703281	q1	q2	OK	1.81207	2.32295	0.358318	-1.21278	0.225215	0.747594	no
1810026J23Rik	1810026J23Rik	1810026J23Rik	chr9:21351337-21400414	q1	q2	OK	17.2962	18.9064	0.128419	-0.861226	0.389114	0.846327	no
1810027O10Rik	1810027O10Rik	1810027O10Rik	chr11:69652026-69653060	q1	q2	OK	44.3307	42.1902	-0.0713982	0.428506	0.668283	0.937688	no
1810029B16Rik	1810029B16Rik	1810029B16Rik	chr8:69000244-69010406	q1	q2	OK	3.29777	2.95753	-0.157098	0.49846	0.61816	0.930745	no
1810030J14Rik	1810030J14Rik	1810030J14Rik	chr1:176260648-176263008	q1	q2	NOTEST	0	0	0	0	1	1	no
1810030N24Rik	1810030N24Rik	1810030N24Rik	chr4:34715920-34725586	q1	q2	OK	11.9254	11.3375	-0.0729393	0.380186	0.703807	0.945997	no
1810030O07Rik	1810030O07Rik	1810030O07Rik	chrX:12232009-12250672	q1	q2	OK	7.16922	9.66359	0.430743	-2.91799	0.00352301	0.178417	no
1810031K17Rik	1810031K17Rik	1810031K17Rik	chr1:75131788-75138942	q1	q2	OK	5.23845	5.32083	0.022511	-0.134439	0.893055	0.982709	no
1810032O08Rik	1810032O08Rik	1810032O08Rik	chr11:116532973-116537112	q1	q2	OK	1.62418	1.20202	-0.434255	0.79017	0.429428	0.862753	no
1810033B17Rik	1810033B17Rik	1810033B17Rik	chr8:3665761-3668905	q1	q2	NOTEST	0.0789182	0.0643323	-0.294815	0.144147	0.885385	1	no
1810035I16Rik	1810035I16Rik	1810035I16Rik	chr4:141394154-141402905	q1	q2	NOTEST	0	0	0	0	1	1	no
1810035L17Rik	1810035L17Rik	1810035L17Rik	chr12:88769027-88813249	q1	q2	OK	54.2356	51.938	-0.0624517	0.24451	0.806836	0.968922	no
1810037I17Rik	1810037I17Rik	1810037I17Rik	chr3:122627314-122629112	q1	q2	OK	20.8723	23.2939	0.158365	-1.05363	0.292051	0.798258	no
1810041L15Rik	1810041L15Rik	1810041L15Rik	chr15:84209632-84277527	q1	q2	OK	5.8001	6.01047	0.0513994	-0.402626	0.687223	0.942518	no
1810043G02Rik	1810043G02Rik	1810043G02Rik	chr10:77441394-77448183	q1	q2	OK	9.03077	8.30074	-0.12161	0.723751	0.469219	0.883196	no
1810043H04Rik	1810043H04Rik	1810043H04Rik	chr11:119960247-119961738	q1	q2	OK	11.2186	8.8543	-0.341441	1.21219	0.22544	0.747594	no
1810044D09Rik	1810044D09Rik	1810044D09Rik	chr6:91390980-91391749	q1	q2	OK	0.636275	1.04318	0.713272	-0.709841	0.477803	0.885585	no
1810046J19Rik	1810046J19Rik	1810046J19Rik	chr11:98273797-98300302	q1	q2	OK	49.6682	46.003	-0.110594	0.831151	0.405888	0.85085	no
1810046K07Rik	1810046K07Rik	1810046K07Rik	chr9:51097790-51137022	q1	q2	NOTEST	0	0	0	0	1	1	no
1810048J11Rik	1810048J11Rik	1810048J11Rik	chr12:73637343-73681200	q1	q2	OK	8.20646	7.79952	-0.0733761	0.575574	0.564903	0.917125	no
1810049H13Rik	1810049H13Rik	1810049H13Rik	chr11:120317917-120319377	q1	q2	OK	3.90567	3.75131	-0.0581751	0.173177	0.862512	0.976365	no
1810053B23Rik	1810053B23Rik	1810053B23Rik	chr16:93343960-93359788	q1	q2	NOTEST	0	0	0	0	1	1	no
1810055G02Rik	1810055G02Rik	1810055G02Rik	chr19:3708332-3717881	q1	q2	OK	6.98341	6.70657	-0.058357	0.332331	0.739639	0.952822	no
1810058I24Rik	1810058I24Rik	1810058I24Rik	chr6:35202698-35212059	q1	q2	OK	9.0525	8.30547	-0.124253	0.553806	0.579711	0.920476	no
1810062G17Rik	1810062G17Rik	1810062G17Rik	chr3:36374858-36381221	q1	q2	NOTEST	0	0.574051	1.79769e+308	1.79769e+308	0.00599288	1	no
1810062O18Rik	1810062O18Rik	1810062O18Rik	chr14:21318535-21437576	q1	q2	OK	2.14662	1.80373	-0.251079	0.119178	0.905134	0.985205	no
1810063B05Rik	1810063B05Rik	1810063B05Rik	chr8:128946400-128949335	q1	q2	OK	12.0595	12.9642	0.104372	-0.513399	0.607672	0.927248	no
1810063B07Rik	1810063B07Rik	1810063B07Rik	chr14:20894857-20902394	q1	q2	OK	1.88145	2.16143	0.200147	-0.75969	0.44744	0.870885	no
1810064F22Rik	1810064F22Rik	1810064F22Rik	chr9:22011229-22018304	q1	q2	NOTEST	0	0	0	0	1	1	no
1810065E05Rik	1810065E05Rik	1810065E05Rik	chr11:58234612-58239525	q1	q2	NOTEST	0	0	0	0	1	1	no
1810074P20Rik	1810074P20Rik	1810074P20Rik	chr4:25175732-25208968	q1	q2	OK	8.1027	6.52833	-0.311689	2.37276	0.0176556	0.349722	no
2010001E11Rik	2010001E11Rik	2010001E11Rik	chr10:39640187-39646729	q1	q2	NOTEST	0	0.0302818	1.79769e+308	1.79769e+308	0.171143	1	no
2010001M06Rik	2010001M06Rik	2010001M06Rik	chr5:135485021-135489027	q1	q2	NOTEST	0.613835	0.167685	-1.8721	0.772794	0.439644	1	no
2010001M09Rik	2010001M09Rik	2010001M09Rik	chr18:35806918-35809021	q1	q2	NOTEST	0	0	0	0	1	1	no
2010002M12Rik	2010002M12Rik	2010002M12Rik	chr19:34691540-34715233	q1	q2	NOTEST	0.348475	0.407426	0.225486	-0.452226	0.651106	1	no
2010002N04Rik	2010002N04Rik	2010002N04Rik	chr18:60633844-60661637	q1	q2	OK	5.95084	5.13622	-0.212386	1.14142	0.253695	0.772529	no
2010003K11Rik	2010003K11Rik	2010003K11Rik	chr19:4496787-4498583	q1	q2	NOTEST	0	0	0	0	1	1	no
2010003K15Rik	2010003K15Rik	2010003K15Rik	chr10:25247748-25256078	q1	q2	NOTEST	0	0	0	0	1	1	no
2010005H15Rik	2010005H15Rik	2010005H15Rik	chr16:36221647-36257513	q1	q2	NOTEST	0	0	0	0	1	1	no
2010007H12Rik	2010007H12Rik	2010007H12Rik	chr5:138220145-138221335	q1	q2	OK	2.71998	1.42648	-0.931143	2.10763	0.0350633	0.433023	no
2010009K17Rik	2010009K17Rik	2010009K17Rik	chr2:157854529-157917533	q1	q2	NOTEST	0	0	0	0	1	1	no
2010011I20Rik	2010011I20Rik	2010011I20Rik	chr2:172171076-172181249	q1	q2	OK	4.3588	3.45064	-0.337068	1.99181	0.0463915	0.468513	no
2010012O05Rik	2010012O05Rik	2010012O05Rik	chr19:46764395-46777872	q1	q2	OK	9.98815	10.3529	0.0517409	-0.354469	0.722988	0.949862	no
2010015L04Rik	2010015L04Rik	2010015L04Rik	chr4:154783298-154817219	q1	q2	OK	6.23572	7.1081	0.188907	-1.02026	0.307606	0.808811	no
2010016I18Rik	2010016I18Rik	2010016I18Rik	chr3:106284903-106303972	q1	q2	NOTEST	0	0	0	0	1	1	no
2010106E10Rik	2010106E10Rik	2010106E10Rik	chrX:109608882-109671952	q1	q2	NOTEST	0	0	0	0	1	1	no
2010106G01Rik	2010106G01Rik	2010106G01Rik	chr2:126716130-126758971	q1	q2	OK	9.23343	9.94674	0.107357	-0.920889	0.357108	0.832571	no
2010107E04Rik	2010107E04Rik	2010107E04Rik	chr12:113199586-113205188	q1	q2	OK	233.388	217.991	-0.0984596	0.860559	0.389481	0.846327	no
2010107G12Rik	2010107G12Rik	2010107G12Rik	chr6:34895294-34927999	q1	q2	NOTEST	0.0790247	0.0321565	-1.29719	0.720059	0.471489	1	no
2010107G23Rik	2010107G23Rik	2010107G23Rik	chr10:61570403-61573761	q1	q2	OK	12.3197	13.6448	0.147382	-1.00967	0.312656	0.811818	no
2010107H07Rik	2010107H07Rik	2010107H07Rik	chr14:31937690-31942116	q1	q2	OK	16.2464	13.7964	-0.235827	0.89669	0.369884	0.837523	no
2010109I03Rik	2010109I03Rik	2010109I03Rik	chr15:74708765-74712134	q1	q2	NOTEST	0.0455153	0.0741023	0.703168	-0.404021	0.686197	1	no
2010109K11Rik	2010109K11Rik	2010109K11Rik	chr12:33063653-33067808	q1	q2	OK	3.52667	3.64991	0.0495547	-0.300538	0.763767	0.958526	no
2010110P09Rik	2010110P09Rik	2010110P09Rik	chr7:129363009-129366053	q1	q2	NOTEST	0.608286	0.433826	-0.487634	0.649262	0.516169	1	no
2010111I01Rik	2010111I01Rik	2010111I01Rik	chr13:63116293-63400964	q1	q2	OK	2.88447	4.43984	0.622201	-3.51923	0.000432807	0.0610637	no
2010204K13Rik	2010204K13Rik	2010204K13Rik	chrX:6988942-7000114	q1	q2	OK	19.8352	16.6506	-0.252486	1.21944	0.222678	0.745647	no
2010300C02Rik	2010300C02Rik	2010300C02Rik	chr1:37668520-37776656	q1	q2	OK	43.9684	47.6769	0.116824	-1.14993	0.250173	0.769783	no
2010305A19Rik	2010305A19Rik	2010305A19Rik	chr4:108000756-108013323	q1	q2	OK	3.60154	2.78688	-0.369961	1.86044	0.0628226	0.515526	no
2010315B03Rik	2010315B03Rik	2010315B03Rik	chr9_random:202786-223677	q1	q2	NOTEST	0	0	0	0	1	1	no
2010317E24Rik	2010317E24Rik	2010317E24Rik	chr2:25227840-25233733	q1	q2	NOTEST	0.0807108	0.109418	0.439011	-0.42115	0.673646	1	no
2010320M18Rik	2010320M18Rik	2010320M18Rik	chr8:73300760-73301505	q1	q2	OK	3.03617	3.09995	0.0299921	-0.0761653	0.939288	0.988143	no
2010321M09Rik	2010321M09Rik	2010321M09Rik	chr9:64808638-64834781	q1	q2	OK	4.65325	4.60137	-0.0161777	0.0939197	0.925173	0.986703	no
2200002D01Rik	2200002D01Rik	2200002D01Rik	chr7:30023341-30033486	q1	q2	NOTEST	0	0	0	0	1	1	no
2200002J24Rik	2200002J24Rik	2200002J24Rik	chr7:31483944-31485553	q1	q2	NOTEST	0	0	0	0	1	1	no
2200002K05Rik	2200002K05Rik	2200002K05Rik	chr9:15043488-15063857	q1	q2	OK	3.6184	5.645	0.64162	-3.16647	0.00154302	0.120558	no
2210009G21Rik	2210009G21Rik	2210009G21Rik	chr2:136699516-136895514	q1	q2	OK	1.54773	3.14541	1.0231	-3.05584	0.00224429	0.14589	no
2210010C04Rik	2210010C04Rik	2210010C04Rik	chr6:40980266-40985508	q1	q2	NOTEST	0.0398224	0.0324093	-0.297175	0.145301	0.884473	1	no
2210010C17Rik	2210010C17Rik	2210010C17Rik	chr7:20522653-20536092	q1	q2	NOTEST	0.0453121	0.147542	1.70316	-1.08764	0.276754	1	no
2210012G02Rik	2210012G02Rik	2210012G02Rik	chr4:106806766-106850971	q1	q2	OK	2.20832	2.10697	-0.0677737	0.397838	0.69075	0.943084	no
2210013O21Rik	2210013O21Rik	2210013O21Rik	chrX:150158096-150175839	q1	q2	OK	23.1884	20.5101	-0.177072	1.11801	0.263562	0.779119	no
2210015D19Rik	2210015D19Rik	2210015D19Rik	chr11:5613419-5684713	q1	q2	OK	5.2271	5.63791	0.109149	-0.387302	0.698532	0.944747	no
2210016F16Rik	2210016F16Rik	2210016F16Rik	chr13:58481406-58486586	q1	q2	OK	2.65775	2.30785	-0.203654	0.922592	0.35622	0.831569	no
2210016L21Rik	2210016L21Rik	2210016L21Rik	chr5:115392210-115398549	q1	q2	OK	51.3336	47.9601	-0.09807	0.861116	0.389174	0.846327	no
2210018M11Rik	2210018M11Rik	2210018M11Rik	chr7:105739115-105805079	q1	q2	OK	9.27987	9.90705	0.094351	-0.754412	0.450602	0.871949	no
2210019I11Rik	2210019I11Rik	2210019I11Rik	chr5:148040173-148086725	q1	q2	NOTEST	0.00830563	0	-1.79769e+308	-1.79769e+308	0.439586	1	no
2210020M01Rik	2210020M01Rik	2210020M01Rik	chr11:115753908-115794806	q1	q2	OK	0	0.870689	1.79769e+308	1.79769e+308	0.00400871	0.193343	no
2210021J22Rik	2210021J22Rik	2210021J22Rik	chr15:85637401-85642127	q1	q2	OK	6.73146	7.7916	0.211001	-0.802741	0.422124	0.859376	no
2210039B01Rik	2210039B01Rik	2210039B01Rik	chr12:74649469-74652973	q1	q2	NOTEST	0	0	0	0	1	1	no
2210403K04Rik	2210403K04Rik	2210403K04Rik	chr11:75275040-75280192	q1	q2	OK	10.7176	15.9409	0.572749	-3.93579	8.29e-05	0.0186803	yes
2210404J11Rik	2210404J11Rik	2210404J11Rik	chr17:15178575-15201196	q1	q2	OK	6.28196	6.40103	0.0270888	-0.160242	0.87269	0.97916	no
2210404O07Rik	2210404O07Rik	2210404O07Rik	chr10:80855808-80857824	q1	q2	NOTEST	0	0.704168	1.79769e+308	1.79769e+308	0.0168558	1	no
2210407C18Rik	2210407C18Rik	2210407C18Rik	chr11:58421707-58426994	q1	q2	NOTEST	0	0	0	0	1	1	no
2210408F21Rik	2210408F21Rik	2210408F21Rik	chr6:31170350-31287394	q1	q2	OK	9.91539	9.22784	-0.103675	0.34476	0.730275	0.950548	no
2210408I21Rik	2210408I21Rik	2210408I21Rik	chr13:77274796-77752940	q1	q2	OK	3.10927	3.02168	-0.0412247	0.194993	0.845399	0.974522	no
2210409E12Rik	2210409E12Rik	2210409E12Rik	chr11:88833951-88834328	q1	q2	NOTEST	0	0.48781	1.79769e+308	1.79769e+308	0.0896325	1	no
2210411K11Rik	2210411K11Rik	2210411K11Rik	chr7:4736386-4741162	q1	q2	NOTEST	0.59964	0.34925	-0.779834	0.913069	0.361206	1	no
2210414B05Rik	2210414B05Rik	2210414B05Rik	chr4:3583652-3590255	q1	q2	NOTEST	0	0	0	0	1	1	no
2210415F13Rik	2210415F13Rik	2210415F13Rik	chr11:58192533-58204043	q1	q2	NOTEST	0	0	0	0	1	1	no
2210417A02Rik	2210417A02Rik	2210417A02Rik	chr5:149553415-149554715	q1	q2	NOTEST	0	0	0	0	1	1	no
2210417K05Rik	2210417K05Rik	2210417K05Rik	chr10:61731602-61842656	q1	q2	NOTEST	0.178964	0.146521	-0.28856	0.0483278	0.961455	1	no
2300002M23Rik	2300002M23Rik	2300002M23Rik	chr17:35704429-35705890	q1	q2	NOTEST	0	0	0	0	1	1	no
2300003K06Rik	2300003K06Rik	2300003K06Rik	chr11:99698461-99699380	q1	q2	NOTEST	0	0	0	0	1	1	no
2300005B03Rik	2300005B03Rik	2300005B03Rik	chr15:74573268-74577117	q1	q2	NOTEST	0	0	0	0	1	1	no
2300009A05Rik	2300009A05Rik	2300009A05Rik	chr9:63242253-63247051	q1	q2	OK	5.74316	8.45726	0.558346	-1.85901	0.0630264	0.51569	no
2310001A20Rik	2310001A20Rik	2310001A20Rik	chr2:150408816-150434259	q1	q2	OK	18.9474	19.6625	0.0534408	-0.434173	0.664162	0.936334	no
2310001H17Rik	2310001H17Rik	2310001H17Rik	chr6:129182640-129188500	q1	q2	NOTEST	0.131209	0.428905	1.70879	-0.80547	0.420549	1	no
2310001K24Rik	2310001K24Rik	2310001K24Rik	chr2:163294438-163298739	q1	q2	NOTEST	0	0	0	0	1	1	no
2310002J15Rik	2310002J15Rik	2310002J15Rik	chr2:25094338-25095417	q1	q2	NOTEST	0	0.0978156	1.79769e+308	1.79769e+308	0.171143	1	no
2310002L09Rik	2310002L09Rik	2310002L09Rik	chr4:73585274-73596750	q1	q2	NOTEST	0	0	0	0	1	1	no
2310002L13Rik	2310002L13Rik	2310002L13Rik	chr18:70400082-70404238	q1	q2	NOTEST	0	0	0	0	1	1	no
2310003C23Rik	2310003C23Rik	2310003C23Rik	chr2:180447250-180453222	q1	q2	OK	14.5945	13.1864	-0.14638	1.04511	0.295972	0.800096	no
2310003F16Rik	2310003F16Rik	2310003F16Rik	chr2:121282823-121284176	q1	q2	OK	51.5594	46.9485	-0.135156	0.968962	0.332564	0.817475	no
2310003H01Rik	2310003H01Rik	2310003H01Rik	chr11:120230875-120240060	q1	q2	OK	1.61227	2.19284	0.443705	-1.87819	0.060355	0.508128	no
2310003L22Rik	2310003L22Rik	2310003L22Rik	chr2:139996381-140030988	q1	q2	OK	7.82211	7.11484	-0.136727	0.91559	0.359882	0.832571	no
2310004I24Rik	2310004I24Rik	2310004I24Rik	chr11:66851381-66866120	q1	q2	OK	8.41837	6.42805	-0.38916	2.07191	0.0382738	0.442075	no
2310004N24Rik	2310004N24Rik	2310004N24Rik	chr11:116033201-116076632	q1	q2	OK	13.0102	13.0968	0.00956932	-0.0215495	0.982807	0.996819	no
2310005A03Rik	2310005A03Rik	2310005A03Rik	chr2:154923526-154925815	q1	q2	NOTEST	0	0	0	0	1	1	no
2310005G13Rik	2310005G13Rik	2310005G13Rik	chr16:57037079-57071459	q1	q2	NOTEST	0	0.0445654	1.79769e+308	1.79769e+308	0.0896325	1	no
2310007B03Rik	2310007B03Rik	2310007B03Rik	chr1:95047931-95057525	q1	q2	NOTEST	0	0	0	0	1	1	no
2310007L24Rik	2310007L24Rik	2310007L24Rik	chr11:106236139-106238428	q1	q2	NOTEST	0	0	0	0	1	1	no
2310008H04Rik	2310008H04Rik	2310008H04Rik	chr16:15887378-16146926	q1	q2	OK	0.921632	0.660849	-0.479869	1.34014	0.180201	0.705237	no
2310008H09Rik	2310008H09Rik	2310008H09Rik	chr7:125985731-126138725	q1	q2	OK	3.65773	4.5441	0.313046	-1.33727	0.181135	0.705647	no
2310009A05Rik	2310009A05Rik	2310009A05Rik	chr9:72887524-72890582	q1	q2	OK	6.47342	9.75602	0.591765	-1.86225	0.0625679	0.514159	no
2310009B15Rik	2310009B15Rik	2310009B15Rik	chr1:140748555-140753431	q1	q2	OK	3.21087	3.40912	0.0864348	-0.194484	0.845797	0.974522	no
2310010M20Rik	2310010M20Rik	2310010M20Rik	chr16:32271694-32274865	q1	q2	NOTEST	0.139527	0.227391	0.704632	-0.572562	0.566941	1	no
2310011J03Rik	2310011J03Rik	2310011J03Rik	chr10:79764564-79783293	q1	q2	OK	8.45406	9.73088	0.202924	-0.789577	0.429775	0.862753	no
2310014F07Rik	2310014F07Rik	2310014F07Rik	chr9:50296903-50313744	q1	q2	NOTEST	0	0.0651584	1.79769e+308	1.79769e+308	0.183567	1	no
2310014H01Rik	2310014H01Rik	2310014H01Rik	chr17:36002539-36012541	q1	q2	OK	2.23464	2.01523	-0.1491	0.479279	0.63174	0.932622	no
2310014L17Rik	2310014L17Rik	2310014L17Rik	chr7:13512764-13516421	q1	q2	NOTEST	0.336586	0.168473	-0.998455	1.51783	0.129058	1	no
2310015A10Rik	2310015A10Rik	2310015A10Rik	chr12:81221532-81233831	q1	q2	OK	1.67796	1.8794	0.163561	-0.811429	0.417119	0.857566	no
2310015B20Rik	2310015B20Rik	2310015B20Rik	chr10:69667414-69682459	q1	q2	NOTEST	0	0.196077	1.79769e+308	1.79769e+308	0.171143	1	no
2310015D24Rik	2310015D24Rik	2310015D24Rik	chr16:13514223-13520512	q1	q2	NOTEST	0.0288541	0.046944	0.702163	-0.403444	0.686622	1	no
2310016C08Rik	2310016C08Rik	2310016C08Rik	chr6:29222487-29225449	q1	q2	OK	3.77354	3.67983	-0.0362802	0.0988808	0.921233	0.986703	no
2310016M24Rik	2310016M24Rik	2310016M24Rik	chr15:99556048-99558567	q1	q2	OK	37.3499	30.9501	-0.271161	1.8538	0.0637676	0.516866	no
2310021P13Rik	2310021P13Rik	2310021P13Rik	chr14:21526773-21542840	q1	q2	OK	12.5708	13.9838	0.153681	-1.40603	0.159716	0.687798	no
2310022A10Rik	2310022A10Rik	2310022A10Rik	chr7:28338313-28367117	q1	q2	OK	5.39382	5.18363	-0.0573444	0.24674	0.805109	0.968922	no
2310022B05Rik	2310022B05Rik	2310022B05Rik	chr8:127159655-127187269	q1	q2	OK	9.48623	8.71187	-0.122852	0.923152	0.355928	0.831371	no
2310028H24Rik	2310028H24Rik	2310028H24Rik	chr4:41465961-41516560	q1	q2	OK	38.3825	34.5592	-0.151377	1.3759	0.168853	0.69715	no
2310028O11Rik	2310028O11Rik	2310028O11Rik	chr4:138657728-138687028	q1	q2	OK	21.7005	22.5086	0.0527437	-0.451829	0.651392	0.934375	no
2310030A07Rik	2310030A07Rik	2310030A07Rik	chr1:152166546-152193901	q1	q2	NOTEST	0	0	0	0	1	1	no
2310030G06Rik	2310030G06Rik	2310030G06Rik	chr9:50547795-50554626	q1	q2	OK	1.99626	1.68489	-0.244649	0.639071	0.522776	0.906198	no
2310030N02Rik	2310030N02Rik	2310030N02Rik	chr4:10978194-11003351	q1	q2	OK	5.3251	4.47736	-0.250162	0.97823	0.32796	0.816173	no
2310033E01Rik	2310033E01Rik	2310033E01Rik	chr7:25326676-25331024	q1	q2	NOTEST	0.00563194	0	-1.79769e+308	-1.79769e+308	0.413059	1	no
2310033P09Rik	2310033P09Rik	2310033P09Rik	chr11:59021862-59024236	q1	q2	OK	5.43508	5.36441	-0.0188824	0.0823877	0.934338	0.987154	no
2310034C09Rik	2310034C09Rik	2310034C09Rik	chr16:88759091-88760034	q1	q2	NOTEST	0	0	0	0	1	1	no
2310034G01Rik	2310034G01Rik	2310034G01Rik	chr19:46422690-46423478	q1	q2	NOTEST	0.592816	0.677675	0.19301	-0.229917	0.818157	1	no
2310034O05Rik	2310034O05Rik	2310034O05Rik	chr5:100639710-100647068	q1	q2	NOTEST	0.161767	0.13188	-0.294696	0.203772	0.838532	1	no
2310035C23Rik	2310035C23Rik	2310035C23Rik	chr1:107560437-107651708	q1	q2	OK	13.3751	14.0241	0.0683612	-0.617685	0.536783	0.91028	no
2310035K24Rik	2310035K24Rik	2310035K24Rik	chr2:131036175-131039250	q1	q2	OK	4.52145	3.78257	-0.257417	1.06983	0.284697	0.79433	no
2310036O22Rik	2310036O22Rik	2310036O22Rik	chr8:87550731-87554185	q1	q2	OK	32.2945	28.557	-0.177444	1.26195	0.206968	0.728504	no
2310037I24Rik	2310037I24Rik	2310037I24Rik	chr15:98349531-98364652	q1	q2	OK	6.99914	7.36137	0.072796	-0.439719	0.660141	0.935507	no
2310039H08Rik	2310039H08Rik	2310039H08Rik	chr17:46909583-46910356	q1	q2	OK	1.57584	1.58384	0.00730408	-0.0135989	0.98915	0.997819	no
2310040G24Rik	2310040G24Rik	2310040G24Rik	chr6:86433369-86438221	q1	q2	OK	2.77648	1.48719	-0.90067	1.32593	0.184863	0.708333	no
2310042D19Rik	2310042D19Rik	2310042D19Rik	chr4:155590035-155595416	q1	q2	NOTEST	0.390877	0.618085	0.661091	-1.60285	0.108969	1	no
2310042E22Rik	2310042E22Rik	2310042E22Rik	chr16:21152731-21154017	q1	q2	NOTEST	0.0686428	0.55932	3.02649	-2.08554	0.0370202	1	no
2310043J07Rik	2310043J07Rik	2310043J07Rik	chr5:136533136-136540194	q1	q2	NOTEST	0	0	0	0	1	1	no
2310043L19Rik	2310043L19Rik	2310043L19Rik	chr1:179571672-179573074	q1	q2	NOTEST	0.136504	0	-1.79769e+308	-1.79769e+308	0.146043	1	no
2310044G17Rik	2310044G17Rik	2310044G17Rik	chr12:88287992-88306314	q1	q2	OK	20.0078	24.8695	0.313812	-2.85553	0.00429649	0.201211	no
2310044H10Rik	2310044H10Rik	2310044H10Rik	chr7:51745307-51751883	q1	q2	OK	49.4899	41.2884	-0.261397	2.39052	0.0168244	0.345415	no
2310045N01Rik	2310045N01Rik	2310045N01Rik	chr8:72663611-72671159	q1	q2	OK	10.1326	6.77404	-0.580922	2.09881	0.035834	0.435189	no
2310046A06Rik	2310046A06Rik	2310046A06Rik	chr9:76949890-77195677	q1	q2	OK	12.5111	13.3568	0.0943588	-0.57132	0.567783	0.917763	no
2310046K01Rik	2310046K01Rik	2310046K01Rik	chr2:151822246-151834994	q1	q2	OK	0.909145	0.812227	-0.162627	0.405985	0.684754	0.941212	no
2310046O06Rik	2310046O06Rik	2310046O06Rik	chr9:57385334-57390994	q1	q2	OK	6.22992	5.77948	-0.108274	0.700115	0.483856	0.889554	no
2310047B19Rik	2310047B19Rik	2310047B19Rik	chr9:21760196-21762714	q1	q2	OK	4.58873	4.58887	4.41e-05	-0.000214671	0.999829	0.999913	no
2310047M10Rik	2310047M10Rik	2310047M10Rik	chr11:68873276-68875078	q1	q2	OK	8.41151	7.85957	-0.0979146	0.583135	0.559803	0.916589	no
2310050B05Rik	2310050B05Rik	2310050B05Rik	chr10:80657435-80693524	q1	q2	OK	0.755654	0.31192	-1.27655	0.302036	0.762624	0.958362	no
2310050C09Rik	2310050C09Rik	2310050C09Rik	chr3:92672280-92674127	q1	q2	NOTEST	0	0	0	0	1	1	no
2310057J16Rik	2310057J16Rik	2310057J16Rik	chr8:3587449-3609075	q1	q2	OK	2.79588	2.8888	0.0471674	-0.233975	0.815004	0.970866	no
2310057J18Rik	2310057J18Rik	2310057J18Rik	chr10:28692093-28706112	q1	q2	NOTEST	0.133559	0	-1.79769e+308	-1.79769e+308	0.0681178	1	no
2310057M21Rik	2310057M21Rik	2310057M21Rik	chr7:138486231-138506212	q1	q2	OK	7.3039	7.8568	0.105275	-0.659436	0.509616	0.901919	no
2310057N15Rik	2310057N15Rik	2310057N15Rik	chr16:88773425-88774451	q1	q2	NOTEST	0	0	0	0	1	1	no
2310061C15Rik	2310061C15Rik	2310061C15Rik	chr8:119412584-119445336	q1	q2	OK	6.74159	7.17345	0.0895801	-0.461792	0.64423	0.934375	no
2310061I04Rik	2310061I04Rik	2310061I04Rik	chr17:36029621-36034323	q1	q2	OK	16.8671	19.9633	0.243135	-1.6583	0.0972566	0.604954	no
2310061J03Rik	2310061J03Rik	2310061J03Rik	chr16:55973380-56009025	q1	q2	OK	0.806802	0.919888	0.189243	-0.219593	0.826188	0.972191	no
2310061N02Rik	2310061N02Rik	2310061N02Rik	chr16:88707415-88708207	q1	q2	NOTEST	0	0	0	0	1	1	no
2310065F04Rik	2310065F04Rik	2310065F04Rik	chr11:66925962-66933582	q1	q2	NOTEST	0.092937	0.0252028	-1.88267	1.09932	0.271628	1	no
2310067B10Rik	2310067B10Rik	2310067B10Rik	chr11:115626746-115660347	q1	q2	OK	7.74094	7.80261	0.011448	-0.0918395	0.926826	0.986703	no
2310068J16Rik	2310068J16Rik	2310068J16Rik	chr15:99800504-99846789	q1	q2	NOTEST	0	0.201991	1.79769e+308	1.79769e+308	0.126391	1	no
2310069B03Rik	2310069B03Rik	2310069B03Rik	chr6:82827859-82831847	q1	q2	NOTEST	0	0	0	0	1	1	no
2310069G16Rik	2310069G16Rik	2310069G16Rik	chr15:44503402-44637375	q1	q2	OK	1.72742	2.28392	0.402897	-0.539338	0.589654	0.92335	no
2310079F23Rik	2310079F23Rik	2310079F23Rik	chr5:35898857-35917719	q1	q2	OK	1.26358	1.75793	0.47636	-1.97169	0.048645	0.475389	no
2310079G19Rik	2310079G19Rik	2310079G19Rik	chr16:88627032-88627911	q1	q2	NOTEST	0	0	0	0	1	1	no
2400001E08Rik	2400001E08Rik	2400001E08Rik	chr7:109048321-109060417	q1	q2	OK	25.7564	25.1567	-0.0339903	0.244063	0.807182	0.968922	no
2400003C14Rik	2400003C14Rik	2400003C14Rik	chr8:112138416-112217194	q1	q2	OK	24.9286	27.9383	0.164441	-1.42196	0.155038	0.684022	no
2410001C21Rik	2410001C21Rik	2410001C21Rik	chr2:172266077-172295399	q1	q2	OK	25.7903	24.3502	-0.0828995	0.705955	0.480216	0.886605	no
2410002F23Rik	2410002F23Rik	2410002F23Rik	chr7:51502091-51507689	q1	q2	OK	12.0379	12.0748	0.00441641	-0.0308821	0.975364	0.995089	no
2410002I01Rik	2410002I01Rik	2410002I01Rik	chr11:119951835-119960045	q1	q2	OK	3.15559	3.2583	0.0462072	-0.231042	0.817282	0.97087	no
2410002O22Rik	2410002O22Rik	2410002O22Rik	chr13:104932232-104968546	q1	q2	OK	23.1975	23.5738	0.0232159	-0.192734	0.847167	0.974522	no
2410003K15Rik	2410003K15Rik	2410003K15Rik	chr6:49023793-49034716	q1	q2	OK	7.62143	5.93157	-0.361648	1.3862	0.165685	0.694505	no
2410004A20Rik	2410004A20Rik	2410004A20Rik	chr9:72950204-72952250	q1	q2	NOTEST	0	0.083533	1.79769e+308	1.79769e+308	0.0896325	1	no
2410004B18Rik	2410004B18Rik	2410004B18Rik	chr3:145600995-145607239	q1	q2	OK	11.781	11.1286	-0.0821923	0.435083	0.663502	0.936334	no
2410004I01Rik	2410004I01Rik	2410004I01Rik	chr11:102819613-102825468	q1	q2	NOTEST	0.286289	0.233537	-0.293817	0.248824	0.803497	1	no
2410004N09Rik	2410004N09Rik	2410004N09Rik	chr18:33954545-33955643	q1	q2	OK	7.11336	7.27492	0.0323994	-0.0823503	0.934368	0.987154	no
2410004P03Rik	2410004P03Rik	2410004P03Rik	chr12:17011763-17018533	q1	q2	NOTEST	0.539696	0.439398	-0.296619	0.451801	0.651412	1	no
2410006H16Rik	2410006H16Rik	2410006H16Rik	chr11:62416378-62418308	q1	q2	OK	14.4084	18.9846	0.397919	-1.6773	0.0934834	0.595831	no
2410007B07Rik	2410007B07Rik	2410007B07Rik	chr3:75451362-75459653	q1	q2	NOTEST	0	0	0	0	1	1	no
2410012M07Rik	2410012M07Rik	2410012M07Rik	chr9:98765185-98766999	q1	q2	NOTEST	0	0	0	0	1	1	no
2410015M20Rik	2410015M20Rik	2410015M20Rik	chr17:56746874-56749194	q1	q2	OK	28.318	29.4531	0.0567006	-0.374647	0.707923	0.947135	no
2410016O06Rik	2410016O06Rik	2410016O06Rik	chr12:85291557-85293903	q1	q2	OK	3.36662	2.59221	-0.377121	1.69266	0.0905194	0.589921	no
2410017I17Rik	2410017I17Rik	2410017I17Rik	chr17:36281962-36299319	q1	q2	NOTEST	0.571913	0.547212	-0.0636953	0.102364	0.918468	1	no
2410017P09Rik	2410017P09Rik	2410017P09Rik	chr12:4133396-4240123	q1	q2	OK	3.12109	3.37161	0.111388	-0.456427	0.648083	0.934375	no
2410018L13Rik	2410018L13Rik	2410018L13Rik	chr12:22990696-23046943	q1	q2	OK	1.63257	1.11564	-0.54927	1.30755	0.191024	0.714435	no
2410018M08Rik	2410018M08Rik	2410018M08Rik	chr5:130371592-130379492	q1	q2	OK	4.89592	5.59913	0.193622	-1.11261	0.265876	0.781112	no
2410022L05Rik	2410022L05Rik	2410022L05Rik	chr8:13884787-13890271	q1	q2	OK	22.8115	20.2055	-0.175012	1.07163	0.283888	0.793768	no
2410042D21Rik	2410042D21Rik	2410042D21Rik	chr2:112219367-112254394	q1	q2	OK	4.11819	4.70991	0.193689	-1.10469	0.269293	0.782603	no
2410057H14Rik	2410057H14Rik	2410057H14Rik	chr3:102524153-102576233	q1	q2	NOTEST	0	0.27296	1.79769e+308	1.79769e+308	0.183539	1	no
2410066E13Rik	2410066E13Rik	2410066E13Rik	chr6:54631765-54650400	q1	q2	OK	20.818	23.9031	0.199365	-1.57663	0.114881	0.633082	no
2410075B13Rik	2410075B13Rik	2410075B13Rik	chr15:75810301-75812715	q1	q2	OK	1.99508	1.74354	-0.19443	0.603626	0.546092	0.910859	no
2410076I21Rik	2410076I21Rik	2410076I21Rik	chr9:58430046-58589366	q1	q2	NOTEST	0.208237	0	-1.79769e+308	-1.79769e+308	0.376779	1	no
2410088K16Rik	2410088K16Rik	2410088K16Rik	chr1:90651464-90652308	q1	q2	NOTEST	0	0	0	0	1	1	no
2410089E03Rik	2410089E03Rik	2410089E03Rik	chr15:8119105-8221158	q1	q2	OK	4.7291	5.93403	0.327447	-2.82593	0.00471433	0.208805	no
2410091C18Rik	2410091C18Rik	2410091C18Rik	chr17:79336474-79347392	q1	q2	OK	11.0539	12.8544	0.217704	-1.58901	0.112057	0.63004	no
2410114N07Rik	2410114N07Rik	2410114N07Rik	chr4:34857037-34858730	q1	q2	NOTEST	0	0	0	0	1	1	no
2410127L17Rik	2410127L17Rik	2410127L17Rik	chr19:18745269-18779282	q1	q2	OK	2.01874	1.39407	-0.534157	1.75316	0.0795741	0.561322	no
2410131K14Rik	2410131K14Rik	2410131K14Rik	chr5:118695235-118713123	q1	q2	OK	3.47938	3.78285	0.120643	-0.622368	0.5337	0.909273	no
2410137F16Rik	2410137F16Rik	2410137F16Rik	chr5:116888730-117041826	q1	q2	OK	0.752848	0.859312	0.190823	-0.378682	0.704924	0.946425	no
2410137M14Rik	2410137M14Rik	2410137M14Rik	chr17:37114645-37118182	q1	q2	NOTEST	0.106579	0.440023	2.04566	-1.33977	0.18032	1	no
2410141K09Rik	2410141K09Rik	2410141K09Rik	chr13:66519049-66542054	q1	q2	NOTEST	0	0	0	0	1	1	no
2500003M10Rik	2500003M10Rik	2500003M10Rik	chr3:90302879-90313365	q1	q2	OK	35.0256	35.6145	0.0240538	-0.228948	0.81891	0.971329	no
2500004C02Rik	2500004C02Rik	2500004C02Rik	chr2:153166892-153171546	q1	q2	OK	4.21829	4.16107	-0.0197016	0.0934648	0.925534	0.986703	no
2510002D24Rik	2510002D24Rik	2510002D24Rik	chr16:18836672-18840206	q1	q2	OK	8.96686	6.79943	-0.399188	2.00808	0.0446343	0.46312	no
2510003D18Rik	2510003D18Rik	2510003D18Rik	chr3:153507210-153516579	q1	q2	NOTEST	0	0.169837	1.79769e+308	1.79769e+308	0.183567	1	no
2510003E04Rik	2510003E04Rik	2510003E04Rik	chr10:62021217-62041205	q1	q2	OK	70.4973	69.1059	-0.0287588	0.281485	0.778338	0.961662	no
2510006D16Rik	2510006D16Rik	2510006D16Rik	chr4:129277950-129285123	q1	q2	OK	25.624	19.909	-0.364076	2.21719	0.0266099	0.400493	no
2510009E07Rik	2510009E07Rik	2510009E07Rik	chr16:21649117-21694738	q1	q2	OK	11.0642	10.4477	-0.0827064	0.713375	0.475614	0.884733	no
2510012J08Rik	2510012J08Rik	2510012J08Rik	chr10:80783847-80788996	q1	q2	OK	2.89137	5.03215	0.79942	-4.17736	2.95e-05	0.00963349	yes
2510039O18Rik	2510039O18Rik	2510039O18Rik	chr4:147315003-147321423	q1	q2	OK	4.75806	4.75062	-0.00225794	0.0129813	0.989643	0.997819	no
2510049J12Rik	2510049J12Rik	2510049J12Rik	chr6:115533564-115542594	q1	q2	NOTEST	0.266655	0.16543	-0.688758	0.879895	0.378916	1	no
2600006L11Rik	2600006L11Rik	2600006L11Rik	chr9:63928567-63935852	q1	q2	NOTEST	0	0	0	0	1	1	no
2610001J05Rik	2610001J05Rik	2610001J05Rik	chr6:13819073-13821483	q1	q2	OK	13.8278	14.2711	0.0455206	-0.323733	0.74614	0.954975	no
2610002D18Rik	2610002D18Rik	2610002D18Rik	chr4:134066913-134079837	q1	q2	NOTEST	0.278337	0.283506	0.0265494	-0.0275251	0.978041	1	no
2610002I17Rik	2610002I17Rik	2610002I17Rik	chr9:110207695-110224606	q1	q2	OK	3.35393	3.20157	-0.0670742	0.298248	0.765514	0.958526	no
2610002J02Rik	2610002J02Rik	2610002J02Rik	chr4:154624074-154630796	q1	q2	OK	8.45913	8.2936	-0.0285107	0.117431	0.906519	0.985205	no
2610002M06Rik	2610002M06Rik	2610002M06Rik	chrX:104978090-105011673	q1	q2	OK	12.8858	13.7961	0.0984742	-0.896848	0.3698	0.837523	no
2610005L07Rik	2610005L07Rik	2610005L07Rik	chr8:19981359-20020392	q1	q2	OK	10.3722	13.0272	0.328811	-1.42612	0.153835	0.683389	no
2610008E11Rik	2610008E11Rik	2610008E11Rik	chr10:78527118-78560345	q1	q2	OK	7.06457	8.14489	0.205292	-1.5709	0.116207	0.633969	no
2610015P09Rik	2610015P09Rik	2610015P09Rik	chr16:43890014-43964427	q1	q2	OK	1.19268	1.56688	0.393684	-1.54744	0.121757	0.642829	no
2610017I09Rik	2610017I09Rik	2610017I09Rik	chr1:42705044-42751670	q1	q2	OK	47.9102	50.3575	0.071874	-0.496675	0.619418	0.930745	no
2610018G03Rik	2610018G03Rik	2610018G03Rik	chrX:48194612-48245027	q1	q2	OK	1.28208	1.42618	0.153662	-0.445829	0.655721	0.934375	no
2610019F03Rik	2610019F03Rik	2610019F03Rik	chr8:13952007-13974777	q1	q2	OK	6.19297	6.27072	0.0179996	-0.109593	0.912732	0.985673	no
2610020C07Rik	2610020C07Rik	2610020C07Rik	chr16:11203475-11254418	q1	q2	OK	0.866143	0.501715	-0.787737	0.734739	0.462498	0.879366	no
2610020H08Rik	2610020H08Rik	2610020H08Rik	chr7:126937643-126992455	q1	q2	NOTEST	0.21312	0.589786	1.46852	-1.84432	0.0651367	1	no
2610021K21Rik	2610021K21Rik	2610021K21Rik	chr12:100955740-101121652	q1	q2	NOTEST	0.165205	0.0672298	-1.29709	1.01823	0.308568	1	no
2610024G14Rik	2610024G14Rik	2610024G14Rik	chr5:77723193-77739111	q1	q2	OK	6.05289	6.15689	0.0245769	-0.144964	0.884739	0.98184	no
2610027L16Rik	2610027L16Rik	2610027L16Rik	chr14:56364529-56377261	q1	q2	OK	2.20266	2.4241	0.138203	-0.64445	0.519284	0.904315	no
2610028E06Rik	2610028E06Rik	2610028E06Rik	chr4:125565094-125599554	q1	q2	NOTEST	0.047206	0.0191961	-1.29815	0.720591	0.471161	1	no
2610028H24Rik	2610028H24Rik	2610028H24Rik	chr10:75911825-75978602	q1	q2	NOTEST	0	0	0	0	1	1	no
2610029G23Rik	2610029G23Rik	2610029G23Rik	chrX:102275113-102280525	q1	q2	OK	4.51808	4.17471	-0.114031	0.624316	0.53242	0.909273	no
2610029I01Rik	2610029I01Rik	2610029I01Rik	chr4:21684528-21694358	q1	q2	OK	12.2021	13.2342	0.117143	-0.774648	0.438548	0.869152	no
2610034B18Rik	2610034B18Rik	2610034B18Rik	chr7:87070244-87080150	q1	q2	OK	4.68224	3.61996	-0.371224	1.84842	0.0645421	0.519548	no
2610034M16Rik	2610034M16Rik	2610034M16Rik	chr17:59018230-59130798	q1	q2	OK	1.92463	1.32989	-0.533279	2.36863	0.0178542	0.350392	no
2610035D17Rik	2610035D17Rik	2610035D17Rik	chr11:112905219-113063152	q1	q2	OK	6.7007	7.31103	0.125762	-0.716843	0.473471	0.883967	no
2610037D02Rik	2610037D02Rik	2610037D02Rik	chr15:96013230-96033901	q1	q2	NOTEST	0	0.0187168	1.79769e+308	1.79769e+308	0.183567	1	no
2610039C10Rik	2610039C10Rik	2610039C10Rik	chr16:90719556-90727616	q1	q2	OK	2.37439	2.43214	0.0346646	-0.106458	0.915219	0.986229	no
2610044O15Rik	2610044O15Rik	2610044O15Rik	chr17:95214078-95233760	q1	q2	OK	9.48566	7.7942	-0.283348	1.5834	0.113329	0.631246	no
2610100L16Rik	2610100L16Rik	2610100L16Rik	chr3:17689920-17700071	q1	q2	OK	3.48015	4.14782	0.253204	-0.981396	0.326397	0.814679	no
2610101N10Rik	2610101N10Rik	2610101N10Rik	chr9:95357312-95412415	q1	q2	OK	9.3633	10.1456	0.115768	-1.05007	0.293685	0.79928	no
2610109H07Rik	2610109H07Rik	2610109H07Rik	chr4:147472545-147504807	q1	q2	NOTEST	0.0477884	0.0129512	-1.88358	1.09985	0.271398	1	no
2610203C20Rik	2610203C20Rik	2610203C20Rik	chr9:41389421-41400570	q1	q2	OK	8.98901	9.13744	0.0236273	-0.164081	0.869667	0.978226	no
2610203C22Rik	2610203C22Rik	2610203C22Rik	chr1:9538126-9621173	q1	q2	NOTEST	0.498732	0.290052	-0.781954	0.243076	0.807947	1	no
2610204G22Rik	2610204G22Rik	2610204G22Rik	chr4:155135300-155137669	q1	q2	NOTEST	0.62273	0.640123	0.0397413	-0.0368192	0.970629	1	no
2610206C17Rik	2610206C17Rik	2610206C17Rik	chr7:91838149-91925059	q1	q2	NOTEST	0.05031	0.16385	1.70346	-1.08783	0.276669	1	no
2610301B20Rik	2610301B20Rik	2610301B20Rik	chr4:10801644-10826570	q1	q2	OK	21.6998	20.7599	-0.0638876	0.525733	0.599073	0.925788	no
2610301G19Rik	2610301G19Rik	2610301G19Rik	chr14:70499951-70553598	q1	q2	OK	13.0889	14.7888	0.176161	-1.4384	0.150321	0.680045	no
2610305D13Rik	2610305D13Rik	2610305D13Rik	chr4:146986044-147016617	q1	q2	NOTEST	0.13764	0.307587	1.1601	-1.43706	0.150702	1	no
2610306M01Rik	2610306M01Rik	2610306M01Rik	chr6:86798400-86799434	q1	q2	OK	5.93146	4.26783	-0.474885	1.83226	0.0669124	0.52633	no
2610318N02Rik	2610318N02Rik	2610318N02Rik	chr16:17113490-17125199	q1	q2	NOTEST	0.0698235	0.113794	0.704636	-0.32648	0.744061	1	no
2610507B11Rik	2610507B11Rik	2610507B11Rik	chr11:78075255-78104127	q1	q2	OK	36.045	34.3487	-0.069542	0.685852	0.492807	0.893563	no
2610507I01Rik	2610507I01Rik	2610507I01Rik	chr11:59011294-59015933	q1	q2	OK	5.79554	5.15652	-0.168547	1.04014	0.298275	0.801412	no
2610524H06Rik	2610524H06Rik	2610524H06Rik	chr5:115271945-115273477	q1	q2	OK	8.48759	8.18287	-0.0527468	0.243124	0.807909	0.96914	no
2610528A11Rik	2610528A11Rik	2610528A11Rik	chr14:37915325-37923287	q1	q2	NOTEST	0.248751	0.203163	-0.292065	0.201953	0.839954	1	no
2610528E23Rik	2610528E23Rik	2610528E23Rik	chr16:57302112-57606980	q1	q2	OK	3.95272	6.99446	0.823365	-3.28385	0.00102398	0.0970143	no
2610528J11Rik	2610528J11Rik	2610528J11Rik	chr4:118199879-118202822	q1	q2	NOTEST	0	0	0	0	1	1	no
2700007P21Rik	2700007P21Rik	2700007P21Rik	chr2:106802685-106814554	q1	q2	OK	8.74017	8.98391	0.0396806	-0.295786	0.767393	0.958526	no
2700023E23Rik	2700023E23Rik	2700023E23Rik	chr5:74489107-74490361	q1	q2	OK	2.26305	3.19398	0.49709	-1.4035	0.160468	0.687861	no
2700029M09Rik	2700029M09Rik	2700029M09Rik	chr8:63369247-63386369	q1	q2	OK	26.5824	25.2552	-0.0738917	0.549276	0.582816	0.921939	no
2700046A07Rik	2700046A07Rik	2700046A07Rik	chr18:62911327-62916001	q1	q2	NOTEST	0.173329	0.0781277	-1.14961	0.973566	0.330272	1	no
2700046G09Rik	2700046G09Rik	2700046G09Rik	chr19:32463705-32465674	q1	q2	OK	0.73915	1.93461	1.38811	-3.22533	0.00125829	0.109606	no
2700049A03Rik	2700049A03Rik	2700049A03Rik	chr12:72237834-72344290	q1	q2	OK	1.19063	1.37609	0.208851	-0.74338	0.457252	0.876404	no
2700050L05Rik	2700050L05Rik	2700050L05Rik	chr7:140829357-140864700	q1	q2	OK	4.08935	4.39442	0.103802	-0.72237	0.470067	0.883232	no
2700060E02Rik	2700060E02Rik	2700060E02Rik	chr14:20570478-20643045	q1	q2	OK	14.4577	14.8994	0.0434228	-0.290751	0.771242	0.959353	no
2700062C07Rik	2700062C07Rik	2700062C07Rik	chr18:24629371-24636268	q1	q2	OK	6.64356	4.41962	-0.588032	2.33614	0.019484	0.355939	no
2700078E11Rik	2700078E11Rik	2700078E11Rik	chr19:60600598-60656926	q1	q2	OK	13.786	15.3682	0.156741	-1.3946	0.163135	0.69026	no
2700078K21Rik	2700078K21Rik	2700078K21Rik	chr7:149194457-149246939	q1	q2	OK	14.7991	13.6635	-0.115184	0.766539	0.443355	0.869802	no
2700081O15Rik	2700081O15Rik	2700081O15Rik	chr19:7492114-7557779	q1	q2	FAIL	6.37313	7.59987	0	0	1	1	no
2700086A05Rik	2700086A05Rik	2700086A05Rik	chr6:52119060-52163596	q1	q2	NOTEST	0	0	0	0	1	1	no
2700089E24Rik	2700089E24Rik	2700089E24Rik	chr6:133055256-133057764	q1	q2	OK	54.1873	56.1893	0.0523392	-0.505673	0.613086	0.929261	no
2700090O03Rik	2700090O03Rik	2700090O03Rik	chr8:34842385-34887645	q1	q2	OK	10.0693	12.0838	0.263117	-0.939755	0.347343	0.82787	no
2700094K13Rik	2700094K13Rik	2700094K13Rik	chr2:84509377-84510865	q1	q2	OK	10.3937	10.1129	-0.0395246	0.146893	0.883216	0.980968	no
2700097O09Rik	2700097O09Rik	2700097O09Rik	chr12:56146647-56181097	q1	q2	OK	3.43534	4.22203	0.297486	-1.08466	0.278072	0.789019	no
2700099C18Rik	2700099C18Rik	2700099C18Rik	chr17:95149439-95174469	q1	q2	OK	0.485011	1.29855	1.42081	-2.34144	0.0192094	0.355348	no
2810001G20Rik	2810001G20Rik	2810001G20Rik	chr11:63892985-63896761	q1	q2	OK	9.15925	6.91601	-0.405289	1.78505	0.074253	0.548439	no
2810002D19Rik	2810002D19Rik	2810002D19Rik	chr2:94246863-94251837	q1	q2	OK	2.11986	2.03036	-0.0622277	0.190589	0.848848	0.974522	no
2810002N01Rik	2810002N01Rik	2810002N01Rik	chr12:112951479-112993266	q1	q2	OK	17.8014	22.8661	0.361222	-2.23798	0.0252221	0.393758	no
2810004N23Rik	2810004N23Rik	2810004N23Rik	chr8:127363254-127386929	q1	q2	OK	6.34897	5.44287	-0.222155	1.05228	0.292672	0.798341	no
2810006K23Rik	2810006K23Rik	2810006K23Rik	chr5:124700967-124791853	q1	q2	OK	6.128	6.12629	-0.000401984	0.00157196	0.998746	0.999598	no
2810007J24Rik	2810007J24Rik	2810007J24Rik	chr7:14996034-15031936	q1	q2	NOTEST	0	0	0	0	1	1	no
2810008D09Rik	2810008D09Rik	2810008D09Rik	chr11:116938096-116940269	q1	q2	OK	14.2184	13.7709	-0.0461338	0.211724	0.832322	0.972191	no
2810008M24Rik	2810008M24Rik	2810008M24Rik	chr13:108834667-108839340	q1	q2	OK	21.8753	19.9129	-0.135598	1.07892	0.280624	0.791307	no
2810021B07Rik	2810021B07Rik	2810021B07Rik	chr13:17787246-17790939	q1	q2	OK	2.5759	3.20135	0.313603	-1.47279	0.140808	0.668829	no
2810021J22Rik	2810021J22Rik	2810021J22Rik	chr11:58680741-58697840	q1	q2	OK	1.78017	2.34111	0.395176	-2.0699	0.0384618	0.442075	no
2810025M15Rik	2810025M15Rik	2810025M15Rik	chr1:159065313-159350367	q1	q2	OK	11.3137	11.0914	-0.028628	0.0794697	0.936659	0.987843	no
2810030E01Rik	2810030E01Rik	2810030E01Rik	chr2:17965713-17970076	q1	q2	OK	1.56288	1.67378	0.098908	-0.45275	0.650729	0.934375	no
2810032G03Rik	2810032G03Rik	2810032G03Rik	chr12:5383307-5422938	q1	q2	OK	6.89011	5.90109	-0.223544	1.04993	0.29375	0.79928	no
2810046L04Rik	2810046L04Rik	2810046L04Rik	chr3:53267738-53285677	q1	q2	OK	3.52261	4.37485	0.312589	-1.97812	0.0479147	0.472213	no
2810047C21Rik1	2810047C21Rik1	2810047C21Rik1	chr7:10034292-10041283	q1	q2	NOTEST	0.535719	0.529193	-0.0176826	0.0290088	0.976858	1	no
2810055F11Rik	2810055F11Rik	2810055F11Rik	chr12:73174414-73186300	q1	q2	OK	1.01374	1.19683	0.239533	-0.575331	0.565067	0.917164	no
2810055G20Rik	2810055G20Rik	2810055G20Rik	chr16:77329572-77558673	q1	q2	NOTEST	0.159833	0.346686	1.11707	-1.65285	0.0983617	1	no
2810403A07Rik	2810403A07Rik	2810403A07Rik	chr3:88489715-88516855	q1	q2	OK	15.7849	17.561	0.153837	-1.29685	0.194682	0.717065	no
2810403D21Rik	2810403D21Rik	2810403D21Rik	chrX:106029816-106082235	q1	q2	NOTEST	0.0900325	0.293706	1.70586	-1.08936	0.275993	1	no
2810405F15Rik	2810405F15Rik	2810405F15Rik	chr2:115900283-115901832	q1	q2	OK	1.12312	0.91467	-0.29619	0.64765	0.517211	0.903558	no
2810405K02Rik	2810405K02Rik	2810405K02Rik	chr4:154270538-154273152	q1	q2	OK	72.9803	64.0744	-0.18776	1.57149	0.116069	0.633931	no
2810407C02Rik	2810407C02Rik	2810407C02Rik	chr3:58380579-58397466	q1	q2	OK	49.487	50.3276	0.0242981	-0.238219	0.811711	0.969975	no
2810408A11Rik	2810408A11Rik	2810408A11Rik	chr11:69710859-69714488	q1	q2	NOTEST	0.103374	0.168345	0.703541	-0.571675	0.567542	1	no
2810408I11Rik	2810408I11Rik	2810408I11Rik	chr1:64726442-64737233	q1	q2	NOTEST	0.133146	0.217569	0.708467	-0.407066	0.683959	1	no
2810408M09Rik	2810408M09Rik	2810408M09Rik	chr2:165315611-165318814	q1	q2	OK	6.79446	6.73232	-0.013254	0.0749496	0.940255	0.988544	no
2810410L24Rik	2810410L24Rik	2810410L24Rik	chr11:120047963-120051170	q1	q2	NOTEST	0.455613	0.412184	-0.14452	0.218087	0.827361	1	no
2810417H13Rik	2810417H13Rik	2810417H13Rik	chr9:65676732-65756601	q1	q2	NOTEST	0	0.144636	1.79769e+308	1.79769e+308	0.0664081	1	no
2810422J05Rik	2810422J05Rik	2810422J05Rik	chr8:73037294-73047079	q1	q2	OK	12.2392	12.7842	0.0628492	-0.375294	0.707442	0.947009	no
2810422O20Rik	2810422O20Rik	2810422O20Rik	chr1:165925075-165927374	q1	q2	OK	2.27895	2.78441	0.289003	-0.96423	0.33493	0.818478	no
2810428I15Rik	2810428I15Rik	2810428I15Rik	chr8:73028194-73030638	q1	q2	OK	28.5888	21.7533	-0.394219	2.33898	0.0193366	0.355348	no
2810429I04Rik	2810429I04Rik	2810429I04Rik	chr13:3477548-3491644	q1	q2	NOTEST	0.505553	0.27578	-0.874344	0.655535	0.512123	1	no
2810432D09Rik	2810432D09Rik	2810432D09Rik	chr4:41659064-41660549	q1	q2	OK	7.94484	9.3672	0.2376	-1.04924	0.294066	0.799482	no
2810432L12Rik	2810432L12Rik	2810432L12Rik	chr4:49597377-49610742	q1	q2	OK	16.4082	17.09	0.0587317	-0.495251	0.620423	0.930745	no
2810433D01Rik	2810433D01Rik	2810433D01Rik	chr11:102480820-102485730	q1	q2	NOTEST	0.203894	0.394127	0.950841	-0.990582	0.32189	1	no
2810442I21Rik	2810442I21Rik	2810442I21Rik	chr11:16836725-16851096	q1	q2	NOTEST	0.0267617	0.021768	-0.297963	0.145686	0.884169	1	no
2810442N19Rik	2810442N19Rik	2810442N19Rik	chr1:163917432-164408165	q1	q2	NOTEST	0.298572	0.405998	0.443396	-0.190054	0.849267	1	no
2810453I06Rik	2810453I06Rik	2810453I06Rik	chr5:144309573-144325393	q1	q2	OK	10.7357	11.1523	0.0549219	-0.383693	0.701206	0.945564	no
2810454H06Rik	2810454H06Rik	2810454H06Rik	chr6:134847978-134850803	q1	q2	NOTEST	0.178977	0.291196	0.702222	-0.988315	0.322999	1	no
2810459M11Rik	2810459M11Rik	2810459M11Rik	chr1:87942437-87952031	q1	q2	OK	2.44211	3.48114	0.511434	-2.59976	0.00932886	0.291312	no
2810474O19Rik	2810474O19Rik	2810474O19Rik	chr6:149257935-149284185	q1	q2	OK	2.02403	2.44055	0.269976	-1.58437	0.11311	0.631246	no
2900002K06Rik	2900002K06Rik	2900002K06Rik	chrX:7716100-7725089	q1	q2	NOTEST	0.222747	0.474146	1.08993	-0.704939	0.480848	1	no
2900005J15Rik	2900005J15Rik	2900005J15Rik	chr5:24606792-24608825	q1	q2	OK	0.841435	1.16426	0.468495	-1.1653	0.243899	0.762422	no
2900006K08Rik	2900006K08Rik	2900006K08Rik	chr12:85750017-85791900	q1	q2	OK	1.58238	2.09678	0.406079	-0.810416	0.417701	0.857566	no
2900010M23Rik	2900010M23Rik	2900010M23Rik	chr17:27259609-27270836	q1	q2	OK	67.3451	69.9417	0.0545794	-0.394628	0.693118	0.943642	no
2900011O08Rik	2900011O08Rik	2900011O08Rik	chr16:13986729-14101587	q1	q2	OK	79.7577	76.9879	-0.0509907	0.500415	0.616783	0.930695	no
2900026A02Rik	2900026A02Rik	2900026A02Rik	chr5:113515342-113592333	q1	q2	OK	7.13528	6.75223	-0.0796057	0.645117	0.518852	0.904315	no
2900041M22Rik	2900041M22Rik	2900041M22Rik	chr11:117472560-117474731	q1	q2	NOTEST	0.392605	0.693034	0.819848	-1.17115	0.241538	1	no
2900052N01Rik	2900052N01Rik	2900052N01Rik	chr9:46721685-46735449	q1	q2	OK	13.0202	13.3791	0.0392294	-0.303793	0.761286	0.95809	no
2900053A13Rik	2900053A13Rik	2900053A13Rik	chr8:3621550-3625545	q1	q2	OK	16.5392	12.5691	-0.396011	2.4557	0.014061	0.326579	no
2900056M20Rik	2900056M20Rik	2900056M20Rik	chrX:148729370-148762036	q1	q2	OK	8.06714	8.16652	0.017665	-0.134437	0.893057	0.982709	no
2900060B14Rik	2900060B14Rik	2900060B14Rik	chr1:120285634-120506039	q1	q2	NOTEST	0	0.403987	1.79769e+308	1.79769e+308	0.19586	1	no
2900064A13Rik	2900064A13Rik	2900064A13Rik	chr2:112295181-112307593	q1	q2	OK	50.3757	59.9829	0.251823	-2.16173	0.030639	0.415711	no
2900073G15Rik	2900073G15Rik	2900073G15Rik	chr17:71343132-71351873	q1	q2	OK	9.56352	9.09907	-0.0718225	0.44647	0.655258	0.934375	no
2900079G21Rik	2900079G21Rik	2900079G21Rik	chr9:111967594-112251429	q1	q2	OK	4.65013	3.06923	-0.599395	0.568247	0.569867	0.918351	no
2900092C05Rik	2900092C05Rik	2900092C05Rik	chr7:13097899-13141670	q1	q2	NOTEST	0.227489	0	-1.79769e+308	-1.79769e+308	0.0636271	1	no
2900092D14Rik	2900092D14Rik	2900092D14Rik	chr1:42757180-42760021	q1	q2	OK	5.07102	5.66463	0.159706	-0.971225	0.331436	0.817475	no
2900092E17Rik	2900092E17Rik	2900092E17Rik	chr7:134158564-134160866	q1	q2	OK	13.9888	18.4109	0.396297	-2.70392	0.00685264	0.253605	no
2900093L17Rik	2900093L17Rik	2900093L17Rik	chr4:45197777-45298808	q1	q2	NOTEST	0.520717	0	-1.79769e+308	-1.79769e+308	0.0999738	1	no
2900097C17Rik	2900097C17Rik	2900097C17Rik	chr2:156213798-156218715	q1	q2	OK	280.968	252.429	-0.154525	1.27386	0.202712	0.724065	no
3000002C10Rik	3000002C10Rik	3000002C10Rik	chr9:109732667-109733945	q1	q2	OK	1.58954	1.71758	0.111768	-0.281902	0.778019	0.961662	no
3010026O09Rik	3010026O09Rik	3010026O09Rik	chr11:49988352-50013617	q1	q2	OK	8.84894	6.31959	-0.485674	2.3179	0.0204547	0.364098	no
3110001D03Rik	3110001D03Rik	3110001D03Rik	chr4:74923257-74924190	q1	q2	OK	23.8801	22.7251	-0.0715249	0.432131	0.665646	0.937029	no
3110001I22Rik	3110001I22Rik	3110001I22Rik	chr16:13671950-13703705	q1	q2	OK	0.646174	0.789297	0.288645	-0.405478	0.685126	0.941212	no
3110002H16Rik	3110002H16Rik	3110002H16Rik	chr18:12327238-12394895	q1	q2	OK	8.92072	9.65909	0.114728	-0.525217	0.599432	0.925788	no
3110003A17Rik	3110003A17Rik	3110003A17Rik	chr10:17731066-17743058	q1	q2	OK	8.51262	8.969	0.075345	-0.32911	0.742073	0.953793	no
3110007F17Rik	3110007F17Rik	3110007F17Rik	chrX:120217167-120256902	q1	q2	OK	3.214	3.09162	-0.0560046	0.162668	0.87078	0.978778	no
3110009E18Rik	3110009E18Rik	3110009E18Rik	chr1:122017763-122084766	q1	q2	OK	1.65355	0.930689	-0.829199	0.937023	0.348747	0.828394	no
3110021A11Rik	3110021A11Rik	3110021A11Rik	chr6:119798210-119799034	q1	q2	NOTEST	0.112641	0.183905	0.707225	-0.406352	0.684484	1	no
3110035E14Rik	3110035E14Rik	3110035E14Rik	chr1:9538126-9621173	q1	q2	OK	125.581	125.474	-0.00123031	0.0116613	0.990696	0.997983	no
3110039I08Rik	3110039I08Rik	3110039I08Rik	chr9:41184643-41240162	q1	q2	OK	0.779696	0.424635	-0.87669	0.929555	0.352602	0.830253	no
3110039M20Rik	3110039M20Rik	3110039M20Rik	chr12:50490638-50508333	q1	q2	OK	4.5419	5.82526	0.359029	-1.27085	0.203784	0.724917	no
3110040N11Rik	3110040N11Rik	3110040N11Rik	chr7:88927072-88934339	q1	q2	OK	6.03176	6.50524	0.109025	-0.425107	0.670758	0.937688	no
3110043O21Rik	3110043O21Rik	3110043O21Rik	chr4:35138530-35173129	q1	q2	OK	6.8996	7.68184	0.154939	-1.08284	0.278879	0.789905	no
3110045C21Rik	3110045C21Rik	3110045C21Rik	chr1:171899539-172019075	q1	q2	OK	0.708198	0.769735	0.120209	-0.158345	0.874185	0.979346	no
3110047P20Rik	3110047P20Rik	3110047P20Rik	chr5:64040341-64201782	q1	q2	OK	7.51013	7.70434	0.036833	-0.326737	0.743867	0.954211	no
3110052M02Rik	3110052M02Rik	3110052M02Rik	chr17:21787577-21801933	q1	q2	OK	2.96699	3.85021	0.375935	-2.267	0.02339	0.379644	no
3110056O03Rik	3110056O03Rik	3110056O03Rik	chr10:80318019-80331453	q1	q2	OK	5.07839	5.56798	0.132783	-0.808261	0.41894	0.858108	no
3110057O12Rik	3110057O12Rik	3110057O12Rik	chr3:40698198-40740229	q1	q2	OK	3.30474	3.72584	0.173031	-0.852295	0.39405	0.847506	no
3110062M04Rik	3110062M04Rik	3110062M04Rik	chr6:34813145-34828065	q1	q2	OK	0.692796	0.928531	0.422518	-1.16426	0.244318	0.762439	no
3110070M22Rik	3110070M22Rik	3110070M22Rik	chr13:120276063-120284312	q1	q2	OK	0.520223	0.968764	0.897015	-1.21398	0.224754	0.747594	no
3110079O15Rik	3110079O15Rik	3110079O15Rik	chr1:89366838-89372034	q1	q2	NOTEST	0	0	0	0	1	1	no
3110082D06Rik	3110082D06Rik	3110082D06Rik	chr17:42452895-42644690	q1	q2	NOTEST	0.645992	0.632095	-0.0313749	0.118092	0.905995	1	no
3110082I17Rik	3110082I17Rik	3110082I17Rik	chr5:139835692-139936488	q1	q2	OK	5.20972	4.30014	-0.276823	1.00423	0.31527	0.811818	no
3110099E03Rik	3110099E03Rik	3110099E03Rik	chr2:115319248-115337937	q1	q2	NOTEST	0.159772	0.155984	-0.0346156	0.0397154	0.96832	1	no
3200002M19Rik	3200002M19Rik	3200002M19Rik	chr7:109044928-109048057	q1	q2	OK	5.1732	4.28727	-0.270997	0.885865	0.37569	0.839954	no
3230401D17Rik	3230401D17Rik	3230401D17Rik	chr2:163231557-163245206	q1	q2	OK	2.65601	2.85116	0.102288	-0.371084	0.710575	0.947652	no
3300002I08Rik	3300002I08Rik	3300002I08Rik	chr2:150136672-150188501	q1	q2	OK	1.15499	1.33159	0.20527	-0.304939	0.760413	0.95809	no
3425401B19Rik	3425401B19Rik	3425401B19Rik	chr14:33472304-33498458	q1	q2	NOTEST	0.134227	0.0121251	-3.4686	2.18665	0.028768	1	no
3632451O06Rik	3632451O06Rik	3632451O06Rik	chr14:50301693-50403042	q1	q2	OK	8.26052	7.79182	-0.0842734	0.578503	0.562925	0.917095	no
3632454L22Rik	3632454L22Rik	3632454L22Rik	chrX:131556960-131594875	q1	q2	NOTEST	0.408708	0.130758	-1.64417	1.97996	0.0477077	1	no
3830403N18Rik	3830403N18Rik	3830403N18Rik	chrX:53389748-53406673	q1	q2	NOTEST	0.383757	0.668042	0.799744	-0.968251	0.332919	1	no
3830406C13Rik	3830406C13Rik	3830406C13Rik	chr14:13116722-13135745	q1	q2	OK	9.03124	10.6541	0.238414	-1.57453	0.115366	0.633581	no
3830408C21Rik	3830408C21Rik	3830408C21Rik	chr13:107812649-107823598	q1	q2	OK	1.53803	2.28307	0.569885	-1.87504	0.0607874	0.509855	no
3830417A13Rik	3830417A13Rik	3830417A13Rik	chrX:61426722-61431953	q1	q2	NOTEST	0	0	0	0	1	1	no
3830431G21Rik	3830431G21Rik	3830431G21Rik	chr12:81793587-81825203	q1	q2	NOTEST	0.426839	0.385719	-0.146144	0.311886	0.755127	1	no
3930402G23Rik	3930402G23Rik	3930402G23Rik	chr8:10924426-10928457	q1	q2	NOTEST	0.147951	0.0722147	-1.03476	0.967309	0.33339	1	no
4430402I18Rik	4430402I18Rik	4430402I18Rik	chr19:28997553-29041291	q1	q2	OK	1.39461	1.9673	0.496354	-1.03204	0.302052	0.806018	no
4632411B12Rik	4632411B12Rik	4632411B12Rik	chr1:36392574-36426026	q1	q2	OK	12.1018	13.2277	0.128337	-1.11833	0.263427	0.779073	no
4632415K11Rik	4632415K11Rik	4632415K11Rik	chr8:122284486-122302316	q1	q2	OK	2.33304	2.72696	0.225083	-0.987132	0.323578	0.814363	no
4632415L05Rik	4632415L05Rik	4632415L05Rik	chr3:19794870-19798984	q1	q2	OK	4.19429	4.06585	-0.0448692	0.28449	0.776035	0.960874	no
4632427E13Rik	4632427E13Rik	4632427E13Rik	chr7:99889215-99889969	q1	q2	NOTEST	0.287	0.117295	-1.2909	0.716567	0.473642	1	no
4632428C04Rik	4632428C04Rik	4632428C04Rik	chr16:30008752-30021516	q1	q2	NOTEST	0.139694	0.394988	1.49954	-1.88206	0.0598274	1	no
4632428N05Rik	4632428N05Rik	4632428N05Rik	chr10:59766021-60159238	q1	q2	OK	5.52926	4.50958	-0.294093	2.06965	0.0384852	0.442075	no
4632434I11Rik	4632434I11Rik	4632434I11Rik	chr7:100006036-100022742	q1	q2	NOTEST	0.121331	0.118416	-0.0350792	0.0402473	0.967896	1	no
4732415M23Rik	4732415M23Rik	4732415M23Rik	chr8:125736757-125745945	q1	q2	OK	1.37015	0.481033	-1.51012	1.48281	0.138124	0.665673	no
4732416N19Rik	4732416N19Rik	4732416N19Rik	chr6:147995937-148392874	q1	q2	NOTEST	0	0.636393	1.79769e+308	1.79769e+308	0.253636	1	no
4732418C07Rik	4732418C07Rik	4732418C07Rik	chr4:115410677-115449932	q1	q2	OK	9.57606	7.63993	-0.325872	2.57579	0.0100012	0.295837	no
4732456N10Rik	4732456N10Rik	4732456N10Rik	chr15:101346118-101524736	q1	q2	NOTEST	0.0334005	0	-1.79769e+308	-1.79769e+308	0.216262	1	no
4732471D19Rik	4732471D19Rik	4732471D19Rik	chr13:54605165-54666743	q1	q2	OK	3.65281	3.06856	-0.251448	0.946018	0.344139	0.823238	no
4732471J01Rik	4732471J01Rik	4732471J01Rik	chr7:26164545-26351436	q1	q2	OK	1.20496	1.71178	0.506512	-1.30638	0.191424	0.714435	no
4732490B19Rik	4732490B19Rik	4732490B19Rik	chr11:113064628-113070983	q1	q2	NOTEST	0	0	0	0	1	1	no
4831426I19Rik	4831426I19Rik	4831426I19Rik	chr12:106168158-106248019	q1	q2	NOTEST	0.0815513	0.198915	1.28637	-1.61625	0.106041	1	no
4831440E17Rik	4831440E17Rik	4831440E17Rik	chr5:25005614-25010291	q1	q2	OK	1.26032	1.02476	-0.298506	1.21146	0.225719	0.747594	no
4832428D23Rik	4832428D23Rik	4832428D23Rik	chr1:44260914-44275776	q1	q2	NOTEST	0.0820684	0.0507802	-0.69256	0.551341	0.5814	1	no
4833403I15Rik	4833403I15Rik	4833403I15Rik	chr18:47009692-47065100	q1	q2	NOTEST	0.0781722	0.0868973	0.152656	-0.140061	0.888612	1	no
4833418N02Rik	4833418N02Rik	4833418N02Rik	chr17:87674225-87682154	q1	q2	NOTEST	0.227616	0.278064	0.288818	-0.312637	0.754556	1	no
4833419F23Rik	4833419F23Rik	4833419F23Rik	chr18:4353544-4368943	q1	q2	NOTEST	0	0.255553	1.79769e+308	1.79769e+308	0.0499995	1	no
4833420G17Rik	4833420G17Rik	4833420G17Rik	chr13:120251565-120274924	q1	q2	OK	11.7058	14.3165	0.290458	-2.24164	0.0249848	0.39237	no
4833422C13Rik	4833422C13Rik	4833422C13Rik	chr13:91600701-91925753	q1	q2	OK	2.2254	2.26366	0.0245905	-0.0467167	0.962739	0.991677	no
4833422F24Rik	4833422F24Rik	4833422F24Rik	chr2:165220949-165225894	q1	q2	NOTEST	0	0	0	0	1	1	no
4833423E24Rik	4833423E24Rik	4833423E24Rik	chr2:85324248-85359092	q1	q2	NOTEST	0	0	0	0	1	1	no
4833424O15Rik	4833424O15Rik	4833424O15Rik	chr3:117278378-117392424	q1	q2	OK	11.3519	13.2093	0.218622	-1.84284	0.0653531	0.521677	no
4833427G06Rik	4833427G06Rik	4833427G06Rik	chr9:50889417-50910183	q1	q2	NOTEST	0	0	0	0	1	1	no
4833428L15Rik	4833428L15Rik	4833428L15Rik	chr9:45224708-45561796	q1	q2	NOTEST	0	0	0	0	1	1	no
4833439L19Rik	4833439L19Rik	4833439L19Rik	chr13:54605165-54666743	q1	q2	OK	32.7512	31.0144	-0.07861	0.676178	0.498927	0.896829	no
4833442J19Rik	4833442J19Rik	4833442J19Rik	chr6:149090118-149099692	q1	q2	OK	1.24108	1.39595	0.169652	-0.412835	0.679727	0.939059	no
4921501E09Rik	4921501E09Rik	4921501E09Rik	chr17:33201087-33205003	q1	q2	NOTEST	0.0212939	0.00577218	-1.88326	0.63489	0.5255	1	no
4921504E06Rik	4921504E06Rik	4921504E06Rik	chr2:19384463-19475537	q1	q2	NOTEST	0	0	0	0	1	1	no
4921506M07Rik	4921506M07Rik	4921506M07Rik	chr12:58665101-58723096	q1	q2	NOTEST	0	0	0	0	1	1	no
4921507P07Rik	4921507P07Rik	4921507P07Rik	chr6:50516641-50546589	q1	q2	NOTEST	0.254765	0.533081	1.06519	-1.66338	0.0962356	1	no
4921509C19Rik	4921509C19Rik	4921509C19Rik	chr2:151296277-151301887	q1	q2	NOTEST	0	0	0	0	1	1	no
4921510H08Rik	4921510H08Rik	4921510H08Rik	chr10:97106701-97429724	q1	q2	NOTEST	0	0.0374508	1.79769e+308	1.79769e+308	0.183567	1	no
4921511C20Rik	4921511C20Rik	4921511C20Rik	chrX:123928824-123930430	q1	q2	NOTEST	0	0	0	0	1	1	no
4921511H03Rik	4921511H03Rik	4921511H03Rik	chr5:6769029-7344378	q1	q2	NOTEST	0.172234	0.0702219	-1.29438	0.661739	0.508138	1	no
4921511M17Rik	4921511M17Rik,Gm10057	4921511M17Rik,Gm10057	chrX:150478528-150489584	q1	q2	NOTEST	0	0	0	0	1	1	no
4921513D23Rik	4921513D23Rik	4921513D23Rik	chr16:14109258-14159367	q1	q2	OK	18.224	16.6585	-0.129584	1.25241	0.210421	0.730673	no
4921513I03Rik	4921513I03Rik	4921513I03Rik	chr10:120202787-120215942	q1	q2	NOTEST	0.0551266	0	-1.79769e+308	-1.79769e+308	0.216262	1	no
4921515J06Rik	4921515J06Rik	4921515J06Rik	chr3:108743001-108763694	q1	q2	NOTEST	0.628333	0.275448	-1.18975	1.65704	0.0975117	1	no
4921517D21Rik	4921517D21Rik	4921517D21Rik	chr9:107830799-107834792	q1	q2	NOTEST	0	0	0	0	1	1	no
4921517D22Rik	4921517D22Rik	4921517D22Rik	chr13:59788762-59795462	q1	q2	NOTEST	0.0534353	0	-1.79769e+308	-1.79769e+308	0.0681178	1	no
4921517L17Rik	4921517L17Rik	4921517L17Rik	chr2:156137581-156201374	q1	q2	OK	0.98466	0.973871	-0.0158955	0.0394428	0.968537	0.993049	no
4921523A10Rik	4921523A10Rik	4921523A10Rik	chr17:53618558-53678776	q1	q2	NOTEST	0.262138	0.280343	0.0968683	-0.0710576	0.943352	1	no
4921524J17Rik	4921524J17Rik	4921524J17Rik	chr8:87932657-87956740	q1	q2	OK	4.42445	5.98323	0.435426	-1.73571	0.0826155	0.56891	no
4921524L21Rik	4921524L21Rik	4921524L21Rik	chr18:6603630-6638964	q1	q2	NOTEST	0	0	0	0	1	1	no
4921528I01Rik	4921528I01Rik	4921528I01Rik	chr18:21969397-22329897	q1	q2	NOTEST	0.0502442	0.0204329	-1.29806	0.72054	0.471192	1	no
4921528O07Rik	4921528O07Rik	4921528O07Rik	chr1:164954432-165015801	q1	q2	NOTEST	0	0	0	0	1	1	no
4921530D09Rik	4921530D09Rik	4921530D09Rik	chr2:25464148-25473198	q1	q2	NOTEST	0.200247	0.24456	0.288405	-0.31219	0.754896	1	no
4921530L18Rik	4921530L18Rik	4921530L18Rik	chr2:13991959-13995561	q1	q2	NOTEST	0.466085	0.285406	-0.707578	0.635917	0.52483	1	no
4921530L21Rik	4921530L21Rik	4921530L21Rik	chr14:96280484-96281994	q1	q2	NOTEST	0	0.377166	1.79769e+308	1.79769e+308	0.0100044	1	no
4921531C22Rik	4921531C22Rik	4921531C22Rik	chr2:179711557-179713718	q1	q2	OK	1.12651	0.990369	-0.185828	0.463871	0.64274	0.934375	no
4921533I20Rik	4921533I20Rik	4921533I20Rik	chr18:17392991-17393991	q1	q2	NOTEST	0.143346	0.166135	0.212847	-0.143176	0.886151	1	no
4921536K21Rik	4921536K21Rik	4921536K21Rik	chr11:3786090-3795129	q1	q2	NOTEST	0.258278	0.0787996	-1.71267	1.70952	0.0873545	1	no
4921539E11Rik	4921539E11Rik	4921539E11Rik	chr4:102903050-102963468	q1	q2	NOTEST	0.0360548	0.034228	-0.0750125	0.0232226	0.981473	1	no
4922501C03Rik	4922501C03Rik	4922501C03Rik	chr9:87086797-87150367	q1	q2	OK	1.728	1.79268	0.053015	-0.271641	0.785898	0.96402	no
4922501L14Rik	4922501L14Rik	4922501L14Rik	chr3:154374096-154411976	q1	q2	OK	2.47089	1.69908	-0.540279	1.91037	0.0560854	0.499978	no
4922502D21Rik	4922502D21Rik	4922502D21Rik	chr6:129272182-129281799	q1	q2	NOTEST	0	0	0	0	1	1	no
4922505E12Rik	4922505E12Rik	4922505E12Rik	chr1:184677256-184679311	q1	q2	NOTEST	0.0415975	0	-1.79769e+308	-1.79769e+308	0.146043	1	no
4922505G16Rik	4922505G16Rik	4922505G16Rik	chr2:157034285-157152054	q1	q2	NOTEST	0.120933	0.236055	0.964916	-0.732514	0.463855	1	no
4930402F06Rik	4930402F06Rik	4930402F06Rik	chr2:35231081-35252695	q1	q2	NOTEST	0	0	0	0	1	1	no
4930402H24Rik	4930402H24Rik	4930402H24Rik	chr2:130533588-130665846	q1	q2	OK	15.5921	15.2532	-0.0317066	0.285887	0.774965	0.960783	no
4930403L05Rik	4930403L05Rik	4930403L05Rik	chrX:14687711-14688615	q1	q2	NOTEST	0	0	0	0	1	1	no
4930403N07Rik	4930403N07Rik	4930403N07Rik	chr12:73186825-73286016	q1	q2	NOTEST	0.096849	0	-1.79769e+308	-1.79769e+308	0.103018	1	no
4930404A05Rik	4930404A05Rik	4930404A05Rik	chr16:52799620-52815857	q1	q2	NOTEST	0	0	0	0	1	1	no
4930404A10Rik	4930404A10Rik	4930404A10Rik	chr11:54184153-54240257	q1	q2	NOTEST	0	0	0	0	1	1	no
4930404H21Rik	4930404H21Rik	4930404H21Rik	chr7:140778706-140793798	q1	q2	NOTEST	0.0250036	0	-1.79769e+308	-1.79769e+308	0.299173	1	no
4930404I05Rik	4930404I05Rik	4930404I05Rik	chr16:90936341-91044624	q1	q2	OK	0.835302	1.13553	0.442991	-0.182939	0.854846	0.97541	no
4930404N11Rik	4930404N11Rik	4930404N11Rik	chr10:80820314-80828565	q1	q2	OK	1.64635	1.90591	0.211214	-0.374756	0.707842	0.947135	no
4930405A21Rik	4930405A21Rik	4930405A21Rik	chr2:156439440-156590099	q1	q2	NOTEST	0.182084	0.148506	-0.294082	0.0911756	0.927353	1	no
4930406D18Rik	4930406D18Rik	4930406D18Rik	chr3:100230327-100241677	q1	q2	NOTEST	0.0153477	0	-1.79769e+308	-1.79769e+308	0.362724	1	no
4930407I10Rik	4930407I10Rik	4930407I10Rik	chr15:81889580-81896968	q1	q2	NOTEST	0	0	0	0	1	1	no
4930408F14Rik	4930408F14Rik	4930408F14Rik	chrX:3546313-3547091	q1	q2	NOTEST	0	0	0	0	1	1	no
4930412B13Rik	4930412B13Rik	4930412B13Rik	chr2:117647663-117734872	q1	q2	NOTEST	0.00988974	0.0564103	2.51195	-0.639404	0.52256	1	no
4930412C18Rik	4930412C18Rik	4930412C18Rik	chr4:9697731-9750558	q1	q2	OK	0.462957	0.78563	0.762972	-2.07473	0.0380116	0.442075	no
4930412F15Rik	4930412F15Rik	4930412F15Rik	chr4:43672493-43681731	q1	q2	NOTEST	0.489157	0.438074	-0.159123	0.252443	0.800699	1	no
4930412O13Rik	4930412O13Rik	4930412O13Rik	chr2:9802872-9811167	q1	q2	NOTEST	0	0	0	0	1	1	no
4930413E15Rik	4930413E15Rik	4930413E15Rik	chr5:119402347-119411270	q1	q2	NOTEST	0	0	0	0	1	1	no
4930414N06Rik	4930414N06Rik	4930414N06Rik	chr19:45005608-45059040	q1	q2	NOTEST	0	0.13873	1.79769e+308	1.79769e+308	0.290738	1	no
4930415F15Rik	4930415F15Rik	4930415F15Rik	chr11:11389268-11415193	q1	q2	NOTEST	0.12495	0	-1.79769e+308	-1.79769e+308	0.146043	1	no
4930415L06Rik	4930415L06Rik	4930415L06Rik	chrX:87175435-87178191	q1	q2	NOTEST	0	0	0	0	1	1	no
4930415O20Rik	4930415O20Rik	4930415O20Rik	chr15:98401434-98420019	q1	q2	NOTEST	0	0	0	0	1	1	no
4930417G10Rik	4930417G10Rik	4930417G10Rik	chr12:4599813-4745189	q1	q2	OK	0.630531	0.908145	0.526357	-0.914281	0.360569	0.832571	no
4930417O13Rik	4930417O13Rik	4930417O13Rik	chr6:125215542-125223795	q1	q2	NOTEST	0	0.0668759	1.79769e+308	1.79769e+308	0.171143	1	no
4930419G24Rik	4930419G24Rik	4930419G24Rik	chr3:32848552-33042004	q1	q2	NOTEST	0.0850348	0.208008	1.29052	-0.350611	0.72588	1	no
4930420K17Rik	4930420K17Rik	4930420K17Rik	chr5:9100736-9161776	q1	q2	OK	6.97394	6.00548	-0.215695	0.55202	0.580935	0.9214	no
4930422G04Rik	4930422G04Rik	4930422G04Rik	chr3:127256406-127320941	q1	q2	OK	0.619605	0.845784	0.448941	-1.79185	0.0731573	0.544935	no
4930423M02Rik	4930423M02Rik	4930423M02Rik	chr4:5559474-5569431	q1	q2	NOTEST	0	0	0	0	1	1	no
4930425K10Rik	4930425K10Rik	4930425K10Rik	chr5:68324850-68334320	q1	q2	NOTEST	0	0	0	0	1	1	no
4930425O10Rik	4930425O10Rik	4930425O10Rik	chr3:138374498-138389948	q1	q2	NOTEST	0	0	0	0	1	1	no
4930426L09Rik	4930426L09Rik	4930426L09Rik	chr2:18919945-18921431	q1	q2	NOTEST	0.234858	0.239111	0.025893	-0.0268446	0.978584	1	no
4930427A07Rik	4930427A07Rik	4930427A07Rik	chr12:114394631-114403669	q1	q2	NOTEST	0.149806	0.223378	0.576398	-0.797536	0.42514	1	no
4930428D18Rik	4930428D18Rik	4930428D18Rik	chrX:73638688-73643318	q1	q2	NOTEST	0	0	0	0	1	1	no
4930428E23Rik	4930428E23Rik	4930428E23Rik	chrX:72391395-72409090	q1	q2	NOTEST	0.270731	0.110609	-1.2914	0.716841	0.473472	1	no
4930428G15Rik	4930428G15Rik	4930428G15Rik	chr9:115245278-115251042	q1	q2	NOTEST	0.230725	0.0941845	-1.29261	0.717514	0.473057	1	no
4930429B21Rik	4930429B21Rik	4930429B21Rik	chr3:32233715-32266360	q1	q2	OK	4.44022	4.47311	0.0106472	-0.0311553	0.975146	0.995089	no
4930429D17Rik	4930429D17Rik	4930429D17Rik	chr5:103659393-103728048	q1	q2	NOTEST	0	0.014491	1.79769e+308	1.79769e+308	0.291748	1	no
4930429F11Rik	4930429F11Rik	4930429F11Rik	chr17:79874963-79877225	q1	q2	NOTEST	0	0	0	0	1	1	no
4930429F24Rik	4930429F24Rik	4930429F24Rik	chr9:79641447-79651042	q1	q2	NOTEST	0.401139	0.513391	0.355956	-0.515023	0.606537	1	no
4930430A15Rik	4930430A15Rik	4930430A15Rik	chr2:111033410-111069757	q1	q2	NOTEST	0	0	0	0	1	1	no
4930430D24Rik	4930430D24Rik	4930430D24Rik	chrX:35391375-35396291	q1	q2	NOTEST	0	0.0121328	1.79769e+308	1.79769e+308	0.335527	1	no
4930430F08Rik	4930430F08Rik	4930430F08Rik	chr10:99950922-100051893	q1	q2	OK	6.3598	5.93861	-0.098854	0.510318	0.609829	0.927725	no
4930430J02Rik	4930430J02Rik	4930430J02Rik	chr9:57238876-57248171	q1	q2	NOTEST	0	0	0	0	1	1	no
4930431A04Rik	4930431A04Rik	4930431A04Rik	chr6:128656525-128673064	q1	q2	NOTEST	0	0.0816826	1.79769e+308	1.79769e+308	0.219053	1	no
4930432K09Rik	4930432K09Rik	4930432K09Rik	chr5:88254721-88275411	q1	q2	NOTEST	0	0	0	0	1	1	no
4930432K21Rik	4930432K21Rik	4930432K21Rik	chr8:86671936-86696496	q1	q2	OK	1.05274	0.853428	-0.302809	0.65628	0.511644	0.901919	no
4930433B08Rik	4930433B08Rik	4930433B08Rik	chr3:18368284-18380477	q1	q2	NOTEST	0	0	0	0	1	1	no
4930433I11Rik	4930433I11Rik	4930433I11Rik	chr7:48242978-48250203	q1	q2	NOTEST	0.0423129	0	-1.79769e+308	-1.79769e+308	0.146043	1	no
4930433N12Rik	4930433N12Rik	4930433N12Rik	chr9:3190268-3199813	q1	q2	NOTEST	0	0.0129305	1.79769e+308	1.79769e+308	0.317454	1	no
4930435E12Rik	4930435E12Rik	4930435E12Rik	chr16:38812317-38828862	q1	q2	NOTEST	0	0	0	0	1	1	no
4930440C22Rik	4930440C22Rik	4930440C22Rik	chr1:96694018-96699049	q1	q2	NOTEST	0	0	0	0	1	1	no
4930441J16Rik	4930441J16Rik	4930441J16Rik	chr2:74136996-74145774	q1	q2	NOTEST	0	0	0	0	1	1	no
4930441O14Rik	4930441O14Rik	4930441O14Rik	chr13:67830198-67857775	q1	q2	OK	1.13375	1.31081	0.209356	-0.663184	0.507213	0.900975	no
4930442J19Rik	4930442J19Rik	4930442J19Rik	chr2:151127774-151141739	q1	q2	NOTEST	0	0	0	0	1	1	no
4930442L01Rik	4930442L01Rik	4930442L01Rik	chr3:96633748-96674849	q1	q2	NOTEST	0	0	0	0	1	1	no
4930443G12Rik	4930443G12Rik	4930443G12Rik	chr3:108883416-108919500	q1	q2	NOTEST	0	0	0	0	1	1	no
4930443O20Rik	4930443O20Rik	4930443O20Rik	chr2:84913770-84926618	q1	q2	NOTEST	0	0	0	0	1	1	no
4930444A02Rik	4930444A02Rik	4930444A02Rik	chr8:27091075-27104593	q1	q2	OK	9.7483	10.9206	0.163836	-1.29815	0.194237	0.717065	no
4930444F02Rik	4930444F02Rik	4930444F02Rik	chr10:18517104-18551736	q1	q2	NOTEST	0.106041	0	-1.79769e+308	-1.79769e+308	0.182609	1	no
4930444G20Rik	4930444G20Rik	4930444G20Rik	chr10:21786112-21787885	q1	q2	NOTEST	0	0	0	0	1	1	no
4930444P10Rik	4930444P10Rik	4930444P10Rik	chr1:16056059-16083122	q1	q2	NOTEST	0	0.648431	1.79769e+308	1.79769e+308	0.0100044	1	no
4930447C04Rik	4930447C04Rik	4930447C04Rik	chr12:73982095-74018752	q1	q2	OK	8.8973	9.62627	0.113609	-0.722358	0.470075	0.883232	no
4930448H16Rik	4930448H16Rik	4930448H16Rik	chr5:143988670-143996427	q1	q2	NOTEST	0	0	0	0	1	1	no
4930448I06Rik	4930448I06Rik	4930448I06Rik	chr1:41224404-41238097	q1	q2	NOTEST	0	0	0	0	1	1	no
4930448I18Rik	4930448I18Rik	4930448I18Rik	chr5:50542571-50547331	q1	q2	NOTEST	0	0	0	0	1	1	no
4930448K20Rik	4930448K20Rik	4930448K20Rik	chr4:9843111-9844544	q1	q2	NOTEST	0	0	0	0	1	1	no
4930449I24Rik	4930449I24Rik	4930449I24Rik	chr5:147313952-147328478	q1	q2	NOTEST	0	0	0	0	1	1	no
4930451C15Rik	4930451C15Rik	4930451C15Rik	chr16:17544557-17561340	q1	q2	NOTEST	0.399596	0.390253	-0.0341328	0.0517833	0.958701	1	no
4930451I11Rik	4930451I11Rik	4930451I11Rik	chr7:133973987-133975010	q1	q2	NOTEST	0	0	0	0	1	1	no
4930452B06Rik	4930452B06Rik	4930452B06Rik	chr14:9263685-9498804	q1	q2	OK	3.12355	3.54225	0.181481	-0.915995	0.35967	0.832571	no
4930452N14Rik	4930452N14Rik	4930452N14Rik	chr1:156088650-156104036	q1	q2	NOTEST	0	0	0	0	1	1	no
4930453N24Rik	4930453N24Rik	4930453N24Rik	chr16:64765930-64770765	q1	q2	OK	9.53173	9.8863	0.0526932	-0.297759	0.765887	0.958526	no
4930455C21Rik	4930455C21Rik	4930455C21Rik	chr16:38497924-38522747	q1	q2	OK	6.58965	5.52394	-0.254504	1.4362	0.150947	0.680045	no
4930455F16Rik	4930455F16Rik	4930455F16Rik	chr16:4219911-4229116	q1	q2	NOTEST	0	0.112682	1.79769e+308	1.79769e+308	0.25958	1	no
4930455F23Rik	4930455F23Rik	4930455F23Rik	chr1:166205728-166217978	q1	q2	OK	9.28379	9.76918	0.0735228	-0.470795	0.637787	0.933079	no
4930455H04Rik	4930455H04Rik	4930455H04Rik	chr3:116621179-116687324	q1	q2	NOTEST	0	0.16076	1.79769e+308	1.79769e+308	0.11251	1	no
4930458L03Rik	4930458L03Rik	4930458L03Rik	chr13:65018713-65024503	q1	q2	NOTEST	0	0	0	0	1	1	no
4930461G14Rik	4930461G14Rik	4930461G14Rik	chr9:58302979-58317430	q1	q2	NOTEST	0	0	0	0	1	1	no
4930465A12Rik	4930465A12Rik	4930465A12Rik	chr4:127810766-127844211	q1	q2	NOTEST	0	0.122981	1.79769e+308	1.79769e+308	0.171143	1	no
4930465K10Rik	4930465K10Rik	4930465K10Rik	chr18:77952922-77954184	q1	q2	NOTEST	0.114333	0.123775	0.114488	-0.0769491	0.938664	1	no
4930467E23Rik	4930467E23Rik	4930467E23Rik	chr8:19729575-19753602	q1	q2	OK	1.11129	1.57523	0.503329	-1.64129	0.100737	0.61136	no
4930468A15Rik	4930468A15Rik	4930468A15Rik	chrX:73827948-73848263	q1	q2	NOTEST	0	0.0735904	1.79769e+308	1.79769e+308	0.171143	1	no
4930469G21Rik	4930469G21Rik	4930469G21Rik	chr1:163072842-163100638	q1	q2	OK	0.763436	0.311383	-1.29382	0.827327	0.408052	0.852108	no
4930470P17Rik	4930470P17Rik	4930470P17Rik	chr2:170404917-170427517	q1	q2	NOTEST	0.0628508	0	-1.79769e+308	-1.79769e+308	0.146043	1	no
4930471G03Rik	4930471G03Rik	4930471G03Rik	chr18:36177311-36356814	q1	q2	NOTEST	0	0	0	0	1	1	no
4930471I20Rik	4930471I20Rik	4930471I20Rik	chr2:155343778-155388479	q1	q2	NOTEST	0.159157	0.266455	0.743444	-0.258568	0.795969	1	no
4930471M23Rik	4930471M23Rik	4930471M23Rik	chr5:30950311-30962102	q1	q2	OK	7.65526	7.33839	-0.0609876	0.425219	0.670677	0.937688	no
4930473A02Rik	4930473A02Rik	4930473A02Rik	chr2:130276013-130389485	q1	q2	NOTEST	0.380437	0.204657	-0.894449	0.424212	0.671411	1	no
4930473A06Rik	4930473A06Rik	4930473A06Rik	chr4:83171448-83510574	q1	q2	OK	0.817871	0.641979	-0.349347	1.12888	0.25895	0.775845	no
4930474M22Rik	4930474M22Rik	4930474M22Rik	chr17:14416512-14541797	q1	q2	OK	0.477787	0.781596	0.710056	-0.514027	0.607233	0.927206	no
4930474N05Rik	4930474N05Rik	4930474N05Rik	chr14:36908150-36910041	q1	q2	NOTEST	0	0	0	0	1	1	no
4930474N09Rik	4930474N09Rik	4930474N09Rik	chr12:100399486-100401018	q1	q2	NOTEST	0	0	0	0	1	1	no
4930478L05Rik	4930478L05Rik	4930478L05Rik	chr16:78540582-78576913	q1	q2	NOTEST	0	0	0	0	1	1	no
4930479M11Rik	4930479M11Rik	4930479M11Rik	chr7:31455740-31456624	q1	q2	NOTEST	0	0	0	0	1	1	no
4930480E11Rik	4930480E11Rik	4930480E11Rik	chrX:75614981-75616278	q1	q2	NOTEST	0	0	0	0	1	1	no
4930480G23Rik	4930480G23Rik	4930480G23Rik	chr4:19906591-19932886	q1	q2	NOTEST	0.0889145	0.0190808	-2.22029	0.765843	0.44377	1	no
4930481A15Rik	4930481A15Rik	4930481A15Rik	chr19:5406873-5424916	q1	q2	OK	2.19175	0.77632	-1.49736	1.37471	0.16922	0.697266	no
4930483J18Rik	4930483J18Rik	4930483J18Rik	chr15:81021282-81023187	q1	q2	NOTEST	0	0	0	0	1	1	no
4930486F22Rik	4930486F22Rik	4930486F22Rik	chr10:85511490-85961641	q1	q2	NOTEST	0	0	0	0	1	1	no
4930486L24Rik	4930486L24Rik	4930486L24Rik	chr13:60943972-60965777	q1	q2	NOTEST	0.319699	0.156268	-1.03269	0.965371	0.334359	1	no
4930487H11Rik	4930487H11Rik	4930487H11Rik	chr1:62749890-62865266	q1	q2	NOTEST	0	0	0	0	1	1	no
4930488B22Rik	4930488B22Rik	4930488B22Rik	chr1:186536375-186542868	q1	q2	NOTEST	0	0	0	0	1	1	no
4930488L21Rik	4930488L21Rik	4930488L21Rik	chr8:96334737-96493288	q1	q2	NOTEST	0.323136	0.300631	-0.104148	0.037661	0.969958	1	no
4930500J02Rik	4930500J02Rik	4930500J02Rik	chr2:104399340-104411586	q1	q2	NOTEST	0.502919	0.169059	-1.5728	1.03353	0.301355	1	no
4930500L23Rik	4930500L23Rik	4930500L23Rik	chr5:139999704-140017293	q1	q2	NOTEST	0	0	0	0	1	1	no
4930502A04Rik	4930502A04Rik	4930502A04Rik	chr9:68318708-68368007	q1	q2	NOTEST	0.00532894	0.0108727	1.02879	-0.137519	0.89062	1	no
4930502E18Rik	4930502E18Rik	4930502E18Rik	chrX:51028007-51041399	q1	q2	NOTEST	0.0738233	0.300831	2.02681	-1.3259	0.184874	1	no
4930503B20Rik	4930503B20Rik	4930503B20Rik	chr3:146309222-146314281	q1	q2	NOTEST	0	0	0	0	1	1	no
4930503E14Rik	4930503E14Rik	4930503E14Rik	chr14:44740831-44749036	q1	q2	NOTEST	0.319523	0	-1.79769e+308	-1.79769e+308	0.0114246	1	no
4930503E24Rik	4930503E24Rik	4930503E24Rik	chr10:123906129-123961544	q1	q2	OK	0.811096	1.25506	0.629817	-1.25578	0.209195	0.728504	no
4930503H13Rik	4930503H13Rik	4930503H13Rik	chrX:152974025-152974660	q1	q2	NOTEST	0	0	0	0	1	1	no
4930503L19Rik	4930503L19Rik	4930503L19Rik	chr18:70612793-70632134	q1	q2	OK	2.63483	2.86887	0.122769	-0.530903	0.595486	0.925383	no
4930503O07Rik	4930503O07Rik	4930503O07Rik	chr1:196038380-196048953	q1	q2	NOTEST	0	0	0	0	1	1	no
4930504O13Rik	4930504O13Rik	4930504O13Rik	chr11:58259644-58266468	q1	q2	NOTEST	0	0	0	0	1	1	no
4930505A04Rik	4930505A04Rik	4930505A04Rik	chr11:30326005-30371829	q1	q2	NOTEST	0.0987972	0.161209	0.706387	-0.405871	0.684837	1	no
4930506M07Rik	4930506M07Rik	4930506M07Rik	chr19:59047847-59150559	q1	q2	OK	5.44146	5.74438	0.078159	-0.471171	0.637518	0.933079	no
4930507D05Rik	4930507D05Rik	4930507D05Rik	chr10:61892125-61914101	q1	q2	NOTEST	0.660144	0.412507	-0.678363	1.06292	0.287816	1	no
4930509J09Rik	4930509J09Rik	4930509J09Rik	chr3:72870272-73398752	q1	q2	NOTEST	0.0570639	0.139424	1.28883	-0.626526	0.53097	1	no
4930509K18Rik	4930509K18Rik	4930509K18Rik	chr4:40260264-40264752	q1	q2	NOTEST	0	0	0	0	1	1	no
4930511E03Rik	4930511E03Rik	4930511E03Rik	chr6:94893827-94901539	q1	q2	NOTEST	0	0	0	0	1	1	no
4930511I11Rik	4930511I11Rik	4930511I11Rik	chr17:28667805-28675920	q1	q2	NOTEST	0	0	0	0	1	1	no
4930511M06Rik	4930511M06Rik	4930511M06Rik	chr18:57693479-57890719	q1	q2	NOTEST	0.0637328	0	-1.79769e+308	-1.79769e+308	0.130132	1	no
4930511M11Rik	4930511M11Rik	4930511M11Rik	chr5:3657003-3679544	q1	q2	NOTEST	0	0	0	0	1	1	no
4930512B01Rik	4930512B01Rik	4930512B01Rik	chr12:70847834-71087989	q1	q2	NOTEST	0.126031	0.0523402	-1.26779	0.25015	0.802471	1	no
4930513N10Rik	4930513N10Rik	4930513N10Rik	chr8:98243350-98345628	q1	q2	NOTEST	0.180889	0.207999	0.201469	-0.134935	0.892664	1	no
4930515B02Rik	4930515B02Rik	4930515B02Rik	chr4:140428607-140433972	q1	q2	NOTEST	0	0	0	0	1	1	no
4930515G01Rik	4930515G01Rik	4930515G01Rik	chr5:115223741-115224992	q1	q2	NOTEST	0.070736	0.0576426	-0.295309	0.144388	0.885194	1	no
4930515G16Rik	4930515G16Rik	4930515G16Rik	chr6:67515227-67515693	q1	q2	NOTEST	0.0447556	0.0611783	0.450953	-0.111698	0.911063	1	no
4930515L03Rik	4930515L03Rik	4930515L03Rik	chr2:16840304-16935353	q1	q2	NOTEST	0.212647	0	-1.79769e+308	-1.79769e+308	0.146043	1	no
4930517E11Rik	4930517E11Rik	4930517E11Rik	chr2:123949371-123955692	q1	q2	NOTEST	0.0599723	0	-1.79769e+308	-1.79769e+308	0.146043	1	no
4930519F09Rik	4930519F09Rik	4930519F09Rik	chr10:28641768-28643313	q1	q2	OK	1.6612	1.79392	0.110888	-0.316741	0.75144	0.95593	no
4930519F16Rik	4930519F16Rik	4930519F16Rik	chrX:100427619-100451945	q1	q2	NOTEST	0	0	0	0	1	1	no
4930519F24Rik	4930519F24Rik	4930519F24Rik	chr9:99922718-99935089	q1	q2	NOTEST	0.342726	0	-1.79769e+308	-1.79769e+308	0.0681178	1	no
4930519G04Rik	4930519G04Rik	4930519G04Rik	chr5:115303722-115333888	q1	q2	NOTEST	0	0	0	0	1	1	no
4930520O04Rik	4930520O04Rik	4930520O04Rik	chr9:114277441-114299830	q1	q2	OK	0.901393	0.26723	-1.75407	1.93555	0.0529229	0.49194	no
4930521A18Rik	4930521A18Rik	4930521A18Rik	chr1:31279683-31281132	q1	q2	NOTEST	0	0	0	0	1	1	no
4930521E06Rik	4930521E06Rik	4930521E06Rik	chr1:44608515-44853681	q1	q2	NOTEST	0	0	0	0	1	1	no
4930522H14Rik	4930522H14Rik	4930522H14Rik	chr4:109177936-109203902	q1	q2	NOTEST	0	0	0	0	1	1	no
4930522O17Rik	4930522O17Rik	4930522O17Rik	chr4:53259067-53263992	q1	q2	NOTEST	0	0	0	0	1	1	no
4930523C07Rik	4930523C07Rik	4930523C07Rik	chr1:161974510-162008717	q1	q2	NOTEST	0.268511	0.466301	0.79628	-1.51452	0.129894	1	no
4930523O13Rik	4930523O13Rik	4930523O13Rik	chr15:46267411-46327725	q1	q2	NOTEST	0	0	0	0	1	1	no
4930524B15Rik	4930524B15Rik	4930524B15Rik	chr11:31865632-31879651	q1	q2	NOTEST	0.481243	0.0712221	-2.75637	2.39512	0.016615	1	no
4930524E20Rik	4930524E20Rik	4930524E20Rik	chrX:112021190-112022119	q1	q2	NOTEST	0	0	0	0	1	1	no
4930524L23Rik	4930524L23Rik	4930524L23Rik	chrX:7135687-7182546	q1	q2	NOTEST	0.123363	0.119794	-0.0423626	0.0357048	0.971518	1	no
4930524O08Rik	4930524O08Rik	4930524O08Rik	chr9:89721356-89758866	q1	q2	NOTEST	0	0.0490673	1.79769e+308	1.79769e+308	0.171143	1	no
4930525D18Rik	4930525D18Rik	4930525D18Rik	chr9:114250228-114273745	q1	q2	NOTEST	0	0	0	0	1	1	no
4930525F21Rik	4930525F21Rik	4930525F21Rik	chr2:125684953-125971987	q1	q2	NOTEST	0	0	0	0	1	1	no
4930526D03Rik	4930526D03Rik	4930526D03Rik	chr2:181431499-181433147	q1	q2	NOTEST	0	0	0	0	1	1	no
4930526I15Rik	4930526I15Rik	4930526I15Rik	chr9_random:46928-56293	q1	q2	NOTEST	0	0	0	0	1	1	no
4930528A17Rik	4930528A17Rik	4930528A17Rik	chr4:21773473-21803622	q1	q2	NOTEST	0.162561	0.230275	0.502376	-0.226687	0.820667	1	no
4930528F23Rik	4930528F23Rik	4930528F23Rik	chr17:24941326-24976732	q1	q2	NOTEST	0.0507503	0	-1.79769e+308	-1.79769e+308	0.146043	1	no
4930528P14Rik	4930528P14Rik	4930528P14Rik	chr2:115155001-115170016	q1	q2	NOTEST	0	0.658994	1.79769e+308	1.79769e+308	0.0287613	1	no
4930529C04Rik	4930529C04Rik	4930529C04Rik	chr3:90875583-90879114	q1	q2	NOTEST	0.019738	0.0481585	1.28681	-0.72237	0.470067	1	no
4930529F22Rik	4930529F22Rik	4930529F22Rik	chr8:41878626-41882657	q1	q2	NOTEST	0	0	0	0	1	1	no
4930529K09Rik	4930529K09Rik	4930529K09Rik	chr14:86645776-86661849	q1	q2	NOTEST	0	0	0	0	1	1	no
4930529L06Rik	4930529L06Rik	4930529L06Rik	chr16:84680033-84685392	q1	q2	NOTEST	0	0	0	0	1	1	no
4930529M08Rik	4930529M08Rik	4930529M08Rik	chr2:145760519-145789962	q1	q2	NOTEST	0.556938	0.362849	-0.618146	0.895959	0.370275	1	no
4930533B01Rik	4930533B01Rik	4930533B01Rik	chr2:113167892-113556924	q1	q2	NOTEST	0.175397	0	-1.79769e+308	-1.79769e+308	0.133503	1	no
4930533P14Rik	4930533P14Rik	4930533P14Rik	chr1:98508633-98559150	q1	q2	NOTEST	0	0	0	0	1	1	no
4930534B04Rik	4930534B04Rik	4930534B04Rik	chr12:92236931-92786285	q1	q2	OK	1.77207	1.61391	-0.13487	0.648284	0.516801	0.903558	no
4930538K18Rik	4930538K18Rik	4930538K18Rik	chr4:118877659-118890822	q1	q2	OK	1.04328	1.08574	0.0575563	-0.127271	0.898726	0.98368	no
4930539C22Rik	4930539C22Rik	4930539C22Rik	chr3:134067106-134086599	q1	q2	NOTEST	0	0	0	0	1	1	no
4930539E08Rik	4930539E08Rik	4930539E08Rik	chr17:29033339-29052269	q1	q2	OK	1.57288	2.09232	0.4117	-2.0087	0.0445695	0.46312	no
4930539J05Rik	4930539J05Rik	4930539J05Rik	chr3:135099186-135101629	q1	q2	OK	1.85553	1.35174	-0.457015	0.648374	0.516743	0.903558	no
4930539M17Rik	4930539M17Rik	4930539M17Rik	chr3:9061963-9071076	q1	q2	NOTEST	0.218023	0.177952	-0.292995	0.202596	0.839451	1	no
4930539N22Rik	4930539N22Rik	4930539N22Rik	chr3:13471654-14182287	q1	q2	NOTEST	0.0833756	0	-1.79769e+308	-1.79769e+308	0.28945	1	no
4930540M03Rik	4930540M03Rik	4930540M03Rik	chr9:15364307-15445664	q1	q2	NOTEST	0	0	0	0	1	1	no
4930542C21Rik	4930542C21Rik	4930542C21Rik	chr16:38017408-38054612	q1	q2	NOTEST	0.0954295	0	-1.79769e+308	-1.79769e+308	0.146043	1	no
4930542D17Rik	4930542D17Rik	4930542D17Rik	chr16:50589971-50654279	q1	q2	NOTEST	0	0	0	0	1	1	no
4930542N07Rik	4930542N07Rik	4930542N07Rik	chrX:150916544-150919225	q1	q2	NOTEST	0	0	0	0	1	1	no
4930544D05Rik	4930544D05Rik	4930544D05Rik	chr11:70428384-70432696	q1	q2	NOTEST	0	0	0	0	1	1	no
4930544G11Rik	4930544G11Rik	4930544G11Rik	chr6:65902564-65904008	q1	q2	NOTEST	0.121108	0	-1.79769e+308	-1.79769e+308	0.0681178	1	no
4930544O15Rik	4930544O15Rik	4930544O15Rik	chr4:115452438-115453639	q1	q2	NOTEST	0.113587	0.0927281	-0.292718	0.143122	0.886194	1	no
4930545L23Rik	4930545L23Rik	4930545L23Rik	chr2:134611899-135300994	q1	q2	NOTEST	0	0	0	0	1	1	no
4930546C10Rik	4930546C10Rik	4930546C10Rik	chr18:69049140-69111182	q1	q2	NOTEST	0.0365918	0	-1.79769e+308	-1.79769e+308	0.146043	1	no
4930546K05Rik	4930546K05Rik	4930546K05Rik	chr9:41990320-42017314	q1	q2	NOTEST	0	0.0576555	1.79769e+308	1.79769e+308	0.0499995	1	no
4930547C10Rik	4930547C10Rik	4930547C10Rik	chr4:52609145-52625035	q1	q2	NOTEST	0	0	0	0	1	1	no
4930547E08Rik	4930547E08Rik	4930547E08Rik	chr2:103644608-103650779	q1	q2	NOTEST	0	0	0	0	1	1	no
4930547E14Rik	4930547E14Rik	4930547E14Rik	chr16:59613146-60605357	q1	q2	NOTEST	0.182125	0	-1.79769e+308	-1.79769e+308	0.26081	1	no
4930547N16Rik	4930547N16Rik	4930547N16Rik	chr10:87553816-87609686	q1	q2	NOTEST	0.138203	0.137398	-0.00842583	0.0100065	0.992016	1	no
4930548H24Rik	4930548H24Rik	4930548H24Rik	chr5:31788231-31790635	q1	q2	NOTEST	0	0.0499592	1.79769e+308	1.79769e+308	0.171143	1	no
4930548K13Rik	4930548K13Rik	4930548K13Rik	chr4:26562966-26632596	q1	q2	NOTEST	0	0	0	0	1	1	no
4930549C01Rik	4930549C01Rik	4930549C01Rik	chr4:136166351-136169128	q1	q2	NOTEST	0	0	0	0	1	1	no
4930550C14Rik	4930550C14Rik	4930550C14Rik	chr9:53213390-53240908	q1	q2	NOTEST	0.143219	0.0583565	-1.29526	0.718983	0.472151	1	no
4930550L24Rik	4930550L24Rik	4930550L24Rik	chrX:56164637-56173481	q1	q2	NOTEST	0	0	0	0	1	1	no
4930552N02Rik	4930552N02Rik	4930552N02Rik	chr4:52827475-52841141	q1	q2	NOTEST	0.0196466	0	-1.79769e+308	-1.79769e+308	0.385384	1	no
4930553E22Rik	4930553E22Rik	4930553E22Rik	chr16:84371387-84375750	q1	q2	NOTEST	0	0	0	0	1	1	no
4930554C24Rik	4930554C24Rik	4930554C24Rik	chr9:84668004-84677958	q1	q2	NOTEST	0	0	0	0	1	1	no
4930555B11Rik	4930555B11Rik	4930555B11Rik	chr2:57034241-57040668	q1	q2	NOTEST	0.00167013	0	-1.79769e+308	-1.79769e+308	0.428308	1	no
4930555G01Rik	4930555G01Rik	4930555G01Rik	chr14:5153653-5162268	q1	q2	NOTEST	0	0.0144358	1.79769e+308	1.79769e+308	0.26707	1	no
4930555I21Rik	4930555I21Rik	4930555I21Rik	chr4:135051901-135093718	q1	q2	NOTEST	0.0356597	0.0870491	1.28754	-0.79176	0.4285	1	no
4930556C24Rik	4930556C24Rik	4930556C24Rik	chr16:85819455-85827017	q1	q2	NOTEST	0	0	0	0	1	1	no
4930556G01Rik	4930556G01Rik	4930556G01Rik	chr4:30591745-30782894	q1	q2	NOTEST	0	0	0	0	1	1	no
4930557A04Rik	4930557A04Rik	4930557A04Rik	chrX:9426828-9427378	q1	q2	NOTEST	0	0	0	0	1	1	no
4930557J02Rik	4930557J02Rik	4930557J02Rik	chr5:34349846-34512097	q1	q2	NOTEST	0	0	0	0	1	1	no
4930558C23Rik	4930558C23Rik	4930558C23Rik	chr3:95190379-95206763	q1	q2	NOTEST	0	0	0	0	1	1	no
4930558J18Rik	4930558J18Rik	4930558J18Rik	chr1:57416065-57434388	q1	q2	NOTEST	0	0	0	0	1	1	no
4930558K02Rik	4930558K02Rik	4930558K02Rik	chr1:163872219-163909767	q1	q2	NOTEST	0	0.226585	1.79769e+308	1.79769e+308	0.088063	1	no
4930562C15Rik	4930562C15Rik	4930562C15Rik	chr16:4835415-4867691	q1	q2	NOTEST	0	0.0177213	1.79769e+308	1.79769e+308	0.171143	1	no
4930562F07Rik	4930562F07Rik	4930562F07Rik	chr1:161974510-162008717	q1	q2	NOTEST	0	0	0	0	1	1	no
4930563D23Rik	4930563D23Rik	4930563D23Rik	chr16:92319007-92321686	q1	q2	NOTEST	0	0	0	0	1	1	no
4930563E22Rik	4930563E22Rik	4930563E22Rik	chr11:72025225-72031952	q1	q2	OK	1.15912	0.894264	-0.37426	1.12553	0.260366	0.775845	no
4930563F08Rik	4930563F08Rik	4930563F08Rik	chr5:131913551-133018213	q1	q2	NOTEST	0	0	0	0	1	1	no
4930564K09Rik	4930564K09Rik	4930564K09Rik	chr3:82680626-82747560	q1	q2	NOTEST	0	0	0	0	1	1	no
4930565A17	4930565A17	4930565A17	chr10:60494050-60500828	q1	q2	NOTEST	0	0	0	0	1	1	no
4930565D16Rik	4930565D16Rik	4930565D16Rik	chr3:84153297-84183843	q1	q2	NOTEST	0	0	0	0	1	1	no
4930565N06Rik	4930565N06Rik	4930565N06Rik	chr16:36880604-36933171	q1	q2	NOTEST	0.245732	0.0856921	-1.51985	0.691263	0.4894	1	no
4930567H12Rik	4930567H12Rik	4930567H12Rik	chr8:128108537-128140570	q1	q2	NOTEST	0	0	0	0	1	1	no
4930567H17Rik	4930567H17Rik	4930567H17Rik	chrX:67647075-67647915	q1	q2	NOTEST	0.0202025	0.00999405	-1.01539	0.182373	0.85529	1	no
4930567J20Rik	4930567J20Rik	4930567J20Rik	chr16:71250148-71267421	q1	q2	NOTEST	0	0	0	0	1	1	no
4930568D16Rik	4930568D16Rik	4930568D16Rik	chr2:35209737-35223249	q1	q2	NOTEST	0	0	0	0	1	1	no
4930568E12Rik	4930568E12Rik	4930568E12Rik	chr9:13091266-13105855	q1	q2	NOTEST	0	0	0	0	1	1	no
4930568G15Rik	4930568G15Rik	4930568G15Rik	chr1:166996747-167022061	q1	q2	NOTEST	0	0	0	0	1	1	no
4930570G19Rik	4930570G19Rik	4930570G19Rik	chr3:156209716-156224710	q1	q2	OK	8.62318	8.23837	-0.0658617	0.278689	0.780484	0.96182	no
4930571K23Rik	4930571K23Rik	4930571K23Rik	chr7:132512374-132514527	q1	q2	NOTEST	0	0	0	0	1	1	no
4930572J05Rik	4930572J05Rik	4930572J05Rik	chr15:74551663-74554803	q1	q2	OK	18.7029	17.1075	-0.12863	0.924228	0.355368	0.831078	no
4930573O16Rik	4930573O16Rik	4930573O16Rik	chr2:51992166-52194318	q1	q2	NOTEST	0	0	0	0	1	1	no
4930578C19Rik	4930578C19Rik	4930578C19Rik	chrX:17995552-18038400	q1	q2	NOTEST	0.335141	0.389777	0.217884	-0.308547	0.757666	1	no
4930578I06Rik	4930578I06Rik	4930578I06Rik	chr14:64589958-64606617	q1	q2	NOTEST	0.0291071	0	-1.79769e+308	-1.79769e+308	0.271503	1	no
4930578N16Rik	4930578N16Rik	4930578N16Rik	chr2:69596113-69627543	q1	q2	OK	1.90157	1.39374	-0.448235	1.31364	0.188968	0.712571	no
4930578N18Rik	4930578N18Rik	4930578N18Rik	chr16:76122857-76156331	q1	q2	NOTEST	0	0	0	0	1	1	no
4930579C15Rik	4930579C15Rik	4930579C15Rik	chr4:94573983-94595501	q1	q2	OK	1.15492	0.470599	-1.29522	2.03354	0.0419984	0.456911	no
4930579F01Rik	4930579F01Rik	4930579F01Rik	chr3:137827098-137849677	q1	q2	NOTEST	0	0	0	0	1	1	no
4930579G18Rik	4930579G18Rik	4930579G18Rik	chr14:55260997-55309579	q1	q2	OK	1.01654	1.4695	0.531661	-0.692752	0.488465	0.891257	no
4930579G22Rik	4930579G22Rik	4930579G22Rik	chr5:130384409-130387151	q1	q2	OK	0.15471	1.01215	2.70978	-1.84223	0.0654416	0.521677	no
4930579G24Rik	4930579G24Rik	4930579G24Rik	chr3:79433000-79436741	q1	q2	NOTEST	0.478664	0.610992	0.35214	-0.638404	0.523211	1	no
4930579J09Rik	4930579J09Rik	4930579J09Rik	chr19:10548746-10557387	q1	q2	NOTEST	0.119856	0.146439	0.289001	-0.221208	0.824931	1	no
4930579K19Rik	4930579K19Rik	4930579K19Rik	chr9:98462878-98464030	q1	q2	NOTEST	0.619306	0.315508	-0.972978	1.16629	0.243495	1	no
4930581F22Rik	4930581F22Rik	4930581F22Rik	chr9:34854163-34983572	q1	q2	OK	1.09487	0.747194	-0.551204	1.09125	0.275162	0.785935	no
4930583H14Rik	4930583H14Rik	4930583H14Rik	chr3:51192334-51200469	q1	q2	NOTEST	0	0	0	0	1	1	no
4930583K01Rik	4930583K01Rik	4930583K01Rik	chr7:125387420-125389065	q1	q2	NOTEST	0	0	0	0	1	1	no
4930583P06Rik	4930583P06Rik	4930583P06Rik	chr2:124043414-124048094	q1	q2	NOTEST	0	0	0	0	1	1	no
4930584F24Rik	4930584F24Rik	4930584F24Rik	chr5:26786609-26819854	q1	q2	NOTEST	0	0	0	0	1	1	no
4930588N13Rik	4930588N13Rik	4930588N13Rik	chr5:150242280-150273195	q1	q2	OK	0.245835	2.97742	3.5983	-4.37379	1.22e-05	0.00569811	yes
4930590J08Rik	4930590J08Rik	4930590J08Rik	chr6:91854226-91900719	q1	q2	NOTEST	0.0739926	0.0401202	-0.883052	0.662065	0.50793	1	no
4930590L20Rik	4930590L20Rik	4930590L20Rik	chr1:142142833-142552979	q1	q2	OK	0.181312	0.742195	2.03332	-0.99245	0.320978	0.812189	no
4930592I03Rik	4930592I03Rik	4930592I03Rik	chr18:83080270-83174706	q1	q2	NOTEST	0.0918662	0	-1.79769e+308	-1.79769e+308	0.216262	1	no
4930593C16Rik	4930593C16Rik	4930593C16Rik	chr9:120833572-120839920	q1	q2	NOTEST	0.33844	0.138469	-1.28934	0.715698	0.474178	1	no
4930594C11Rik	4930594C11Rik	4930594C11Rik	chr1:37496184-37593104	q1	q2	NOTEST	0.128008	0.133024	0.0554563	-0.0406231	0.967596	1	no
4930595M18Rik	4930595M18Rik	4930595M18Rik	chrX:78664913-78703461	q1	q2	NOTEST	0	0	0	0	1	1	no
4930596D02Rik	4930596D02Rik	4930596D02Rik	chr14:36622671-36625164	q1	q2	NOTEST	0	0	0	0	1	1	no
4930596M17Rik	4930596M17Rik	4930596M17Rik	chr9:121486960-121550684	q1	q2	NOTEST	0.260733	0.213003	-0.291702	0.182796	0.854958	1	no
4930598F16Rik	4930598F16Rik	4930598F16Rik	chr1:97597760-97613095	q1	q2	NOTEST	0	0	0	0	1	1	no
4931402G19Rik	4931402G19Rik	4931402G19Rik	chr2:120181044-120330655	q1	q2	NOTEST	0.161092	0.0632971	-1.34767	0.680104	0.496439	1	no
4931403G20Rik	4931403G20Rik	4931403G20Rik	chr12:70847834-71087989	q1	q2	NOTEST	0.20287	0.0377942	-2.42432	0.52409	0.600216	1	no
4931406B18Rik	4931406B18Rik	4931406B18Rik	chr7:50747413-50761308	q1	q2	NOTEST	0.0209966	0	-1.79769e+308	-1.79769e+308	0.146043	1	no
4931406C07Rik	4931406C07Rik	4931406C07Rik	chr9:15087780-15162232	q1	q2	OK	9.43907	9.86453	0.0636049	-0.3397	0.734082	0.95118	no
4931406H21Rik	4931406H21Rik	4931406H21Rik	chr14:26278670-26486233	q1	q2	NOTEST	0.0432457	0.0175843	-1.29827	0.351852	0.724949	1	no
4931406P16Rik	4931406P16Rik	4931406P16Rik	chr7:35021732-35070628	q1	q2	OK	5.06769	5.00983	-0.0165664	0.124095	0.90124	0.984715	no
4931407G18Rik	4931407G18Rik	4931407G18Rik	chr5:88408475-88410566	q1	q2	NOTEST	0.0195151	0	-1.79769e+308	-1.79769e+308	0.271503	1	no
4931408A02Rik	4931408A02Rik	4931408A02Rik	chr16:90831103-90905130	q1	q2	OK	0.796449	0.592904	-0.425783	0.85766	0.39108	0.846733	no
4931408C20Rik	4931408C20Rik	4931408C20Rik	chr1:26738645-26744305	q1	q2	NOTEST	0.0192037	0	-1.79769e+308	-1.79769e+308	0.146043	1	no
4931408D14Rik	4931408D14Rik	4931408D14Rik	chr19:37332918-37338585	q1	q2	NOTEST	0.109983	0.15656	0.509438	-0.501089	0.616308	1	no
4931409K22Rik	4931409K22Rik	4931409K22Rik	chr5:24049251-24061287	q1	q2	NOTEST	0.0265603	0.154402	2.53935	-1.30177	0.192994	1	no
4931414P19Rik	4931414P19Rik	4931414P19Rik	chr14:55202499-55224745	q1	q2	OK	1.26365	1.86469	0.561342	-1.96076	0.049907	0.480227	no
4931417E11Rik	4931417E11Rik	4931417E11Rik	chr6:73418575-73419661	q1	q2	NOTEST	0	0.0898052	1.79769e+308	1.79769e+308	0.136414	1	no
4931417G12Rik	4931417G12Rik	4931417G12Rik	chr6:113546755-113550709	q1	q2	NOTEST	0.517632	0.120489	-2.10303	1.88547	0.0593665	1	no
4931419H13Rik	4931419H13Rik	4931419H13Rik	chr3:54859163-54887924	q1	q2	NOTEST	0.165491	0.0888284	-0.897656	0.515193	0.606418	1	no
4931420L22Rik	4931420L22Rik	4931420L22Rik	chr16:71131320-71139274	q1	q2	NOTEST	0	0	0	0	1	1	no
4931423N10Rik	4931423N10Rik	4931423N10Rik	chr2:23062995-23122649	q1	q2	NOTEST	0.202337	0.0506826	-1.9972	1.35778	0.174533	1	no
4931428F04Rik	4931428F04Rik	4931428F04Rik	chr8:107800346-107813428	q1	q2	OK	5.27896	5.75131	0.123636	-0.61234	0.540313	0.91028	no
4931428L18Rik	4931428L18Rik	4931428L18Rik	chr1:31197922-31279501	q1	q2	NOTEST	0.135209	0.0897138	-0.591792	0.293008	0.769516	1	no
4931429I11Rik	4931429I11Rik	4931429I11Rik	chr9:40702931-40772195	q1	q2	NOTEST	0	0.0686818	1.79769e+308	1.79769e+308	0.0477028	1	no
4931429L15Rik	4931429L15Rik	4931429L15Rik	chr9:46111443-46128069	q1	q2	NOTEST	0.0472328	0.0341721	-0.46697	0.234228	0.814808	1	no
4931429P17Rik	4931429P17Rik	4931429P17Rik	chr13:48055698-48113977	q1	q2	NOTEST	0	0.0069241	1.79769e+308	1.79769e+308	0.335527	1	no
4931431F19Rik	4931431F19Rik	4931431F19Rik	chr7:111276426-111278337	q1	q2	NOTEST	0	0	0	0	1	1	no
4931440F15Rik	4931440F15Rik	4931440F15Rik	chr11:29592897-29926033	q1	q2	NOTEST	0.249653	0.239504	-0.0598733	0.0157834	0.987407	1	no
4931440L10Rik	4931440L10Rik	4931440L10Rik	chr1:136437521-136443599	q1	q2	NOTEST	0	0	0	0	1	1	no
4931440P22Rik	4931440P22Rik	4931440P22Rik	chr3:65331406-65359440	q1	q2	NOTEST	0	0.197627	1.79769e+308	1.79769e+308	0.0367624	1	no
4932411E22Rik	4932411E22Rik	4932411E22Rik	chr11:89251536-89280262	q1	q2	NOTEST	0.728927	0.464112	-0.651303	1.42213	0.154989	1	no
4932411G14Rik	4932411G14Rik	4932411G14Rik	chr13:59827285-59833113	q1	q2	NOTEST	0	0.106385	1.79769e+308	1.79769e+308	0.0100044	1	no
4932411N23Rik	4932411N23Rik	4932411N23Rik	chrX:123346993-123350397	q1	q2	NOTEST	0	0	0	0	1	1	no
4932412D23Rik	4932412D23Rik	4932412D23Rik	chr16:42725814-42875875	q1	q2	NOTEST	0.0165888	0.05885	1.82683	-0.175042	0.861047	1	no
4932412H11Rik	4932412H11Rik	4932412H11Rik	chr5:3845172-3866596	q1	q2	NOTEST	0.114039	0.0927657	-0.297858	0.291269	0.770846	1	no
4932413F04Rik	4932413F04Rik	4932413F04Rik	chr9:103385265-103664167	q1	q2	NOTEST	0.0305018	0	-1.79769e+308	-1.79769e+308	0.216262	1	no
4932414J04Rik	4932414J04Rik	4932414J04Rik	chr11:21394732-21411183	q1	q2	NOTEST	0	0	0	0	1	1	no
4932414N04Rik	4932414N04Rik	4932414N04Rik	chr2:68495940-68586522	q1	q2	NOTEST	0.118831	0	-1.79769e+308	-1.79769e+308	0.00824066	1	no
4932415G12Rik	4932415G12Rik	4932415G12Rik	chr10:94136237-94151358	q1	q2	OK	9.43767	10.0543	0.0913139	-0.737768	0.460655	0.878629	no
4932415M13Rik	4932415M13Rik	4932415M13Rik	chr17:53863075-53865058	q1	q2	NOTEST	0	0	0	0	1	1	no
4932416H05Rik	4932416H05Rik	4932416H05Rik	chr2:129624104-129658021	q1	q2	OK	1.86074	1.54173	-0.27132	0.810896	0.417426	0.857566	no
4932418E24Rik	4932418E24Rik	4932418E24Rik	chr2:26127166-26150077	q1	q2	NOTEST	0.035565	0.0433928	0.286994	-0.179361	0.857654	1	no
4932425I24Rik	4932425I24Rik	4932425I24Rik	chr16:38297839-38341946	q1	q2	NOTEST	0.366022	0.397025	0.1173	-0.21398	0.830563	1	no
4932429P05Rik	4932429P05Rik	4932429P05Rik	chrX:86997606-87000830	q1	q2	NOTEST	0	0	0	0	1	1	no
4932435O22Rik	4932435O22Rik	4932435O22Rik	chr11:114274718-114310174	q1	q2	NOTEST	0.0779376	0.136786	0.811532	-0.841571	0.400028	1	no
4932438A13Rik	4932438A13Rik	4932438A13Rik	chr3:36762027-36951955	q1	q2	OK	10.2603	10.5638	0.0420546	-0.411511	0.680698	0.939439	no
4932438H23Rik	4932438H23Rik	4932438H23Rik	chr16:91054179-91069390	q1	q2	NOTEST	0.278429	0.538057	0.950449	-1.553	0.120424	1	no
4932441B19Rik	4932441B19Rik	4932441B19Rik	chr13:65134365-65139312	q1	q2	NOTEST	0	0	0	0	1	1	no
4932441J04Rik	4932441J04Rik	4932441J04Rik	chr5:57961322-58109158	q1	q2	NOTEST	0.260733	0.426006	0.708298	-0.575541	0.564926	1	no
4932443I19Rik	4932443I19Rik	4932443I19Rik	chr8:13705888-13743066	q1	q2	NOTEST	0.359363	0.195631	-0.877305	0.657756	0.510695	1	no
4933400A11Rik	4933400A11Rik	4933400A11Rik	chrX:166123178-166428729	q1	q2	NOTEST	0	0	0	0	1	1	no
4933400C05Rik	4933400C05Rik	4933400C05Rik	chr11:103069440-103079746	q1	q2	NOTEST	0.56338	0.721732	0.357357	-0.517049	0.605122	1	no
4933400C23	4933400C23	4933400C23	chr9:92613553-92690549	q1	q2	NOTEST	0	0.0411927	1.79769e+308	1.79769e+308	0.171143	1	no
4933400F21Rik	4933400F21Rik	4933400F21Rik	chr1:91351385-91791857	q1	q2	NOTEST	0.0343324	0.031059	-0.144558	0.052441	0.958177	1	no
4933401B06Rik	4933401B06Rik	4933401B06Rik	chrX:104737920-104739139	q1	q2	NOTEST	0	0	0	0	1	1	no
4933401H06Rik	4933401H06Rik	4933401H06Rik	chr3:135488454-135551536	q1	q2	NOTEST	0	0.0794395	1.79769e+308	1.79769e+308	0.183567	1	no
4933402E13Rik	4933402E13Rik	4933402E13Rik	chrX:59536673-59545253	q1	q2	NOTEST	0	0	0	0	1	1	no
4933402J07Rik	4933402J07Rik	4933402J07Rik	chr8:90087805-90113096	q1	q2	NOTEST	0	0	0	0	1	1	no
4933402J10Rik	4933402J10Rik	4933402J10Rik	chr5:60354357-60377241	q1	q2	NOTEST	0	0	0	0	1	1	no
4933402N03Rik	4933402N03Rik	4933402N03Rik	chr7:138281860-138289797	q1	q2	NOTEST	0	0	0	0	1	1	no
4933402N22Rik	4933402N22Rik	4933402N22Rik	chr5:11918042-11922804	q1	q2	NOTEST	0	0	0	0	1	1	no
4933402P03Rik	4933402P03Rik	4933402P03Rik	chr11:69630067-69631942	q1	q2	NOTEST	0	0	0	0	1	1	no
4933403F05Rik	4933403F05Rik	4933403F05Rik	chr18:68419838-68459987	q1	q2	OK	4.95647	4.93511	-0.00623157	0.0523396	0.958258	0.991677	no
4933403G14Rik	4933403G14Rik	4933403G14Rik	chr8:128193717-128197265	q1	q2	OK	1.17844	1.09259	-0.109122	0.39074	0.69599	0.943832	no
4933403O03Rik	4933403O03Rik	4933403O03Rik	chr10:57692726-57695423	q1	q2	NOTEST	0	0.0478223	1.79769e+308	1.79769e+308	0.183567	1	no
4933403O08Rik	4933403O08Rik	4933403O08Rik	chrX:109352657-109357461	q1	q2	NOTEST	0	0.0466719	1.79769e+308	1.79769e+308	0.171143	1	no
4933404M02Rik	4933404M02Rik	4933404M02Rik	chr2:70327996-70440069	q1	q2	NOTEST	0	0.0803287	1.79769e+308	1.79769e+308	0.314881	1	no
4933404O12Rik	4933404O12Rik	4933404O12Rik	chr5:137395015-137412979	q1	q2	OK	3.52042	2.82583	-0.317075	1.80379	0.0712644	0.538546	no
4933405L10Rik	4933405L10Rik	4933405L10Rik	chr8:108232202-108234068	q1	q2	NOTEST	0.0795367	0.129676	0.705223	-0.405202	0.685329	1	no
4933405O20Rik	4933405O20Rik	4933405O20Rik	chr7:57230719-58118659	q1	q2	NOTEST	0.109668	0.0713688	-0.619775	0.238667	0.811364	1	no
4933406C10Rik	4933406C10Rik	4933406C10Rik	chr12:33604248-33638654	q1	q2	NOTEST	0.530725	0.540209	0.0255523	-0.0418866	0.966589	1	no
4933406D12Rik	4933406D12Rik	4933406D12Rik	chr2:146368666-146371844	q1	q2	NOTEST	0	0	0	0	1	1	no
4933406F09Rik	4933406F09Rik	4933406F09Rik	chr14:8244986-8255199	q1	q2	NOTEST	0	0	0	0	1	1	no
4933406I18Rik	4933406I18Rik	4933406I18Rik	chr7:121458992-121558675	q1	q2	OK	0.757648	0.547859	-0.467724	0.467607	0.640066	0.933079	no
4933406J08Rik	4933406J08Rik	4933406J08Rik	chr2:122012007-122032129	q1	q2	NOTEST	0	0	0	0	1	1	no
4933406K04Rik	4933406K04Rik	4933406K04Rik	chr12:107923816-107954534	q1	q2	NOTEST	0	0	0	0	1	1	no
4933406M09Rik	4933406M09Rik	4933406M09Rik	chr1:136282516-136287560	q1	q2	NOTEST	0	0	0	0	1	1	no
4933407C03Rik	4933407C03Rik	4933407C03Rik	chr8:119780918-119985405	q1	q2	OK	55.2454	53.8346	-0.0373223	0.313432	0.753952	0.956636	no
4933407H18Rik	4933407H18Rik	4933407H18Rik	chr5:33721344-33762403	q1	q2	OK	1.79851	1.58074	-0.186199	1.06015	0.289075	0.796285	no
4933407I05Rik	4933407I05Rik	4933407I05Rik	chr9:51722533-51735108	q1	q2	NOTEST	0	0.191375	1.79769e+308	1.79769e+308	0.0896325	1	no
4933407K13Rik	4933407K13Rik	4933407K13Rik	chrX:72970796-73010038	q1	q2	OK	1.27965	0.632203	-1.01729	3.06711	0.00216137	0.144823	no
4933407L21Rik	4933407L21Rik	4933407L21Rik	chr1:87825057-87828331	q1	q2	OK	2.14997	1.20353	-0.837037	1.92413	0.0543382	0.498233	no
4933407P14Rik	4933407P14Rik	4933407P14Rik	chr11:104047640-104052480	q1	q2	NOTEST	0	0.0103921	1.79769e+308	1.79769e+308	0.415831	1	no
4933408B17Rik	4933408B17Rik	4933408B17Rik	chr18:34739499-34757122	q1	q2	NOTEST	0.515195	0.731198	0.505145	-1.06937	0.284902	1	no
4933409G03Rik	4933409G03Rik	4933409G03Rik	chr2:68420469-68454520	q1	q2	NOTEST	0.0187711	0	-1.79769e+308	-1.79769e+308	0.286666	1	no
4933409K07Rik	4933409K07Rik	4933409K07Rik	chrUn_random:588638-612480	q1	q2	OK	13.3269	12.6077	-0.0800425	0.697479	0.485503	0.890703	no
4933411G11Rik	4933411G11Rik	4933411G11Rik	chr5:143942695-143966747	q1	q2	NOTEST	0	0	0	0	1	1	no
4933411K16Rik	4933411K16Rik	4933411K16Rik	chr19:42120340-42145429	q1	q2	NOTEST	0	0	0	0	1	1	no
4933411K20Rik	4933411K20Rik	4933411K20Rik	chr8:47254909-47280944	q1	q2	OK	8.33975	7.98107	-0.0634214	0.50259	0.615252	0.929943	no
4933412E12Rik	4933412E12Rik	4933412E12Rik	chr10:116387617-116400335	q1	q2	OK	2.38602	2.44249	0.0337461	-0.100633	0.919842	0.986672	no
4933412E24Rik	4933412E24Rik	4933412E24Rik	chr15:59846420-59848173	q1	q2	NOTEST	0	0	0	0	1	1	no
4933413G19Rik	4933413G19Rik	4933413G19Rik	chr6:128313011-128335162	q1	q2	NOTEST	0	0.133887	1.79769e+308	1.79769e+308	0.101082	1	no
4933413J09Rik	4933413J09Rik	4933413J09Rik	chr14:27177032-27219942	q1	q2	NOTEST	0.0247243	0.040218	0.701914	-0.403301	0.686727	1	no
4933415F23Rik	4933415F23Rik	4933415F23Rik	chr1:23107312-23109092	q1	q2	NOTEST	0	0	0	0	1	1	no
4933416C03Rik	4933416C03Rik	4933416C03Rik	chr10:115455418-115711985	q1	q2	NOTEST	0	0	0	0	1	1	no
4933416E03Rik	4933416E03Rik	4933416E03Rik	chr2:159773076-159807025	q1	q2	NOTEST	0	0	0	0	1	1	no
4933416I08Rik	4933416I08Rik	4933416I08Rik	chrX:50989667-50994509	q1	q2	NOTEST	0.175161	0.114188	-0.617278	0.447351	0.654622	1	no
4933417A18Rik	4933417A18Rik	4933417A18Rik	chr13:35016277-35055678	q1	q2	NOTEST	0	0	0	0	1	1	no
4933417E11Rik	4933417E11Rik	4933417E11Rik	chr1:72005571-72051769	q1	q2	NOTEST	0.0273426	0.0668759	1.29034	-0.458117	0.646868	1	no
4933417G07Rik	4933417G07Rik	4933417G07Rik	chr3:55429119-55987623	q1	q2	NOTEST	0.0631005	0.334568	2.40658	-0.400364	0.688888	1	no
4933421E11Rik	4933421E11Rik	4933421E11Rik	chr3:106487904-106539494	q1	q2	OK	6.21356	8.27556	0.413436	-2.11708	0.0342531	0.430556	no
4933421I07Rik	4933421I07Rik	4933421I07Rik	chr7:49700831-49703450	q1	q2	NOTEST	0	0	0	0	1	1	no
4933421O10Rik	4933421O10Rik	4933421O10Rik	chr4:33114113-33118298	q1	q2	OK	2.75197	1.88554	-0.545488	2.70178	0.00689689	0.253844	no
4933422A05Rik	4933422A05Rik	4933422A05Rik	chr9:35088689-35093008	q1	q2	NOTEST	0	0.0791974	1.79769e+308	1.79769e+308	0.122396	1	no
4933422H20Rik	4933422H20Rik	4933422H20Rik	chr11:115301858-115309582	q1	q2	NOTEST	0	0	0	0	1	1	no
4933424B01Rik	4933424B01Rik	4933424B01Rik	chr6:146498153-146526357	q1	q2	OK	7.30647	8.42334	0.205218	-1.44607	0.148156	0.678936	no
4933424G06Rik	4933424G06Rik	4933424G06Rik	chr1:36771382-36814805	q1	q2	NOTEST	0.158607	0.452533	1.51256	-1.34363	0.179068	1	no
4933425H06Rik	4933425H06Rik	4933425H06Rik	chr6:144621387-144642352	q1	q2	NOTEST	0	0	0	0	1	1	no
4933425L06Rik	4933425L06Rik	4933425L06Rik	chr13:105872201-105911862	q1	q2	NOTEST	0	0	0	0	1	1	no
4933425O20Rik	4933425O20Rik	4933425O20Rik	chr2:130232257-130233530	q1	q2	NOTEST	0.548694	0.447273	-0.294847	0.381418	0.702893	1	no
4933426D04Rik	4933426D04Rik	4933426D04Rik	chr5:24368552-24606460	q1	q2	NOTEST	0.183111	0.0746734	-1.29405	0.396839	0.691486	1	no
4933426M11Rik	4933426M11Rik	4933426M11Rik	chr12:81891518-81981820	q1	q2	OK	8.81701	8.65544	-0.0266815	0.219577	0.826201	0.972191	no
4933427D06Rik	4933427D06Rik	4933427D06Rik	chr6:89046108-89060031	q1	q2	NOTEST	0.0322463	0.104941	1.70237	-1.08714	0.276976	1	no
4933427D14Rik	4933427D14Rik	4933427D14Rik	chr11:71967598-72016873	q1	q2	OK	7.49728	8.81019	0.232806	-1.82271	0.0683475	0.530486	no
4933427E11Rik	4933427E11Rik	4933427E11Rik	chr15:74532841-74540804	q1	q2	NOTEST	0.0764562	0.119137	0.639918	-0.306205	0.759448	1	no
4933427G17Rik	4933427G17Rik	4933427G17Rik	chr7:128126022-128158301	q1	q2	NOTEST	0.364941	0.222808	-0.711863	0.904769	0.365588	1	no
4933428C19Rik	4933428C19Rik	4933428C19Rik	chr4:40429872-40472581	q1	q2	OK	1.59022	0	-1.79769e+308	-1.79769e+308	4.04e-05	0.0122739	yes
4933429O19Rik	4933429O19Rik	4933429O19Rik	chr14:49498547-49506787	q1	q2	NOTEST	0	0	0	0	1	1	no
4933430H15Rik	4933430H15Rik	4933430H15Rik	chr3:87422672-87552545	q1	q2	NOTEST	0	0.0806605	1.79769e+308	1.79769e+308	0.14961	1	no
4933430I17Rik	4933430I17Rik	4933430I17Rik	chr4:62186402-62209027	q1	q2	NOTEST	0.0966665	0.118049	0.288301	-0.220672	0.825348	1	no
4933431E20Rik	4933431E20Rik	4933431E20Rik	chr3:107680147-107701603	q1	q2	OK	20.7429	19.9516	-0.0561122	0.392432	0.694739	0.943768	no
4933432B09Rik	4933432B09Rik	4933432B09Rik	chr15:79440005-79489386	q1	q2	OK	1.37743	1.52762	0.149301	-0.702511	0.482361	0.888806	no
4933432G23Rik	4933432G23Rik	4933432G23Rik	chr9:118338956-118346166	q1	q2	NOTEST	0	0	0	0	1	1	no
4933432I09Rik	4933432I09Rik	4933432I09Rik	chr16:18209778-18213956	q1	q2	NOTEST	0.515169	0.472743	-0.123991	0.175861	0.860403	1	no
4933433C11Rik	4933433C11Rik	4933433C11Rik	chr2:25068078-25070150	q1	q2	NOTEST	0	0.0996919	1.79769e+308	1.79769e+308	0.0896325	1	no
4933433G15Rik	4933433G15Rik	4933433G15Rik	chr9:75257990-75263344	q1	q2	NOTEST	0.0773395	0.0630412	-0.29491	0.144193	0.885348	1	no
4933433P14Rik	4933433P14Rik	4933433P14Rik	chr12:106923561-106941267	q1	q2	OK	12.6121	12.9991	0.0436037	-0.341594	0.732656	0.951106	no
4933434E20Rik	4933434E20Rik	4933434E20Rik	chr3:89856738-89866369	q1	q2	OK	22.7082	20.722	-0.132047	0.994728	0.319868	0.812189	no
4933434I20Rik	4933434I20Rik	4933434I20Rik	chr8:85872370-85903301	q1	q2	NOTEST	0.311128	0.463409	0.574779	-0.692577	0.488575	1	no
4933436C20Rik	4933436C20Rik	4933436C20Rik	chr8:94849931-94880019	q1	q2	NOTEST	0	0.116097	1.79769e+308	1.79769e+308	0.0896325	1	no
4933436E23Rik	4933436E23Rik	4933436E23Rik	chr1:141276028-141299429	q1	q2	NOTEST	0	0	0	0	1	1	no
4933436I01Rik	4933436I01Rik	4933436I01Rik	chrX:65173038-65174625	q1	q2	NOTEST	0	0	0	0	1	1	no
4933437F05Rik	4933437F05Rik	4933437F05Rik	chr12:88562072-88579551	q1	q2	OK	0.744412	0.555866	-0.421366	0.696431	0.486159	0.89085	no
4933438B17Rik	4933438B17Rik	4933438B17Rik	chr5:127511158-127568899	q1	q2	NOTEST	0	0.00966402	1.79769e+308	1.79769e+308	0.354353	1	no
4933439C10Rik	4933439C10Rik	4933439C10Rik	chr11:59299022-59324569	q1	q2	OK	9.78754	9.95097	0.023892	-0.141864	0.887188	0.982375	no
4933439F18Rik	4933439F18Rik	4933439F18Rik	chr11:60230646-60258779	q1	q2	OK	15.1981	15.5181	0.0300525	-0.26778	0.788869	0.965109	no
4933439K11Rik	4933439K11Rik	4933439K11Rik	chr1:174451260-174480937	q1	q2	NOTEST	0	0.0790587	1.79769e+308	1.79769e+308	0.183567	1	no
5031410I06Rik	5031410I06Rik	5031410I06Rik	chr5:26425207-26431854	q1	q2	NOTEST	0.0373865	0.0232241	-0.686898	0.355196	0.722443	1	no
5031414D18Rik	5031414D18Rik	5031414D18Rik	chr14:75415833-75452339	q1	q2	OK	0.924132	1.06555	0.20543	-0.591028	0.554501	0.915157	no
5031425E22Rik	5031425E22Rik	5031425E22Rik	chr5:22937625-22940171	q1	q2	OK	3.22393	3.21797	-0.00266777	0.0128904	0.989715	0.997819	no
5031425F14Rik	5031425F14Rik	5031425F14Rik	chr2:166272950-166284270	q1	q2	NOTEST	0.0529687	0.0431319	-0.296382	0.144913	0.88478	1	no
5031426D15Rik	5031426D15Rik	5031426D15Rik	chr2:6460743-7317825	q1	q2	NOTEST	0.439024	0.133847	-1.71372	0.918313	0.358455	1	no
5031434O11Rik	5031434O11Rik	5031434O11Rik	chr3:51319239-51371038	q1	q2	OK	1.0565	1.29474	0.293364	-0.200191	0.841331	0.973596	no
5031439G07Rik	5031439G07Rik	5031439G07Rik	chr15:84776149-84818401	q1	q2	OK	10.751	10.7947	0.00585001	-0.0502357	0.959935	0.991677	no
5033403H07Rik	5033403H07Rik	5033403H07Rik	chr5:53364250-53383531	q1	q2	NOTEST	0	0.0118087	1.79769e+308	1.79769e+308	0.40315	1	no
5033404E19Rik	5033404E19Rik	5033404E19Rik	chr1:187321184-187321893	q1	q2	NOTEST	0.402075	0.438028	0.123558	-0.112698	0.91027	1	no
5033406O09Rik	5033406O09Rik	5033406O09Rik	chr12:113180201-113182693	q1	q2	NOTEST	0	0.121978	1.79769e+308	1.79769e+308	0.0499995	1	no
5033411D12Rik	5033411D12Rik	5033411D12Rik	chr13:16949309-17786599	q1	q2	OK	3.11769	2.66361	-0.227096	0.880775	0.37844	0.841793	no
5033414D02Rik	5033414D02Rik	5033414D02Rik	chr19:29423166-29436361	q1	q2	OK	10.3163	13.4221	0.379676	-1.90128	0.0572659	0.501498	no
5133401N09Rik	5133401N09Rik	5133401N09Rik	chr13:58259009-58266054	q1	q2	OK	4.34588	4.4009	0.0181505	-0.0735999	0.941329	0.988698	no
5330411J11Rik	5330411J11Rik	5330411J11Rik	chr2:59220549-59224739	q1	q2	NOTEST	0	0	0	0	1	1	no
5330413P13Rik	5330413P13Rik	5330413P13Rik	chr2:131645741-131673392	q1	q2	OK	0.774812	0.860974	0.152124	-0.467535	0.640117	0.933079	no
5330417C22Rik	5330417C22Rik	5330417C22Rik	chr3:108260986-108339440	q1	q2	OK	5.28618	6.53632	0.306255	-2.02558	0.0428077	0.45884	no
5330426P16Rik	5330426P16Rik	5330426P16Rik	chr16:50726863-50732886	q1	q2	OK	1.04345	1.23561	0.243852	-0.614733	0.538731	0.91028	no
5330434G04Rik	5330434G04Rik	5330434G04Rik	chrX:102568332-102587093	q1	q2	OK	1.84423	1.49796	-0.300013	1.25291	0.21024	0.73039	no
5330437I02Rik	5330437I02Rik	5330437I02Rik	chr18:65857921-65911191	q1	q2	NOTEST	0.201278	0.5556	1.46486	-2.63218	0.00848398	1	no
5330439B14Rik	5330439B14Rik	5330439B14Rik	chr6:142536381-142650794	q1	q2	NOTEST	0	0	0	0	1	1	no
5430402E10Rik	5430402E10Rik	5430402E10Rik	chrX:75233629-75238906	q1	q2	NOTEST	0	0	0	0	1	1	no
5430402O13Rik	5430402O13Rik	5430402O13Rik	chr6:50516641-50546589	q1	q2	NOTEST	0.291078	0.633227	1.12132	-1.08367	0.278513	1	no
5430405G05Rik	5430405G05Rik	5430405G05Rik	chr2:151527743-151533046	q1	q2	OK	1.52408	1.7877	0.230169	-0.617112	0.537161	0.91028	no
5430405H02Rik	5430405H02Rik	5430405H02Rik	chr2:156665812-156688681	q1	q2	OK	1.63012	1.87039	0.198365	-0.47478	0.634944	0.933079	no
5430407P10Rik	5430407P10Rik	5430407P10Rik	chr2:6019545-6051231	q1	q2	NOTEST	0.601261	0.586813	-0.0350923	0.0876232	0.930176	1	no
5430411K18Rik	5430411K18Rik	5430411K18Rik	chr18:78135205-78231766	q1	q2	OK	5.15026	5.69631	0.14538	-1.24269	0.21398	0.73423	no
5430416N02Rik	5430416N02Rik	5430416N02Rik	chr5:100849860-100858554	q1	q2	OK	3.88256	6.94298	0.838548	-2.44919	0.0143178	0.328782	no
5430416O09Rik	5430416O09Rik	5430416O09Rik	chr4:43742905-43747406	q1	q2	NOTEST	0.387316	0.232075	-0.73892	1.43938	0.150044	1	no
5430417L22Rik	5430417L22Rik	5430417L22Rik	chr2:118571497-118574543	q1	q2	OK	8.27678	8.81966	0.0916535	-0.661599	0.508228	0.901577	no
5430419D17Rik	5430419D17Rik	5430419D17Rik	chr7:138317915-138394459	q1	q2	NOTEST	0	0.00224709	1.79769e+308	1.79769e+308	0.384222	1	no
5430421F17Rik	5430421F17Rik	5430421F17Rik	chr8:26413121-26416742	q1	q2	NOTEST	0	0	0	0	1	1	no
5430421N21Rik	5430421N21Rik	5430421N21Rik	chr15:101315560-101321943	q1	q2	NOTEST	0	0	0	0	1	1	no
5430425J12Rik	5430425J12Rik	5430425J12Rik	chr13:73818604-73847304	q1	q2	NOTEST	0	0	0	0	1	1	no
5430427O19Rik	5430427O19Rik	5430427O19Rik	chrX:83115611-83136838	q1	q2	NOTEST	0.0652684	0.159235	1.2867	-1.37048	0.170538	1	no
5430434I15Rik	5430434I15Rik	5430434I15Rik	chr3:38102072-38107041	q1	q2	NOTEST	0	0	0	0	1	1	no
5430435G22Rik	5430435G22Rik	5430435G22Rik	chr1:133585271-133610041	q1	q2	NOTEST	0.402628	0.470769	0.225572	-0.418811	0.675354	1	no
5430437P03Rik	5430437P03Rik	5430437P03Rik	chr8:73920753-73928671	q1	q2	OK	23.7314	20.2326	-0.230117	1.77856	0.0753125	0.552218	no
5530400C23Rik	5530400C23Rik	5530400C23Rik	chr6:133242233-133245808	q1	q2	NOTEST	0	0	0	0	1	1	no
5530401A14Rik	5530401A14Rik	5530401A14Rik	chr11:80693666-81781898	q1	q2	NOTEST	0	0.0380998	1.79769e+308	1.79769e+308	0.261832	1	no
5530601H04Rik	5530601H04Rik	5530601H04Rik	chrX:102236192-102265463	q1	q2	OK	1.32005	1.67658	0.34493	-1.42158	0.155148	0.684022	no
5730403B10Rik	5730403B10Rik	5730403B10Rik	chr16:4726360-4789935	q1	q2	OK	52.5239	51.8013	-0.0199877	0.178789	0.858103	0.97624	no
5730403I07Rik	5730403I07Rik	5730403I07Rik	chr9:77214218-77247223	q1	q2	NOTEST	0	0	0	0	1	1	no
5730405O15Rik	5730405O15Rik	5730405O15Rik	chrX:12619140-12622421	q1	q2	OK	1.03587	0.253588	-2.03029	2.07561	0.03793	0.442075	no
5730408K05Rik	5730408K05Rik	5730408K05Rik	chr19:8962876-8963264	q1	q2	OK	1.73449	0.475508	-1.86697	1.47229	0.140941	0.668922	no
5730409E04Rik	5730409E04Rik	5730409E04Rik	chr4:126287097-126291615	q1	q2	OK	36.1844	31.6774	-0.191912	1.54137	0.123228	0.644355	no
5730416F02Rik	5730416F02Rik	5730416F02Rik	chrX:106196823-106197635	q1	q2	NOTEST	0	0.0935169	1.79769e+308	1.79769e+308	0.171143	1	no
5730419I09Rik	5730419I09Rik	5730419I09Rik	chr6:142959439-143048627	q1	q2	OK	12.9123	13.5934	0.0741641	-0.563142	0.573338	0.919612	no
5730422E09Rik	5730422E09Rik	5730422E09Rik	chr5:149931140-149995639	q1	q2	NOTEST	0.0661374	0.201928	1.61031	-1.03679	0.299832	1	no
5730437N04Rik	5730437N04Rik	5730437N04Rik	chr17:5410863-5440260	q1	q2	OK	29.908	29.7933	-0.00554489	0.0401469	0.967976	0.992948	no
5730455O13Rik	5730455O13Rik	5730455O13Rik	chr19:38262968-38298622	q1	q2	OK	6.699	6.58946	-0.023785	0.119022	0.905258	0.985205	no
5730455P16Rik	5730455P16Rik	5730455P16Rik	chr11:80173993-80191517	q1	q2	OK	17.6517	19.8879	0.172087	-1.58453	0.113074	0.631246	no
5730457N03Rik	5730457N03Rik	5730457N03Rik	chr6:52258382-52268372	q1	q2	NOTEST	0	0	0	0	1	1	no
5730469M10Rik	5730469M10Rik	5730469M10Rik	chr14:41807028-41827064	q1	q2	OK	53.1152	51.536	-0.0435462	0.395473	0.692494	0.943495	no
5730494M16Rik	5730494M16Rik	5730494M16Rik	chr18:24867945-25327378	q1	q2	OK	12.3967	12.2206	-0.0206488	0.119389	0.904968	0.985205	no
5730494N06Rik	5730494N06Rik	5730494N06Rik	chr2:132065227-132073524	q1	q2	OK	12.4265	13.5655	0.126523	-0.801188	0.423023	0.860146	no
5730507C01Rik	5730507C01Rik	5730507C01Rik	chr12:18521315-18542060	q1	q2	NOTEST	0.120062	0.251201	1.06507	-1.06742	0.285784	1	no
5730508B09Rik	5730508B09Rik	5730508B09Rik	chr3:127572605-127599241	q1	q2	OK	2.0571	1.20977	-0.76588	2.09659	0.0360302	0.435594	no
5730522E02Rik	5730522E02Rik	5730522E02Rik	chr11:25516845-26110576	q1	q2	OK	0.458444	0.80509	0.812404	-1.33888	0.18061	0.705276	no
5730528L13Rik	5730528L13Rik	5730528L13Rik	chr4:48552817-48574792	q1	q2	OK	5.01272	6.67077	0.412259	-1.91736	0.055192	0.499978	no
5730559C18Rik	5730559C18Rik	5730559C18Rik	chr1:138110098-138130857	q1	q2	NOTEST	0.306924	0.27236	-0.172364	0.286166	0.774751	1	no
5730577I03Rik	5730577I03Rik	5730577I03Rik	chr9:20411918-20421715	q1	q2	OK	1.15378	1.55497	0.430518	-1.34706	0.177961	0.701639	no
5730590G19Rik	5730590G19Rik	5730590G19Rik	chr7:86805081-86859072	q1	q2	NOTEST	0.0114467	0.0109234	-0.0675091	0.0253494	0.979776	1	no
5830403L16Rik	5830403L16Rik	5830403L16Rik	chr1:155696671-155698325	q1	q2	NOTEST	0.418831	0.213151	-0.974491	1.16811	0.242763	1	no
5830405N20Rik	5830405N20Rik	5830405N20Rik	chr10:129759907-129799698	q1	q2	NOTEST	0	0.083112	1.79769e+308	1.79769e+308	0.0896325	1	no
5830411N06Rik	5830411N06Rik	5830411N06Rik	chr7:147433199-147485690	q1	q2	NOTEST	0	0.0236402	1.79769e+308	1.79769e+308	0.183567	1	no
5830415F09Rik	5830415F09Rik	5830415F09Rik	chr4:46389846-46402295	q1	q2	OK	1.06036	1.13625	0.0997181	-0.228166	0.819518	0.971368	no
5830416P10Rik	5830416P10Rik	5830416P10Rik	chr19:53515701-53539286	q1	q2	NOTEST	0.172117	0.165378	-0.0576251	0.0976843	0.922183	1	no
5830417I10Rik	5830417I10Rik	5830417I10Rik	chr3:88580978-88636409	q1	q2	OK	3.23711	3.0739	-0.0746374	0.493403	0.621728	0.930745	no
5830418K08Rik	5830418K08Rik	5830418K08Rik	chr9:15087780-15162232	q1	q2	OK	3.34233	3.46933	0.0538034	-0.311129	0.755703	0.956636	no
5830418P13Rik	5830418P13Rik	5830418P13Rik	chr9:103325907-103382658	q1	q2	NOTEST	0.0896138	0.166051	0.889834	-0.742306	0.457902	1	no
5830428M24Rik	5830428M24Rik	5830428M24Rik	chr12:70565773-70576537	q1	q2	NOTEST	0	0	0	0	1	1	no
5830432E09Rik	5830432E09Rik	5830432E09Rik	chr7:142729506-142877977	q1	q2	NOTEST	0.0583768	0.0475465	-0.296056	0.101566	0.919101	1	no
5830433M19Rik	5830433M19Rik	5830433M19Rik	chr4:94166769-94223487	q1	q2	OK	3.31917	3.16257	-0.0697254	0.311506	0.755416	0.956636	no
5930412G12Rik	5930412G12Rik	5930412G12Rik	chr5:129085004-129106562	q1	q2	OK	1.0229	0.947124	-0.111037	0.302658	0.762151	0.958109	no
5930416I19Rik	5930416I19Rik	5930416I19Rik	chr6:128307017-128312915	q1	q2	OK	5.27996	3.82758	-0.464093	1.78836	0.0737176	0.54692	no
5930434B04Rik	5930434B04Rik	5930434B04Rik	chr2:26865445-26876609	q1	q2	OK	16.2324	16.4426	0.0185639	-0.102628	0.918259	0.986513	no
6030405A18Rik	6030405A18Rik	6030405A18Rik	chr3:54700990-54719809	q1	q2	OK	12.5523	13.023	0.0531144	-0.426312	0.669881	0.937688	no
6030408B16Rik	6030408B16Rik	6030408B16Rik	chr15:101123642-101127857	q1	q2	NOTEST	0.0435616	0	-1.79769e+308	-1.79769e+308	0.146043	1	no
6030419C18Rik	6030419C18Rik	6030419C18Rik	chr9:58336409-58347549	q1	q2	OK	37.7276	33.7662	-0.160038	1.4465	0.148036	0.678936	no
6030422M02Rik	6030422M02Rik	6030422M02Rik	chr1:9898718-9931035	q1	q2	OK	1.32566	1.15658	-0.196841	0.620348	0.535029	0.909927	no
6030429G01Rik	6030429G01Rik	6030429G01Rik	chr7:4474558-4484044	q1	q2	NOTEST	0.0778502	0.126711	0.70277	-0.571049	0.567966	1	no
6030446N20Rik	6030446N20Rik	6030446N20Rik	chr18:12140447-12279962	q1	q2	OK	2.82118	2.01695	-0.484124	2.05089	0.0402777	0.448162	no
6030458C11Rik	6030458C11Rik	6030458C11Rik	chr15:12737931-12754412	q1	q2	OK	9.61963	11.2703	0.22847	-1.63888	0.101239	0.61136	no
6030466F02Rik	6030466F02Rik	6030466F02Rik	chr8:126257857-126263841	q1	q2	NOTEST	0	0	0	0	1	1	no
6030468B19Rik	6030468B19Rik	6030468B19Rik	chr11:117658973-117668622	q1	q2	NOTEST	0.16658	0.0679086	-1.29455	0.718591	0.472393	1	no
6030498E09Rik	6030498E09Rik	6030498E09Rik	chrX:36125956-36315865	q1	q2	NOTEST	0	0	0	0	1	1	no
6230400D17Rik	6230400D17Rik	6230400D17Rik	chr14:21521233-21523647	q1	q2	OK	1.31911	2.35258	0.834681	-1.70551	0.0880988	0.586729	no
6230409E13Rik	6230409E13Rik	6230409E13Rik	chr4:21858472-21928608	q1	q2	OK	12.9269	13.5131	0.0639816	-0.614174	0.5391	0.91028	no
6230427J02Rik	6230427J02Rik	6230427J02Rik	chr9:107877897-107897338	q1	q2	OK	0.762916	1.03677	0.442504	-0.729657	0.4656	0.881416	no
6330403A02Rik	6330403A02Rik	6330403A02Rik	chr1:182362503-182413635	q1	q2	OK	71.1047	77.58	0.125739	-1.20218	0.229295	0.749175	no
6330403K07Rik	6330403K07Rik	6330403K07Rik	chr11:70845442-70847119	q1	q2	OK	150.603	143.098	-0.0737411	0.727346	0.467014	0.88243	no
6330406I15Rik	6330406I15Rik	6330406I15Rik	chr5:150214380-150234278	q1	q2	OK	12.4736	11.7668	-0.0841536	0.655671	0.512036	0.901919	no
6330407A03Rik	6330407A03Rik	6330407A03Rik	chr4:3605267-3718759	q1	q2	NOTEST	0	0	0	0	1	1	no
6330407J23Rik	6330407J23Rik	6330407J23Rik	chr10:28863801-28919434	q1	q2	OK	11.0181	9.72457	-0.180168	1.45925	0.144495	0.675587	no
6330408A02Rik	6330408A02Rik	6330408A02Rik	chr7:13844315-13896776	q1	q2	OK	3.57054	2.44213	-0.548004	2.61793	0.00884658	0.281925	no
6330409N04Rik	6330409N04Rik	6330409N04Rik	chr14:62153141-62175723	q1	q2	OK	21.5921	22.2435	0.0428807	-0.336882	0.736206	0.951648	no
6330410L21Rik	6330410L21Rik	6330410L21Rik	chr3:129380492-129466800	q1	q2	NOTEST	0	0.0175328	1.79769e+308	1.79769e+308	0.183567	1	no
6330416G13Rik	6330416G13Rik	6330416G13Rik	chr4:63221393-63247387	q1	q2	OK	2.67041	2.73343	0.0336548	-0.175202	0.860921	0.976355	no
6330439K17Rik	6330439K17Rik	6330439K17Rik	chr2:144296292-144353134	q1	q2	OK	40.2283	40.9434	0.0254214	-0.250522	0.802184	0.96879	no
6330503K22Rik	6330503K22Rik	6330503K22Rik	chr7:125856124-125880532	q1	q2	OK	9.63939	10.9956	0.189912	-1.6151	0.106289	0.620575	no
6330512M04Rik	6330512M04Rik	6330512M04Rik	chr7:149512014-149558164	q1	q2	OK	1.18144	0.844793	-0.483878	1.53857	0.123908	0.644984	no
6330527O06Rik	6330527O06Rik	6330527O06Rik	chr2:135883662-135895653	q1	q2	OK	159.568	151.961	-0.0704706	0.69364	0.487908	0.89085	no
6330545A04Rik	6330545A04Rik	6330545A04Rik	chr4:140769870-140776029	q1	q2	NOTEST	0.574603	0.546857	-0.0714037	0.0891003	0.929002	1	no
6330549D23Rik	6330549D23Rik	6330549D23Rik	chr3:96405055-96433742	q1	q2	OK	1.46997	1.29884	-0.178559	0.519114	0.603681	0.926475	no
6330578E17Rik	6330578E17Rik	6330578E17Rik	chr1:37473929-37486948	q1	q2	OK	28.8124	30.2617	0.0708053	-0.673889	0.500382	0.897322	no
6430411K18Rik	6430411K18Rik	6430411K18Rik	chr12:110828378-110833613	q1	q2	OK	3.53936	3.68911	0.0597864	-0.203949	0.838393	0.973595	no
6430527G18Rik	6430527G18Rik	6430527G18Rik	chr12:88221652-88225764	q1	q2	OK	8.1926	8.54151	0.0601701	-0.46866	0.639313	0.933079	no
6430531B16Rik	6430531B16Rik	6430531B16Rik	chr7:147158201-147164654	q1	q2	NOTEST	0.230264	0.594347	1.36802	-1.46838	0.142002	1	no
6430548G04	6430548G04	6430548G04	chr2:27000417-27018223	q1	q2	NOTEST	0	0	0	0	1	1	no
6430548M08Rik	6430548M08Rik	6430548M08Rik	chr8:122638051-122689207	q1	q2	OK	45.7675	46.1175	0.0109898	-0.110004	0.912406	0.985673	no
6430550D23Rik	6430550D23Rik	6430550D23Rik	chr2:155826178-155833713	q1	q2	NOTEST	0.0550143	0.313612	2.5111	-1.13221	0.257545	1	no
6430562O15Rik	6430562O15Rik	6430562O15Rik	chr13:100114740-100185516	q1	q2	NOTEST	0.107335	0.0439552	-1.28802	0.530264	0.595929	1	no
6430571L13Rik	6430571L13Rik	6430571L13Rik	chr9:107242970-107252014	q1	q2	OK	1.3262	0.755312	-0.812151	2.25857	0.0239103	0.384051	no
6430573F11Rik	6430573F11Rik	6430573F11Rik	chr8:37552244-37576067	q1	q2	OK	2.61706	2.53361	-0.0467547	0.177588	0.859047	0.97624	no
6430598A04Rik	6430598A04Rik	6430598A04Rik	chr5:138172190-138181226	q1	q2	OK	10.4324	9.46581	-0.14028	1.09414	0.273892	0.78533	no
6430704M03Rik	6430704M03Rik	6430704M03Rik	chr4:56973007-57003263	q1	q2	OK	46.1884	51.3414	0.152592	-1.4991	0.133847	0.660636	no
6430706D22Rik	6430706D22Rik	6430706D22Rik	chr1:90123594-90174154	q1	q2	OK	11.1703	13.2203	0.243084	-1.73976	0.0819006	0.567447	no
6530401N04Rik	6530401N04Rik	6530401N04Rik	chr12:53098493-53107488	q1	q2	OK	2.60647	2.81859	0.112877	-0.509717	0.610249	0.927909	no
6530402F18Rik	6530402F18Rik	6530402F18Rik	chr2:29050340-29108513	q1	q2	OK	2.377	2.41534	0.0230877	-0.110591	0.911941	0.985673	no
6530411M01Rik	6530411M01Rik	6530411M01Rik	chr17:9340583-9360887	q1	q2	NOTEST	0.218294	0.415106	0.927206	-0.948928	0.342657	1	no
6530418L21Rik	6530418L21Rik	6530418L21Rik	chr3:105507516-105523760	q1	q2	OK	32.2599	36.8876	0.193395	-1.79891	0.0720323	0.541216	no
6720401G13Rik	6720401G13Rik	6720401G13Rik	chrX:47908920-47988435	q1	q2	OK	9.61301	12.1304	0.335562	-2.40471	0.0161852	0.342257	no
6720456B07Rik	6720456B07Rik	6720456B07Rik	chr6:113554765-113566945	q1	q2	OK	111.504	115.873	0.0554457	-0.528428	0.597203	0.925788	no
6720456H20Rik	6720456H20Rik	6720456H20Rik	chr14:49066026-49134834	q1	q2	OK	4.49218	5.67845	0.338082	-2.45467	0.0141013	0.326579	no
6720463M24Rik	6720463M24Rik	6720463M24Rik	chr14:99445595-99473326	q1	q2	OK	0.778605	1.11633	0.519795	-1.33471	0.181972	0.705647	no
6720468P15Rik	6720468P15Rik	6720468P15Rik	chr19:57583053-57587278	q1	q2	NOTEST	0.459149	0.213759	-1.10297	1.15271	0.24903	1	no
6720483E21Rik	6720483E21Rik	6720483E21Rik	chr1:20878730-20880554	q1	q2	NOTEST	0.159699	0	-1.79769e+308	-1.79769e+308	0.0681178	1	no
6720489N17Rik	6720489N17Rik	6720489N17Rik	chr13:62704374-62725542	q1	q2	OK	1.29473	1.33794	0.0473682	-0.156732	0.875456	0.979346	no
6820408C15Rik	6820408C15Rik	6820408C15Rik	chr2:152241322-152270064	q1	q2	OK	0.617104	0.753705	0.288487	-0.540883	0.588588	0.92335	no
6820431F20Rik	6820431F20Rik	6820431F20Rik	chr8:19981359-20020392	q1	q2	OK	28.7926	35.1311	0.28705	-2.78807	0.00530223	0.226402	no
7420426K07Rik	7420426K07Rik	7420426K07Rik	chr9:98803537-98805041	q1	q2	NOTEST	0	0	0	0	1	1	no
7420461P10Rik	7420461P10Rik	7420461P10Rik	chr1:164569280-164588350	q1	q2	OK	0.38836	0.836313	1.10665	-0.863377	0.38793	0.846272	no
7530420F21Rik	7530420F21Rik	7530420F21Rik	chr1:151923790-151946896	q1	q2	NOTEST	0.408077	0.266154	-0.61658	0.631934	0.52743	1	no
7630403G23Rik	7630403G23Rik	7630403G23Rik	chr9:33849955-33866604	q1	q2	NOTEST	0	0	0	0	1	1	no
8030411F24Rik	8030411F24Rik	8030411F24Rik	chr2:148607744-148611672	q1	q2	NOTEST	0	0	0	0	1	1	no
8030442B05Rik	8030442B05Rik	8030442B05Rik	chr2:11259992-11320127	q1	q2	NOTEST	0.261682	0.142261	-0.879275	0.617079	0.537182	1	no
8030443G20Rik	8030443G20Rik	8030443G20Rik	chr4:108551674-108644682	q1	q2	NOTEST	0	0	0	0	1	1	no
8030462N17Rik	8030462N17Rik	8030462N17Rik	chr18:77872019-77952749	q1	q2	OK	7.53162	8.13687	0.111515	-0.812137	0.416713	0.857346	no
8430406I07Rik	8430406I07Rik	8430406I07Rik	chr2:144096770-144106965	q1	q2	OK	1.79812	1.80109	0.00238475	-0.00927678	0.992598	0.998022	no
8430408G22Rik	8430408G22Rik	8430408G22Rik	chr6:116583025-116623854	q1	q2	NOTEST	0.268196	0.218513	-0.295565	0.246974	0.804928	1	no
8430410A17Rik	8430410A17Rik	8430410A17Rik	chr6:87863969-87886607	q1	q2	OK	8.28221	5.58003	-0.569743	2.86094	0.0042239	0.199102	no
8430410K20Rik	8430410K20Rik	8430410K20Rik	chr9:4383536-4386869	q1	q2	OK	19.1788	21.2663	0.149059	-1.28013	0.200501	0.720893	no
8430419L09Rik	8430419L09Rik	8430419L09Rik	chr6:135148004-135186258	q1	q2	OK	50.8761	49.2319	-0.0473936	0.467065	0.640454	0.933079	no
8430423G03Rik	8430423G03Rik	8430423G03Rik	chr5:149761825-149763234	q1	q2	NOTEST	0.151534	0	-1.79769e+308	-1.79769e+308	0.146043	1	no
8430427H17Rik	8430427H17Rik	8430427H17Rik	chr2:153233196-153355707	q1	q2	OK	7.19203	7.41251	0.0435626	-0.315344	0.752501	0.956364	no
8430429K09Rik	8430429K09Rik	8430429K09Rik	chr11:3352439-3379834	q1	q2	OK	1.0947	0.790221	-0.470204	0.773547	0.439199	0.869152	no
8430431K14Rik	8430431K14Rik	8430431K14Rik	chr19:30638976-31839523	q1	q2	NOTEST	0.177095	0.0720307	-1.29784	0.599994	0.54851	1	no
8430436N08Rik	8430436N08Rik	8430436N08Rik	chr4:7487834-7500948	q1	q2	NOTEST	0	0	0	0	1	1	no
8430437L04Rik	8430437L04Rik	8430437L04Rik	chr2:72541566-72567525	q1	q2	NOTEST	0	0	0	0	1	1	no
9030025P20Rik	9030025P20Rik	9030025P20Rik	chr17:15115827-15128541	q1	q2	OK	3.61255	2.97934	-0.278022	1.24914	0.211615	0.731471	no
9030204H09Rik	9030204H09Rik	9030204H09Rik	chr2:35606759-35835144	q1	q2	NOTEST	0	0	0	0	1	1	no
9030224M15Rik	9030224M15Rik	9030224M15Rik	chr10:40403087-40530889	q1	q2	NOTEST	0.170831	0.463766	1.44082	-1.55746	0.119362	1	no
9030418K01Rik	9030418K01Rik	9030418K01Rik	chr2:178149238-178156866	q1	q2	OK	13.0945	13.152	0.00631424	-0.0471218	0.962416	0.991677	no
9030425E11Rik	9030425E11Rik	9030425E11Rik	chr9:40494046-40592129	q1	q2	OK	5.68885	5.32886	-0.094311	0.585363	0.558304	0.916024	no
9030612E09Rik	9030612E09Rik	9030612E09Rik	chr10:42894509-42896368	q1	q2	OK	0.554894	1.1293	1.02514	-2.12289	0.0337629	0.427914	no
9030617O03Rik	9030617O03Rik	9030617O03Rik	chr12:102017332-102110820	q1	q2	OK	2.2684	2.00703	-0.176616	0.797185	0.425344	0.860742	no
9030619P08Rik	9030619P08Rik	9030619P08Rik	chr15:75258035-75262259	q1	q2	NOTEST	0.530558	0.118433	-2.16345	1.49515	0.134876	1	no
9030624J02Rik	9030624J02Rik	9030624J02Rik	chr7:125883784-125985005	q1	q2	OK	10.258	10.6794	0.0580824	-0.461163	0.644681	0.934375	no
9030625A04Rik	9030625A04Rik	9030625A04Rik	chr14:77424007-77436424	q1	q2	OK	1.19201	1.31224	0.138636	-0.427186	0.669244	0.937688	no
9130008F23Rik	9130008F23Rik	9130008F23Rik	chr17:41012430-41017507	q1	q2	NOTEST	0.0789863	0	-1.79769e+308	-1.79769e+308	0.0681178	1	no
9130011E15Rik	9130011E15Rik	9130011E15Rik	chr19:45892633-46072978	q1	q2	OK	4.53509	5.60474	0.305517	-1.8291	0.0673847	0.527294	no
9130011J15Rik	9130011J15Rik	9130011J15Rik	chr8:75089096-75094947	q1	q2	OK	28.9625	28.1228	-0.0424458	0.387736	0.698211	0.944747	no
9130015L21Rik	9130015L21Rik	9130015L21Rik	chr2:159842388-159866356	q1	q2	NOTEST	0	0	0	0	1	1	no
9130017N09Rik	9130017N09Rik	9130017N09Rik	chr10:79283765-79293197	q1	q2	NOTEST	0	0.0568572	1.79769e+308	1.79769e+308	0.0896325	1	no
9130019O22Rik	9130019O22Rik	9130019O22Rik	chr7:134525773-134530680	q1	q2	OK	0.910518	0.775435	-0.231682	0.746384	0.455435	0.875106	no
9130019P16Rik	9130019P16Rik	9130019P16Rik	chr6:53989925-54380215	q1	q2	NOTEST	0.23009	0.271794	0.24032	-0.344144	0.730738	1	no
9130023H24Rik	9130023H24Rik	9130023H24Rik	chr7:135377964-135388614	q1	q2	OK	1.01119	0.819716	-0.302854	0.876277	0.38088	0.843343	no
9130024F11Rik	9130024F11Rik	9130024F11Rik	chr1:57028312-57032040	q1	q2	OK	8.53103	11.0254	0.370035	-1.74091	0.0816996	0.567215	no
9130204L05Rik	9130204L05Rik	9130204L05Rik	chr3:90892058-90894727	q1	q2	NOTEST	0	0	0	0	1	1	no
9130206I24Rik	9130206I24Rik	9130206I24Rik	chr4:114581893-114593723	q1	q2	NOTEST	0.0585615	0.119097	1.02412	-0.865802	0.386599	1	no
9130209A04Rik	9130209A04Rik	9130209A04Rik	chr18:47612321-47630522	q1	q2	NOTEST	0	0	0	0	1	1	no
9130230L23Rik	9130230L23Rik	9130230L23Rik	chr5:66379166-66395524	q1	q2	NOTEST	0	0	0	0	1	1	no
9130401M01Rik	9130401M01Rik	9130401M01Rik	chr15:57853826-57865849	q1	q2	OK	14.231	16.1289	0.18061	-1.18105	0.237583	0.756233	no
9130404H23Rik	9130404H23Rik	9130404H23Rik	chr17:66904591-66943962	q1	q2	NOTEST	0	0	0	0	1	1	no
9130409I23Rik	9130409I23Rik	9130409I23Rik	chr1:182981367-182990798	q1	q2	NOTEST	0	0	0	0	1	1	no
9230102K24Rik	9230102K24Rik	9230102K24Rik	chr10:110037705-110053017	q1	q2	NOTEST	0.0676702	0.110274	0.704506	-0.40479	0.685632	1	no
9230102O04Rik	9230102O04Rik	9230102O04Rik	chr2:9802872-9811167	q1	q2	NOTEST	0	0	0	0	1	1	no
9230104L09Rik	9230104L09Rik	9230104L09Rik	chr2:148672449-148676670	q1	q2	NOTEST	0	0	0	0	1	1	no
9230105E05Rik	9230105E05Rik	9230105E05Rik	chr10:119798330-119913991	q1	q2	NOTEST	0	0	0	0	1	1	no
9230107M04Rik	9230107M04Rik	9230107M04Rik	chr7:14140214-14156416	q1	q2	NOTEST	0	0	0	0	1	1	no
9230110C19Rik	9230110C19Rik	9230110C19Rik	chr9:8021671-8042823	q1	q2	OK	5.61701	5.41797	-0.0520507	0.25577	0.798129	0.968245	no
9230110F15Rik	9230110F15Rik	9230110F15Rik	chr9:35645913-35651735	q1	q2	NOTEST	0	0	0	0	1	1	no
9230112J17Rik	9230112J17Rik	9230112J17Rik	chr9:60371773-60393689	q1	q2	NOTEST	0.546169	0.394434	-0.469564	0.831904	0.405463	1	no
9230113P08Rik	9230113P08Rik	9230113P08Rik	chr9:35716007-35718381	q1	q2	NOTEST	0	0	0	0	1	1	no
9230114K14Rik	9230114K14Rik	9230114K14Rik	chr5:52581919-52589223	q1	q2	OK	0.322375	0.787104	1.28782	-2.23992	0.0250959	0.393384	no
9230115E21Rik	9230115E21Rik	9230115E21Rik	chr9:51573456-51683990	q1	q2	NOTEST	0.265294	0.298324	0.169288	-0.105376	0.916077	1	no
9230116N13Rik	9230116N13Rik	9230116N13Rik	chr1:138308492-138336797	q1	q2	NOTEST	0.0407213	0.265136	2.70288	-1.40544	0.159891	1	no
9330020H09Rik	9330020H09Rik	9330020H09Rik	chr15:98373641-98401295	q1	q2	NOTEST	0.256404	0.476659	0.894541	-1.47149	0.141159	1	no
9330111N05Rik	9330111N05Rik	9330111N05Rik	chr13:81103334-81218856	q1	q2	NOTEST	0.0622723	0.0501237	-0.313098	0.15258	0.87873	1	no
9330133O14Rik	9330133O14Rik	9330133O14Rik	chr8:124969167-124975222	q1	q2	OK	1.21192	0.704613	-0.782393	1.83213	0.0669317	0.52633	no
9330151L19Rik	9330151L19Rik	9330151L19Rik	chr12:70290824-70300855	q1	q2	OK	7.6423	7.8797	0.0441348	-0.277362	0.781502	0.962431	no
9330158H04Rik	9330158H04Rik	9330158H04Rik	chr6:36283137-36474774	q1	q2	NOTEST	0.0541301	0.110075	1.02398	-0.767765	0.442627	1	no
9330159F19Rik	9330159F19Rik	9330159F19Rik	chr10:28931448-28950585	q1	q2	OK	15.8765	17.7857	0.163822	-1.53004	0.126007	0.648702	no
9330159M07Rik	9330159M07Rik	9330159M07Rik	chr9:88734001-88753708	q1	q2	OK	0.835795	0.916712	0.133319	-0.354332	0.72309	0.949862	no
9330162B11Rik	9330162B11Rik	9330162B11Rik	chr1:189821737-190038763	q1	q2	NOTEST	0	0	0	0	1	1	no
9330175E14Rik	9330175E14Rik	9330175E14Rik	chr8:96957026-96959003	q1	q2	NOTEST	0	0	0	0	1	1	no
9330178D15Rik	9330178D15Rik	9330178D15Rik	chr3:155639317-155671556	q1	q2	NOTEST	0	0	0	0	1	1	no
9330179D12Rik	9330179D12Rik	9330179D12Rik	chr6:127075726-127162437	q1	q2	OK	3.35847	2.60791	-0.364913	0.735599	0.461975	0.879203	no
9330182L06Rik	9330182L06Rik	9330182L06Rik	chr5:9266192-9480717	q1	q2	OK	11.1631	11.397	0.0299134	-0.254981	0.798738	0.96833	no
9430007A20Rik	9430007A20Rik	9430007A20Rik	chr4:144109724-144119256	q1	q2	NOTEST	0	0	0	0	1	1	no
9430008C03Rik	9430008C03Rik	9430008C03Rik	chr2:158179435-158187258	q1	q2	OK	1.77436	2.12179	0.257981	-0.809033	0.418496	0.857872	no
9430015G10Rik	9430015G10Rik	9430015G10Rik	chr4:155484106-155501372	q1	q2	OK	5.80217	5.46192	-0.0871828	0.515573	0.606153	0.927163	no
9430016H08Rik	9430016H08Rik	9430016H08Rik	chr1:57445087-57472802	q1	q2	OK	6.51227	7.95882	0.289394	-1.29109	0.196674	0.717988	no
9430019J16Rik	9430019J16Rik	9430019J16Rik	chr2:75274113-75282236	q1	q2	NOTEST	0	0	0	0	1	1	no
9430020K01Rik	9430020K01Rik	9430020K01Rik	chr18:4634926-4682867	q1	q2	OK	19.7741	17.6389	-0.164858	1.58397	0.1132	0.631246	no
9430021M05Rik	9430021M05Rik	9430021M05Rik	chr2:162486898-162500940	q1	q2	OK	4.72497	5.05714	0.0980186	-0.519318	0.603539	0.926475	no
9430023L20Rik	9430023L20Rik	9430023L20Rik	chr15:101114731-101121365	q1	q2	OK	14.0506	13.212	-0.0887786	0.548357	0.583447	0.921939	no
9430031J16Rik	9430031J16Rik	9430031J16Rik	chr1:81073891-81268226	q1	q2	OK	2.06236	1.86926	-0.141832	0.735139	0.462255	0.879287	no
9430032N09Rik	9430032N09Rik	9430032N09Rik	chr2:143361211-143642018	q1	q2	NOTEST	0.500243	0.550721	0.138694	-0.0754927	0.939823	1	no
9430037G07Rik	9430037G07Rik	9430037G07Rik	chr9:88490162-88494081	q1	q2	OK	0.595915	0.780297	0.388919	-1.01556	0.309839	0.809832	no
9430038I01Rik	9430038I01Rik	9430038I01Rik	chr7:144567251-144602439	q1	q2	OK	1.27134	1.29549	0.027146	-0.0562874	0.955113	0.991677	no
9430041J12Rik	9430041J12Rik	9430041J12Rik	chr7:4025726-4088528	q1	q2	OK	1.13989	1.22738	0.106683	-0.0834607	0.933485	0.987154	no
9430060I03Rik	9430060I03Rik	9430060I03Rik	chr1:94830119-94847167	q1	q2	NOTEST	0.114879	0.089843	-0.354632	0.215125	0.82967	1	no
9430076C15Rik	9430076C15Rik	9430076C15Rik	chr6:53237288-53347210	q1	q2	NOTEST	0	0	0	0	1	1	no
9430076G02Rik	9430076G02Rik	9430076G02Rik	chr18:54581948-54612948	q1	q2	NOTEST	0	0	0	0	1	1	no
9430083A17Rik	9430083A17Rik	9430083A17Rik	chr13:51193106-51196096	q1	q2	OK	1.09685	0.892232	-0.297881	0.909558	0.363055	0.834791	no
9430091E24Rik	9430091E24Rik	9430091E24Rik	chr8:113618644-113669398	q1	q2	OK	1.0959	1.2429	0.181598	-0.473055	0.636174	0.933079	no
9530002B09Rik	9530002B09Rik	9530002B09Rik	chr4:122366501-122382378	q1	q2	NOTEST	0	0	0	0	1	1	no
9530003J23Rik	9530003J23Rik	9530003J23Rik	chr10:116670808-116675737	q1	q2	NOTEST	0	0	0	0	1	1	no
9530008L14Rik	9530008L14Rik	9530008L14Rik	chr13:41858516-41942985	q1	q2	NOTEST	0.138975	0.0848098	-0.712526	0.539271	0.5897	1	no
9530026F06Rik	9530026F06Rik	9530026F06Rik	chr1:61435275-61452748	q1	q2	NOTEST	0	0	0	0	1	1	no
9530026P05Rik	9530026P05Rik	9530026P05Rik	chr6:92890575-93061743	q1	q2	NOTEST	0.204845	0.0742531	-1.46401	0.82602	0.408793	1	no
9530036O11Rik	9530036O11Rik	9530036O11Rik	chr5:28783379-29045749	q1	q2	NOTEST	0.143811	0.304162	1.08067	-1.41033	0.158443	1	no
9530051G07Rik	9530051G07Rik	9530051G07Rik	chrX:149472171-149507458	q1	q2	NOTEST	0.263676	0.229717	-0.198905	0.370769	0.710809	1	no
9530053A07Rik	9530053A07Rik	9530053A07Rik	chr7:28914484-28949830	q1	q2	NOTEST	0.0207677	0.00844044	-1.29895	0.721033	0.470889	1	no
9530059O14Rik	9530059O14Rik	9530059O14Rik	chr9:122481618-122489765	q1	q2	NOTEST	0.104766	0	-1.79769e+308	-1.79769e+308	0.00924073	1	no
9530068E07Rik	9530068E07Rik	9530068E07Rik	chr11:52209929-52222225	q1	q2	OK	24.1412	26.2374	0.120132	-1.0523	0.292662	0.798341	no
9530077C05Rik	9530077C05Rik	9530077C05Rik	chr9:22216020-22249123	q1	q2	OK	2.01611	2.21988	0.138906	-0.5227	0.601183	0.926076	no
9530082P21Rik	9530082P21Rik	9530082P21Rik	chr17:23886202-23891032	q1	q2	OK	33.1554	28.9808	-0.194146	1.81685	0.0692408	0.532742	no
9530091C08Rik	9530091C08Rik	9530091C08Rik	chr9:68501608-69226835	q1	q2	NOTEST	0.103113	0.0670517	-0.620883	0.858865	0.390415	1	no
9630013A20Rik	9630013A20Rik	9630013A20Rik	chr14:84843369-84936867	q1	q2	NOTEST	0.457338	0.473747	0.0508537	-0.0607144	0.951587	1	no
9630028B13Rik	9630028B13Rik	9630028B13Rik	chr1:187253235-187265698	q1	q2	NOTEST	0.12291	0.199932	0.701905	-0.901797	0.367165	1	no
9630028H03Rik	9630028H03Rik	9630028H03Rik	chr2:135406265-135408956	q1	q2	NOTEST	0	0	0	0	1	1	no
9630033F20Rik	9630033F20Rik	9630033F20Rik	chr6:127035133-127059570	q1	q2	OK	8.25664	7.23196	-0.191168	1.41312	0.157621	0.685007	no
9830001H06Rik	9830001H06Rik	9830001H06Rik	chr2:156836177-156905001	q1	q2	OK	2.62822	2.6387	0.00574272	-0.0450653	0.964055	0.991907	no
9830107B12Rik	9830107B12Rik	9830107B12Rik	chr17:48262554-48283257	q1	q2	NOTEST	0	0	0	0	1	1	no
9830132P13	9830132P13	9830132P13	chr3:127619088-127658138	q1	q2	NOTEST	0.019876	0	-1.79769e+308	-1.79769e+308	0.146043	1	no
9830147E19Rik	9830147E19Rik	9830147E19Rik	chr7:49864895-49897974	q1	q2	NOTEST	0.67826	0.664362	-0.0298691	0.0982308	0.921749	1	no
9930005F22Rik	9930005F22Rik	9930005F22Rik	chr4:155506278-155507528	q1	q2	NOTEST	0.495584	0.346158	-0.517698	0.640883	0.521599	1	no
9930012K11Rik	9930012K11Rik	9930012K11Rik	chr14:70554211-70559309	q1	q2	OK	0.863791	0.66793	-0.370986	0.763619	0.445094	0.870402	no
9930013L23Rik	9930013L23Rik	9930013L23Rik	chr7:91081366-91235015	q1	q2	OK	3.81084	5.16341	0.438213	-3.33982	0.000838324	0.090855	no
9930014A18Rik	9930014A18Rik	9930014A18Rik	chr15:60650550-60662955	q1	q2	NOTEST	0.209961	0.189235	-0.149942	0.260045	0.794829	1	no
9930021D14Rik	9930021D14Rik	9930021D14Rik	chr17:24610495-24616023	q1	q2	NOTEST	0	0.124239	1.79769e+308	1.79769e+308	0.31169	1	no
9930021J03Rik	9930021J03Rik	9930021J03Rik	chr19:29788891-29880499	q1	q2	OK	7.58318	9.10148	0.263298	-2.34363	0.0190969	0.355348	no
9930023K05Rik	9930023K05Rik	9930023K05Rik	chr19:56536126-56561219	q1	q2	NOTEST	0.355815	0.289527	-0.297431	0.353667	0.723589	1	no
9930032O22Rik	9930032O22Rik	9930032O22Rik	chr5:86914901-86947625	q1	q2	NOTEST	0	0	0	0	1	1	no
9930104L06Rik	9930104L06Rik	9930104L06Rik	chr4:124614291-124621905	q1	q2	OK	4.3758	4.46689	0.0297223	-0.171159	0.864099	0.976634	no
9930111J21Rik1	9930111J21Rik1	9930111J21Rik1	chr11:48759651-48792900	q1	q2	NOTEST	0.348181	0.669193	0.942587	-2.13365	0.032871	1	no
9930111J21Rik2	9930111J21Rik2	9930111J21Rik2	chr11:48851161-48948889	q1	q2	NOTEST	0.148901	0.149751	0.00821299	-0.00713805	0.994305	1	no
A030009H04Rik	A030009H04Rik	A030009H04Rik	chr11:69154270-69156149	q1	q2	OK	72.7577	69.9593	-0.056584	0.542158	0.58771	0.922958	no
A130010J15Rik	A130010J15Rik	A130010J15Rik	chr1:194999662-195027740	q1	q2	OK	1.33597	1.49435	0.16163	-0.557311	0.577315	0.92042	no
A130022J15Rik	A130022J15Rik	A130022J15Rik	chr6:97060937-97098877	q1	q2	OK	9.074	9.41028	0.0524987	-0.392914	0.694383	0.943768	no
A130040M12Rik	A130040M12Rik	A130040M12Rik	chr13:62184506-62397849	q1	q2	OK	0.741953	0.643724	-0.204884	0.539779	0.589349	0.92335	no
A130049A11Rik	A130049A11Rik	A130049A11Rik	chr3:103718042-103811414	q1	q2	OK	1.35625	1.0909	-0.314101	0.624574	0.532251	0.909273	no
A130077B15Rik	A130077B15Rik	A130077B15Rik	chr10:122002078-122006947	q1	q2	NOTEST	0.0664456	0.0946075	0.509781	-0.403401	0.686653	1	no
A1bg	A1bg	A1bg	chr15:60749143-60752825	q1	q2	NOTEST	0	0	0	0	1	1	no
A1cf	A1cf	A1cf	chr19:31943250-32023896	q1	q2	NOTEST	0.021797	0.00221575	-3.29826	0.731357	0.464561	1	no
A230001M10Rik	A230001M10Rik	A230001M10Rik	chr3:102066327-102092694	q1	q2	NOTEST	0.414988	0.225216	-0.881759	1.14505	0.252189	1	no
A230020J21Rik	A230020J21Rik	A230020J21Rik	chr1:192829710-192853660	q1	q2	NOTEST	0.10716	0.0998148	-0.102437	0.0632015	0.949606	1	no
A230028O05Rik	A230028O05Rik	A230028O05Rik	chr16:25059724-25069144	q1	q2	NOTEST	0.0301843	0.0245554	-0.297757	0.145585	0.884249	1	no
A230046K03Rik	A230046K03Rik	A230046K03Rik	chr10:83006685-83059218	q1	q2	OK	8.1987	9.05132	0.142733	-1.20986	0.226334	0.748191	no
A230050P20Rik	A230050P20Rik	A230050P20Rik	chr9:20673085-20684154	q1	q2	OK	18.0267	16.0933	-0.163676	1.17181	0.241273	0.760731	no
A230051G13Rik	A230051G13Rik	A230051G13Rik	chr11:58968870-58977244	q1	q2	OK	1.32527	1.21242	-0.128403	0.512084	0.608592	0.927548	no
A230056P14Rik	A230056P14Rik	A230056P14Rik	chr7:63217900-63274943	q1	q2	OK	5.25172	5.60782	0.0946496	-0.307432	0.758515	0.957366	no
A230057D06Rik	A230057D06Rik	A230057D06Rik	chr7:68850735-69072460	q1	q2	OK	4.17419	4.12272	-0.0178993	0.0862582	0.931261	0.986857	no
A230065H16Rik	A230065H16Rik	A230065H16Rik	chr12:112645019-112650288	q1	q2	NOTEST	0	0.119853	1.79769e+308	1.79769e+308	0.171143	1	no
A230072C01Rik	A230072C01Rik	A230072C01Rik	chrX:20528790-20564475	q1	q2	OK	4.56059	3.15956	-0.529496	2.14262	0.0321435	0.420407	no
A230072E10Rik	A230072E10Rik	A230072E10Rik	chrX:147747877-147776422	q1	q2	NOTEST	0.718447	0.310826	-1.20877	2.57505	0.0100226	1	no
A230073K19Rik	A230073K19Rik	A230073K19Rik	chr7:66484119-66562097	q1	q2	OK	2.58522	2.99365	0.211617	-0.96771	0.333189	0.817475	no
A230077H06Rik	A230077H06Rik	A230077H06Rik	chr7:48104522-48153694	q1	q2	OK	1.6441	1.68938	0.0391974	-0.152552	0.878752	0.979639	no
A230108P19Rik	A230108P19Rik	A230108P19Rik	chr2:6109510-6242657	q1	q2	NOTEST	0.0338743	0.00212012	-3.99797	0.1915	0.848134	1	no
A2ld1	A2ld1	A2ld1	chr14:123290081-123312387	q1	q2	OK	12.9522	12.7311	-0.0248433	0.14292	0.886353	0.982375	no
A2m	A2m	A2m	chr6:121586190-121629256	q1	q2	NOTEST	0.669498	0.563635	-0.248319	0.75228	0.451883	1	no
A330021E22Rik	A330021E22Rik	A330021E22Rik	chr5:5580981-5664232	q1	q2	OK	3.35943	4.82834	0.52331	-3.00646	0.00264313	0.158654	no
A330023F24Rik	A330023F24Rik	A330023F24Rik	chr1:196843592-196864102	q1	q2	OK	11.4577	13.9705	0.286066	-2.53613	0.0112085	0.309934	no
A330035P11Rik	A330035P11Rik	A330035P11Rik	chr14:122497160-122506196	q1	q2	NOTEST	0.217934	0.303943	0.479908	-0.707433	0.479298	1	no
A330040F15Rik	A330040F15Rik	A330040F15Rik	chr19:12648014-12671056	q1	q2	NOTEST	0.728679	0.594054	-0.294691	0.41114	0.68097	1	no
A330049M08Rik	A330049M08Rik	A330049M08Rik	chr4:134925491-134954142	q1	q2	NOTEST	0.120747	0	-1.79769e+308	-1.79769e+308	0.148853	1	no
A330049N07Rik	A330049N07Rik	A330049N07Rik	chr10:72436050-72549453	q1	q2	NOTEST	0.0861068	0.10513	0.287982	-0.220428	0.825538	1	no
A330050B17Rik	A330050B17Rik	A330050B17Rik	chr3:35858230-35952469	q1	q2	NOTEST	0.545466	0.620016	0.184818	-0.442309	0.658266	1	no
A330050F15Rik	A330050F15Rik	A330050F15Rik	chr17:69788665-69838573	q1	q2	OK	2.48072	2.41037	-0.0415052	0.17101	0.864216	0.976634	no
A330069E16Rik	A330069E16Rik	A330069E16Rik	chr2:91077302-91078514	q1	q2	OK	0.823445	1.09188	0.407077	-0.634263	0.525909	0.90733	no
A330076H08Rik	A330076H08Rik	A330076H08Rik	chr7:69088786-69127245	q1	q2	OK	2.43646	2.11062	-0.207114	0.741447	0.458423	0.877403	no
A330093E20Rik	A330093E20Rik	A330093E20Rik	chr18:45719807-46204914	q1	q2	OK	0.561385	0.804314	0.518768	-0.857592	0.391118	0.846733	no
A3galt2	A3galt2	A3galt2	chr4:128436501-128446542	q1	q2	NOTEST	0.0247017	0.0401813	0.701913	-0.4033	0.686728	1	no
A430005L14Rik	A430005L14Rik	A430005L14Rik	chr4:153331345-153336033	q1	q2	OK	8.41487	8.25912	-0.0269535	0.132232	0.8948	0.983054	no
A430033K04Rik	A430033K04Rik	A430033K04Rik	chr5:139064086-139090054	q1	q2	OK	3.8754	4.4013	0.183584	-1.05652	0.290731	0.797564	no
A430035B10Rik	A430035B10Rik	A430035B10Rik	chr6:8457058-8459161	q1	q2	OK	1.55044	1.73082	0.158774	-0.497982	0.618497	0.930745	no
A430075N02	A430075N02	A430075N02	chr15:84545058-84602637	q1	q2	NOTEST	0	0	0	0	1	1	no
A430078G23Rik	A430078G23Rik	A430078G23Rik	chr8:3353414-3390299	q1	q2	NOTEST	0	0.00768723	1.79769e+308	1.79769e+308	0.291748	1	no
A430084P05Rik	A430084P05Rik	A430084P05Rik	chr11:70604433-70626063	q1	q2	NOTEST	0	0.278222	1.79769e+308	1.79769e+308	0.0287613	1	no
A430089I19Rik	A430089I19Rik	A430089I19Rik	chrUn_random:1585650-1589928	q1	q2	NOTEST	0	0	0	0	1	1	no
A430092G05Rik	A430092G05Rik	A430092G05Rik	chr2:43604343-44243143	q1	q2	NOTEST	0	0	0	0	1	1	no
A430093F15Rik	A430093F15Rik	A430093F15Rik	chr19:10815436-10860533	q1	q2	NOTEST	0.121071	0.0492675	-1.29714	0.881853	0.377856	1	no
A430105I19Rik	A430105I19Rik	A430105I19Rik	chr2:118579880-118588397	q1	q2	OK	1.03845	1.43111	0.462698	-1.93594	0.0528754	0.49194	no
A430107O13Rik	A430107O13Rik	A430107O13Rik	chr6:21935909-22205606	q1	q2	OK	0.84664	1.31709	0.637533	-2.53698	0.0111812	0.309934	no
A430107P09Rik	A430107P09Rik	A430107P09Rik	chr14:54285614-54288010	q1	q2	NOTEST	0.139515	0.0412854	-1.75671	1.17315	0.240736	1	no
A430110N23Rik	A430110N23Rik	A430110N23Rik	chr7:4877445-4896399	q1	q2	NOTEST	0.28321	0.381175	0.428582	-0.902567	0.366756	1	no
A4galt	A4galt	A4galt	chr15:83057151-83082204	q1	q2	OK	1.30635	1.42869	0.12915	-0.378051	0.705393	0.946425	no
A4gnt	A4gnt	A4gnt	chr9:99512920-99522786	q1	q2	NOTEST	0.0305938	0.149334	2.28723	-1.52152	0.12813	1	no
A530013C23Rik	A530013C23Rik	A530013C23Rik	chr2:167516707-167522913	q1	q2	NOTEST	0	0.0324411	1.79769e+308	1.79769e+308	0.171143	1	no
A530016L24Rik	A530016L24Rik	A530016L24Rik	chr12:113727658-113738138	q1	q2	NOTEST	0.128221	0.130398	0.0242842	-0.0251767	0.979914	1	no
A530032D15Rik	A530032D15Rik	A530032D15Rik	chr1:85084713-85106428	q1	q2	OK	1.42602	0.825206	-0.789172	1.88101	0.0599703	0.507497	no
A530053G22Rik	A530053G22Rik	A530053G22Rik	chr6:60229036-60353701	q1	q2	NOTEST	0.0150934	0	-1.79769e+308	-1.79769e+308	0.299173	1	no
A530054K11Rik	A530054K11Rik	A530054K11Rik	chr13:67717937-67738690	q1	q2	OK	2.43716	2.87818	0.239953	-1.41452	0.157209	0.684991	no
A530058N18Rik	A530058N18Rik	A530058N18Rik	chr2:113835336-113858028	q1	q2	OK	1.79575	1.59956	-0.166909	0.453654	0.650078	0.934375	no
A530064D06Rik	A530064D06Rik	A530064D06Rik	chr17:48288845-48304207	q1	q2	NOTEST	0.100682	0.0409875	-1.29655	0.519565	0.603367	1	no
A530088E08Rik	A530088E08Rik	A530088E08Rik	chr17:32527605-32541753	q1	q2	NOTEST	0	0	0	0	1	1	no
A530098C11Rik	A530098C11Rik	A530098C11Rik	chr1:44066252-44076851	q1	q2	NOTEST	0.082612	0.0673539	-0.294591	0.144038	0.885471	1	no
A530099J19Rik	A530099J19Rik	A530099J19Rik	chr13:19819285-19824820	q1	q2	NOTEST	0	0	0	0	1	1	no
A630001G21Rik	A630001G21Rik	A630001G21Rik	chr1:87613657-87633181	q1	q2	NOTEST	0.487282	0.223564	-1.12407	1.52585	0.127048	1	no
A630007B06Rik	A630007B06Rik	A630007B06Rik	chr19:56865452-56888173	q1	q2	OK	6.61573	6.65288	0.00807844	-0.0522473	0.958332	0.991677	no
A630010A05Rik	A630010A05Rik	A630010A05Rik	chr16:14562409-14621377	q1	q2	NOTEST	0	0	0	0	1	1	no
A630033H20Rik	A630033H20Rik	A630033H20Rik	chrX:104344265-104369000	q1	q2	NOTEST	0.167701	0.251039	0.582019	-0.77394	0.438966	1	no
A630055G03Rik	A630055G03Rik	A630055G03Rik	chr16:10835151-10843328	q1	q2	NOTEST	0.0893223	0.0181603	-2.29823	1.37922	0.167828	1	no
A630066F11Rik	A630066F11Rik	A630066F11Rik	chr10:7350033-7384421	q1	q2	OK	1.13331	0.633489	-0.839148	0.697568	0.485447	0.890703	no
A630072M18Rik	A630072M18Rik	A630072M18Rik	chr5:20398841-20462216	q1	q2	OK	1.24812	1.5077	0.2726	-0.96535	0.334369	0.818222	no
A630073D07Rik	A630073D07Rik	A630073D07Rik	chr6:132575128-132577529	q1	q2	NOTEST	0	0	0	0	1	1	no
A630075F10Rik	A630075F10Rik	A630075F10Rik	chr2:169886739-169896278	q1	q2	NOTEST	0.0578	0	-1.79769e+308	-1.79769e+308	0.209255	1	no
A630077J23Rik	A630077J23Rik	A630077J23Rik	chr4:43764730-43772336	q1	q2	NOTEST	0	0	0	0	1	1	no
A630089N07Rik	A630089N07Rik	A630089N07Rik	chr16:98283676-98303604	q1	q2	NOTEST	0.25024	0.619122	1.30691	-2.01304	0.0441104	1	no
A630095E13Rik	A630095E13Rik	A630095E13Rik	chr9:36443338-36446187	q1	q2	NOTEST	0	0	0	0	1	1	no
A630095N17Rik	A630095N17Rik	A630095N17Rik	chr1:75216669-75228668	q1	q2	NOTEST	0	0.121844	1.79769e+308	1.79769e+308	0.247227	1	no
A730008H23Rik	A730008H23Rik	A730008H23Rik	chr1:90123594-90174154	q1	q2	OK	1.11232	0.847875	-0.391652	0.527855	0.5976	0.925788	no
A730011L01Rik	A730011L01Rik	A730011L01Rik	chr11:119352660-119372779	q1	q2	OK	5.08016	4.34646	-0.225034	1.38309	0.166637	0.694505	no
A730015I17	A730015I17	A730015I17	chr2:51097350-51151465	q1	q2	NOTEST	0.041963	0	-1.79769e+308	-1.79769e+308	0.146043	1	no
A730017C20Rik	A730017C20Rik	A730017C20Rik	chr18:59222034-59236614	q1	q2	OK	18.3708	18.8874	0.0400099	-0.26858	0.788253	0.964712	no
A730017L22Rik	A730017L22Rik	A730017L22Rik	chr2:130698276-130732132	q1	q2	OK	1.46526	1.54126	0.0729467	-0.244134	0.807127	0.968922	no
A730018C14Rik	A730018C14Rik	A730018C14Rik	chr12:113649233-113661409	q1	q2	NOTEST	0	0.0400911	1.79769e+308	1.79769e+308	0.171143	1	no
A730020E08Rik	A730020E08Rik	A730020E08Rik	chr6:61125597-62332857	q1	q2	OK	0.625423	1.82484	1.54487	-3.08132	0.00206086	0.140597	no
A730020M07Rik	A730020M07Rik	A730020M07Rik	chr3:121337855-121349371	q1	q2	NOTEST	0.39382	0.233053	-0.756875	0.983141	0.325538	1	no
A730037C10Rik	A730037C10Rik	A730037C10Rik	chr3:54943959-54976857	q1	q2	NOTEST	0.0750092	0.0915598	0.287647	-0.220172	0.825737	1	no
A730043L09	A730043L09	A730043L09	chr9:62090402-62091907	q1	q2	NOTEST	0.147379	0.36034	1.28983	-1.12171	0.261984	1	no
A730046J19Rik	A730046J19Rik	A730046J19Rik	chrX:140588237-140600817	q1	q2	NOTEST	0.0176353	0	-1.79769e+308	-1.79769e+308	0.146043	1	no
A730056A06Rik	A730056A06Rik	A730056A06Rik	chr7:80458691-80564785	q1	q2	OK	0.862734	0.615084	-0.488133	1.05711	0.290461	0.797564	no
A730069N07Rik	A730069N07Rik	A730069N07Rik	chr8:37630792-38015490	q1	q2	NOTEST	0.173362	0.0501343	-1.78992	0.836443	0.402906	1	no
A730082K24Rik	A730082K24Rik	A730082K24Rik	chr7:122092163-122127481	q1	q2	NOTEST	0	0	0	0	1	1	no
A730085A09Rik	A730085A09Rik	A730085A09Rik	chr4:98421582-98484228	q1	q2	NOTEST	0	0	0	0	1	1	no
A730090H04Rik	A730090H04Rik	A730090H04Rik	chr11:95001760-95020361	q1	q2	NOTEST	0.0520518	0	-1.79769e+308	-1.79769e+308	0.216262	1	no
A730090N16Rik	A730090N16Rik	A730090N16Rik	chr3:64913564-65182141	q1	q2	NOTEST	0.12688	0.103363	-0.29575	0.117157	0.906736	1	no
A730098P11Rik	A730098P11Rik	A730098P11Rik	chr16:24392641-24992664	q1	q2	OK	31.027	33.721	0.120124	-1.14606	0.251769	0.771306	no
A830007P12Rik	A830007P12Rik	A830007P12Rik	chr2:25048239-25052333	q1	q2	OK	0.720372	0.814292	0.176805	-0.510703	0.609559	0.927725	no
A830010M20Rik	A830010M20Rik	A830010M20Rik	chr5:107926763-107941575	q1	q2	OK	25.1642	26.2867	0.0629621	-0.617153	0.537134	0.91028	no
A830018L16Rik	A830018L16Rik	A830018L16Rik	chr1:11404185-11965983	q1	q2	OK	11.8996	12.1433	0.0292445	-0.216106	0.828905	0.972191	no
A830019L24Rik	A830019L24Rik	A830019L24Rik	chr3:142906018-142920960	q1	q2	NOTEST	0.209686	0.469539	1.16302	-1.41183	0.158	1	no
A830080D01Rik	A830080D01Rik	A830080D01Rik	chrX:155970599-156031013	q1	q2	OK	3.23484	3.75223	0.214053	-1.18835	0.234697	0.754457	no
A830082N09Rik	A830082N09Rik	A830082N09Rik	chr10:33707232-33709101	q1	q2	OK	5.82678	4.79698	-0.280571	1.28422	0.199066	0.720893	no
A830093I24Rik	A830093I24Rik	A830093I24Rik	chr12:4753021-4776073	q1	q2	NOTEST	0.729389	0.712014	-0.0347832	0.0892362	0.928894	1	no
A930001A20Rik	A930001A20Rik	A930001A20Rik	chr3:14971200-15002727	q1	q2	NOTEST	0.0642938	0.261895	2.02624	-0.895125	0.37072	1	no
A930001N09Rik	A930001N09Rik	A930001N09Rik	chr17:26852594-26913571	q1	q2	OK	7.98413	8.98378	0.170187	-1.50193	0.133115	0.66051	no
A930003A15Rik	A930003A15Rik	A930003A15Rik	chr16:19876660-19884367	q1	q2	NOTEST	0.158918	0.144599	-0.13622	0.0778714	0.93793	1	no
A930003O13Rik	A930003O13Rik	A930003O13Rik	chr5:22244728-22781415	q1	q2	NOTEST	0	0	0	0	1	1	no
A930004D18Rik	A930004D18Rik	A930004D18Rik	chr2:17946815-17959368	q1	q2	NOTEST	0.730467	0.636952	-0.197636	0.501442	0.61606	1	no
A930005H10Rik	A930005H10Rik	A930005H10Rik	chr3:115584496-115591048	q1	q2	OK	9.18919	7.79018	-0.238281	0.72331	0.46949	0.883196	no
A930005I04Rik	A930005I04Rik	A930005I04Rik	chr5:35258563-35266488	q1	q2	NOTEST	0.442703	0.614953	0.474137	-1.01085	0.312087	1	no
A930006I01Rik	A930006I01Rik	A930006I01Rik	chr2:103178757-103212921	q1	q2	NOTEST	0	0.0103603	1.79769e+308	1.79769e+308	0.291748	1	no
A930007I19Rik	A930007I19Rik	A930007I19Rik	chr19:29578152-29596477	q1	q2	NOTEST	0.146698	0.17906	0.287597	-0.311316	0.755561	1	no
A930011G23Rik	A930011G23Rik	A930011G23Rik	chr5:99726262-100158079	q1	q2	NOTEST	0.283053	0.265269	-0.0936182	0.160041	0.872849	1	no
A930011O12Rik	A930011O12Rik	A930011O12Rik	chr14:65206951-65212798	q1	q2	OK	38.8468	47.626	0.293953	-2.8782	0.00399951	0.193343	no
A930012L18Rik	A930012L18Rik	A930012L18Rik	chr18:44584713-44971836	q1	q2	OK	1.22123	2.05627	0.751698	-2.10415	0.0353652	0.434456	no
A930013F10Rik	A930013F10Rik	A930013F10Rik	chr8:23738590-23763909	q1	q2	OK	4.30113	4.60941	0.0998673	-0.426283	0.669902	0.937688	no
A930015D03Rik	A930015D03Rik	A930015D03Rik	chr17:36131448-36175119	q1	q2	OK	1.40026	3.38218	1.27225	-2.31303	0.0207211	0.364098	no
A930017M01Rik	A930017M01Rik	A930017M01Rik	chr15:44712939-44716289	q1	q2	OK	3.70089	4.18971	0.178978	-1.0369	0.299781	0.8043	no
A930018P22Rik	A930018P22Rik	A930018P22Rik	chr2:103962925-103964903	q1	q2	NOTEST	0	0	0	0	1	1	no
A930019D19Rik	A930019D19Rik	A930019D19Rik	chr2:146067034-146337740	q1	q2	NOTEST	0.189966	0	-1.79769e+308	-1.79769e+308	0.133503	1	no
A930038C07Rik	A930038C07Rik	A930038C07Rik	chr6:65621604-65656924	q1	q2	OK	1.73694	2.3346	0.426632	-2.18426	0.0289433	0.409677	no
AA387883	AA387883	AA387883	chr19:52997670-53001421	q1	q2	OK	2.00941	2.18153	0.118568	-0.389929	0.696589	0.943832	no
AA388235	AA388235	AA388235	chr17:34118436-34122303	q1	q2	OK	0.819704	0.666603	-0.298276	0.899013	0.368646	0.837279	no
AA415398	AA415398	AA415398	chr4:119202922-119211374	q1	q2	OK	2.71267	2.17138	-0.321098	1.20455	0.228378	0.749175	no
AA465934	AA465934	AA465934	chr11:83105200-83112479	q1	q2	OK	3.97639	2.45225	-0.697357	1.04857	0.294375	0.799814	no
AA467197	AA467197	AA467197	chr2:122463622-122466812	q1	q2	NOTEST	0.302504	0.247345	-0.290432	0.182	0.855583	1	no
AA474331	AA474331	AA474331	chr10:39612565-39619044	q1	q2	OK	2.07632	1.01076	-1.03859	1.80379	0.0712648	0.538546	no
AA543186	AA543186	AA543186	chr2:25182969-25188091	q1	q2	NOTEST	0.101947	0.0415037	-1.2965	0.719675	0.471725	1	no
AA545190	AA545190	AA545190	chr6:10921467-10924378	q1	q2	NOTEST	0.0871338	0	-1.79769e+308	-1.79769e+308	0.146043	1	no
AA619741	AA619741	AA619741	chr1:34690379-34693055	q1	q2	NOTEST	0.031557	0	-1.79769e+308	-1.79769e+308	0.146043	1	no
AA792892	AA792892	AA792892	chr5:94806364-94813359	q1	q2	NOTEST	0	0.0085252	1.79769e+308	1.79769e+308	0.359821	1	no
AA960436	AA960436	AA960436	chr8:97856183-97871413	q1	q2	OK	2.59097	2.54725	-0.0245489	0.0917272	0.926915	0.986703	no
AA986860	AA986860	AA986860	chr1:132628552-132641199	q1	q2	NOTEST	0.699296	0.541397	-0.369217	0.875289	0.381417	1	no
AA987161	AA987161	AA987161	chr13:67690375-67710644	q1	q2	OK	3.02672	3.09617	0.0327337	-0.198287	0.842821	0.97385	no
AB099516	AB099516	AB099516	chr15:100183630-100214866	q1	q2	NOTEST	0.108224	0	-1.79769e+308	-1.79769e+308	0.12515	1	no
AB124611	AB124611	AB124611	chr9:21330620-21349775	q1	q2	NOTEST	0	0.297037	1.79769e+308	1.79769e+308	0.0311999	1	no
AF067063	AF067063	AF067063	chrUn_random:125697-127960	q1	q2	NOTEST	0	0	0	0	1	1	no
AF251705	AF251705	AF251705	chr11:114858082-114863194	q1	q2	OK	3.07735	3.16316	0.0396777	-0.129152	0.897237	0.98368	no
AF357355	AF357355	AF357355	chr12:110842154-110899921	q1	q2	NOTEST	0	0	0	0	1	1	no
AF357359	AF357359	AF357359	chr12:110842154-110899921	q1	q2	NOTEST	0	0	0	0	1	1	no
AF366264	AF366264	AF366264	chr8:13835230-13838089	q1	q2	NOTEST	0	0.0119833	1.79769e+308	1.79769e+308	0.250948	1	no
AF529169	AF529169	AF529169	chr9:89484871-89517824	q1	q2	OK	0.640347	0.773615	0.272762	-0.841944	0.399819	0.849953	no
AI115009	AI115009	AI115009	chr3:152058973-152344396	q1	q2	OK	1.76319	1.35981	-0.374781	0.392297	0.694839	0.943768	no
AI118078	AI118078	AI118078	chr9:55174755-55286151	q1	q2	OK	1.58588	1.40511	-0.174595	0.586004	0.557873	0.916024	no
AI182371	AI182371	AI182371	chr2:34937380-34956205	q1	q2	NOTEST	0.103084	0.0419483	-1.29714	0.427108	0.669301	1	no
AI314180	AI314180	AI314180	chr4:58812902-58925597	q1	q2	OK	18.6355	18.7899	0.0119029	-0.113043	0.909997	0.985473	no
AI314831	AI314831	AI314831	chr2:104916694-104966667	q1	q2	NOTEST	0	0	0	0	1	1	no
AI314976	AI314976	AI314976	chr17:48549404-48556591	q1	q2	OK	5.74428	6.15788	0.100309	-0.437337	0.661867	0.935814	no
AI316807	AI316807	AI316807	chr8:23573085-23680088	q1	q2	OK	13.2625	11.5265	-0.202407	0.985471	0.324393	0.814557	no
AI317395	AI317395	AI317395	chr10:39721378-39745074	q1	q2	NOTEST	0.220642	0.205149	-0.105031	0.140812	0.888018	1	no
AI413582	AI413582	AI413582	chr17:27700713-27702672	q1	q2	OK	15.3379	18.46	0.267305	-1.3569	0.174811	0.701131	no
AI414108	AI414108	AI414108	chr9:27160269-27165128	q1	q2	OK	14.4938	16.9712	0.227647	-2.06505	0.038918	0.443877	no
AI427809	AI427809	AI427809	chr4:53274227-53283104	q1	q2	NOTEST	0.0420709	0.136971	1.70298	-0.712879	0.475921	1	no
AI428936	AI428936	AI428936	chr7:31099834-31104064	q1	q2	OK	0.64911	1.00478	0.630338	-1.13399	0.2568	0.774662	no
AI429214	AI429214	AI429214	chr8:38056628-38058587	q1	q2	OK	1.83747	1.38883	-0.403854	1.25337	0.210072	0.730179	no
AI450353	AI450353	AI450353	chr11:83105200-83112479	q1	q2	OK	1.53338	2.26153	0.560585	-1.47524	0.140147	0.668306	no
AI462493	AI462493	AI462493	chr19:8954503-8955423	q1	q2	OK	9.25931	11.5651	0.320804	-1.51824	0.128955	0.653241	no
AI464131	AI464131	AI464131	chr4:41442636-41450109	q1	q2	OK	8.27894	7.17558	-0.206351	1.57988	0.114134	0.63291	no
AI467606	AI467606	AI467606	chr7:134234949-134237563	q1	q2	NOTEST	0.357902	0.473422	0.403561	-0.628785	0.52949	1	no
AI480653	AI480653	AI480653	chr16:30955588-31081518	q1	q2	OK	5.96546	6.65277	0.157322	-1.04196	0.29743	0.800517	no
AI504432	AI504432	AI504432	chr3:106842421-106857240	q1	q2	OK	10.652	11.2583	0.0798606	-0.699829	0.484034	0.889632	no
AI506816	AI506816	AI506816	chr5:23198078-23218485	q1	q2	NOTEST	0.231381	0.189897	-0.285052	0.115718	0.907876	1	no
AI507597	AI507597	AI507597	chr4:141170147-141174548	q1	q2	NOTEST	0.258409	0	-1.79769e+308	-1.79769e+308	0.0603607	1	no
AI593442	AI593442	AI593442	chr9:52481146-52487534	q1	q2	OK	41.3442	33.2843	-0.312844	3.08057	0.00206602	0.140597	no
AI597468	AI597468	AI597468	chr10:84565371-84580492	q1	q2	OK	9.05837	9.5407	0.0748433	-0.585545	0.558181	0.916024	no
AI597479	AI597479	AI597479	chr1:43155554-43172791	q1	q2	OK	10.0706	10.9076	0.115185	-0.907203	0.3643	0.83542	no
AI606473	AI606473	AI606473	chr3:153993784-153997651	q1	q2	NOTEST	0	0	0	0	1	1	no
AI607873	AI607873	AI607873	chr1:175653558-175671940	q1	q2	NOTEST	0	0.117224	1.79769e+308	1.79769e+308	0.0100044	1	no
AI646023	AI646023	AI646023	chr10:75012869-75023075	q1	q2	OK	3.35747	2.96481	-0.179436	1.07854	0.280794	0.791307	no
AI646519	AI646519	AI646519	chr2:147187278-147188529	q1	q2	NOTEST	0	0.105311	1.79769e+308	1.79769e+308	0.171143	1	no
AI661453	AI661453	AI661453	chr17:47549682-47607587	q1	q2	NOTEST	0.0988347	0.0669646	-0.561618	0.61267	0.540095	1	no
AI662270	AI662270	AI662270	chr11:83037077-83040086	q1	q2	NOTEST	0.186674	0.202754	0.119214	-0.108736	0.913412	1	no
AI747448	AI747448	AI747448	chr3:144573884-144595493	q1	q2	NOTEST	0	0.0228223	1.79769e+308	1.79769e+308	0.171143	1	no
AI836003	AI836003	AI836003	chr15:97998236-98000565	q1	q2	OK	4.72374	4.80852	0.0256645	-0.139026	0.88943	0.98269	no
AI837181	AI837181	AI837181	chr19:5425143-5427316	q1	q2	OK	19.878	20.0291	0.0109286	-0.0798809	0.936332	0.987658	no
AI846148	AI846148	AI846148	chr19:7430953-7457516	q1	q2	OK	5.13698	4.9399	-0.0564381	0.237305	0.81242	0.970034	no
AI848100	AI848100	AI848100	chr1:163746242-163806792	q1	q2	OK	5.88821	6.31317	0.100535	-0.80549	0.420537	0.85882	no
AI848285	AI848285	AI848285	chr15:82037381-82043245	q1	q2	NOTEST	0.429628	0.194315	-1.14469	1.39855	0.161949	1	no
AI854517	AI854517	AI854517	chr7:86644911-86679289	q1	q2	OK	6.13248	7.57056	0.303931	-1.85295	0.063889	0.517529	no
AI854703	AI854703	AI854703	chr6:48578165-48583687	q1	q2	OK	4.11821	4.60209	0.160272	-0.984495	0.324872	0.814557	no
AI987944	AI987944	AI987944	chr7:48628299-48648749	q1	q2	OK	2.47293	2.62662	0.0869877	-0.311455	0.755455	0.956636	no
AK010878	AK010878	AK010878	chr12:103978039-103996020	q1	q2	OK	5.72045	3.62654	-0.657534	1.69829	0.0894537	0.586729	no
AK129341	AK129341	AK129341	chr9:8076632-8134294	q1	q2	OK	2.92106	3.54013	0.277307	-1.54001	0.123559	0.644984	no
AU015228	AU015228	AU015228	chr2:129926129-129929111	q1	q2	NOTEST	0.0235022	0.0191178	-0.297876	0.132954	0.89423	1	no
AU015836	AU015836	AU015836	chrX:91213994-91220809	q1	q2	NOTEST	0	0	0	0	1	1	no
AU018091	AU018091	AU018091	chr7:3154659-3169204	q1	q2	NOTEST	0	0	0	0	1	1	no
AU018829	AU018829,Gm16367	AU018829,Gm16367	chrUn_random:2204168-2216886	q1	q2	NOTEST	0	0	0	0	1	1	no
AU019823	AU019823	AU019823	chr9:50412005-50433105	q1	q2	OK	5.8277	5.20478	-0.163089	0.736049	0.461701	0.879013	no
AU019990	AU019990	AU019990	chr2:132423931-132478800	q1	q2	NOTEST	0.0154462	0	-1.79769e+308	-1.79769e+308	0.434603	1	no
AU021034	AU021034	AU021034	chr14:78480830-78488814	q1	q2	NOTEST	0.266222	0	-1.79769e+308	-1.79769e+308	0.0026562	1	no
AU021092	AU021092	AU021092	chr16:5211911-5222392	q1	q2	OK	1.47177	1.92883	0.390175	-1.02855	0.303692	0.807893	no
AU022252	AU022252	AU022252	chr4:118897742-118905329	q1	q2	OK	4.32695	4.18439	-0.0483348	0.22911	0.818783	0.971329	no
AU022751	AU022751	AU022751	chrX:5658335-5660538	q1	q2	NOTEST	0	0	0	0	1	1	no
AU022754	AU022754	AU022754	chr15:85365866-85424138	q1	q2	OK	0.932637	0.666692	-0.484296	0.999883	0.317367	0.811818	no
AU023762	AU023762	AU023762	chr9:113405863-113496270	q1	q2	OK	1.18316	1.12999	-0.0663343	0.18614	0.852335	0.97519	no
AU023871	AU023871	AU023871	chr17:35199637-35203129	q1	q2	NOTEST	0	0.030747	1.79769e+308	1.79769e+308	0.255859	1	no
AU040320	AU040320	AU040320	chr4:126430798-126645167	q1	q2	OK	12.0987	12.2411	0.0168747	-0.109762	0.912598	0.985673	no
AU041133	AU041133	AU041133	chr10:81590757-81615810	q1	q2	OK	1.43294	2.19242	0.613548	-2.30911	0.0209377	0.365738	no
AV039307	AV039307	AV039307	chr2:120676391-120796451	q1	q2	NOTEST	0.661197	0.317396	-1.05879	0.759806	0.447371	1	no
AV051173	AV051173	AV051173	chr4:116357569-116372605	q1	q2	NOTEST	0	0	0	0	1	1	no
AV320801	AV320801	AV320801	chrX:132029126-132039133	q1	q2	NOTEST	0.0158097	0	-1.79769e+308	-1.79769e+308	0.189032	1	no
AW011738	AW011738	AW011738	chr4:155577392-155580137	q1	q2	OK	1.35224	1.22511	-0.142445	0.475569	0.634382	0.933079	no
AW046200	AW046200	AW046200	chr8:60002621-60142227	q1	q2	OK	0.931351	0.805967	-0.208603	0.351012	0.725579	0.949862	no
AW112010	AW112010	AW112010	chr19:11122101-11125056	q1	q2	OK	2.65887	1.5791	-0.75171	1.56921	0.116598	0.634781	no
AW146020	AW146020	AW146020	chr6:81873662-81915943	q1	q2	OK	1.24421	1.45747	0.228233	-0.636593	0.52439	0.906608	no
AW146154	AW146154	AW146154	chr7:48734243-48755260	q1	q2	OK	1.81632	1.3861	-0.389994	1.58685	0.112546	0.631107	no
AW209491	AW209491	AW209491	chr13:14722511-14730469	q1	q2	OK	10.0177	8.69887	-0.203648	1.19265	0.233008	0.752596	no
AW549877	AW549877	AW549877	chr15:3932034-3945752	q1	q2	OK	14.0836	14.9152	0.0827622	-0.747524	0.454747	0.874427	no
AW551984	AW551984	AW551984	chr9:39394980-39411709	q1	q2	NOTEST	0.639463	0.535734	-0.255343	0.708815	0.478439	1	no
AW554918	AW554918	AW554918	chr18:25327520-25625822	q1	q2	OK	2.28973	3.04394	0.410766	-2.44198	0.0146068	0.329056	no
AW555464	AW555464	AW555464	chr12:113960384-113984802	q1	q2	OK	22.699	18.9018	-0.264109	2.55404	0.010648	0.305103	no
AY026312	AY026312	AY026312	chr16:88932048-88932509	q1	q2	NOTEST	0	0	0	0	1	1	no
AY074887	AY074887	AY074887	chr9:54798063-54805837	q1	q2	OK	0.955525	1.00389	0.0712412	-0.0740744	0.940951	0.98865	no
AY358078	AY358078	AY358078	chr14:52419720-52446034	q1	q2	NOTEST	0.119591	0.231349	0.951958	-0.797901	0.424928	1	no
AY512915	AY512915	AY512915	chr6:95240567-95283987	q1	q2	NOTEST	0	0.0372014	1.79769e+308	1.79769e+308	0.0896325	1	no
AY512931	AY512931	AY512931	chr8:46146055-46150772	q1	q2	NOTEST	0	0	0	0	1	1	no
AY761184	AY761184	AY761184	chr8:22812995-22814119	q1	q2	NOTEST	0	0	0	0	1	1	no
AY761185	AY761185	AY761185	chr8_random:264606-265659	q1	q2	NOTEST	0	0	0	0	1	1	no
Aaas	Aaas	Aaas	chr15:102168677-102181190	q1	q2	OK	3.41295	4.6887	0.458169	-2.08167	0.0373722	0.442075	no
Aacs	Aacs	Aacs	chr5:125956242-125997773	q1	q2	OK	8.48976	9.17504	0.11199	-0.825393	0.409149	0.852108	no
Aadac	Aadac	Aadac	chr3:59835709-59844079	q1	q2	NOTEST	0	0	0	0	1	1	no
Aadacl2	Aadacl2	Aadacl2	chr3:59810664-59829342	q1	q2	NOTEST	0	0	0	0	1	1	no
Aadacl3	Aadacl3	Aadacl3	chr4:144043673-144053659	q1	q2	NOTEST	0	0	0	0	1	1	no
Aadat	Aadat	Aadat	chr8:62984920-63024474	q1	q2	NOTEST	0	0.0788406	1.79769e+308	1.79769e+308	0.0896325	1	no
Aagab	Aagab	Aagab	chr9:63450461-63489696	q1	q2	OK	17.2993	16.0986	-0.103785	0.849311	0.395708	0.848498	no
Aak1	Aak1	Aak1	chr6:86799510-86953221	q1	q2	OK	26.0122	28.1384	0.113356	-0.931954	0.35136	0.829626	no
Aamp	Aamp	Aamp	chr1:74326413-74331312	q1	q2	OK	38.8154	35.6621	-0.122237	1.08297	0.278821	0.789905	no
Aanat	Aanat	Aanat	chr11:116455000-116458994	q1	q2	NOTEST	0.259851	0.264626	0.0262705	-0.0238092	0.981005	1	no
Aard	Aard	Aard	chr15:51871652-51877269	q1	q2	OK	0.717463	1.02734	0.517945	-0.962065	0.336017	0.818488	no
Aars	Aars	Aars	chr8:113557866-113581499	q1	q2	OK	23.4106	22.7588	-0.0407377	0.380612	0.703491	0.945951	no
Aars2	Aars2	Aars2	chr17:45643789-45657792	q1	q2	OK	3.77708	3.43825	-0.135594	0.761015	0.446648	0.870807	no
Aarsd1	Aarsd1	Aarsd1	chr11:101268153-101278747	q1	q2	OK	23.778	21.6767	-0.133479	0.991492	0.321445	0.812189	no
Aasdh	Aasdh	Aasdh	chr5:77304959-77334539	q1	q2	OK	2.1706	2.76374	0.348525	-1.75432	0.0793755	0.561212	no
Aasdhppt	Aasdhppt	Aasdhppt	chr9:4294792-4309494	q1	q2	OK	8.39246	8.98751	0.0988273	-0.704115	0.481361	0.887881	no
Aass	Aass	Aass	chr6:23022172-23082986	q1	q2	OK	1.67339	1.37642	-0.281847	1.16826	0.242704	0.761543	no
Aatf	Aatf	Aatf	chr11:84236357-84327003	q1	q2	OK	4.35426	5.92112	0.443442	-2.20973	0.0271241	0.403649	no
Aatk	Aatk	Aatk	chr11:119868631-119908459	q1	q2	OK	23.6555	22.0237	-0.103115	0.884707	0.376315	0.839954	no
Abat	Abat	Abat	chr16:8513521-8621660	q1	q2	OK	51.9397	52.3032	0.0100612	-0.0974834	0.922342	0.986703	no
Abca1	Abca1	Abca1	chr4:53043660-53172767	q1	q2	OK	3.79695	3.86862	0.0269786	-0.217578	0.827758	0.972191	no
Abca12	Abca12	Abca12	chr1:71289663-71461484	q1	q2	NOTEST	0.0197545	0.0401425	1.02295	-0.864813	0.387141	1	no
Abca13	Abca13	Abca13	chr11:9091944-9584262	q1	q2	NOTEST	0.0215491	0.0132724	-0.699199	0.647706	0.517175	1	no
Abca14	Abca14	Abca14	chr7:127347477-127468866	q1	q2	NOTEST	0.0153744	0.00958304	-0.681978	0.308546	0.757667	1	no
Abca15	Abca15	Abca15	chr7:127472197-127551201	q1	q2	NOTEST	0	0	0	0	1	1	no
Abca16	Abca16	Abca16	chr7:127565214-127688325	q1	q2	NOTEST	0	0.00441767	1.79769e+308	1.79769e+308	0.291748	1	no
Abca17	Abca17	Abca17	chr17:24401223-24484197	q1	q2	NOTEST	0.547405	0.555264	0.0205645	-0.0624735	0.950186	1	no
Abca2	Abca2	Abca2	chr2:25284193-25304059	q1	q2	OK	15.8362	16.0002	0.0148687	-0.143154	0.886168	0.982375	no
Abca3	Abca3	Abca3	chr17:24488990-24551458	q1	q2	OK	12.8833	11.814	-0.125007	1.13892	0.254735	0.773319	no
Abca4	Abca4	Abca4	chr3:121747377-121882979	q1	q2	NOTEST	0.295449	0.641975	1.11961	-3.44265	0.000576043	1	no
Abca5	Abca5	Abca5	chr11:110130682-110199030	q1	q2	OK	7.32714	8.12203	0.14859	-1.31398	0.188852	0.712385	no
Abca6	Abca6	Abca6	chr11:110038135-110113090	q1	q2	NOTEST	0.408466	0.514471	0.332873	-0.784937	0.43249	1	no
Abca7	Abca7	Abca7	chr10:79460359-79478317	q1	q2	OK	2.03469	2.02348	-0.0079726	0.0467122	0.962743	0.991677	no
Abca8a	Abca8a	Abca8a	chr11:109886947-109957251	q1	q2	NOTEST	0.710774	0.658016	-0.111266	0.391319	0.695561	1	no
Abca8b	Abca8b	Abca8b	chr11:109794719-109857130	q1	q2	OK	3.75116	4.78201	0.350282	-2.54002	0.0110847	0.309934	no
Abca9	Abca9	Abca9	chr11:109962135-110029467	q1	q2	OK	2.17616	2.60394	0.258913	-1.5735	0.115602	0.633581	no
Abcb10	Abcb10	Abcb10	chr8:126476358-126507022	q1	q2	OK	4.3723	4.58795	0.0694602	-0.459263	0.646046	0.934375	no
Abcb11	Abcb11	Abcb11	chr2:69076338-69180673	q1	q2	NOTEST	0.0056478	0.00770806	0.448679	-0.143691	0.885744	1	no
Abcb1a	Abcb1a	Abcb1a	chr5:8660091-8748570	q1	q2	OK	7.16517	7.09909	-0.0133675	0.105028	0.916354	0.986392	no
Abcb1b	Abcb1b	Abcb1b	chr5:8798146-8866314	q1	q2	OK	2.33515	2.59334	0.151294	-0.814407	0.415412	0.857197	no
Abcb4	Abcb4	Abcb4	chr5:8893720-8959226	q1	q2	OK	1.11888	0.75102	-0.575131	1.96534	0.0493754	0.479975	no
Abcb5	Abcb5	Abcb5	chr12:120106296-120204894	q1	q2	NOTEST	0.00126586	0.000760882	-0.734378	0.079674	0.936497	1	no
Abcb6	Abcb6	Abcb6	chr1:75168214-75176857	q1	q2	OK	3.73461	5.32132	0.510827	-2.93223	0.00336543	0.174495	no
Abcb7	Abcb7	Abcb7	chrX:101475903-101609185	q1	q2	OK	8.14448	6.74225	-0.272592	2.23179	0.0256285	0.394102	no
Abcb8	Abcb8	Abcb8	chr5:23899973-23915765	q1	q2	OK	7.17694	7.82257	0.124273	-0.853433	0.39342	0.846996	no
Abcb9	Abcb9	Abcb9	chr5:124511865-124545807	q1	q2	OK	7.24997	7.12769	-0.0245411	0.173143	0.862539	0.976365	no
Abcc1	Abcc1	Abcc1	chr16:14361652-14474967	q1	q2	OK	3.09383	2.96411	-0.0617956	0.400096	0.689085	0.943071	no
Abcc10	Abcc10	Abcc10	chr17:46434369-46464972	q1	q2	OK	0.973494	0.985928	0.0183104	-0.060555	0.951714	0.991448	no
Abcc12	Abcc12	Abcc12	chr8:89028739-89090489	q1	q2	NOTEST	0.036839	0.0299544	-0.298466	0.206379	0.836495	1	no
Abcc2	Abcc2	Abcc2	chr19:43856797-43912708	q1	q2	NOTEST	0.0307198	0.0249756	-0.298651	0.206507	0.836395	1	no
Abcc3	Abcc3	Abcc3	chr11:94204608-94254290	q1	q2	OK	0.812093	0.876774	0.11056	-0.406793	0.68416	0.941212	no
Abcc4	Abcc4	Abcc4	chr14:118881913-119105441	q1	q2	OK	2.44788	2.3279	-0.0725052	0.422396	0.672736	0.938598	no
Abcc5	Abcc5	Abcc5	chr16:20331376-20426467	q1	q2	OK	30.6059	34.0717	0.154764	-1.02311	0.306256	0.808394	no
Abcc6	Abcc6	Abcc6	chr7:53231749-53285656	q1	q2	NOTEST	0.234129	0.208491	-0.167324	0.313728	0.753728	1	no
Abcc8	Abcc8	Abcc8	chr7:53359892-53435403	q1	q2	OK	4.03536	4.60855	0.191616	-1.30885	0.190584	0.714307	no
Abcc9	Abcc9	Abcc9	chr6:142536381-142650794	q1	q2	OK	1.80823	1.33651	-0.436108	2.39992	0.0163988	0.343376	no
Abcd1	Abcd1	Abcd1	chrX:70961935-70983626	q1	q2	OK	2.2896	2.4629	0.105263	-0.507564	0.611759	0.9288	no
Abcd2	Abcd2	Abcd2	chr15:90976301-91022238	q1	q2	OK	10.0501	10.3318	0.0398764	-0.345082	0.730033	0.950534	no
Abcd3	Abcd3	Abcd3	chr3:121461827-121518133	q1	q2	OK	21.1526	21.0342	-0.00810123	0.0727657	0.941993	0.989079	no
Abcd4	Abcd4	Abcd4	chr12:85943480-85958416	q1	q2	OK	2.27779	2.97069	0.383165	-1.68465	0.092057	0.593668	no
Abce1	Abce1	Abce1	chr8:82207340-82235639	q1	q2	OK	24.1831	23.4659	-0.043432	0.403179	0.686817	0.942245	no
Abcf1	Abcf1	Abcf1	chr17:36093763-36106695	q1	q2	OK	15.6661	16.152	0.0440707	-0.371942	0.709936	0.9475	no
Abcf2	Abcf2	Abcf2	chr5:24071158-24083285	q1	q2	OK	28.1256	28.0049	-0.00620516	0.0557084	0.955574	0.991677	no
Abcf3	Abcf3	Abcf3	chr16:20548675-20561676	q1	q2	OK	15.5634	15.2297	-0.0312685	0.26453	0.791371	0.966237	no
Abcg1	Abcg1	Abcg1	chr17:31194638-31254926	q1	q2	OK	7.89949	7.55357	-0.0646008	0.535196	0.592514	0.923866	no
Abcg2	Abcg2	Abcg2	chr6:58546665-58642445	q1	q2	OK	7.85445	7.30371	-0.104881	0.684392	0.493727	0.893985	no
Abcg3	Abcg3	Abcg3	chr5:105364075-105411736	q1	q2	NOTEST	0.110809	0.0676016	-0.712944	0.64074	0.521692	1	no
Abcg4	Abcg4	Abcg4	chr9:44081272-44096327	q1	q2	OK	11.8461	12.4269	0.0690534	-0.568226	0.569882	0.918351	no
Abcg5	Abcg5	Abcg5	chr17:85057573-85082263	q1	q2	NOTEST	0	0	0	0	1	1	no
Abcg8	Abcg8	Abcg8	chr17:85082470-85099673	q1	q2	NOTEST	0.00456917	0.0185798	2.02373	-0.592059	0.553811	1	no
Abhd1	Abhd1	Abhd1	chr5:31252438-31262734	q1	q2	OK	0.468784	0.890075	0.925003	-0.918182	0.358524	0.832571	no
Abhd10	Abhd10	Abhd10	chr16:45730509-45743019	q1	q2	OK	6.13406	7.41152	0.272928	-1.61661	0.105964	0.620001	no
Abhd11	Abhd11	Abhd11	chr5:135485021-135489027	q1	q2	OK	10.5809	11.314	0.0966433	-0.464795	0.642078	0.933919	no
Abhd12	Abhd12	Abhd12	chr2:150658250-150730467	q1	q2	OK	131.546	128.478	-0.0340467	0.335943	0.736914	0.952074	no
Abhd12b	Abhd12b	Abhd12b	chr12:71255157-71284193	q1	q2	NOTEST	0.166239	0.203307	0.290402	-0.22228	0.824096	1	no
Abhd13	Abhd13	Abhd13	chr8:9977716-9992154	q1	q2	OK	8.47463	9.45694	0.158223	-1.33911	0.180534	0.705276	no
Abhd14a	Abhd14a	Abhd14a	chr9:106342381-106350009	q1	q2	OK	8.58117	9.19628	0.0998756	-0.425724	0.670309	0.937688	no
Abhd14b	Abhd14b	Abhd14b	chr9:106350970-106355249	q1	q2	OK	5.03076	6.65253	0.403127	-1.94624	0.0516262	0.486479	no
Abhd15	Abhd15	Abhd15	chr11:77328618-77334130	q1	q2	NOTEST	0.154853	0.272898	0.817457	-1.16773	0.242914	1	no
Abhd16a	Abhd16a	Abhd16a	chr17:35226235-35239932	q1	q2	OK	20.9815	21.4307	0.030556	-0.246568	0.805243	0.968922	no
Abhd16b	Abhd16b	Abhd16b	chr2:181227910-181229685	q1	q2	NOTEST	0	0.0395384	1.79769e+308	1.79769e+308	0.171143	1	no
Abhd2	Abhd2	Abhd2	chr7:86418151-86506487	q1	q2	OK	15.031	16.0841	0.097697	-0.806948	0.419697	0.858312	no
Abhd3	Abhd3	Abhd3	chr18:10644408-10706694	q1	q2	OK	18.8888	19.0258	0.010421	-0.0813268	0.935182	0.987242	no
Abhd4	Abhd4	Abhd4	chr14:54873803-54888844	q1	q2	OK	21.4706	18.3022	-0.230351	1.91074	0.0560382	0.499978	no
Abhd5	Abhd5	Abhd5	chr9:122260733-122290641	q1	q2	OK	3.97309	4.94515	0.315752	-1.86228	0.062563	0.514159	no
Abhd6	Abhd6	Abhd6	chr14:8835415-8889069	q1	q2	OK	20.1919	24.4919	0.278529	-2.28778	0.0221503	0.372909	no
Abhd8	Abhd8	Abhd8	chr8:73980598-73987556	q1	q2	OK	50.1775	48.5067	-0.0488565	0.456215	0.648235	0.934375	no
Abi1	Abi1	Abi1	chr2:22751041-22895760	q1	q2	OK	38.3117	43.0678	0.168826	-1.44246	0.149171	0.678936	no
Abi2	Abi2	Abi2	chr1:60466462-60538007	q1	q2	OK	41.3794	42.8049	0.0488632	-0.445979	0.655612	0.934375	no
Abi3	Abi3	Abi3	chr11:95685813-95707045	q1	q2	OK	1.60768	1.27326	-0.336451	1.12384	0.26108	0.776172	no
Abi3bp	Abi3bp	Abi3bp	chr16:56477958-56690248	q1	q2	OK	1.86807	2.22618	0.253025	-1.00648	0.314187	0.811818	no
Abl1	Abl1	Abl1	chr2:31544075-31659747	q1	q2	OK	5.31238	4.83954	-0.134489	0.851513	0.394484	0.847891	no
Abl2	Abl2	Abl2	chr1:158488917-158579750	q1	q2	OK	6.82744	6.75295	-0.0158276	0.119831	0.904617	0.985205	no
Ablim1	Ablim1	Ablim1	chr19:57107753-57290522	q1	q2	OK	23.6639	24.3114	0.0389434	-0.337847	0.735479	0.951561	no
Ablim2	Ablim2	Ablim2	chr5:36100528-36227628	q1	q2	OK	29.3451	32.5802	0.150876	-1.21003	0.226266	0.748191	no
Ablim3	Ablim3	Ablim3	chr18:61959046-62071506	q1	q2	OK	6.46546	7.33967	0.182964	-1.33703	0.181212	0.705647	no
Abo	Abo	Abo	chr2:26698022-26720499	q1	q2	NOTEST	0	0	0	0	1	1	no
Abp1	Abp1	Abp1	chr6:48845253-48859186	q1	q2	NOTEST	0	0.00856664	1.79769e+308	1.79769e+308	0.414876	1	no
Abpa	Abpa	Abpa	chr7:34806585-34807900	q1	q2	NOTEST	0	0	0	0	1	1	no
Abpb	Abpb	Abpb	chr7:34796950-34798961	q1	q2	NOTEST	0	0	0	0	1	1	no
Abpd	Abpd	Abpd	chr7:34149361-34151338	q1	q2	NOTEST	0	0	0	0	1	1	no
Abpe	Abpe	Abpe	chr7:32087787-32089996	q1	q2	NOTEST	0	0	0	0	1	1	no
Abpg	Abpg	Abpg	chr7:34728015-34730004	q1	q2	NOTEST	0	0	0	0	1	1	no
Abpz	Abpz	Abpz	chr7:34522211-34524314	q1	q2	NOTEST	0	0	0	0	1	1	no
Abr	Abr	Abr	chr11:76230235-76391229	q1	q2	OK	97.8872	98.3551	0.00687932	-0.0602603	0.951948	0.991562	no
Abra	Abra	Abra	chr15:41696838-41701266	q1	q2	NOTEST	0.146836	0.119547	-0.296625	0.251202	0.801658	1	no
Abt1	Abt1	Abt1	chr13:23510229-23515735	q1	q2	OK	1.92118	2.13849	0.154599	-0.781089	0.43475	0.867244	no
Abtb1	Abtb1	Abtb1	chr6:88785907-88791929	q1	q2	OK	8.1938	7.43948	-0.139331	0.830896	0.406032	0.850877	no
Abtb2	Abtb2	Abtb2	chr2:103406466-103558580	q1	q2	OK	1.376	1.42263	0.0480799	-0.211145	0.832774	0.972191	no
Acaa1a	Acaa1a	Acaa1a	chr9:119250411-119259413	q1	q2	OK	11.0524	11.3995	0.0446071	-0.293632	0.769039	0.958621	no
Acaa1b	Acaa1b	Acaa1b	chr9:119057160-119066211	q1	q2	OK	3.97127	5.08358	0.356245	-1.63959	0.101091	0.61136	no
Acaa2	Acaa2	Acaa2	chr18:74938865-74965861	q1	q2	OK	12.6715	13.2715	0.0667445	-0.435745	0.663021	0.936091	no
Acaca	Acaca	Acaca	chr11:84008939-84215153	q1	q2	OK	4.25172	4.5527	0.0986787	-0.797338	0.425255	0.860742	no
Acacb	Acacb	Acacb	chr5:114615526-114700767	q1	q2	NOTEST	0.345723	0.445102	0.364522	-1.19301	0.232867	1	no
Acad10	Acad10	Acad10	chr5:122071037-122110519	q1	q2	NOTEST	0.611611	0.550589	-0.151637	0.39226	0.694866	1	no
Acad11	Acad11	Acad11	chr9:103966032-104029976	q1	q2	OK	6.72076	6.59217	-0.027871	0.190886	0.848615	0.974522	no
Acad12	Acad12	Acad12	chr5:122048289-122068947	q1	q2	NOTEST	0.661156	0.664	0.00619443	-0.0137677	0.989015	1	no
Acad8	Acad8	Acad8	chr9:26781725-26807134	q1	q2	OK	6.23903	7.26595	0.21983	-1.44599	0.148179	0.678936	no
Acad9	Acad9	Acad9	chr3:35964921-35991779	q1	q2	OK	6.33435	7.24979	0.194742	-1.41561	0.15689	0.684991	no
Acadl	Acadl	Acadl	chr1:66877426-66909841	q1	q2	OK	16.8011	18.0114	0.100352	-0.767077	0.443036	0.869705	no
Acadm	Acadm	Acadm	chr3:153585322-153607396	q1	q2	OK	10.1927	10.7641	0.0786977	-0.515008	0.606547	0.927163	no
Acads	Acads	Acads	chr5:115560307-115569322	q1	q2	OK	2.24774	2.66852	0.247568	-0.91941	0.357881	0.832571	no
Acadsb	Acadsb	Acadsb	chr7:138554114-138589725	q1	q2	OK	17.6318	17.6138	-0.00147525	0.0128375	0.989757	0.997819	no
Acadvl	Acadvl	Acadvl	chr11:69823693-69828909	q1	q2	OK	13.8886	13.3289	-0.0593467	0.44031	0.659713	0.935507	no
Acan	Acan	Acan	chr7:86198368-86259985	q1	q2	NOTEST	0.313481	0.26392	-0.248275	0.648544	0.516633	1	no
Acap1	Acap1	Acap1	chr11:69695068-69709041	q1	q2	NOTEST	0.0341306	0.0277704	-0.297519	0.145469	0.884341	1	no
Acap2	Acap2	Acap2	chr16:31092498-31201324	q1	q2	OK	17.8944	20.98	0.229509	-2.20472	0.0274737	0.405306	no
Acap3	Acap3	Acap3	chr4:155265983-155281360	q1	q2	OK	19.9415	21.4866	0.107668	-0.997619	0.318464	0.811818	no
Acat1	Acat1	Acat1	chr9:53388626-53418455	q1	q2	OK	20.3731	19.347	-0.0745573	0.662578	0.507601	0.901267	no
Acat2	Acat2	Acat2	chr17:13135907-13153591	q1	q2	OK	14.0619	13.391	-0.070528	0.51971	0.603265	0.926475	no
Acat3	Acat3	Acat3	chr17:13109330-13133262	q1	q2	OK	3.05205	3.33095	0.126155	-0.23053	0.81768	0.971076	no
Acbd3	Acbd3	Acbd3	chr1:182656173-182684335	q1	q2	OK	11.281	10.4048	-0.116646	0.926757	0.354053	0.830478	no
Acbd4	Acbd4	Acbd4	chr11:102963001-102973513	q1	q2	OK	5.59704	5.39276	-0.053641	0.292855	0.769633	0.958813	no
Acbd5	Acbd5	Acbd5	chr2:22923720-22970032	q1	q2	OK	17.1211	19.5607	0.192189	-1.54334	0.122749	0.643991	no
Acbd6	Acbd6	Acbd6	chr1:157405249-157534363	q1	q2	OK	15.2446	15.7165	0.0439867	-0.280409	0.779164	0.961662	no
Acbd7	Acbd7	Acbd7	chr2:3253439-3258269	q1	q2	NOTEST	0.18803	0.307965	0.711804	-0.408983	0.682552	1	no
Accn1	Accn1	Accn1	chr11:80693666-81781898	q1	q2	OK	19.7531	17.5121	-0.173729	1.28051	0.200367	0.720893	no
Accn2	Accn2	Accn2	chr15:99501148-99531559	q1	q2	OK	16.7925	17.1254	0.0283176	-0.249861	0.802695	0.968802	no
Accn3	Accn3	Accn3	chr5:23919268-23923652	q1	q2	NOTEST	0.0883077	0.0359409	-1.29691	0.719903	0.471585	1	no
Accn4	Accn4	Accn4	chr1:75447084-75470915	q1	q2	OK	1.85962	2.61954	0.494308	-2.06615	0.0388145	0.443877	no
Accn5	Accn5	Accn5	chr3:81800843-81825155	q1	q2	NOTEST	0	0	0	0	1	1	no
Accs	Accs	Accs	chr2:93675609-93689933	q1	q2	OK	0.814129	0.837042	0.0400422	-0.090712	0.927721	0.986703	no
Accsl	Accsl	Accsl	chr2:93695519-93709260	q1	q2	NOTEST	0.078642	0.0320005	-1.29721	0.720065	0.471485	1	no
Acd	Acd	Acd	chr8:108214805-108224995	q1	q2	OK	12.0392	12.909	0.100646	-0.539754	0.589367	0.92335	no
Ace	Ace	Ace	chr11:105829258-105851278	q1	q2	OK	2.57876	3.29432	0.353307	-1.95764	0.050272	0.481565	no
Ace2	Ace2	Ace2	chrX:160577273-160626350	q1	q2	OK	0.734791	0.579857	-0.341638	0.87611	0.38097	0.843343	no
Acer1	Acer1	Acer1	chr17:57092912-57121549	q1	q2	NOTEST	0	0	0	0	1	1	no
Acer2	Acer2	Acer2	chr4:86520317-86566785	q1	q2	OK	2.01944	1.48114	-0.447246	2.06185	0.0392221	0.444087	no
Acer3	Acer3	Acer3	chr7:105362169-105458037	q1	q2	OK	2.59012	2.42901	-0.0926506	0.489566	0.624441	0.931382	no
Ache	Ache	Ache	chr5:137729504-137735691	q1	q2	OK	7.22192	9.30841	0.366153	-2.33802	0.0193862	0.3555	no
Acin1	Acin1	Acin1	chr14:55260997-55309579	q1	q2	OK	20.7102	24.0593	0.216249	-1.65206	0.098523	0.609115	no
Acly	Acly	Acly	chr11:100337665-100389314	q1	q2	OK	29.5886	29.7085	0.00583311	-0.0488457	0.961042	0.991677	no
Acmsd	Acmsd	Acmsd	chr1:129625989-129664141	q1	q2	NOTEST	0.0738157	0.180202	1.28761	-1.11978	0.262806	1	no
Acn9	Acn9	Acn9	chr6:6906017-6989220	q1	q2	OK	10.1762	7.28991	-0.481224	1.69099	0.0908383	0.589921	no
Acnat1	Acnat1	Acnat1	chr4:49456403-49463981	q1	q2	NOTEST	0	0	0	0	1	1	no
Acnat2	Acnat2	Acnat2	chr4:49392716-49421023	q1	q2	NOTEST	0	0.0212465	1.79769e+308	1.79769e+308	0.250948	1	no
Aco1	Aco1	Aco1	chr4:40090297-40146042	q1	q2	OK	5.8064	5.8333	0.00666688	-0.0477981	0.961877	0.991677	no
Aco2	Aco2	Aco2	chr15:81702892-81756643	q1	q2	OK	73.1347	73.6209	0.00956102	-0.0880663	0.929824	0.986703	no
Acot1	Acot1	Acot1	chr12:85350451-85358619	q1	q2	OK	2.94909	4.53174	0.619795	-2.52216	0.0116638	0.311655	no
Acot10	Acot10	Acot10	chr15:20594968-20596505	q1	q2	OK	2.44544	2.5057	0.0351222	-0.119838	0.904612	0.985205	no
Acot11	Acot11	Acot11	chr4:106406519-106472436	q1	q2	OK	7.82743	5.74624	-0.44592	3.54836	0.000387642	0.0569094	no
Acot12	Acot12	Acot12	chr13:91600701-91925753	q1	q2	NOTEST	0.0551223	0.156933	1.50944	-0.705327	0.480607	1	no
Acot13	Acot13	Acot13	chr13:24909823-24923358	q1	q2	OK	59.9051	61.9596	0.0486487	-0.383914	0.701042	0.945564	no
Acot2	Acot2	Acot2	chr12:85328810-85334825	q1	q2	OK	3.07479	3.13706	0.0289255	-0.129305	0.897116	0.98368	no
Acot3	Acot3	Acot3	chr12:85393100-85400514	q1	q2	OK	0.961991	1.20714	0.327502	-0.968769	0.33266	0.817475	no
Acot4	Acot4	Acot4	chr12:85379328-85385673	q1	q2	OK	0.927684	0.619495	-0.582542	1.3557	0.175196	0.701131	no
Acot5	Acot5	Acot5	chr12:85410274-85416969	q1	q2	OK	1.81469	1.90457	0.069746	-0.20484	0.837697	0.973595	no
Acot6	Acot6	Acot6	chr12:85441603-85450733	q1	q2	OK	1.16172	1.33632	0.201999	-0.534811	0.59278	0.923925	no
Acot7	Acot7	Acot7	chr4:151552208-151645964	q1	q2	OK	89.3806	80.9347	-0.143202	1.24253	0.21404	0.73423	no
Acot8	Acot8	Acot8	chr2:164611520-164630381	q1	q2	OK	3.86144	4.86347	0.332846	-1.1393	0.254578	0.77314	no
Acot9	Acot9	Acot9	chrX:151697042-151732050	q1	q2	OK	4.52369	4.69857	0.0547199	-0.246969	0.804932	0.968922	no
Acox1	Acox1	Acox1	chr11:116033201-116076632	q1	q2	OK	48.6621	48.408	-0.00755073	0.0723922	0.94229	0.989079	no
Acox2	Acox2	Acox2	chr14:9058024-9091533	q1	q2	NOTEST	0	0	0	0	1	1	no
Acox3	Acox3	Acox3	chr5:35925708-35956450	q1	q2	OK	6.78546	7.03457	0.0520154	-0.381582	0.702772	0.945951	no
Acoxl	Acoxl	Acoxl	chr2:127680363-127949628	q1	q2	NOTEST	0	0.255458	1.79769e+308	1.79769e+308	0.00096247	1	no
Acp1	Acp1	Acp1	chr12:31569188-31596477	q1	q2	OK	9.83303	9.36279	-0.0706971	0.426345	0.669856	0.937688	no
Acp2	Acp2	Acp2	chr2:91043068-91077223	q1	q2	OK	16.3762	16.8082	0.0375608	-0.327554	0.743249	0.954111	no
Acp5	Acp5	Acp5	chr9:21931170-21940190	q1	q2	NOTEST	0.0900186	0.105849	0.233717	-0.116001	0.907651	1	no
Acp6	Acp6	Acp6	chr3:96962699-96980499	q1	q2	OK	3.65965	4.6093	0.33284	-1.51012	0.131012	0.656112	no
Acpl2	Acpl2	Acpl2	chr9:96723761-96789841	q1	q2	OK	2.08123	3.41496	0.71443	-3.43844	0.000585083	0.0722371	no
Acpp	Acpp	Acpp	chr9:104190569-104240052	q1	q2	NOTEST	0.185161	0.165614	-0.160957	0.247351	0.804636	1	no
Acpt	Acpt	Acpt	chr7:51508456-51512574	q1	q2	NOTEST	0	0	0	0	1	1	no
Acr	Acr	Acr	chr15:89398756-89405016	q1	q2	NOTEST	0.408042	0.52225	0.356023	-0.483452	0.628775	1	no
Acrbp	Acrbp	Acrbp	chr6:124999944-125013283	q1	q2	OK	1.84118	1.82589	-0.0120281	0.032527	0.974052	0.99481	no
Acrv1	Acrv1	Acrv1	chr9:36500804-36506422	q1	q2	NOTEST	0	0	0	0	1	1	no
Acsbg1	Acsbg1	Acsbg1	chr9:54452803-54509692	q1	q2	OK	42.2237	34.8814	-0.275592	2.60048	0.00930937	0.291312	no
Acsbg2	Acsbg2	Acsbg2	chr17:56982526-57013870	q1	q2	NOTEST	0.0324137	0	-1.79769e+308	-1.79769e+308	0.146043	1	no
Acsf2	Acsf2	Acsf2	chr11:94418415-94463100	q1	q2	OK	2.02186	1.42237	-0.507385	2.01227	0.0441917	0.46312	no
Acsf3	Acsf3	Acsf3	chr8:125299404-125341781	q1	q2	OK	4.30301	3.73735	-0.203332	1.0089	0.313024	0.811818	no
Acsl1	Acsl1	Acsl1	chr8:47556395-47621404	q1	q2	OK	10.7101	12.9403	0.272898	-2.26347	0.0236065	0.381724	no
Acsl3	Acsl3	Acsl3	chr1:78654399-78704318	q1	q2	OK	49.698	52.5364	0.0801293	-0.742057	0.458053	0.877022	no
Acsl4	Acsl4	Acsl4	chrX:138752535-138825078	q1	q2	OK	19.4002	21.2035	0.128229	-1.16079	0.245729	0.764118	no
Acsl5	Acsl5	Acsl5	chr19:55327858-55371118	q1	q2	OK	27.0916	28.1429	0.0549261	-0.506717	0.612354	0.928946	no
Acsl6	Acsl6	Acsl6	chr11:54117325-54175041	q1	q2	OK	46.4942	46.2212	-0.00849524	0.0717524	0.942799	0.989079	no
Acsm1	Acsm1	Acsm1	chr7:126761341-126806029	q1	q2	NOTEST	0	0	0	0	1	1	no
Acsm2	Acsm2	Acsm2	chr7:126697853-126744208	q1	q2	NOTEST	0.0124642	0	-1.79769e+308	-1.79769e+308	0.216262	1	no
Acsm3	Acsm3	Acsm3	chr7:126904436-126937572	q1	q2	NOTEST	0	0	0	0	1	1	no
Acsm4	Acsm4	Acsm4	chr7:126833539-126858080	q1	q2	NOTEST	0	0	0	0	1	1	no
Acsm5	Acsm5	Acsm5	chr7:126669778-126686874	q1	q2	NOTEST	0.102006	0.221324	1.11751	-1.1692	0.242321	1	no
Acss1	Acss1	Acss1	chr2:150443846-150494668	q1	q2	OK	6.27156	5.73137	-0.129945	0.881457	0.37807	0.841688	no
Acss2	Acss2	Acss2	chr2:155343778-155388479	q1	q2	OK	14.7908	16.5761	0.164409	-1.35121	0.176628	0.701305	no
Acss3	Acss3	Acss3	chr10:106373219-106560720	q1	q2	NOTEST	0.213764	0.130406	-0.713013	0.657041	0.511155	1	no
Acta1	Acta1	Acta1	chr8:126415666-126418636	q1	q2	OK	4.56772	3.43718	-0.410248	1.6708	0.0947608	0.599749	no
Acta2	Acta2	Acta2	chr19:34315580-34329826	q1	q2	OK	4.77508	2.8288	-0.755335	3.25514	0.00113335	0.102127	no
Actb	Actb	Actb	chr5:143664794-143668403	q1	q2	OK	288.115	240.021	-0.263484	2.52261	0.0116488	0.311655	no
Actbl2	Actbl2	Actbl2	chr13:112045220-112047957	q1	q2	NOTEST	0	0.0459767	1.79769e+308	1.79769e+308	0.0992486	1	no
Actc1	Actc1	Actc1	chr2:113873024-113878547	q1	q2	NOTEST	0.44138	0.286369	-0.624148	0.755623	0.449875	1	no
Actg1	Actg1	Actg1	chr11:120207003-120209798	q1	q2	OK	186.535	195.59	0.0683876	-0.669061	0.503456	0.898779	no
Actg2	Actg2	Actg2	chr6:83462902-83486245	q1	q2	NOTEST	0.0934979	0.0905279	-0.0465712	0.0281584	0.977536	1	no
Actl6a	Actl6a	Actl6a	chr3:32607467-32625893	q1	q2	OK	4.88817	3.89461	-0.327818	1.60104	0.109368	0.624973	no
Actl6b	Actl6b	Actl6b	chr5:137994782-138010801	q1	q2	OK	28.9404	27.0091	-0.0996373	0.809842	0.418031	0.857859	no
Actl7a	Actl7a	Actl7a	chr4:56756293-56757797	q1	q2	NOTEST	0	0	0	0	1	1	no
Actl7b	Actl7b	Actl7b	chr4:56752876-56754297	q1	q2	NOTEST	0	0	0	0	1	1	no
Actl9	Actl9	Actl9	chr17:33569843-33571212	q1	q2	NOTEST	0.192425	0.0522545	-1.88067	1.09815	0.272138	1	no
Actn1	Actn1	Actn1	chr12:81268528-81361358	q1	q2	OK	20.3248	21.0357	0.0496024	-0.450658	0.652236	0.934375	no
Actn2	Actn2	Actn2	chr13:12361693-12432999	q1	q2	OK	4.11472	3.50377	-0.231887	1.26912	0.2044	0.726084	no
Actn3	Actn3	Actn3	chr19:4861222-4877884	q1	q2	NOTEST	0.265538	0.252016	-0.0754054	0.115241	0.908254	1	no
Actn4	Actn4	Actn4	chr7:29666674-29747299	q1	q2	OK	27.3812	23.628	-0.212691	1.98662	0.0469647	0.470428	no
Actr10	Actr10	Actr10	chr12:72038843-72065704	q1	q2	OK	33.9447	33.6367	-0.0131509	0.12704	0.898909	0.98368	no
Actr1a	Actr1a	Actr1a	chr19:46451303-46470225	q1	q2	OK	56.4981	54.5313	-0.0511181	0.497138	0.619092	0.930745	no
Actr1b	Actr1b	Actr1b	chr1:36756046-36766770	q1	q2	OK	88.042	81.0401	-0.119557	1.1705	0.2418	0.761475	no
Actr2	Actr2	Actr2	chr11:19962306-20012954	q1	q2	OK	97.5453	96.2245	-0.019667	0.192322	0.84749	0.974522	no
Actr3	Actr3	Actr3	chr1:127289481-127332304	q1	q2	OK	47.0259	46.6196	-0.0125197	0.119377	0.904977	0.985205	no
Actr3b	Actr3b	Actr3b	chr5:25265843-25356159	q1	q2	OK	42.8372	43.473	0.0212526	-0.190819	0.848667	0.974522	no
Actr5	Actr5	Actr5	chr2:158450648-158464947	q1	q2	OK	1.28544	1.71423	0.415294	-1.36285	0.17293	0.699272	no
Actr6	Actr6	Actr6	chr10:89174717-89195040	q1	q2	OK	8.85592	10.1858	0.201845	-1.24176	0.214324	0.73423	no
Actr8	Actr8	Actr8	chr14:30791522-30806407	q1	q2	OK	17.7914	17.1464	-0.0532756	0.419888	0.674567	0.938919	no
Actrt1	Actrt1	Actrt1	chrX:43682183-43683522	q1	q2	NOTEST	0	0	0	0	1	1	no
Actrt2	Actrt2	Actrt2	chr4:154040536-154041976	q1	q2	NOTEST	0	0	0	0	1	1	no
Acvr1	Acvr1	Acvr1	chr2:58298848-58419239	q1	q2	OK	6.77352	7.93982	0.229201	-1.28088	0.200236	0.720893	no
Acvr1b	Acvr1b	Acvr1b	chr15:101004555-101043032	q1	q2	OK	28.4437	27.7146	-0.0374673	0.348163	0.727718	0.94997	no
Acvr1c	Acvr1c	Acvr1c	chr2:58119863-58210169	q1	q2	OK	5.19012	5.51139	0.0866504	-0.710279	0.477531	0.885585	no
Acvr2a	Acvr2a	Acvr2a	chr2:48669628-48804787	q1	q2	OK	11.3081	11.4397	0.0166922	-0.118335	0.905802	0.985205	no
Acvr2b	Acvr2b	Acvr2b	chr9:119311618-119342624	q1	q2	NOTEST	0.437563	0.455109	0.0567201	-0.0867434	0.930876	1	no
Acvrl1	Acvrl1	Acvrl1	chr15:100958967-100975767	q1	q2	OK	3.04305	3.31853	0.125025	-0.69057	0.489836	0.892262	no
Acy1	Acy1	Acy1	chr9:106335326-106340567	q1	q2	OK	2.87389	2.63984	-0.122557	0.424274	0.671366	0.937688	no
Acy3	Acy3	Acy3	chr19:3986660-3990005	q1	q2	OK	1.04403	0.614121	-0.765563	1.4424	0.14919	0.678936	no
Acyp1	Acyp1	Acyp1	chr12:86613347-86621385	q1	q2	OK	9.68702	9.62575	-0.009154	0.0373747	0.970186	0.993764	no
Acyp2	Acyp2	Acyp2	chr11:30405991-30549396	q1	q2	OK	19.8684	24.9452	0.328287	-1.88992	0.0587691	0.504187	no
Ada	Ada	Ada	chr2:163552319-163575913	q1	q2	NOTEST	0.373215	0.260495	-0.518753	0.64219	0.52075	1	no
Adad1	Adad1	Adad1	chr3:36962577-37010434	q1	q2	NOTEST	0.0199123	0	-1.79769e+308	-1.79769e+308	0.237842	1	no
Adad2	Adad2	Adad2	chr8:122136646-122140826	q1	q2	NOTEST	0	0.0362171	1.79769e+308	1.79769e+308	0.171143	1	no
Adal	Adal	Adal	chr2:120967876-120982414	q1	q2	OK	6.01461	4.92416	-0.288595	1.63489	0.102072	0.612787	no
Adam10	Adam10	Adam10	chr9:70526807-70628036	q1	q2	OK	21.4053	20.7945	-0.0417675	0.390921	0.695856	0.943832	no
Adam11	Adam11	Adam11	chr11:102622752-102641576	q1	q2	OK	19.0608	19.6051	0.0406253	-0.3674	0.71332	0.94795	no
Adam12	Adam12	Adam12	chr7:141074882-141416780	q1	q2	NOTEST	0.604119	0.609359	0.0124597	-0.0480664	0.961663	1	no
[truncated: 20,557 more rows]

## Sheet: Sheet2
gene_id	gene	log2(fold_change)	p_value	q_value					GeneName	B_vs_A.pvalue		GeneName	B_vs_A.pvalue
0610005C13Rik	0610005C13Rik	-1.29358	0.508397	1					Gm37180	0.645042		Gm38148	0.643127
0610007C21Rik	0610007C21Rik	-0.0553508	0.68544	0.941247					Gm37363	0.645042		Gm37587	0.538492
0610007L01Rik	0610007L01Rik	-0.0789065	0.531417	0.909273					Gm7357	0.511286		Gm37323	0.41778
0610007P08Rik	0610007P08Rik	0.0118656	0.943406	0.989289					Gm22307	0.641484		Gm25493	0.33575
0610007P14Rik	0610007P14Rik	0.0704609	0.648859	0.934375					Gm38024	0.521202		Gm16041	0.647754
0610007P22Rik	0610007P22Rik	0.247959	0.272884	0.785007					Gm16284	0.286514		Gm17101	0.652452
0610008F07Rik	0610008F07Rik	0	1	1					Gm7493	0.643612		Oprk1	0.0417231
0610009B14Rik	0610009B14Rik	0	1	1					Gm18300	0.410116		Gm19002	0.643127
0610009B22Rik	0610009B22Rik	0.0272343	0.882269	0.980266					Gm26348	0.618668		Snord87	0.531557
0610009D07Rik	0610009D07Rik	0.307944	0.0222256	0.3732					Prdm14	0.643612		Gm24674	0.643127
0610009L18Rik	0610009L18Rik	1.56792	0.00513886	0.220971					Smt3h2-ps4	0.410116		Gm37569	0.652452
0610009O20Rik	0610009O20Rik	-0.135434	0.34939	0.828516					Trpa1	0.0152058		Gm5522	0.652452
0610010B08Rik,Gm14308,Gm14430	0610010B08Rik,Gm14308,Gm14430	0.326096	0.199656	0.720893					Gm28095	0.205743		Gm38069	0.643127
0610010F05Rik	0610010F05Rik	-0.135923	0.246164	0.764338					Gm28154	0.132426		Gm38120	0.652452
0610010K14Rik	0610010K14Rik	0.14683	0.589342	0.92335					Gm17969	0.375465		Xkr9	0.652452
0610010O12Rik	0610010O12Rik	0.473371	0.130569	0.655905					Gm38224	0.0459244		Gm5523	0.643127
0610011F06Rik	0610011F06Rik	-0.383798	0.0789154	0.559831					Tubb4b-ps2	0.257876		Gm36947	0.652452
0610011L14Rik	0610011L14Rik	0.176358	0.191409	0.714435					Gm37880	0.645042		Gm37400	0.652452
0610012G03Rik	0610012G03Rik	-0.226558	0.117784	0.636464					Gm25294	0.643612		Rpl5-ps1	0.652452
0610012H03Rik	0610012H03Rik	-1.79769e+308	0.435855	1					Gm5524	0.637969		Sbspon	0.13924
0610030E20Rik	0610030E20Rik	0.0602597	0.686799	0.942245					Gm19028	0.637969		D030040B21Rik	0.652452
0610031J06Rik	0610031J06Rik	0.127438	0.417569	0.857566					Gm4785	0.637969		Gm7654	0.643127
0610037L13Rik	0610037L13Rik	0.0821333	0.574226	0.919912					A930005N03Rik	0.637969		Gm28783	0.650555
0610037P05Rik	0610037P05Rik	0.128208	0.317317	0.811818					4930568A12Rik	0.446892		Gm28785	0.652452
0610038B21Rik	0610038B21Rik	2.32399	0.249623	1					Cfc1	0.675579		Gm28153	0.268966
0610039K10Rik	0610039K10Rik	-1.79769e+308	0.373658	1					Prss40	0.637969		Gm4849	0.153162
0610040B10Rik	0610040B10Rik	1.39312	0.0532036	0.492223					1110002O04Rik	0.328701		Pkhd1	0.207172
0610040F04Rik	0610040F04Rik	0.412628	0.807388	1					Gm33222	0.409078		4930486I03Rik	0.41778
0610040J01Rik	0610040J01Rik	-0.130156	0.645867	0.934375					Gm38049	0.581034		Gm15795	0.650555
0610043K17Rik	0610043K17Rik	-0.35489	0.72862	1					Gm33533	0.0618338		Gm28653	0.643127
0910001L09Rik	0910001L09Rik	0.124901	0.465408	0.881307					Gm18828	0.641484		Gm28836	0.103196
100043387,OTTMUSG00000016609	100043387,OTTMUSG00000016609	0.0554837	1	1					Gm37091	0.637969		Khdc1b	0.616093
1100001G20Rik	1100001G20Rik	0	1	1					Il18rap	0.315141		Gm29506	0.102486
1110001A16Rik	1110001A16Rik	0.252598	0.302261	0.806154					Gm37435	0.581224		Gm26524	0.236201
1110001J03Rik	1110001J03Rik	-0.208648	0.339262	0.819294					Gm38228	0.329832		Gm22260	0.652452
1110002B05Rik	1110002B05Rik	-0.0631984	0.664839	0.93671					Gm15833	0.257876		Gm37211	0.652452
1110002L01Rik	1110002L01Rik	0.305224	0.645577	0.934375					Gm7063	0.645042		Gm38286	0.532035
1110002N22Rik	1110002N22Rik	-0.384706	0.191132	0.714435					Gm8307	0.200859		Gm37051	0.652452
1110003E01Rik	1110003E01Rik	-0.00290098	0.979159	0.996005					Gm37393	0.637969		Gm38260	0.705524
1110004E09Rik	1110004E09Rik	-0.0797693	0.636772	0.933079					Gm28527	0.662802		Gm37628	0.41778
1110004F10Rik	1110004F10Rik	0.0836746	0.466053	0.881634					Gm38090	0.645042		Gm37077	0.171401
1110005A03Rik	1110005A03Rik	-0.00745953	0.974164	0.99481					Gm37196	0.410116		2900022M07Rik	0.144222
1110006O24Rik	1110006O24Rik	-1.87716	0.121112	0.641563					Gm8337	0.70024		2900002M20Rik	0.643127
1110007C09Rik	1110007C09Rik	0.514774	0.318374	0.811818					Gm28320	0.414309		Gm5697	0.423318
1110008F13Rik	1110008F13Rik	-0.0132538	0.921805	0.986703					Gm28323	0.645042		Gm2914	0.643127
1110008J03Rik	1110008J03Rik	0.292546	0.177486	0.701305					Gm5976	0.332127		Gm37906	0.619333
1110008L16Rik	1110008L16Rik	0.188944	0.608111	0.927356					Gm28650	0.637969		Gm9839	0.174911
1110008P14Rik	1110008P14Rik	-0.137329	0.244246	0.762439					1700019A02Rik	0.134957		Gm5415	0.106499
1110012D08Rik	1110012D08Rik	-0.0635235	0.796778	0.968153					Gm18800	0.443362		Gm7933	0.650555
1110012J17Rik	1110012J17Rik	0.0622366	0.59015	0.92335					Gm36955	0.514816		Gm26788	0.0713192
1110012L19Rik	1110012L19Rik	-0.505007	0.0363529	0.436168					Gm37370	0.533739		Gm28306	0.647754
1110014N23Rik	1110014N23Rik	-0.125173	0.399762	0.849953					Gm38056	0.603729		Fam178b	0.0899238
1110017D15Rik	1110017D15Rik	1.93584	0.124565	0.646345					4930558J18Rik	0.643612		Gm6428	0.181564
1110017F19Rik	1110017F19Rik	0.706044	0.759037	1					Gm37760	0.470415		Gm37506	0.650555
1110018G07Rik	1110018G07Rik	0.140085	0.180418	0.705237					Gm29596	0.274331		Rpl12-ps1	0.478263
1110018J18Rik	1110018J18Rik	-0.927808	0.00771047	0.264408					Gm37531	0.645042		Gm19863	0.534283
1110020A21Rik	1110020A21Rik	-0.292924	0.795618	0.967838					Gm18829	0.643612		Nms	0.378391
1110020G09Rik	1110020G09Rik	-0.232432	0.0982854	0.608913					Ctla4	0.0836791		Gm37265	0.643127
1110021J02Rik	1110021J02Rik	-0.204613	0.471095	0.883657					Pard3bos3	0.465204		Gm3646	0.753202
1110021L09Rik	1110021L09Rik	0.190648	0.224629	0.747594					Gm11608	0.643612		1700066B17Rik	0.705524
1110028C15Rik	1110028C15Rik	0.500102	0.0562238	0.499978					Cryga	0.157919		Gm38070	0.650555
1110031I02Rik	1110031I02Rik	-0.497712	0.188575	0.712321					Gm25411	0.34383		Il1rl1	0.0641245
1110032A03Rik	1110032A03Rik	-0.105117	0.445556	0.870402					Rpl31-ps14	0.645042		Il18r1	0.394682
1110032A04Rik	1110032A04Rik	-0.0295049	0.946058	0.99014					Abca12	0.00321618		Gm37623	0.643127
1110032F04Rik	1110032F04Rik	-0.166991	0.305181	0.808033					4933417E11Rik	0.522881		Gm29260	0.551493
1110034A24Rik	1110034A24Rik	-0.0279153	0.92895	0.986703					Gm24497	0.0704343		Gm28140	0.652452
1110034B05Rik	1110034B05Rik	0.154804	0.47134	0.883657					Gm28294	0.180083		4930420N18Rik	0.469626
1110034G24Rik	1110034G24Rik	-0.39909	0.146707	0.678936					Gm29065	0.643612		Gm28782	0.273729
1110036E04Rik	1110036E04Rik	0	1	1					Gm29069	0.0965321		Gm29157	0.172337
1110037F02Rik	1110037F02Rik	-0.0261116	0.826068	0.972191					5730419F03Rik	0.645042		Gm16103	0.652452
1110038B12Rik	1110038B12Rik	-0.24821	0.450656	0.871949					Gm29611	0.513321		Gm8251	0.423318
1110038D17Rik	1110038D17Rik	-0.0737924	0.696892	0.943832					Gm29187	0.257876		Txn-ps1	0.138896
1110038F14Rik	1110038F14Rik	0.232207	0.246744	0.764695					Wdfy1	0.0234645		Gm37626	0.41778
1110046J04Rik	1110046J04Rik	-0.0292506	0.940303	0.988544					Gm10555	0.643612		Col3a1	0.143829
1110049F12Rik	1110049F12Rik	0.0363919	0.750525	0.955686					Gm38339	0.645042		Gm38211	0.652452
1110051M20Rik	1110051M20Rik	-0.120113	0.29818	0.801392					Tm4sf20	0.643612		Gm28826	0.497028
1110054M08Rik	1110054M08Rik	0.344379	0.74268	0.954111					Gm7539	0.645042		Gm8419	0.264727
1110054O05Rik	1110054O05Rik	0.1629	0.314992	0.811818					Gm37959	0.0464169		Gm27607	0.531557
1110057K04Rik	1110057K04Rik	-0.125869	0.450609	0.871949					Gm38374	0.637969		Gm8420	0.379679
1110058L19Rik	1110058L19Rik	-0.131296	0.441182	0.86944					AC167036.1	0.540595		Stat4	0.00226555
1110059E24Rik	1110059E24Rik	0.0344094	0.831793	0.972191					Gm29284	0.617418		Gm28177	0.652452
1110059G10Rik	1110059G10Rik	-0.184254	0.325406	0.814668					C130026I21Rik	0.322681		Gm553	0.025563
1110059M19Rik	1110059M19Rik	0	1	1					Gm37914	0.21492		Gm5527	0.416408
1110065P20Rik	1110065P20Rik	0.13987	0.559126	0.91614					Tex44	0.637969		Gm17971	0.104046
1110067D22Rik	1110067D22Rik	0.0984304	0.360019	0.832571					Gm37541	0.414309		Gm6822	0.705524
1190002F15Rik	1190002F15Rik	0	1	1					Akp-ps1	0.530739		9130227L01Rik	0.245874
1190002H23Rik	1190002H23Rik	-0.256695	0.199598	0.720893					Gm28721	0.637969		Gm36986	0.652452
1190002N15Rik	1190002N15Rik	-0.052981	0.651358	0.934375					1700020N18Rik	0.389106		Gm4081	0.0243843
1190003J15Rik	1190003J15Rik	1.16844	0.156071	0.68421					Gm29101	0.643612		Gm38388	0.643127
1190003K10Rik	1190003K10Rik	0	1	1					Gm29099	0.645042		Gm11582	0.416408
1190005F20Rik	1190005F20Rik	-0.0336463	0.821764	0.972005					Olfr1410	0.645042		9530026F06Rik	0.423318
1190005I06Rik	1190005I06Rik	0.0452326	0.918383	0.986566					Gm28535	0.481507		Pard3bos1	0.650555
1190007F08Rik	1190007F08Rik	-0.493453	0.14512	0.676951					Gm7867	0.61093		Gm38075	0.643127
1190007I07Rik	1190007I07Rik	0.395331	0.31029	0.810069					Gm18666	0.523774		Gm22281	0.232767
1200009I06Rik	1200009I06Rik	0.965194	0.200049	1					Gm7891	0.637969		Gm13751	0.650555
1200011I18Rik	1200011I18Rik	0.0876503	0.456914	0.875886					1810006J02Rik	0.637969		Gm13754	0.238763
1200011M11Rik	1200011M11Rik	0.472715	0.00818891	0.271564					Gm29460	0.24485		Fzd5	0.000115221
1200014J11Rik	1200014J11Rik	0.235923	0.137177	0.66426					Gm29668	0.705792		Cryge	0.650555
1200016B10Rik	1200016B10Rik	0.123928	0.544065	0.910655					Psmb6-ps2	0.414309		Gm15793	0.357147
1300001I01Rik	1300001I01Rik	0.0274459	0.809009	0.96922					Gm38031	0.645042		Gm15668	0.652452
1300002E11Rik	1300002E11Rik	-0.470314	0.201161	0.720893					Gm28403	0.645042		Gm37735	0.538875
1300002K09Rik	1300002K09Rik	-1.79769e+308	0.146043	1					Gm18801	0.637969		Gm22665	0.650555
1300010F03Rik	1300010F03Rik	-0.029415	0.821371	0.971838					A530053M12Rik	0.643612		Gm5256	0.451545
1300014I06Rik	1300014I06Rik	0.603656	0.0608735	0.509855					Serpinb2	0.323458		Gm28818	0.652452
1300015D01Rik	1300015D01Rik	0	1	1					Gm3851	0.414309		Gm25360	0.652452
1300017J02Rik	1300017J02Rik	0	1	1					Gm28209	0.637969		Gm29185	0.650555
1300018I17Rik	1300018I17Rik	-0.048166	0.708693	0.947477					2210011K15Rik	0.410116		Gm29183	0.336284
1300018J18Rik	1300018J18Rik	-0.240675	0.295382	0.800096					Gm37717	0.637969		Mir6351	0.647754
1500001M20Rik	1500001M20Rik	0.646139	0.0181795	0.351737					Gpr39	0.533739		Cxcr2	0.652452
1500002O10Rik	1500002O10Rik	-1.79769e+308	0.355693	1					Gm37161	0.165888		Gpbar1	0.652452
1500002O20Rik	1500002O20Rik	-0.0129739	0.93476	0.987154					Acmsd	0.144212		Gm16582	0.345029
1500003O03Rik	1500003O03Rik	-0.11947	0.252328	0.771932					Gm29428	0.645042		Fev	0.478263
1500004A13Rik	1500004A13Rik	-0.110276	0.56617	0.91723					Gm37109	0.645042		Cryba2	0.211147
1500009C09Rik	1500009C09Rik	-0.10987	0.344435	0.823305					Gm37283	0.637969		Gm37744	0.019352
1500009L16Rik	1500009L16Rik	-0.110054	0.603678	0.926475					Gm37163	0.645042		A630095N17Rik	0.30428
1500010J02Rik	1500010J02Rik	-0.188712	0.203079	0.724562					Pigr	0.300924		Gm50472	0.652452
1500011B03Rik	1500011B03Rik	0.081396	0.514265	0.902809					Il19	0.470415		Asic4	0.0435274
1500011H22Rik	1500011H22Rik	0.0978139	0.442109	0.869445					Gm29488	0.643612		Gm2102	0.604623
1500011K16Rik	1500011K16Rik	0.476354	0.0142518	0.328419					Slc26a9	0.114521		Mogat1	0.335602
1500012F01Rik	1500012F01Rik	-0.0474328	0.851237	0.974782					Gm38067	0.52591		2310015K22Rik	0.416408
1500015A07Rik	1500015A07Rik	-0.296796	0.274819	0.785858					Gm44300	0.540595		Gm37262	0.652452
1500015O10Rik	1500015O10Rik	0.624207	0.065318	0.521677					Myog	0.330886		Gm29125	0.469626
1500016L03Rik	1500016L03Rik	0	1	1					Gm37333	0.637969		1700016L21Rik	0.650555
1500017E21Rik	1500017E21Rik	0.859012	0.373886	1					Gm37632	0.409078		Gm38062	0.652452
1500031L02Rik	1500031L02Rik	0.00310153	0.979121	0.996005					Atp6v1g3	0.637969		Gm37210	0.643127
1500032L24Rik	1500032L24Rik	-0.245108	0.0563666	0.499978					Lhx9	0.2566		C430014B12Rik	0.306492
1520402A15Rik	1520402A15Rik	-0.134355	0.526504	0.90733					Cfhr2	0.645042		Ccl20	0.643127
1600002D24Rik	1600002D24Rik	1.79769e+308	0.101082	1					Gm16332	0.645042		Gm6244	0.652452
1600002H07Rik	1600002H07Rik	-0.0689076	0.773304	0.96024					Gm37777	0.470415		Gm37925	0.643127
1600002K03Rik	1600002K03Rik	0.802493	0.0706931	0.537646					Rgs13	0.00110872		Rpl19-ps1	0.115296
1600010M07Rik	1600010M07Rik	-1.29	0.473951	1					Rbm6-ps2	0.643612		AC147806.2	0.643127
1600012F09Rik	1600012F09Rik	-0.245109	0.102908	0.614359					A230059L01Rik	0.576392		Htr2b	0.208155
1600012H06Rik	1600012H06Rik	0.289239	0.191205	0.714435					2310030A07Rik	0.643612		Gm45908	0.643127
1600014C10Rik	1600014C10Rik	0.108746	0.468779	0.882957					Ska2l-ps	0.414309		Gm37022	0.23435
1600014C23Rik	1600014C23Rik	0	1	1					Gm28791	0.530739		Gm38142	0.643127
1600014K23Rik	1600014K23Rik	0	1	1					Gm38009	0.637969		Gm38021	0.0907251
1600015I10Rik	1600015I10Rik	0	1	1					Gm25588	0.645042		Alpi	0.652452
1600016N20Rik	1600016N20Rik	0	1	1					Gm28513	0.527937		Akp3	0.423318
1600019K03Rik	1600019K03Rik	0	1	1					Gm29282	0.523774		Gm29374	0.16666
1600020E01Rik	1600020E01Rik	0.0657532	0.826647	0.972191					9430034N14Rik	0.514796		Prss56	0.104495
1600021P15Rik	1600021P15Rik	-0.0185288	0.881253	0.979913					Pappa2	0.000301898		Gm26187	0.643127
1600025M17Rik	1600025M17Rik	0	1	1					4930562F17Rik	0.637969		Snorc	0.0427708
1600027N09Rik	1600027N09Rik	0.0624745	0.853765	0.97519					Gm37115	0.645042		Ngef	0.0430605
1600029D21Rik	1600029D21Rik	1.79769e+308	0.101082	1					Gm36975	0.540595		Neu2	0.000321888
1600029I14Rik	1600029I14Rik	0	1	1					Gm37362	0.613528		Gm6153	0.652452
1600029O15Rik	1600029O15Rik	0.966064	0.478208	1					Gm37767	0.637969		Dnajb3	0.00363277
1700001C02Rik	1700001C02Rik	0	1	1					Myocos	0.329066		Spp2	0.381783
1700001C19Rik	1700001C19Rik	-1.79769e+308	0.437004	1					Gm20471	0.32424		Glrp1	0.149952
1700001F09Rik	1700001F09Rik	0	1	1					Gm37754	0.643612		Gm38312	0.530649
1700001G11Rik	1700001G11Rik	-0.288263	0.950047	1					Gm37860	0.210491		C030007H22Rik	0.214593
1700001G17Rik	1700001G17Rik	0.706661	0.684722	1					Gm38325	0.524465		4933400F21Rik	0.643127
1700001J03Rik	1700001J03Rik	-2.29231	0.168926	1					Gm36972	0.527937		Gm37521	0.379679
1700001J11Rik	1700001J11Rik	1.79769e+308	0.0361141	1					Gm16565	0.368003		Gbx2	0.0188419
1700001K19Rik	1700001K19Rik	0.513538	0.565495	1					Gm4847	0.261436		D130058E05Rik	0.0279902
1700001K23Rik	1700001K23Rik	0	1	1					Gm6286	0.297438		4930434B07Rik	0.650555
1700001L05Rik	1700001L05Rik	-0.084008	0.709372	0.947477					Gm2453	0.330152		Rab17	0.171401
1700001L19Rik	1700001L19Rik	-0.0922156	0.523003	0.906198					Gm24182	0.643612		Gm17090	0.691921
1700001O22Rik	1700001O22Rik	0.703034	0.286977	0.795257					Gm20711	0.470415		Espnl	0.147263
1700001P01Rik	1700001P01Rik	1.79769e+308	0.0499995	1					Gm38381	0.410116		Klhl30	0.310628
1700003E16Rik	1700003E16Rik	-0.133255	0.45212	0.873095					Gm18900	0.643612		Erfe	0.000904122
1700003F12Rik	1700003F12Rik	-0.876753	0.691694	1					Gm26620	0.490319		Olfr12	0.643127
1700003G13Rik	1700003G13Rik	0	1	1					B930036N10Rik	0.409078		Gm29481	0.652452
1700003G18Rik	1700003G18Rik	1.79769e+308	0.375791	1					Itln1	0.570947		Gm26446	0.0758173
1700003H04Rik	1700003H04Rik	0	1	1					Gm37981	0.637969		Gal3st2b	0.643127
1700003L19Rik	1700003L19Rik	0	1	1					Gm37065	0.32858		Pdcd1	0.0911289
1700003M02Rik	1700003M02Rik	1.08197	0.0395459	0.445437					Gm7804	0.757579		Slco6b1	0.643127
1700003M07Rik	1700003M07Rik	-0.230057	0.313734	0.811818					Crp	0.645042		Gm37877	0.650555
1700006A11Rik	1700006A11Rik	0	1	1					9430083B18Rik	0.645042		Gm3116	0.650555
1700006E09Rik	1700006E09Rik	0	1	1					Ifi202b	0.747407		Gm17634	0.222894
1700007B14Rik	1700007B14Rik	-0.244588	0.889962	1					Spta1	0.643612		Gm37372	0.530649
1700007E06Rik	1700007E06Rik	0	1	1					Gm36307	0.530037		Gm38235	0.650555
1700007F19Rik	1700007F19Rik	0.703605	0.686012	1					Gm37858	0.382216		Gm37053	0.643127
1700007G11Rik	1700007G11Rik	-1.39264	0.301338	1					Catspere1	0.674807		Serpinb5	0.705524
1700007I08Rik	1700007I08Rik	0.926319	0.317588	0.811818					Gm8023	0.637969		Gm36944	0.268678
1700007K09Rik	1700007K09Rik	0	1	1					Gm37336	0.0584019		Gm29088	0.497028
1700007K13Rik	1700007K13Rik	-0.733153	0.153251	0.68309					Gm37033	0.30314		Gm8173	0.199931
1700007P06Rik	1700007P06Rik	-1.79769e+308	0.216262	1					Gm38293	0.464435		Gm29455	0.12031
1700008A04Rik	1700008A04Rik	0	1	1					Gm20305	0.499082		3830432H09Rik	0.643127
1700008F21Rik	1700008F21Rik	0.290572	0.841821	1					Lefty2	0.000624902		En1	0.312642
1700008I05Rik	1700008I05Rik	1.79769e+308	0.171143	1					Gm17967	0.637969		Gm29345	0.650555
1700008J07Rik	1700008J07Rik	0.250013	0.627661	1					Gm16539	0.643612		Gm15392	0.652452
1700008K24Rik	1700008K24Rik	-1.29116	0.594728	1					2700078F05Rik	0.637969		Gm37781	0.643127
1700008O03Rik	1700008O03Rik	0.706491	0.565919	1					Gm38359	0.755474		Gm37936	0.650555
1700008P02Rik	1700008P02Rik	0	1	1					Gm37516	0.645042		Gm37772	0.650555
1700008P20Rik	1700008P20Rik	0.706685	0.814652	1					Gm37214	0.637969		Gm37510	0.339223
1700009J07Rik	1700009J07Rik	-1.79769e+308	0.146043	1					Gm34342	0.643612		Gm28800	0.0213502
1700009N14Rik	1700009N14Rik	0	1	1					Gm37849	0.346732		Gm37407	0.202227
1700009P17Rik	1700009P17Rik	1.29065	0.261681	1					Gm19058	0.643612		Fcamr	0.650555
1700010B08Rik	1700010B08Rik	0	1	1					Gm38245	0.19987		Gm8532	0.643127
1700010D01Rik	1700010D01Rik	0	1	1					Gm37432	0.645042		Gm29695	0.000653613
1700010I02Rik	1700010I02Rik	0	1	1					4930570N18Rik	0.643612		Gm29257	0.42119
1700010I14Rik	1700010I14Rik	-0.296818	0.74555	1					Gm37334	0.645042		Gm28609	0.271085
1700010J16Rik	1700010J16Rik	1.79769e+308	0.368528	1					Gm22005	0.414309		Golt1a	0.309615
1700010K23Rik	1700010K23Rik	0	1	1					Olah	0.013483		Gm28040	0.577357
1700010M22Rik	1700010M22Rik	0	1	1					Gm13186	0.645042		Gm10537	0.650555
1700011A15Rik	1700011A15Rik	0	1	1					Gm37814	0.645042		Gm18970	0.650555
1700011E24Rik	1700011E24Rik	0	1	1					Gm13193	0.470415		Gm38140	0.650555
1700011F03Rik	1700011F03Rik	0	1	1					Gm13219	0.637969		Gm25612	0.647754
1700011F14Rik	1700011F14Rik	-1.79769e+308	0.146043	1					Gata3	0.143411		Gm29376	0.572291
1700011H14Rik	1700011H14Rik	0	1	1					Gm13262	0.263242		Gm26783	0.090419
1700011I03Rik	1700011I03Rik	-1.79769e+308	0.459812	1					Gm23608	0.524465		Gm37949	0.652452
1700011L22Rik	1700011L22Rik	-1.79769e+308	0.375371	1					Gm36932	0.643612		Ptprv	0.00330744
1700011M02Rik	1700011M02Rik	1.79769e+308	0.0896325	1					Gm37255	0.645042		Gm10535	0.0973788
1700012A03Rik	1700012A03Rik	0	1	1					Gm38156	0.637969		Ptpn7	4.09678e-05
1700012A16Rik	1700012A16Rik	-0.659625	0.203461	0.724917					Gm13266	0.657949		Tnni1	8.92068e-06
1700012B07Rik	1700012B07Rik	0	1	1					Gm13312	0.641484		Pkp1	0.0257378
1700012B09Rik	1700012B09Rik	0	1	1					Gm13316	0.643612		Gm37799	0.530649
1700012B15Rik	1700012B15Rik	-0.348006	0.591266	0.92335					Gm13326	0.261436		Gm8762	0.650555
1700012D14Rik	1700012D14Rik	-0.290239	0.840941	1					1810059C17Rik	0.333632		Gm37298	0.469626
1700012L04Rik	1700012L04Rik	-1.79769e+308	0.14709	1					Gm13352	0.645042		Gm37124	0.476501
1700012P22Rik	1700012P22Rik	0	1	1					Gm13363	0.645042		A130050O07Rik	0.41778
1700013D24Rik	1700013D24Rik	0	1	1					Gm13339	0.702502		Gm26930	0.264727
1700013F07Rik	1700013F07Rik	-1.45945	0.0995785	0.609761					Mir3967	0.637969		Gm5833	0.643127
1700013G24Rik	1700013G24Rik	0	1	1					Il1f9	0.643612		4930596I21Rik	0.536117
1700013H16Rik	1700013H16Rik	1.79769e+308	0.171143	1					Il1rn	0.643612		Gm43544	0.643127
1700013N18Rik	1700013N18Rik	-1.79769e+308	0.347367	1					Gm38147	0.409078		F13b	0.652452
1700014N06Rik	1700014N06Rik	0	1	1					Fut7	0.358262		Gm38187	0.408447
1700015E13Rik	1700015E13Rik	2.0304	0.184097	1					Gm13433	0.645042		Gm29398	0.650555
1700015F17Rik	1700015F17Rik	-0.291493	0.840263	1					Obp2a	0.643612		Gm9687	0.264727
1700015G11Rik	1700015G11Rik	0	1	1					Snora43	0.644326		Ptgs2os2	0.200069
1700016C15Rik	1700016C15Rik	1.79769e+308	0.171143	1					Fcnb	0.409078		Pdc	0.652452
1700016D06Rik	1700016D06Rik	0	1	1					F730016J06Rik	0.318579		Gm37671	0.317841
1700016H13Rik	1700016H13Rik	0	1	1					Barhl1	0.236274		Gm8941	0.647754
1700016K19Rik	1700016K19Rik	0.213376	0.619042	0.930745					Gm13441	0.410116		C730036E19Rik	0.538492
1700016L21Rik	1700016L21Rik	0	1	1					Gm13442	0.558451		Mir7682	0.693741
1700016M24Rik	1700016M24Rik	0.438809	0.807975	1					Gm22192	0.613327		E330020D12Rik	0.0730009
1700016P04Rik	1700016P04Rik	0	1	1					Gm25632	0.324963		Gm29529	0.652452
1700017B05Rik	1700017B05Rik	0.104037	0.64123	0.933725					Gm23369	0.28671		5530400K19Rik	0.41778
1700017D01Rik	1700017D01Rik	0	1	1					Gm13403	0.753421		C230024C17Rik	0.264727
1700017G19Rik	1700017G19Rik	0	1	1					Gm13450	0.645042		Teddm1b	0.652452
1700017J07Rik	1700017J07Rik	0	1	1					Gm43764	0.643612		Teddm1a	0.650555
1700017N19Rik	1700017N19Rik	0	1	1					Gm43621	0.490124		Gm8850	0.271085
1700018A04Rik	1700018A04Rik	0	1	1					Olfr338	0.643612		Gm37571	0.643127
1700018A14Rik	1700018A14Rik	0	1	1					Gm13430	0.645042		Gm37943	0.643127
1700018B08Rik	1700018B08Rik	0	1	1					Olfr365	0.645042		Tex35	0.143583
1700018B24Rik	1700018B24Rik	0	1	1					Olfr368	0.645042		Gm6058	0.387649
1700018C11Rik	1700018C11Rik	0	1	1					Gm13584	0.289548		Gm37060	0.652452
1700018F24Rik	1700018F24Rik	0	1	1					5730507A11Rik	0.637969		Sec16b	0.0245661
1700018L02Rik	1700018L02Rik	1.28877	0.451514	1					Gm16523	0.643612		Gm37679	0.326219
1700018L24Rik	1700018L24Rik	0	1	1					Gm28643	0.257876		Gm37367	0.612445
1700019A02Rik	1700019A02Rik	-1.79769e+308	0.146043	1					Gm13481	0.331948		Scarna3a	0.647754
1700019B03Rik	1700019B03Rik	-1.79769e+308	0.30524	1					Gm25338	0.637969		4933417C20Rik	0.32064
1700019D03Rik	1700019D03Rik	-0.549208	0.236703	0.755511					Gm13525	0.645042		Gm37212	0.00952483
1700019E08Rik	1700019E08Rik	0	1	1					Tas2r134	0.645042		Gpr52	0.0579834
1700019E19Rik	1700019E19Rik	-0.473204	0.0703645	0.536274					Gm13560	0.645042		Gm38126	0.643127
1700019G17Rik	1700019G17Rik	0.163637	0.498399	0.896488					Gm13549	0.643612		Gm38060	0.643127
1700019G24Rik	1700019G24Rik	0	1	1					Rpl10a-ps4	0.409078		Gm7496	0.478263
1700019L03Rik	1700019L03Rik	-1.21947	0.0822499	1					Gm13564	0.640777		Gm31925	0.643127
1700019M22Rik	1700019M22Rik	0	1	1					Gm13594	0.442826		Gm5705	0.650555
1700019N12Rik	1700019N12Rik	-0.0525158	0.854031	0.97519					Gm28638	0.539208		Gm24940	0.652452
1700019N19Rik	1700019N19Rik	0	1	1					Gm49461	0.645042		Rpsa-ps1	0.652452
1700019O17Rik	1700019O17Rik	0	1	1					Abcb11	0.702502		Sell	0.0489676
1700020A23Rik	1700020A23Rik	-0.38184	0.746085	1					Gm13641	0.410116		Selp	0.381638
1700020C07Rik	1700020C07Rik	-0.292364	0.886331	1					Gm13662	0.640777		Gm37732	0.650555
1700020D05Rik	1700020D05Rik	0.0842855	0.924163	0.986703					Ak3l2-ps	0.00184144		Gm26685	0.307879
1700020I14Rik	1700020I14Rik	-0.0971406	0.498254	0.896471					Gm14426	0.489287		Tbx19	0.650555
1700020L24Rik	1700020L24Rik	2.5137	0.0166616	0.345008					A330043C09Rik	0.471738		Gm38210	0.271896
1700020M21Rik	1700020M21Rik	0	1	1					Pde11a	0.201651		Gm24808	0.650555
1700020N01Rik	1700020N01Rik	0	1	1					Pjvk	0.433472		Cd247	0.357863
1700020N18Rik	1700020N18Rik	1.79769e+308	0.171143	1					Gm22606	0.706813		Gm37856	0.650555
1700020O03Rik	1700020O03Rik	0.307686	0.0214185	0.369201					Prdx6b	0.643612		Fmo9	0.476501
1700021C14Rik	1700021C14Rik	-0.0849224	0.891584	0.982709					Gm13675	0.490319		Gm37982	0.650555
1700021F05Rik	1700021F05Rik	-0.0795795	0.639714	0.933079					Gm13676	0.645042		Rxrg	0.0177858
1700021F07Rik	1700021F07Rik	0	1	1					Zswim2	0.592157		1700063I16Rik	0.753202
1700021K19Rik	1700021K19Rik	-0.127077	0.307962	0.808811					4930443O20Rik	0.480932		Rgs4	0.0331064
1700022A21Rik	1700022A21Rik	-1.79769e+308	0.299173	1					Gm13743	0.263242		Gm37748	0.385409
1700022E09Rik	1700022E09Rik	0	1	1					Olfr1130	0.637969		Sh2d1b1	0.0181119
1700022I11Rik	1700022I11Rik	0	1	1					Olfr1260	0.637969		Gm37030	0.650555
1700022P22Rik	1700022P22Rik	-1.79769e+308	0.146043	1					Gm23390	0.336847		Mpz	0.246388
1700023A16Rik	1700023A16Rik	0	1	1					Mir6999	0.562029		Pcp4l1	0.000614426
1700023E05Rik	1700023E05Rik	1.70345	0.27667	1					Gm13785	0.470415		Cd244a	0.382879
1700023F02Rik	1700023F02Rik	1.79769e+308	0.171143	1					Gm13792	0.524465		Vsig8	0.160469
1700023I07Rik	1700023I07Rik	0	1	1					Gm1335	0.523774		Olfr16	0.650555
1700023L04Rik	1700023L04Rik	-1.29079	0.418211	1					Rag2	0.643612		Mptx2	0.643127
1700024G13Rik	1700024G13Rik	0	1	1					Gm13905	0.645042		Ifi206	0.320356
1700024P03Rik	1700024P03Rik	0	1	1					Gm13868	0.645042		Gm44481	0.643127
1700024P04Rik	1700024P04Rik	0	1	1					Gm13874	0.643612		Gm18752	0.652452
1700024P16Rik	1700024P16Rik	0.607178	0.345537	1					Gm13878	0.388725		Ifi203-ps	0.299459
1700025B11Rik	1700025B11Rik	0	1	1					Wt1	0.17747		Ifi205	0.478263
1700025C18Rik	1700025C18Rik	0	1	1					Gm13904	0.645042		5730408A14Rik	0.652452
1700025E21Rik	1700025E21Rik	1.79769e+308	0.0803754	1					Gm13915	0.637969		Gm38100	0.379679
1700025F22Rik	1700025F22Rik	0	1	1					Gm45346	0.643612		Gm37668	0.0229898
1700025F24Rik	1700025F24Rik	1.79769e+308	0.171143	1					Gm20638	0.419839		Pld5	9.76983e-07
1700025G04Rik	1700025G04Rik	0.0635199	0.543525	0.910655					Ccdc34os	0.637969		Gm38101	0.00543592
1700025K23Rik	1700025K23Rik	-0.320607	0.133408	0.660517					Gm13937	0.409078		3110062G12Rik	0.476501
1700025M24Rik	1700025M24Rik	0	1	1					Gm13935	0.637969		Gm37490	0.102028
1700025N23Rik	1700025N23Rik	0	1	1					Slc5a12	0.471587		Gm37960	0.0799484
1700026D08Rik	1700026D08Rik	-0.880426	0.252906	1					Chrm5	0.0419438		Gm38146	0.643127
1700026D11Rik	1700026D11Rik	-1.79769e+308	0.189032	1					Gm13972	0.410116		Gm37706	0.650555
1700026J04Rik	1700026J04Rik	-2.1048	0.077534	1					A930104D05Rik	0.494474		4930527J03Rik	0.0311846
1700026L06Rik	1700026L06Rik	-1.09829	0.593085	1					1700054M17Rik	0.255991		Gm16564	0.532035
1700027A15Rik	1700027A15Rik	0	1	1					Gm14016	0.0817431		Gm5561	0.652452
1700027A23Rik	1700027A23Rik	1.79769e+308	0.144353	1					Gm14091	0.401034		Gm38169	0.41778
1700027D21Rik	1700027D21Rik	0	1	1					Ppp1r14d	0.46047		Gm38331	0.105783
1700027F09Rik	1700027F09Rik	0	1	1					Gm14207	0.545079		Gm37267	0.0592782
1700027H10Rik	1700027H10Rik	0	1	1					AL935121.1	0.574976		Gm37018	0.643127
1700027I24Rik	1700027I24Rik	1.79769e+308	0.165523	1					Gm22865	0.144174		Gm37542	0.652452
1700027J07Rik	1700027J07Rik	0	1	1					Tgm5	0.645042		Gm33973	0.418122
1700027L20Rik	1700027L20Rik	2.28797	0.213973	1					Gm23858	0.414309		Gm37800	0.303178
1700028B04Rik	1700028B04Rik	-0.304569	0.795969	1					Gm14020	0.643612		Gm38358	0.643127
1700028I16Rik	1700028I16Rik	0	1	1					Mageb3	0.26082		C130074G19Rik	4.02698e-08
1700028J19Rik	1700028J19Rik	0.927336	0.34259	1					Duoxa2	0.637969		Gm34732	0.652452
1700028K03Rik	1700028K03Rik	-0.665693	0.116103	0.633931					Slc28a2b	0.645042		D1Pas1	0.643127
1700028M03Rik	1700028M03Rik	0	1	1					4930583P06Rik	0.643612		Gm43496	0.650555
1700028P14Rik	1700028P14Rik	-0.564666	0.4984	1					Gm22352	0.465204		Gm31373	0.611422
1700028P15Rik	1700028P15Rik	0	1	1					Gm9913	0.526546		A230020J21Rik	0.077667
1700029B22Rik	1700029B22Rik	0	1	1					Fam227b	0.053329		Gm20203	0.643127
1700029F09Rik	1700029F09Rik	-0.0207382	0.952661	0.991677					F830045P16Rik	0.509058		Gm26670	0.430856
1700029F12Rik	1700029F12Rik	0	1	1					Tmc2	0.637969		Gm32460	0.0602183
1700029G01Rik	1700029G01Rik	-0.434352	0.513984	1					Gm14280	0.335989		Gm15867	0.0257494
1700029H14Rik	1700029H14Rik	1.79769e+308	0.254671	1					Lamr1-ps1	0.637969		Gm31406	0.126079
1700029I01Rik	1700029I01Rik	-0.286189	0.499972	1					AU019990	0.643612		Gm37783	0.652452
1700029I15Rik	1700029I15Rik	1.79769e+308	0.171143	1					Gm14104	0.404897		Gm37674	0.41778
1700029J03Rik	1700029J03Rik	0	1	1					Fermt1	0.0172114		Gm38036	0.652452
1700029J07Rik	1700029J07Rik	0.425762	0.124074	0.644984					Gm14102	0.745293		Gm32250	0.652452
1700029J11Rik	1700029J11Rik	0	1	1					Gm14209	0.637969		9630010A21Rik	0.42166
1700029M20Rik	1700029M20Rik	0	1	1					Gm36967	0.643612		Gm38085	0.650555
1700029P11Rik	1700029P11Rik	0	1	1					Gm14062	0.643612		1700080N15Rik	0.652452
1700030C10Rik	1700030C10Rik	0.729378	0.267364	1					Fau-ps1	0.637969		Gm38348	0.547544
1700030F18Rik	1700030F18Rik	0	1	1					Snord17	0.539208		Gm36988	0.264727
1700030J22Rik	1700030J22Rik	0.252823	0.265734	0.781112					1700108N11Rik	0.0347778		4930551O13Rik	0.236201
1700030K09Rik	1700030K09Rik	0.147315	0.629367	0.932158					Gm11743	0.747407		Gm13198	0.538492
1700030L20Rik	1700030L20Rik	0	1	1					Gm25026	0.637969		Gm23118	0.652452
1700031F05Rik	1700031F05Rik	1.28928	0.791566	1					A930019D19Rik	0.0598069		Gm26315	0.643127
1700031M16Rik	1700031M16Rik	0	1	1					Gm14110	0.645042		Gm24340	0.643127
1700034E13Rik	1700034E13Rik	0	1	1					Pax1	0.374425		Gm22051	0.643127
1700034F02Rik	1700034F02Rik	-0.297204	0.933307	1					Gm14108	0.643612		Gm22091	0.650555
1700034H14Rik	1700034H14Rik	0.56134	0.0356326	0.434847					Cst12	0.434311		Gm13293	0.000731199
1700034H15Rik	1700034H15Rik	-0.293197	0.576874	1					Cstdc2	0.471738		4933403L11Rik	0.652452
1700034I23Rik	1700034I23Rik	-0.914064	0.391249	1					Gm14140	0.643612		Gm37742	0.643127
1700034J05Rik	1700034J05Rik	0	1	1					Tmem74bos	0.282861		Gm13320	0.643127
1700034K08Rik	1700034K08Rik	0	1	1					Rspo4os	0.645042		Gm37697	0.652452
1700034O15Rik	1700034O15Rik	0	1	1					Gm14154	0.637969		Gm13311	0.643127
1700034P13Rik	1700034P13Rik	1.03685	0.667394	1					Defb23	0.637969		Gm37006	0.538875
1700036G14Rik	1700036G14Rik	0	1	1					Dnmt3bos	0.410116		Gm13315	0.59607
1700037C18Rik	1700037C18Rik	0.99486	0.0119439	0.312744					Efcab8	0.0878394		Gm38257	0.652452
1700037H04Rik	1700037H04Rik	-0.0741325	0.633229	0.933079					Bpifb1	0.17792		Gm13329	0.643127
1700039E15Rik	1700039E15Rik	0	1	1					Bpifb5	0.643612		Gm13330	0.465751
1700040I03Rik	1700040I03Rik	-0.280448	0.476083	0.885229					Gm14198	0.540595		Gm20539	0.416408
1700040L02Rik	1700040L02Rik	0.759188	0.113197	0.631246					Gm45609	0.705679		Ptf1a	0.650555
1700040N02Rik	1700040N02Rik	0.713452	0.615349	1					Acss2os	0.335409		Gm13343	0.531557
1700041C23Rik	1700041C23Rik	0	1	1					Gm14170	0.471738		Gm17171	0.518342
1700041M19Rik	1700041M19Rik	0	1	1					Gm14174	0.183748		Gm13377	0.643127
1700042B14Rik	1700042B14Rik	1.79769e+308	0.00012233	0.0249745					Gm14172	0.637969		Gm13376	0.416408
1700042G07Rik	1700042G07Rik	0	1	1					Bpi	0.637969		Myo3a	0.643127
1700042G15Rik	1700042G15Rik	0	1	1					Gm14221	0.637969		Gm14441	0.652452
1700044K03Rik	1700044K03Rik	0	1	1					Gm11452	0.645042		Tbpl2	0.652452
1700045H11Rik	1700045H11Rik	0	1	1					2310001K24Rik	0.684421		Il1f5	0.401541
1700045I19Rik	1700045I19Rik	1.28989	0.427656	1					0610039K10Rik	0.541811		Pax8	0.303178
1700047G03Rik	1700047G03Rik	0	1	1					Ccn5	0.147955		Gm13369	0.577357
1700047I17Rik2	1700047I17Rik2	0.011132	0.934985	0.987154					Gm14302	0.396801		Noxa1	0.650555
1700047L14Rik	1700047L14Rik	0	1	1					Trp53tg5	0.0761424		Slc34a3	0.144639
1700047M11Rik	1700047M11Rik	-0.47173	0.358711	0.832571					Zfp663	0.410116		Sohlh1	0.274993
1700048O20Rik	1700048O20Rik	0.0682263	0.776542	0.961018					Ocstamp	0.637969		Ccdc187	1.3305e-05
1700049E15Rik	1700049E15Rik	0	1	1					Gm14268	0.643612		Snora17	0.298004
1700049E22Rik	1700049E22Rik	0	1	1					Gm23201	0.134913		Snhg7os	0.302326
1700049G17Rik	1700049G17Rik	0.231969	0.25166	0.771306					AL831766.1	0.229193		Gm13359	0.643127
1700049L16Rik	1700049L16Rik	0	1	1					1700017J07Rik	0.643612		Abo	0.652452
1700052I22Rik	1700052I22Rik	0	1	1					9430093N23Rik	0.643612		Gm25541	0.650555
1700052K11Rik	1700052K11Rik	-0.0824444	0.754513	0.956636					Gm14249	0.643612		Gm13373	0.185911
1700052N19Rik	1700052N19Rik	0.17098	0.26767	0.781198					Gm14637	0.105692		Cel	0.652452
1700054K19Rik	1700054K19Rik	0	1	1					Fam209	0.530739		2600006K01Rik	0.0692343
1700054N08Rik	1700054N08Rik	-0.0449887	0.702868	0.945951					1700021F07Rik	0.513321		Gm14488	0.435226
1700054O13Rik	1700054O13Rik	0	1	1					Gnasas1	0.530739		4930527E20Rik	0.259704
1700055C04Rik	1700055C04Rik	0	1	1					Gm20721	0.313435		Mir6998	0.647754
1700055N04Rik	1700055N04Rik	0.818483	0.633131	1					Gm14439	0.310181		Gm13425	0.099294
1700056E22Rik	1700056E22Rik	0	1	1					Gm2004	0.225953		Prdm12	0.405763
1700057G04Rik	1700057G04Rik	0	1	1					Gm14421	0.201801		Gm13427	0.325401
1700057H15Rik	1700057H15Rik	0	1	1					Gm14429	0.240971		Qrfp	0.283827
1700057K13Rik	1700057K13Rik	0	1	1					Bhlhe23	0.303324		Gm13608	0.553815
1700058G18Rik	1700058G18Rik	0	1	1					Gm25184	0.463914		Gm27805	0.643127
1700060C20Rik	1700060C20Rik	-1.79769e+308	0.216262	1					Gm14489	0.057206		9430097D07Rik	0.01471
1700061F12Rik	1700061F12Rik	0	1	1					Gm5466	0.177713		Nron	0.652452
1700061G19Rik	1700061G19Rik	-0.197959	0.921439	1					Gm14448	0.197864		C230014O12Rik	0.00606823
1700061I17Rik	1700061I17Rik	0	1	1					Ccnb3	0.637969		Gm13605	0.650555
1700061J05Rik	1700061J05Rik	0	1	1					Gm10490	0.0464169		4930402F06Rik	0.643127
1700063A18Rik	1700063A18Rik	0	1	1					Gm14799	0.256645		Gm10829	0.14013
1700063D05Rik	1700063D05Rik	1.03045	0.38367	1					Gm14504	0.398247		Gm13429	0.298813
1700065D16Rik	1700065D16Rik	0.439224	0.732792	1					H2al1m	0.370129		Olfr335-ps	0.652452
1700065I16Rik	1700065I16Rik	0	1	1					H2al1o	0.410116		Gm13543	0.643127
1700065I17Rik	1700065I17Rik	0	1	1					H2al1i	0.643612		Gm13588	0.379679
1700065J11Rik	1700065J11Rik	0	1	1					Gm14513	0.698003		Gm13586	0.478263
1700065J18Rik	1700065J18Rik	0	1	1					Gm16265	0.494277		Nr5a1	0.416408
1700066B17Rik	1700066B17Rik	0	1	1					Gm5380	0.168714		Gm44027	0.268678
1700066B19Rik	1700066B19Rik	-0.297538	0.884333	1					Gm9434	0.248182		Gm13480	0.409276
1700066M21Rik	1700066M21Rik	0.0650644	0.609774	0.927725					Gm26652	0.42023		Gm13498	0.423318
1700066O22Rik	1700066O22Rik	-1.79769e+308	0.146043	1					Rgn	0.0782049		Gm13497	0.235762
1700067G17Rik	1700067G17Rik	0	1	1					Slc6a14	0.263847		1700057H21Rik	0.650555
1700067K01Rik	1700067K01Rik	1.79769e+308	0.171143	1					Gm4907	0.414309		A430018G15Rik	0.601787
1700067P10Rik	1700067P10Rik	-1.79769e+308	0.146043	1					Rhox8	0.645042		Gm22298	0.538492
1700069L16Rik	1700069L16Rik	1.79769e+308	0.291748	1					Gm4987	0.645042		Gm25489	0.538492
1700069P05Rik	1700069P05Rik	0	1	1					Gm7803	0.645042		4930555B11Rik	0.273729
1700071K01Rik	1700071K01Rik	1.70566	0.69947	1					Gm14612	0.645042		Galnt5	0.439209
1700072B07Rik	1700072B07Rik	0	1	1					Mbnl3	0.465255		Gm13546	0.0549707
1700072E05Rik	1700072E05Rik	0	1	1					Gm14592	0.526546		Gm13544	0.643127
1700073E17Rik	1700073E17Rik	-0.54285	0.516477	1					4933416I08Rik	0.658551		Gm13571	0.525838
1700074P13Rik	1700074P13Rik	0	1	1					Gm15482	0.409078		Itgb6	0.351353
1700080E11Rik	1700080E11Rik	0	1	1					Gm648	0.263847		Gm13582	0.518698
1700080N15Rik	1700080N15Rik	-1.79769e+308	0.0681178	1					Adgrg4	0.645042		Gm22403	0.643127
1700080O16Rik	1700080O16Rik	0	1	1					Gm14718	0.645042		Gm13561	0.320589
1700081H04Rik	1700081H04Rik	0	1	1					Gm364	0.637969		Gcg	0.235762
1700081L11Rik	1700081L11Rik	0.145936	0.180438	0.705237					Gpr101	0.114289		Gm13590	0.264727
1700084C01Rik	1700084C01Rik	-0.282857	0.167819	0.695411					Gm5389	0.645042		Gm13569	0.643127
1700084E18Rik	1700084E18Rik	-1.28469	0.313215	0.811818					Gm14650	0.645042		Gm13619	0.161733
1700084J12Rik	1700084J12Rik	1.79769e+308	0.0204879	1					4930550L24Rik	0.515029		Gm13617	0.650555
1700085B03Rik	1700085B03Rik	0	1	1					Hspa9-ps1	0.0795946		Xirp2	0.0899106
1700086L19Rik	1700086L19Rik	-0.00632305	0.96869	0.993049					Gm14676	0.645042		Gm13601	0.197438
1700086O06Rik	1700086O06Rik	-0.323349	0.532979	0.909273					Gm8410	0.645042		Gm13596	0.243519
1700088E04Rik	1700088E04Rik	1.61708	0.0450984	0.465079					n-R5s8	0.084165		Gm37159	0.547544
1700090G07Rik	1700090G07Rik	0	1	1					Gm14735	0.643612		Gm37666	0.271085
1700092M07Rik	1700092M07Rik	1.79769e+308	0.171143	1					Gm6858	0.643612		Myo3b	0.00606153
1700093K21Rik	1700093K21Rik	-0.589436	0.605638	1					Xlr4a	0.527937		Gad1os	0.130248
1700094D03Rik	1700094D03Rik	-0.347695	0.197816	0.720322					DXBay18	0.230571		Gm16510	0.504622
1700094J05Rik	1700094J05Rik	0	1	1					Xlr3b	0.150419		Rapgef4os2	0.424244
1700095B10Rik	1700095B10Rik	0	1	1					Gm26726	0.643612		Gm13709	0.536117
1700095B22Rik	1700095B22Rik	-0.294612	0.855546	1					Gm23615	0.229193		Gm13668	0.650555
1700096J18Rik	1700096J18Rik	1.79769e+308	0.0499995	1					Gm8545	0.645042		Gm28640	0.643127
1700096K18Rik	1700096K18Rik	-0.0443989	0.917022	0.986392					Tex28	0.643612		Hoxd8	0.175199
1700101E01Rik	1700101E01Rik	0	1	1					Tktl1	0.405477		Haglr	0.0480478
1700102P08Rik	1700102P08Rik	-0.517044	0.522125	1					Gm8503	0.0866445		Gm14424	0.647754
1700106J16Rik	1700106J16Rik	0	1	1					Gm25421	0.637969		Hoxd1	0.220472
1700106N22Rik	1700106N22Rik	-0.564467	0.0119428	0.312744					Gm8692	0.637969		Gm14425	0.643127
1700108F19Rik	1700108F19Rik	-1.79769e+308	0.146043	1					Gm5937	0.637969		Gm13653	0.478263
1700108J01Rik	1700108J01Rik	0	1	1					Gm14767	0.637969		Gm13660	0.650555
1700108M19Rik	1700108M19Rik	-1.79769e+308	0.216262	1					Gm8855	0.637969		E030042O20Rik	0.242804
1700109F18Rik	1700109F18Rik	0	1	1					Gm14774	0.645042		Gm13657	0.167116
1700109G14Rik	1700109G14Rik	1.79769e+308	0.171143	1					Mageb18	0.645042		Cyct	0.271085
1700109H08Rik	1700109H08Rik	0.239478	0.868103	1					Gm5401	0.470415		Gm13650	0.643127
1700110I01Rik	1700110I01Rik	-1.38736	0.388199	1					Gm39526	0.328259		Gm14461	0.643127
1700110K17Rik	1700110K17Rik	-0.288283	0.93377	1					Asb12	0.637969		Gm37004	0.643127
1700110M21Rik	1700110M21Rik	0	1	1					F630028O10Rik	0.469243		Gm13689	0.650555
1700111N16Rik	1700111N16Rik	-0.165925	0.95513	1					Vsig4	0.410116		Gm24461	0.530649
1700112E06Rik	1700112E06Rik	-0.651963	0.477051	1					Rpl17-ps8	0.466959		Mir684-1	0.626122
1700112H15Rik	1700112H15Rik	0	1	1					Pgr15l	0.15838		Smtnl1	0.643127
1700113H08Rik	1700113H08Rik	0	1	1					Otud6a	0.643612		Aplnr	0.0238558
1700113I22Rik	1700113I22Rik	0.00226493	0.996855	0.99869					Awat1	0.637969		Gm13712	0.650555
1700119H24Rik	1700119H24Rik	1.79769e+308	0.261832	1					8030474K03Rik	0.109852		Gm13713	0.564657
1700120K04Rik	1700120K04Rik	1.79769e+308	0.0168558	0.345415					4930519F16Rik	0.153599		Gm13715	0.618383
1700121N20Rik	1700121N20Rik	1.79769e+308	0.171143	1					Gm9050	0.41363		Olfr1045	0.469626
1700123I01Rik	1700123I01Rik	0	1	1					Gm14861	0.643612		Olfr1098	0.652452
1700123K08Rik	1700123K08Rik	1.79769e+308	0.171143	1					Mir374b	0.404394		Olfr153	0.643127
1700123L14Rik	1700123L14Rik	1.79769e+308	0.261832	1					Gm14875	0.533739		Gm13772	0.220708
1700123M08Rik	1700123M08Rik	0.464504	0.35206	0.830177					1700121L16Rik	0.533739		Rapsn	0.0166965
1700123O20Rik	1700123O20Rik	0.0563164	0.861327	0.976355					Gm9673	0.645042		Mybpc3	0.0118027
1700125D06Rik	1700125D06Rik	0	1	1					Mir384	0.337261		Gm13787	0.643127
1700125G02Rik	1700125G02Rik	-0.872719	0.512907	1					Fndc3c1	0.645042		Gm13776	0.652452
1700125G22Rik	1700125G22Rik	0	1	1					Gm14881	0.637969		Mir7000	0.626989
1700125H03Rik	1700125H03Rik	1.79769e+308	0.261832	1					4933403O08Rik	0.465204		4631405J19Rik	0.241215
1700125H20Rik	1700125H20Rik	1.79769e+308	0.171143	1					2010106E10Rik	0.645042		Gm10801	0.652452
1700126H18Rik	1700126H18Rik	0	1	1					Gm7429	0.645042		Gm10800	0.478263
1700128F08Rik	1700128F08Rik	-1.79769e+308	0.271503	1					Gm5403	0.643612		Gm13919	0.213211
1700129C05Rik	1700129C05Rik	0	1	1					Gm15023	0.645042		Gm10038	0.564156
1810006J02Rik	1810006J02Rik	0	1	1					Gm8036	0.643612		A930006I01Rik	0.650555
1810006K21Rik	1810006K21Rik	0.199722	0.272126	0.78456					Gm15013	0.643612		Gm13881	0.650555
1810007D17Rik	1810007D17Rik	0.0433865	0.983724	1					AL683809.1	0.530037		Cd59b	0.00502631
1810007I06Rik	1810007I06Rik	0	1	1					Gm7091	0.637969		A930018P22Rik	0.652452
1810008A18Rik	1810008A18Rik	-0.039113	0.790106	0.965539					Gm15295	0.645042		Gm13883	0.155752
1810009A15Rik	1810009A15Rik	-0.449667	0.0487332	0.47554					Trpc5	0.00544109		Gm13886	0.597257
1810009J06Rik	1810009J06Rik	0	1	1					Gm15152	0.530037		Rpl35a-ps4	0.643127
1810010D01Rik	1810010D01Rik	0	1	1					Gm8577	0.177294		Muc15	0.0579585
1810010H24Rik	1810010H24Rik	0.0379187	0.9185	0.986581					Gm6645	0.51707		Olfr1280	0.643127
1810011H11Rik	1810011H11Rik	0.288961	0.701653	1					Gm15157	0.533739		Gm21985	0.330437
1810011O10Rik	1810011O10Rik	0.597497	0.370638	1					Gm1947	0.755681		Tmco5b	0.114047
1810012P15Rik	1810012P15Rik	-0.274865	0.0407906	0.451287					Prkaca-ps1	0.383416		C130080G10Rik	0.478263
1810013D10Rik	1810013D10Rik	-0.376389	0.0393393	0.444643					Gm15202	0.511658		Gm13974	0.00827714
1810013L24Rik	1810013L24Rik	-0.0867957	0.483626	0.889389					Gm26317	0.637969		3110099E03Rik	0.113823
1810014B01Rik	1810014B01Rik	-0.00249006	0.992941	0.998038					Gm15228	0.513321		2700033N17Rik	0.0410095
1810014F10Rik	1810014F10Rik	0.131924	0.548446	0.911709					Gm15237	0.637969		G630016G05Rik	0.120013
1810018F18Rik	1810018F18Rik	0	1	1					Gm17308	0.747407		Gm13990	0.643127
1810019D21Rik	1810019D21Rik	0	1	1					Olfr289-ps1	0.382216		Gm13983	0.643127
1810019J16Rik	1810019J16Rik	0	1	1					Gm16685	0.607783		Gchfr	0.145183
1810020D17Rik	1810020D17Rik	-0.189954	0.357963	0.832571					Gm8860	0.538845		Gm14000	0.647754
1810021B22Rik	1810021B22Rik	1.2943	0.260336	1					C030034L19Rik	0.261436		Gm14019	0.621457
1810022K09Rik	1810022K09Rik	-0.171053	0.422778	0.860041					Gm38335	0.637969		Trim69	0.538492
1810024B03Rik	1810024B03Rik	-0.295364	0.746754	1					Fabp12	0.161067		Duox2	0.0520712
1810026B05Rik	1810026B05Rik	0.358318	0.225215	0.747594					Gm37164	0.645042		Duoxa1	0.468783
1810026J23Rik	1810026J23Rik	0.128419	0.389114	0.846327					Car1	0.165349		Slc28a2	0.176334
1810027O10Rik	1810027O10Rik	-0.0713982	0.668283	0.937688					Gm33819	0.608337		4930517E11Rik	0.236201
1810029B16Rik	1810029B16Rik	-0.157098	0.61816	0.930745					Gm5283	0.645042		Gm13994	0.519904
1810030J14Rik	1810030J14Rik	0	1	1					Gm43834	0.645042		Atp8b4	0.423318
1810030N24Rik	1810030N24Rik	-0.0729393	0.703807	0.945997					Gm37317	0.305931		Adra2b	0.000195052
1810030O07Rik	1810030O07Rik	0.430743	0.00352301	0.178417					Trim55	0.643612		AL731831.1	0.536117
1810031K17Rik	1810031K17Rik	0.022511	0.893055	0.982709					Gm17771	0.637969		Gm39929	0.132218
1810032O08Rik	1810032O08Rik	-0.434255	0.429428	0.862753					Gm37480	0.643612		AI847159	0.156502
1810033B17Rik	1810033B17Rik	-0.294815	0.885385	1					7530428D23Rik	0.157343		Gm14023	0.22212
1810035I16Rik	1810035I16Rik	0	1	1					Spin3-ps	0.643612		Il1bos	0.157855
1810035L17Rik	1810035L17Rik	-0.0624517	0.806836	0.968922					Gm4855	0.637969		Gm14041	0.538492
1810037I17Rik	1810037I17Rik	0.158365	0.292051	0.798258					Gm26040	0.530739		Pdyn	0.00911781
1810041L15Rik	1810041L15Rik	0.0513994	0.687223	0.942518					Gm33206	0.170762		Tgm6	0.349233
1810043G02Rik	1810043G02Rik	-0.12161	0.469219	0.883196					Gm37640	0.60949		Gm14044	0.389249
1810043H04Rik	1810043H04Rik	-0.341441	0.22544	0.747594					Gm5845	0.643612		Oxt	0.230801
1810044D09Rik	1810044D09Rik	0.713272	0.477803	0.885585					Gm42695	0.489287		Adam33	0.0417989
1810046J19Rik	1810046J19Rik	-0.110594	0.405888	0.85085					Gm25442	0.513321		1700026D11Rik	0.650555
1810046K07Rik	1810046K07Rik	0	1	1					Gm43203	0.370129		A430048G15Rik	0.643127
1810048J11Rik	1810048J11Rik	-0.0733761	0.564903	0.917125					1810062G17Rik	0.233389		4930545L23Rik	0.538492
1810049H13Rik	1810049H13Rik	-0.0581751	0.862512	0.976365					Gm11548	0.645042		9630028H03Rik	0.652452
1810053B23Rik	1810053B23Rik	0	1	1					Adad1	0.637969		Lamp5	0.0579823
1810055G02Rik	1810055G02Rik	-0.058357	0.739639	0.952822					Gm12582	0.643612		Sel1l2	0.643127
1810058I24Rik	1810058I24Rik	-0.124253	0.579711	0.920476					Il2	0.637969		Gm11688	0.369229
1810062G17Rik	1810062G17Rik	1.79769e+308	0.00599288	1					Il21	0.204138		Gm11764	0.652452
1810062O18Rik	1810062O18Rik	-0.251079	0.905134	0.985205					Gm20755	0.698003		6430503K07Rik	0.0979334
1810063B05Rik	1810063B05Rik	0.104372	0.607672	0.927248					Gm42781	0.645042		Cst11	0.478263
1810063B07Rik	1810063B07Rik	0.200147	0.44744	0.870885					Slc25a31	0.205853		Cst9	0.643127
1810064F22Rik	1810064F22Rik	0	1	1					Gm42437	0.640777		Gm14131	0.498468
1810065E05Rik	1810065E05Rik	0	1	1					Gm31266	0.579187		Gm14139	0.210791
1810074P20Rik	1810074P20Rik	-0.311689	0.0176556	0.349722					Gm36996	0.637969		Gm14128	0.652452
2010001E11Rik	2010001E11Rik	1.79769e+308	0.171143	1					Gm37646	0.645042		Gm14167	0.25183
2010001M06Rik	2010001M06Rik	-1.8721	0.439644	1					Gm38200	0.258464		Gm14159	0.650555
2010001M09Rik	2010001M09Rik	0	1	1					Gm37229	0.409078		Rspo4	0.291384
2010002M12Rik	2010002M12Rik	0.225486	0.651106	1					Gm20089	0.637969		AA387200	0.0741013
2010002N04Rik	2010002N04Rik	-0.212386	0.253695	0.772529					Gm30074	0.637969		Defb25	0.650555
2010003K11Rik	2010003K11Rik	0	1	1					Gm42898	0.637969		Mylk2	0.264727
2010003K15Rik	2010003K15Rik	0	1	1					Gm43548	0.643612		Gm14472	0.431689
2010005H15Rik	2010005H15Rik	0	1	1					Mab21l1	0.0034794		Rpl5-ps2	0.650555
2010007H12Rik	2010007H12Rik	-0.931143	0.0350633	0.433023					Gm26671	0.139371		a	0.00767015
2010009K17Rik	2010009K17Rik	0	1	1					Gm18867	0.465204		Gm14238	0.504622
2010011I20Rik	2010011I20Rik	-0.337068	0.0463915	0.468513					Gm5539	0.643612		Gm20637	0.643127
2010012O05Rik	2010012O05Rik	0.0517409	0.722988	0.949862					Gm18427	0.643612		Gssos1	0.61415
2010015L04Rik	2010015L04Rik	0.188907	0.307606	0.808811					Aadac	0.643612		Procr	0.0240654
2010016I18Rik	2010016I18Rik	0	1	1					Gm26850	0.695745		Gm37274	0.160717
2010106E10Rik	2010106E10Rik	0	1	1					Vmn2r1	0.0252727		Gm37790	0.076219
2010106G01Rik	2010106G01Rik	0.107357	0.357108	0.832571					Vmn2r-ps9	0.637969		Gm27651	0.417207
2010107E04Rik	2010107E04Rik	-0.0984596	0.389481	0.846327					Gm37009	0.414309		Gm14247	0.534283
2010107G12Rik	2010107G12Rik	-1.29719	0.471489	1					Gm5847	0.204332		Gm27653	0.643127
2010107G23Rik	2010107G23Rik	0.147382	0.312656	0.811818					Gm38233	0.589292		Gm14279	0.650555
2010107H07Rik	2010107H07Rik	-0.235827	0.369884	0.837523					Gm35106	0.699586		Gm14200	0.133395
2010109I03Rik	2010109I03Rik	0.703168	0.686197	1					Gm10040	0.637969		Gm24379	0.590608
2010109K11Rik	2010109K11Rik	0.0495547	0.763767	0.958526					Gm20689	0.000116739		Adig	0.650555
2010110P09Rik	2010110P09Rik	-0.487634	0.516169	1					Gm48183	0.392065		Gm16751	0.539802
2010111I01Rik	2010111I01Rik	0.622201	0.000432807	0.0610637					Otol1	0.643612		Gm11448	0.24554
2010204K13Rik	2010204K13Rik	-0.252486	0.222678	0.745647					Gm37464	0.0412368		Gm11449	0.652452
2010300C02Rik	2010300C02Rik	0.116824	0.250173	0.769783					Zbbx	0.134367		Sgk2	0.000166703
2010305A19Rik	2010305A19Rik	-0.369961	0.0628226	0.515526					Platr10	0.637969		R3hdml	0.476501
2010315B03Rik	2010315B03Rik	0	1	1					Gm37897	0.698003		Hnf4a	0.643127
2010317E24Rik	2010317E24Rik	0.439011	0.673646	1					Gm26984	0.0783407		Kcnk15	0.317292
2010320M18Rik	2010320M18Rik	0.0299921	0.939288	0.988143					Gm9989	0.365885		Wfdc5	0.643127
2010321M09Rik	2010321M09Rik	-0.0161777	0.925173	0.986703					Asic5	0.165888		Wfdc15b	0.277082
2200002D01Rik	2200002D01Rik	0	1	1					Npy2r	0.221831		Wfdc8	0.534283
2200002J24Rik	2200002J24Rik	0	1	1					Gm29999	0.470415		Spint4	0.167116
2200002K05Rik	2200002K05Rik	0.64162	0.00154302	0.120558					Snord73a	0.369842		Neurl2	0.0206887
2210009G21Rik	2210009G21Rik	1.0231	0.00224429	0.14589					Cd1d2	0.637969		Gm11460	0.462485
2210010C04Rik	2210010C04Rik	-0.297175	0.884473	1					Fcrl1	0.646604		Platr29	0.643127
2210010C17Rik	2210010C17Rik	1.70316	0.276754	1					Gm3745	0.645042		Snai1	0.163554
2210012G02Rik	2210012G02Rik	-0.0677737	0.69075	0.943084					Rab25	0.755681		Gm14320	0.0347532
2210013O21Rik	2210013O21Rik	-0.177072	0.263562	0.779119					Gm20652	0.414309		Ripor3	0.290898
2210015D19Rik	2210015D19Rik	0.109149	0.698532	0.944747					Gm43714	0.470494		Gm14235	0.235762
2210016F16Rik	2210016F16Rik	-0.203654	0.35622	0.831569					5830417I10Rik	2.55525e-05		E130018N17Rik	0.336282
2210016L21Rik	2210016L21Rik	-0.09807	0.389174	0.846327					1500004A13Rik	0.00585557		Gm14237	0.650555
2210018M11Rik	2210018M11Rik	0.094351	0.450602	0.871949					Pklr	0.316055		Gm14261	0.646819
2210019I11Rik	2210019I11Rik	-1.79769e+308	0.439586	1					Efna4	0.135632		Gm14258	0.423318
2210020M01Rik	2210020M01Rik	1.79769e+308	0.00400871	0.193343					Gm42809	0.228946		Gm16796	0.514537
2210021J22Rik	2210021J22Rik	0.211001	0.422124	0.859376					Gm23723	0.593063		Gm14271	0.478263
2210039B01Rik	2210039B01Rik	0	1	1					Pglyrp3	0.637969		Gm14274	0.423318
2210403K04Rik	2210403K04Rik	0.572749	8.29e-05	0.0186803					Lce3c	0.645042		Gm14273	0.650555
2210404J11Rik	2210404J11Rik	0.0270888	0.87269	0.97916					Gm5278	0.66357		Cass4	0.0842805
2210404O07Rik	2210404O07Rik	1.79769e+308	0.0168558	1					Gm4982	0.645042		Gcnt7	0.243809
2210407C18Rik	2210407C18Rik	0	1	1					Gm36070	0.235659		Gm14453	0.652452
2210408F21Rik	2210408F21Rik	-0.103675	0.730275	0.950548					BC021767	0.109153		Pmepa1	0.0276364
2210408I21Rik	2210408I21Rik	-0.0412247	0.845399	0.974522					Gm5070	0.643612		Gm14371	0.469626
2210409E12Rik	2210409E12Rik	1.79769e+308	0.0896325	1					Gm42672	0.0936384		Tubb1	0.650555
2210411K11Rik	2210411K11Rik	-0.779834	0.361206	1					Gm17815	0.533739		Gm14617	0.650555
2210414B05Rik	2210414B05Rik	0	1	1					BC107364	0.471738		Gm16354	0.643127
2210415F13Rik	2210415F13Rik	0	1	1					Gm42957	0.637969		Gm14390	0.643127
2210417A02Rik	2210417A02Rik	0	1	1					Gm42508	0.32424		Gm14419	0.647754
2210417K05Rik	2210417K05Rik	-0.28856	0.961455	1					Gm43073	0.414309		Gm14314	0.650555
2300002M23Rik	2300002M23Rik	0	1	1					Gm5544	0.41728		Gm17180	0.208695
2300003K06Rik	2300003K06Rik	0	1	1					Adam30	0.643612		Slc17a9	0.069913
2300005B03Rik	2300005B03Rik	0	1	1					Gm9771	0.409078		Gm14340	0.121129
2300009A05Rik	2300009A05Rik	0.558346	0.0630264	0.51569					Reg4	0.414309		Gm14339	0.647754
2310001A20Rik	2310001A20Rik	0.0534408	0.664162	0.936334					Hsd3b2	0.698003		Ptk6	0.498988
2310001H17Rik	2310001H17Rik	1.70879	0.420549	1					Hsd3b3	0.319009		Abhd16b	0.529551
2310001K24Rik	2310001K24Rik	0	1	1					Hsd3b1	0.645042		Btbd35f7	0.476501
2310002J15Rik	2310002J15Rik	1.79769e+308	0.171143	1					Mir6481	0.637969		Foxp3	0.283797
2310002L09Rik	2310002L09Rik	0	1	1					Spag17os	0.307645		Gm9429	0.589879
2310002L13Rik	2310002L13Rik	0	1	1					Gm12474	0.755525		Gm14502	0.609937
2310003C23Rik	2310003C23Rik	-0.14638	0.295972	0.800096					Gm42868	0.393475		Gm6592	0.590608
2310003F16Rik	2310003F16Rik	-0.135156	0.332564	0.817475					Gm43466	0.637969		Gm5751	0.258438
2310003H01Rik	2310003H01Rik	0.443705	0.060355	0.508128					Gm12490	0.523774		Gm14510	0.652452
2310003L22Rik	2310003L22Rik	-0.136727	0.359882	0.832571					Gm16160	0.61593		Gm14863	0.251376
2310004I24Rik	2310004I24Rik	-0.38916	0.0382738	0.442075					Gm42682	0.379827		Srpx	0.124179
2310004N24Rik	2310004N24Rik	0.00956932	0.982807	0.996819					Ampd1	0.414309		Gm4984	0.41778
2310005A03Rik	2310005A03Rik	0	1	1					Bcl2l15	0.120393		Gm5073	0.643127
2310005G13Rik	2310005G13Rik	1.79769e+308	0.0896325	1					Gm15602	0.643612		Gm9083	0.423318
2310007B03Rik	2310007B03Rik	0	1	1					4930509H03Rik	0.643612		Gm6938	0.528818
2310007L24Rik	2310007L24Rik	0	1	1					Gm43585	0.415592		Gm14541	0.41778
2310008H04Rik	2310008H04Rik	-0.479869	0.180201	0.705237					Gm43846	0.465204		Gm15008	0.529212
2310008H09Rik	2310008H09Rik	0.313046	0.181135	0.705647					Tmigd3	0.230511		Atp1b4	0.423318
2310009A05Rik	2310009A05Rik	0.591765	0.0625679	0.514159					Gm43709	0.637969		Gm14551	0.652452
2310009B15Rik	2310009B15Rik	0.0864348	0.845797	0.974522					Gm38244	0.645042		Gm14608	0.643127
2310010M20Rik	2310010M20Rik	0.704632	0.566941	1					Olfr266	0.643612		Gm6480	0.652452
2310011J03Rik	2310011J03Rik	0.202924	0.429775	0.862753					Gm9857	0.640777		Gm14648	0.291399
2310014F07Rik	2310014F07Rik	1.79769e+308	0.183567	1					Gm43221	0.590842		Gpr119	0.643127
2310014H01Rik	2310014H01Rik	-0.1491	0.63174	0.932622					Gm42516	0.637969		Fsip2l	0.478263
2310014L17Rik	2310014L17Rik	-0.998455	0.129058	1					Gm4859	0.589292		Olfr1323	0.650555
2310015A10Rik	2310015A10Rik	0.163561	0.417119	0.857566					Amy2a1	0.645042		Gm14630	0.650555
2310015B20Rik	2310015B20Rik	1.79769e+308	0.171143	1					Gm17954	0.119838		Gm26351	0.652452
2310015D24Rik	2310015D24Rik	0.702163	0.686622	1					Gm42891	0.1423		Gm14664	0.182542
2310016C08Rik	2310016C08Rik	-0.0362802	0.921233	0.986703					Gm42929	0.31867		Gm5391	0.175199
2310016M24Rik	2310016M24Rik	-0.271161	0.0637676	0.516866					Gm43608	0.580273		Fmr1nb	0.0918768
2310021P13Rik	2310021P13Rik	0.153681	0.159716	0.687798					Gm42777	0.38496		Fate1	0.416408
2310022A10Rik	2310022A10Rik	-0.0573444	0.805109	0.968922					Gm43158	0.640777		Xlr5b	0.643127
2310022B05Rik	2310022B05Rik	-0.122852	0.355928	0.831371					Gm4609	0.431839		Xlr5c	0.643127
2310028H24Rik	2310028H24Rik	-0.151377	0.168853	0.69715					Gm35065	0.473049		Gm18336	0.362663
2310028O11Rik	2310028O11Rik	0.0527437	0.651392	0.934375					Gm15400	0.645042		Gm37741	0.643127
2310030A07Rik	2310030A07Rik	0	1	1					Gm9379	0.645042		Srpk3	0.00900425
2310030G06Rik	2310030G06Rik	-0.244649	0.522776	0.906198					Gm18916	0.643612		Gm25520	0.643127
2310030N02Rik	2310030N02Rik	-0.250162	0.32796	0.816173					Arsj	0.00733438		Fam220-ps	0.371695
2310033E01Rik	2310033E01Rik	-1.79769e+308	0.413059	1					Gm43327	0.0525888		Gm15063	0.626224
2310033P09Rik	2310033P09Rik	-0.0188824	0.934338	0.987154					Gm20568	0.229193		Gm14739	0.643127
2310034C09Rik	2310034C09Rik	0	1	1					Gm43011	0.257665		Gm6964	0.650555
2310034G01Rik	2310034G01Rik	0.19301	0.818157	1					Gm15551	0.376654		Mageb4	0.643127
2310034O05Rik	2310034O05Rik	-0.294696	0.838532	1					Gm42974	0.637969		Gm14776	0.0557279
2310035C23Rik	2310035C23Rik	0.0683612	0.536783	0.91028					6330410L21Rik	0.155554		Gm16412	0.652452
2310035K24Rik	2310035K24Rik	-0.257417	0.284697	0.79433					Cfi	0.637969		Gm7108	0.643127
2310036O22Rik	2310036O22Rik	-0.177444	0.206968	0.728504					Gm42837	0.504789		Gm14788	0.652452
2310037I24Rik	2310037I24Rik	0.072796	0.660141	0.935507					Gm36520	0.526546		Gm14798	0.650555
2310039H08Rik	2310039H08Rik	0.00730408	0.98915	0.997819					Gm43351	0.705792		Gm14810	0.478263
2310040G24Rik	2310040G24Rik	-0.90067	0.184863	0.708333					Gm42873	0.70024		Gm27554	0.447705
2310042D19Rik	2310042D19Rik	0.661091	0.108969	1					Gm44361	0.414309		Gm14808	0.618383
2310042E22Rik	2310042E22Rik	3.02649	0.0370202	1					Gm42807	0.645042		Awat2	0.0563007
2310043J07Rik	2310043J07Rik	0	1	1					Gm43430	0.409078		P2ry4	0.180597
2310043L19Rik	2310043L19Rik	-1.79769e+308	0.146043	1					Gm43602	0.117309		Gm14842	0.652452
2310044G17Rik	2310044G17Rik	0.313812	0.00429649	0.201211					Gm4861	0.494813		Gm6184	0.652452
2310044H10Rik	2310044H10Rik	-0.261397	0.0168244	0.345415					Gm30946	0.643612		Gm5125	0.652452
2310045N01Rik	2310045N01Rik	-0.580922	0.035834	0.435189					Gm43403	0.170905		Gm14837	0.175855
2310046A06Rik	2310046A06Rik	0.0943588	0.567783	0.917763					Gm5105	0.467945		Pabpc1l2b-ps	0.652452
2310046K01Rik	2310046K01Rik	-0.162627	0.684754	0.941212					0610031O16Rik	0.643612		Gm3928	0.646819
2310046O06Rik	2310046O06Rik	-0.108274	0.483856	0.889554					Adh6a	0.643612		Tsix	0.52619
2310047B19Rik	2310047B19Rik	4.41e-05	0.999829	0.999913					4930425O10Rik	0.511832		Gm9670	0.251404
2310047M10Rik	2310047M10Rik	-0.0979146	0.559803	0.916589					Gm2451	0.0863213		Gm3943	0.548162
2310050B05Rik	2310050B05Rik	-1.27655	0.762624	0.958362					Gm43826	0.409078		Gm6292	0.650555
2310050C09Rik	2310050C09Rik	0	1	1					Gm24457	0.530037		Rpl30-ps9	0.652452
2310057J16Rik	2310057J16Rik	0.0471674	0.815004	0.970866					Gm42704	0.645042		Gm14834	0.650555
2310057J18Rik	2310057J18Rik	-1.79769e+308	0.0681178	1					Gm42706	0.755681		Gpr174	0.0293866
2310057M21Rik	2310057M21Rik	0.105275	0.509616	0.901919					Gm24406	0.540595		4933401B06Rik	0.652452
2310057N15Rik	2310057N15Rik	0	1	1					Clca3a1	0.114027		Tent5d	0.529822
2310061C15Rik	2310061C15Rik	0.0895801	0.64423	0.934375					Clca3a2	0.298834		Gm44593	0.0332426
2310061I04Rik	2310061I04Rik	0.243135	0.0972566	0.604954					Clca1	0.113044		Gm45194	0.650555
2310061J03Rik	2310061J03Rik	0.189243	0.826188	0.972191					Gm10287	0.324607		Satl1	0.416408
2310061N02Rik	2310061N02Rik	0	1	1					Gm42949	0.637969		Gm14939	0.643127
2310065F04Rik	2310065F04Rik	-1.88267	0.271628	1					Gm2860	0.643612		Gm16373	0.44454
2310067B10Rik	2310067B10Rik	0.011448	0.926826	0.986703					Gm42967	0.340308		H2ab3	0.41974
2310068J16Rik	2310068J16Rik	1.79769e+308	0.126391	1					Gm42710	0.643612		Gm14931	0.643127
2310069B03Rik	2310069B03Rik	0	1	1					1700012D16Rik	0.643612		Gm5648	0.167116
2310069G16Rik	2310069G16Rik	0.402897	0.589654	0.92335					Gm42611	0.522622		Gm2411	0.41778
2310079F23Rik	2310079F23Rik	0.47636	0.048645	0.475389					Gm11805	0.409078		Mdm4-ps	0.652452
2310079G19Rik	2310079G19Rik	0	1	1					4930430E12Rik	0.755681		Gm14983	0.650555
2400001E08Rik	2400001E08Rik	-0.0339903	0.807182	0.968922					Gm11814	0.307313		Tnmd	0.0206878
2400003C14Rik	2400003C14Rik	0.164441	0.155038	0.684022					n-TSaga9	0.645042		Xkrx	0.00788703
2410001C21Rik	2410001C21Rik	-0.0828995	0.480216	0.886605					Rps11-ps3	0.645042		Gm23124	0.469626
2410002F23Rik	2410002F23Rik	0.00441641	0.975364	0.995089					Gm11830	0.643612		Gm10344	0.182542
2410002I01Rik	2410002I01Rik	0.0462072	0.817282	0.97087					Gm11824	0.753421		Nxf7	0.000123353
2410002O22Rik	2410002O22Rik	0.0232159	0.847167	0.974522					Gm11838	0.577778		Nxf3	0.458716
2410003K15Rik	2410003K15Rik	-0.361648	0.165685	0.694505					Gm11869	0.527937		Gm6275	0.376473
2410004A20Rik	2410004A20Rik	1.79769e+308	0.0896325	1					Gm11860	0.637969		Tmsb15l	0.174437
2410004B18Rik	2410004B18Rik	-0.0821923	0.663502	0.936334					Gm12353	0.326895		Nrk	0.386344
2410004I01Rik	2410004I01Rik	-0.293817	0.803497	1					Slc7a13	0.643612		Gm24380	0.652452
2410004N09Rik	2410004N09Rik	0.0323994	0.934368	0.987154					Atp6v0d2	0.414309		Chrdl1	0.000832619
2410004P03Rik	2410004P03Rik	-0.296619	0.651412	1					Gm11872	0.0582062		Gm25097	0.643127
2410006H16Rik	2410006H16Rik	0.397919	0.0934834	0.595831					Gm11916	0.645042		Gm24627	0.218247
2410007B07Rik	2410007B07Rik	0	1	1					Gm12753	0.637969		Il13ra2	0.310096
2410012M07Rik	2410012M07Rik	0	1	1					Gm12390	0.637969		Gm15138	0.577357
2410015M20Rik	2410015M20Rik	0.0567006	0.707923	0.947135					Gm17167	0.382216		Rpl21-ps15	0.0984486
2410016O06Rik	2410016O06Rik	-0.377121	0.0905194	0.589921					Gm13301	0.643612		Cldn34b2	0.41778
2410017I17Rik	2410017I17Rik	-0.0636953	0.918468	1					Gm17081	0.643612		Phex	0.00135408
2410017P09Rik	2410017P09Rik	0.111388	0.648083	0.934375					Gm10599	0.263242		Gm24281	0.652452
2410018L13Rik	2410018L13Rik	-0.54927	0.191024	0.714435					Ccl21a	0.0323214		Gm5764	0.652452
2410018M08Rik	2410018M08Rik	0.193622	0.265876	0.781112					Sit1	0.643612		Gm15186	0.0907251
2410022L05Rik	2410022L05Rik	-0.175012	0.283888	0.793768					Gm25262	0.324756		Rs1	0.0547593
2410042D21Rik	2410042D21Rik	0.193689	0.269293	0.782603					Olfr70	0.155414		Cltrn	0.173945
2410057H14Rik	2410057H14Rik	1.79769e+308	0.183539	1					Gm12503	0.397241		Asb11	0.00895658
2410066E13Rik	2410066E13Rik	0.199365	0.114881	0.633082					4930517J16Rik	0.0341189		Asb9	0.650555
2410075B13Rik	2410075B13Rik	-0.19443	0.546092	0.910859					Gm568	0.643612		Gm15226	0.643127
2410076I21Rik	2410076I21Rik	-1.79769e+308	0.376779	1					Acnat2	0.325415		Gm15238	0.547544
2410088K16Rik	2410088K16Rik	0	1	1					C630028M04Rik	0.645042		Gm27980	0.647754
2410089E03Rik	2410089E03Rik	0.327447	0.00471433	0.208805					Toporsl	0.643612		G530011O06Rik	4.29547e-07
2410091C18Rik	2410091C18Rik	0.217704	0.112057	0.63004					Cct3-ps1	0.645042		Gm15726	0.201644
2410114N07Rik	2410114N07Rik	0	1	1					Gm12511	0.127237		Gm8826	0.538492
2410127L17Rik	2410127L17Rik	-0.534157	0.0795741	0.561322					Gm12519	0.645042		Gm18822	0.300407
2410131K14Rik	2410131K14Rik	0.120643	0.5337	0.909273					Gm22952	0.522881		C230057A21Rik	0.643127
2410137F16Rik	2410137F16Rik	0.190823	0.704924	0.946425					Gm12538	0.755681		Gm37647	0.705524
2410137M14Rik	2410137M14Rik	2.04566	0.18032	1					Gm12526	0.637969		Gm38001	0.652452
2410141K09Rik	2410141K09Rik	0	1	1					Gm12580	0.263242		Fabp4	0.15798
2500003M10Rik	2500003M10Rik	0.0240538	0.81891	0.971329					Olfr267	0.755525		A930014E01Rik	0.650555
2500004C02Rik	2500004C02Rik	-0.0197016	0.925534	0.986703					Shoc1	0.188052		Gm38364	0.410108
2510002D24Rik	2510002D24Rik	-0.399188	0.0446343	0.46312					Gm12527	0.637969		Car3	0.0525297
2510003D18Rik	2510003D18Rik	1.79769e+308	0.183567	1					Gm12542	0.16108		Gm9733	0.652452
2510003E04Rik	2510003E04Rik	-0.0287588	0.778338	0.961662					Mup18	0.637969		Sirpb1b	0.271085
2510006D16Rik	2510006D16Rik	-0.364076	0.0266099	0.400493					Rnf183	0.408715		Gm5150	0.652452
2510009E07Rik	2510009E07Rik	-0.0827064	0.475614	0.884733					Tnfsf8	0.596722		Gm23441	0.268658
2510012J08Rik	2510012J08Rik	0.79942	2.95e-05	0.00963349					Gm11224	0.118639		Cypt12	0.753202
2510039O18Rik	2510039O18Rik	-0.00225794	0.989643	0.997819					Gm11240	0.637969		Gm23686	0.652452
2510049J12Rik	2510049J12Rik	-0.688758	0.378916	1					Gm11263	0.695745		Dnajc5b	0.476501
2600006L11Rik	2600006L11Rik	0	1	1					Gm11413	0.0991431		1700064H15Rik	0.399571
2610001J05Rik	2610001J05Rik	0.0455206	0.74614	0.954975					Gm12551	0.643612		Gm18864	0.364432
2610002D18Rik	2610002D18Rik	0.0265494	0.978041	1					Gm12600	0.327031		Cpa3	0.312187
2610002I17Rik	2610002I17Rik	-0.0670742	0.765514	0.958526					Gm12657	0.381617		Gm5842	0.652452
2610002J02Rik	2610002J02Rik	-0.0285107	0.906519	0.985205					Gm12694	0.637969		Gm37573	0.552636
2610002M06Rik	2610002M06Rik	0.0984742	0.3698	0.837523					Cyp2j8	0.755474		Spata16	0.535029
2610005L07Rik	2610005L07Rik	0.328811	0.153835	0.683389					Gm12695	0.111319		Slc2a2	0.262046
2610008E11Rik	2610008E11Rik	0.205292	0.116207	0.633969					Gm12691	0.0419512		Gm37965	0.404299
2610015P09Rik	2610015P09Rik	0.393684	0.121757	0.642829					Gm12852	0.465204		Mannr	0.34275
2610017I09Rik	2610017I09Rik	0.071874	0.619418	0.930745					Gm12724	0.645042		1600017P15Rik	0.643127
2610018G03Rik	2610018G03Rik	0.153662	0.655721	0.934375					Gm12869	0.645042		Gm15462	0.428453
2610019F03Rik	2610019F03Rik	0.0179996	0.912732	0.985673					Gm23138	0.637969		4933429H19Rik	0.647754
2610020C07Rik	2610020C07Rik	-0.787737	0.462498	0.879366					Gm12749	0.508251		Mir7008	0.650555
2610020H08Rik	2610020H08Rik	1.46852	0.0651367	1					Gm12811	0.643612		Gm36990	0.263945
2610021K21Rik	2610021K21Rik	-1.29709	0.308568	1					Gm12816	0.645042		Kcnmb3	0.754794
2610024G14Rik	2610024G14Rik	0.0245769	0.884739	0.98184					Foxd2	0.327046		4930431L21Rik	0.5457
2610027L16Rik	2610027L16Rik	0.138203	0.519284	0.904315					Cyp4a12b	0.511832		Gm43077	0.373207
2610028E06Rik	2610028E06Rik	-1.29815	0.471161	1					Cyp4b1-ps2	0.637969		Gm34599	0.652452
2610028H24Rik	2610028H24Rik	0	1	1					Gm12848	0.410116		Trpc3	5.46899e-05
2610029G23Rik	2610029G23Rik	-0.114031	0.53242	0.909273					Kncn	0.00366914		Gm43488	0.0580837
2610029I01Rik	2610029I01Rik	0.117143	0.438548	0.869152					Dmbx1	0.310892		Gm42923	0.221764
2610034B18Rik	2610034B18Rik	-0.371224	0.0645421	0.519548					Llph-ps1	0.390946		Gm43484	0.529822
2610034M16Rik	2610034M16Rik	-0.533279	0.0178542	0.350392					Gm12953	0.643612		Gm43820	0.305183
2610035D17Rik	2610035D17Rik	0.125762	0.473471	0.883967					Gm12994	0.645042		Gm43414	0.225706
2610037D02Rik	2610037D02Rik	1.79769e+308	0.183567	1					Best4-ps	0.755681		Gm43821	0.478263
2610039C10Rik	2610039C10Rik	0.0346646	0.915219	0.986229					Gm22980	0.535741		Gm22043	0.609816
2610044O15Rik	2610044O15Rik	-0.283348	0.113329	0.631246					2610528J11Rik	0.643612		Gm42436	0.470294
2610100L16Rik	2610100L16Rik	0.253204	0.326397	0.814679					Gm12853	0.493816		Platr4	0.652452
2610101N10Rik	2610101N10Rik	0.115768	0.293685	0.79928					Gm12866	0.643612		Gm29739	0.507689
2610109H07Rik	2610109H07Rik	-1.88358	0.271398	1					Mir1957a	0.496837		Gm38124	0.0641043
2610203C20Rik	2610203C20Rik	0.0236273	0.869667	0.978226					Gm12867	0.0330368		Gm37498	0.263945
2610203C22Rik	2610203C22Rik	-0.781954	0.807947	1					Gm12956	0.539208		Gm37199	0.652452
2610204G22Rik	2610204G22Rik	0.0397413	0.970629	1					Gm12955	0.281582		Gm37548	0.261664
2610206C17Rik	2610206C17Rik	1.70346	0.276669	1					Rnu6-ps2	0.530739		Gm38247	0.538875
2610301B20Rik	2610301B20Rik	-0.0638876	0.599073	0.925788					Guca2a	0.382216		C130089K02Rik	0.643127
2610301G19Rik	2610301G19Rik	0.176161	0.150321	0.680045					Slfnl1	0.674807		Gm37202	0.643127
2610305D13Rik	2610305D13Rik	1.1601	0.150702	1					Gm12923	0.645042		Gm37170	0.643127
2610306M01Rik	2610306M01Rik	-0.474885	0.0669124	0.52633					Bmp8a	0.530739		Olfr1398-ps1	0.652452
2610318N02Rik	2610318N02Rik	0.704636	0.744061	1					Oxct2a	0.698003		Gm38098	0.536117
2610507B11Rik	2610507B11Rik	-0.069542	0.492807	0.893563					Gm12917	0.450772		Gm2447	0.100108
2610507I01Rik	2610507I01Rik	-0.168547	0.298275	0.801412					Gm12944	0.32858		Gm42901	0.0681368
2610524H06Rik	2610524H06Rik	-0.0527468	0.807909	0.96914					Gm25600	0.324368		Gm43471	0.650555
2610528A11Rik	2610528A11Rik	-0.292065	0.839954	1					Gjb3	0.214649		Gm30735	0.497623
2610528E23Rik	2610528E23Rik	0.823365	0.00102398	0.0970143					Mir7016	0.660069		Gm10727	0.0284623
2610528J11Rik	2610528J11Rik	0	1	1					E330017L17Rik	0.370841		Gm42609	0.650555
2700007P21Rik	2700007P21Rik	0.0396806	0.767393	0.958526					Gm12971	0.170762		Gm42607	0.754794
2700023E23Rik	2700023E23Rik	0.49709	0.160468	0.687861					Gm12972	0.645042		Gm42842	0.643127
2700029M09Rik	2700029M09Rik	-0.0738917	0.582816	0.921939					Gm12962	0.523774		Gm42843	0.469626
2700046A07Rik	2700046A07Rik	-1.14961	0.330272	1					Gm12981	0.539208		Tm4sf4	0.652452
2700046G09Rik	2700046G09Rik	1.38811	0.00125829	0.109606					Gm12974	0.637969		Gm16016	0.652452
2700049A03Rik	2700049A03Rik	0.208851	0.457252	0.876404					Catsper4	0.645042		Gm9645	0.650555
2700050L05Rik	2700050L05Rik	0.103802	0.470067	0.883232					Gm23106	0.643612		Gm40055	0.393252
2700060E02Rik	2700060E02Rik	0.0434228	0.771242	0.959353					Gm24362	0.637969		1700007F19Rik	0.00972816
2700062C07Rik	2700062C07Rik	-0.588032	0.019484	0.355939					Rpl31-ps10	0.280028		AU022133	0.596314
2700078E11Rik	2700078E11Rik	0.156741	0.163135	0.69026					Gm13012	0.637969		4930593A02Rik	0.0503588
2700078K21Rik	2700078K21Rik	-0.115184	0.443355	0.869802					Pla2g2a	0.645042		A930028O11Rik	0.254155
2700081O15Rik	2700081O15Rik	0	1	1					Pla2g2e	0.465204		Gm37589	0.327547
2700086A05Rik	2700086A05Rik	0	1	1					Rnf186	0.637969		Gm37035	0.307575
2700089E24Rik	2700089E24Rik	0.0523392	0.613086	0.929261					Ccnd3-ps	0.597949		Gpr149	0.00217336
2700090O03Rik	2700090O03Rik	0.263117	0.347343	0.82787					Pax7	0.472537		Gm9701	0.643127
2700094K13Rik	2700094K13Rik	-0.0395246	0.883216	0.980968					C630004L07Rik	0.335665		Gm34240	0.643127
2700097O09Rik	2700097O09Rik	0.297486	0.278072	0.789019					Gm13074	0.645042		Strit1	0.0070338
2700099C18Rik	2700099C18Rik	1.42081	0.0192094	0.355348					Tmem51os1	0.224318		Vmn2r2	0.469626
2810001G20Rik	2810001G20Rik	-0.405289	0.074253	0.548439					Gm13052	0.509058		Vmn2r5	0.478263
2810002D19Rik	2810002D19Rik	-0.0622277	0.848848	0.974522					Gm13082	0.0721963		Vmn2r7	0.643127
2810002N01Rik	2810002N01Rik	0.361222	0.0252221	0.393758					1700012P22Rik	0.637969		Gm37359	0.091616
2810004N23Rik	2810004N23Rik	-0.222155	0.292672	0.798341					Gm13234	0.637969		Shox2	0.0721928
2810006K23Rik	2810006K23Rik	-0.000401984	0.998746	0.999598					Gm13243	0.694626		Gm8565	0.416408
2810007J24Rik	2810007J24Rik	0	1	1					Gm13238	0.592157		4930509J09Rik	0.538492
2810008D09Rik	2810008D09Rik	-0.0461338	0.832322	0.972191					Gm13246	0.643612		Gm37672	0.400948
2810008M24Rik	2810008M24Rik	-0.135598	0.280624	0.791307					Zfp986	0.266266		Gm37973	0.41778
2810021B07Rik	2810021B07Rik	0.313603	0.140808	0.668829					Gm13035	0.637969		Gm37892	0.306492
2810021J22Rik	2810021J22Rik	0.395176	0.0384618	0.442075					Gm13245	0.643612		Gm29808	0.650555
2810025M15Rik	2810025M15Rik	-0.028628	0.936659	0.987843					Zfp981	0.326446		Gm43348	0.650555
2810030E01Rik	2810030E01Rik	0.098908	0.650729	0.934375					Gm13237	0.637969		Rbm46os	0.650555
2810032G03Rik	2810032G03Rik	-0.223544	0.29375	0.79928					Gm20760	0.530739		Fgg	0.502595
2810046L04Rik	2810046L04Rik	0.312589	0.0479147	0.472213					4933438K21Rik	0.637969		Gm36981	0.41778
2810047C21Rik1	2810047C21Rik1	-0.0176826	0.976858	1					Gm13073	0.643612		1700036G14Rik	0.35336
2810055F11Rik	2810055F11Rik	0.239533	0.565067	0.917164					Gm13070	0.641484		4933425M03Rik	0.318589
2810055G20Rik	2810055G20Rik	1.11707	0.0983617	1					Gm13067	0.643612		Gm37855	0.41778
2810403A07Rik	2810403A07Rik	0.153837	0.194682	0.717065					Rps15a-ps3	0.694626		Ntrk1	9.50371e-08
2810403D21Rik	2810403D21Rik	1.70586	0.275993	1					Uts2	0.713953		Mir3093	0.325401
2810405F15Rik	2810405F15Rik	-0.29619	0.517211	0.903558					Gm13090	0.637969		Gm21956	0.643127
2810405K02Rik	2810405K02Rik	-0.18776	0.116069	0.633931					4930589P08Rik	0.645042		Bglap2	0.652452
2810407C02Rik	2810407C02Rik	0.0242981	0.811711	0.969975					Hes2	0.161067		Gm6821	0.174437
2810408A11Rik	2810408A11Rik	0.703541	0.567542	1					Gm16333	0.0607265		Bglap	0.534283
2810408I11Rik	2810408I11Rik	0.708467	0.683959	1					Gm13171	0.637969		Gm42814	0.184899
2810408M09Rik	2810408M09Rik	-0.013254	0.940255	0.988544					Gm22991	0.645042		Gm16069	0.436213
2810410L24Rik	2810410L24Rik	-0.14452	0.827361	1					Gm13648	0.643612		Lenep	0.470315
2810417H13Rik	2810417H13Rik	1.79769e+308	0.0664081	1					Gm47252	0.415592		Mir7669	0.478263
2810422J05Rik	2810422J05Rik	0.0628492	0.707442	0.947009					Gm43219	0.643612		Gm45477	0.41778
2810422O20Rik	2810422O20Rik	0.289003	0.33493	0.818478					Gm15730	0.645042		S100a14	0.333028
2810428I15Rik	2810428I15Rik	-0.394219	0.0193366	0.355348					Gm42686	0.258515		S100a3	0.124759
2810429I04Rik	2810429I04Rik	-0.874344	0.512123	1					Gm15611	0.526546		S100a5	0.423318
2810432D09Rik	2810432D09Rik	0.2376	0.294066	0.799482					Gm42447	0.705792		Gm19739	0.538875
2810432L12Rik	2810432L12Rik	0.0587317	0.620423	0.930745					Gm43663	0.465204		S100a7a	0.133212
2810433D01Rik	2810433D01Rik	0.950841	0.32189	1					4930519H02Rik	0.465204		S100a8	0.0841194
2810442I21Rik	2810442I21Rik	-0.297963	0.884169	1					Gm43491	0.645042		S100a9	0.125986
2810442N19Rik	2810442N19Rik	0.443396	0.849267	1					Gm8991	0.14177		Sprr2i	0.643127
2810453I06Rik	2810453I06Rik	0.0549219	0.701206	0.945564					Gm29254	0.645042		Sprr1a	0.220661
2810454H06Rik	2810454H06Rik	0.702222	0.322999	1					Gm18830	0.459851		Gm18432	0.643127
2810459M11Rik	2810459M11Rik	0.511434	0.00932886	0.291312					Gm15719	0.60783		Flg	0.643127
2810474O19Rik	2810474O19Rik	0.269976	0.11311	0.631246					Gm15715	0.637969		Them5	0.387813
2900002K06Rik	2900002K06Rik	1.08993	0.480848	1					Gm42509	0.526546		Gm42464	0.114259
2900005J15Rik	2900005J15Rik	0.468495	0.243899	0.762422					Gm9836	0.121285		Gm43774	0.476501
2900006K08Rik	2900006K08Rik	0.406079	0.417701	0.857566					Galntl5	0.637969		Gm15234	0.469626
2900010M23Rik	2900010M23Rik	0.0545794	0.693118	0.943642					Cct8l1	0.392065		A730011C13Rik	0.0991059
2900011O08Rik	2900011O08Rik	-0.0509907	0.616783	0.930695					Gm21698	0.643612		Gm128	0.211539
2900026A02Rik	2900026A02Rik	-0.0796057	0.518852	0.904315					Gm1979	0.670335		Gm42578	0.643127
2900041M22Rik	2900041M22Rik	0.819848	0.241538	1					Gm7347	0.70024		Hmgb1-ps5	0.41778
2900052N01Rik	2900052N01Rik	0.0392294	0.761286	0.95809					5031410I06Rik	0.637969		Adamtsl4	5.88923e-13
2900053A13Rik	2900053A13Rik	-0.396011	0.014061	0.326579					Gm5129	0.643612		Gm43436	0.650555
2900056M20Rik	2900056M20Rik	0.017665	0.893057	0.982709					Gm42450	0.637969		Gm43554	0.518354
2900060B14Rik	2900060B14Rik	1.79769e+308	0.19586	1					Gm4961	0.441565		Gm22027	0.10223
2900064A13Rik	2900064A13Rik	0.251823	0.030639	0.415711					Mir1960	0.637969		Gm20633	0.00204507
2900073G15Rik	2900073G15Rik	-0.0718225	0.655258	0.934375					Gm42764	0.533739		Gm42743	0.24837
2900079G21Rik	2900079G21Rik	-0.599395	0.569867	0.918351					Gm36840	0.645042		Pafah1b1-ps1	0.650555
2900092C05Rik	2900092C05Rik	-1.79769e+308	0.0636271	1					Gm43313	0.694626		Gm21960	0.617691
2900092D14Rik	2900092D14Rik	0.159706	0.331436	0.817475					Gm43850	0.207383		Hjv	0.000997642
2900092E17Rik	2900092E17Rik	0.396297	0.00685264	0.253605					Gm43105	0.148869		Gm42782	0.399127
2900093L17Rik	2900093L17Rik	-1.79769e+308	0.0999738	1					Psapl1	0.470415		Gm12427	0.530649
2900097C17Rik	2900097C17Rik	-0.154525	0.202712	0.724065					Stk32b	0.0272528		Hao2	0.681137
3000002C10Rik	3000002C10Rik	0.111768	0.778019	0.961662					Clnkos	0.520659		Vtcn1	0.0652239
3010026O09Rik	3010026O09Rik	-0.485674	0.0204547	0.364098					Gm5298	0.519124		Gm43465	0.643127
3110001D03Rik	3110001D03Rik	-0.0715249	0.665646	0.937029					Gm20156	0.645042		Gm12486	0.652452
3110001I22Rik	3110001I22Rik	0.288645	0.685126	0.941212					6030400A10Rik	0.0350438		Cd2	0.0461827
3110002H16Rik	3110002H16Rik	0.114728	0.599432	0.925788					Gm42555	0.263242		Casq2	0.00106543
3110003A17Rik	3110003A17Rik	0.075345	0.742073	0.953793					Gm43504	0.645042		Gm43241	0.652452
3110007F17Rik	3110007F17Rik	-0.0560046	0.87078	0.978778					Gm29036	0.643612		A230001M10Rik	1.65966e-05
3110009E18Rik	3110009E18Rik	-0.829199	0.348747	0.828394					4930449I04Rik	0.616295		Nr1h5	0.650555
3110021A11Rik	3110021A11Rik	0.707225	0.684484	1					Gm7931	0.485353		Syt6	0.0161704
3110035E14Rik	3110035E14Rik	-0.00123031	0.990696	0.997983					Gm43426	0.637969		Gm15472	0.650555
3110039I08Rik	3110039I08Rik	-0.87669	0.352602	0.830253					Gm42768	0.637969		Gm5546	0.157182
3110039M20Rik	3110039M20Rik	0.359029	0.203784	0.724917					Gm42772	0.209458		Gm9273	0.643127
3110040N11Rik	3110040N11Rik	0.109025	0.670758	0.937688					Gm43670	0.643612		A530041M06Rik	0.433582
3110043O21Rik	3110043O21Rik	0.154939	0.278879	0.789905					2900064K03Rik	0.637969		Gm43582	0.459068
3110045C21Rik	3110045C21Rik	0.120209	0.874185	0.979346					Gm7205	0.645042		Tafa3	0.456164
3110047P20Rik	3110047P20Rik	0.036833	0.743867	0.954211					Gm42617	0.645042		Ppm1j	0.39425
3110052M02Rik	3110052M02Rik	0.375935	0.02339	0.379644					n-R5s171	0.640777		Chil5	0.322203
3110056O03Rik	3110056O03Rik	0.132783	0.41894	0.858108					Gm15820	0.645042		Gm4248	0.652452
3110057O12Rik	3110057O12Rik	0.173031	0.39405	0.847506					Gm42634	0.645042		Chil6	0.469626
3110062M04Rik	3110062M04Rik	0.422518	0.244318	0.762439					Gm42481	0.643612		2010016I18Rik	0.652452
3110070M22Rik	3110070M22Rik	0.897015	0.224754	0.747594					Gm42478	0.643612		Cym	0.312031
3110079O15Rik	3110079O15Rik	0	1	1					G6pd2	0.645042		Prok1	0.208009
3110082D06Rik	3110082D06Rik	-0.0313749	0.905995	1					Gm43237	0.288624		Gm10961	0.621457
3110082I17Rik	3110082I17Rik	-0.276823	0.31527	0.811818					Dthd1	0.0739234		Gm43745	0.343594
3110099E03Rik	3110099E03Rik	-0.0346156	0.96832	1					Gm43840	0.643612		Gm12498	0.650555
3200002M19Rik	3200002M19Rik	-0.270997	0.37569	0.839954					Gm43837	0.637969		Gnat2	0.149781
3230401D17Rik	3230401D17Rik	0.102288	0.710575	0.947652					AC161757.1	0.645042		1700010K24Rik	0.330437
3300002I08Rik	3300002I08Rik	0.20527	0.760413	0.95809					Gm43311	0.0682725		Mybphl	0.452527
3425401B19Rik	3425401B19Rik	-3.4686	0.028768	1					Gm42648	0.705792		Gm37859	0.200581
3632451O06Rik	3632451O06Rik	-0.0842734	0.562925	0.917095					Gm43769	0.645042		Aknad1	0.306492
3632454L22Rik	3632454L22Rik	-1.64417	0.0477077	1					Gm16273	0.637969		Slc25a54	0.469626
3830403N18Rik	3830403N18Rik	0.799744	0.332919	1					C530043K16Rik	0.645042		Gm43405	0.643127
3830406C13Rik	3830406C13Rik	0.238414	0.115366	0.633581					Gm43698	0.530739		5330425B07Rik	0.141321
3830408C21Rik	3830408C21Rik	0.569885	0.0607874	0.509855					Gm42466	0.637969		Gm26544	0.404446
3830417A13Rik	3830417A13Rik	0	1	1					Grxcr1	0.637969		Gm31651	0.336784
3830431G21Rik	3830431G21Rik	-0.146144	0.755127	1					Gm15616	0.637969		Gpr88	0.00128618
3930402G23Rik	3930402G23Rik	-1.03476	0.33339	1					Gm43799	0.609607		Gm42940	0.0551865
4430402I18Rik	4430402I18Rik	0.496354	0.302052	0.806018					Gm43747	0.515029		1700061I17Rik	0.643127
4632411B12Rik	4632411B12Rik	0.128337	0.263427	0.779073					Gm42576	0.257876		Gm24811	0.650555
4632415K11Rik	4632415K11Rik	0.225083	0.323578	0.814363					Gm42803	0.643612		Gm42927	0.652452
4632415L05Rik	4632415L05Rik	-0.0448692	0.776035	0.960874					Apc-ps1	0.471257		Gm42928	0.347521
4632427E13Rik	4632427E13Rik	-1.2909	0.473642	1					Nmu	0.684421		4633401B06Rik	0.331967
4632428C04Rik	4632428C04Rik	1.49954	0.0598274	1					Arl9	0.242734		Gm4610	0.264727
4632428N05Rik	4632428N05Rik	-0.294093	0.0384852	0.442075					Hopxos	0.307453		Gm43744	0.476501
4632434I11Rik	4632434I11Rik	-0.0350792	0.967896	1					Tmprss11f	0.637969		Gm9369	0.643127
4732415M23Rik	4732415M23Rik	-1.51012	0.138124	0.665673					Gm7337	0.645042		A930036I15Rik	0.0458159
4732416N19Rik	4732416N19Rik	1.79769e+308	0.253636	1					Gm43431	0.470415		Gm43322	0.37244
4732418C07Rik	4732418C07Rik	-0.325872	0.0100012	0.295837					Gm43432	0.645042		Gm43765	0.531557
4732456N10Rik	4732456N10Rik	-1.79769e+308	0.216262	1					Mkrn1-ps1	0.307378		Gm43751	0.313773
4732471D19Rik	4732471D19Rik	-0.251448	0.344139	0.823238					Gm25758	0.637969		Gm42973	0.264727
4732471J01Rik	4732471J01Rik	0.506512	0.191424	0.714435					Gm43363	0.643612		Gm42972	0.379679
4732490B19Rik	4732490B19Rik	0	1	1					Afm	0.757579		Gm42969	0.652452
4831426I19Rik	4831426I19Rik	1.28637	0.106041	1					Ppbp	0.327215		Gm16238	0.643127
4831440E17Rik	4831440E17Rik	-0.298506	0.225719	0.747594					Cxcl2	0.637969		1500005C15Rik	0.753202
4832428D23Rik	4832428D23Rik	-0.69256	0.5814	1					Epgn	0.466246		Gm42587	0.652776
4833403I15Rik	4833403I15Rik	0.152656	0.888612	1					Gm19619	0.164068		Gm43211	0.643127
4833418N02Rik	4833418N02Rik	0.288818	0.754556	1					Gm28271	0.30605		Gm5855	0.643127
4833419F23Rik	4833419F23Rik	1.79769e+308	0.0499995	1					Gm43596	0.645042		Lef1os1	0.426026
4833420G17Rik	4833420G17Rik	0.290458	0.0249848	0.39237					Gm43040	0.643612		Gm42881	0.643127
4833422C13Rik	4833422C13Rik	0.0245905	0.962739	0.991677					Cxcl9	0.0271945		Gm42567	0.150887
4833422F24Rik	4833422F24Rik	0	1	1					Gm6450	0.637969		Gm6135	0.643127
4833423E24Rik	4833423E24Rik	0	1	1					Gm43144	0.637969		Gm30484	0.478677
4833424O15Rik	4833424O15Rik	0.218622	0.0653531	0.521677					Gm2861	0.1432		Gm43192	0.643127
4833427G06Rik	4833427G06Rik	0	1	1					Gm26363	0.670101		Gm6077	0.650555
4833428L15Rik	4833428L15Rik	0	1	1					Gm42690	0.18173		Gm43428	0.643127
4833439L19Rik	4833439L19Rik	-0.07861	0.498927	0.896829					Gm42987	0.552568		Gm5281	0.652452
4833442J19Rik	4833442J19Rik	0.169652	0.679727	0.939059					Gm42522	0.471738		4930599N24Rik	0.643127
4921501E09Rik	4921501E09Rik	-1.88326	0.5255	1					1700016H13Rik	0.470415		Gm43357	0.476501
4921504E06Rik	4921504E06Rik	0	1	1					Dspp	0.318451		Gm567	0.650555
4921506M07Rik	4921506M07Rik	0	1	1					Mepe	0.637969		Gm43691	0.652452
4921507P07Rik	4921507P07Rik	1.06519	0.0962356	1					Gm5870	0.266657		4930579F01Rik	0.652452
4921509C19Rik	4921509C19Rik	0	1	1					Gbp8	0.122117		Adh1	0.0291475
4921510H08Rik	4921510H08Rik	1.79769e+308	0.183567	1					Gm5987	0.637969		Gm43726	0.643127
4921511C20Rik	4921511C20Rik	0	1	1					Gm43422	0.0263474		Gm6057	0.643127
4921511H03Rik	4921511H03Rik	-1.29438	0.508138	1					Gm22557	0.645042		Gm43162	0.577214
4921511M17Rik,Gm10057	4921511M17Rik,Gm10057	0	1	1					Gm8152	0.111344		Stpg2	0.327391
4921513D23Rik	4921513D23Rik	-0.129584	0.210421	0.730673					Gm26692	0.643612		Gm24260	0.652452
4921513I03Rik	4921513I03Rik	-1.79769e+308	0.216262	1					Gm42778	0.171331		Gm15540	0.643127
4921515J06Rik	4921515J06Rik	-1.18975	0.0975117	1					Gm16019	0.339247		Gm43613	0.643127
4921517D21Rik	4921517D21Rik	0	1	1					Aym1	0.641484		Gm43612	0.150329
4921517D22Rik	4921517D22Rik	-1.79769e+308	0.0681178	1					Gm42797	0.101482		Gm43616	0.333028
4921517L17Rik	4921517L17Rik	-0.0158955	0.968537	0.993049					Gm22056	0.170993		Gm33651	4.06666e-05
4921523A10Rik	4921523A10Rik	0.0968683	0.943352	1					Gm17833	0.0418916		Gm6260	0.548996
4921524J17Rik	4921524J17Rik	0.435426	0.0826155	0.56891					4930519G04Rik	0.432483		Clca4c-ps	0.643127
4921524L21Rik	4921524L21Rik	0	1	1					Gm42903	0.598866		Gm16233	0.534283
4921528I01Rik	4921528I01Rik	-1.29806	0.471192	1					Gm14507	0.03228		Clca4a	0.519362
4921528O07Rik	4921528O07Rik	0	1	1					Gm26995	0.0741243		Col24a1	0.00156768
4921530D09Rik	4921530D09Rik	0.288405	0.754896	1					Gm28563	0.314032		Gm17501	0.0180526
4921530L18Rik	4921530L18Rik	-0.707578	0.52483	1					Gm15754	0.643612		Mcoln3	0.10805
4921530L21Rik	4921530L21Rik	1.79769e+308	0.0100044	1					Gm7538	0.465204		Mcoln2	0.404299
4921531C22Rik	4921531C22Rik	-0.185828	0.64274	0.934375					Gm16064	0.637969		Dnase2b	0.643127
4921533I20Rik	4921533I20Rik	0.212847	0.886151	1					Tbx3os2	0.464575		Gm43572	0.235215
4921536K21Rik	4921536K21Rik	-1.71267	0.0873545	1					Tbx5	0.637969		Gm25127	0.405483
4921539E11Rik	4921539E11Rik	-0.0750125	0.981473	1					Gm38554	0.637969		Gm5149	0.519362
4922501C03Rik	4922501C03Rik	0.053015	0.785898	0.96402					Gm42654	0.637969		Ifi44l	0.650555
4922501L14Rik	4922501L14Rik	-0.540279	0.0560854	0.499978					Gm43420	0.637969		Gm43618	0.465667
4922502D21Rik	4922502D21Rik	0	1	1					Hpd	0.260243		Gipc2	0.0116686
4922505E12Rik	4922505E12Rik	-1.79769e+308	0.146043	1					Rpl31-ps6	0.645042		Nexn	0.000215329
4922505G16Rik	4922505G16Rik	0.964916	0.463855	1					Gm43133	0.529041		Gm43185	0.0809762
4930402F06Rik	4930402F06Rik	0	1	1					Gm24840	0.645042		Rpl29-ps1	0.647754
4930402H24Rik	4930402H24Rik	-0.0317066	0.774965	0.960783					Hcar2	0.514816		A530083M17Rik	0.159999
4930403L05Rik	4930403L05Rik	0	1	1					Gm42633	0.637969		Asb17os	0.643127
4930403N07Rik	4930403N07Rik	-1.79769e+308	0.103018	1					Gm43756	0.637969		Lhx8	1.79967e-10
4930404A05Rik	4930404A05Rik	0	1	1					Gm42498	0.432483		AI606473	2.72224e-08
4930404A10Rik	4930404A10Rik	0	1	1					Gm43001	0.637969		Gm20389	0.416408
4930404H21Rik	4930404H21Rik	-1.79769e+308	0.299173	1					Gm6139	0.0622902		Gm37890	0.643127
4930404I05Rik	4930404I05Rik	0.442991	0.854846	0.97541					Gm42986	0.645042		Gm37482	0.469626
4930404N11Rik	4930404N11Rik	0.211214	0.707842	0.947135					Gm43480	0.317852		Gm42946	0.652452
4930405A21Rik	4930405A21Rik	-0.294082	0.927353	1					Tmem270	0.643612		Gm42942	0.469626
4930406D18Rik	4930406D18Rik	-1.79769e+308	0.362724	1					Cldn4	0.414309		Gm43526	0.652452
4930407I10Rik	4930407I10Rik	0	1	1					Fkbp6	0.450275		4930592C13Rik	0.314778
4930408F14Rik	4930408F14Rik	0	1	1					Trim50	0.409078		Gm43314	0.181802
4930412B13Rik	4930412B13Rik	2.51195	0.52256	1					Zan	0.0187699		1810013D15Rik	0.0912993
4930412C18Rik	4930412C18Rik	0.762972	0.0380116	0.442075					Lrch4	0.701769		Gm43362	0.166441
4930412F15Rik	4930412F15Rik	-0.159123	0.800699	1					Azgp1	0.383181		Gm43486	0.643127
4930412O13Rik	4930412O13Rik	0	1	1					Gm4963	0.515782		Gm43487	0.650555
4930413E15Rik	4930413E15Rik	0	1	1					Nxpe5	0.589292		Gm20752	0.00604138
4930414N06Rik	4930414N06Rik	1.79769e+308	0.290738	1					Gm16120	0.645042		Depdc1a	0.643127
4930415F15Rik	4930415F15Rik	-1.79769e+308	0.146043	1					Gm43703	0.198297		AI838599	0.384345
4930415L06Rik	4930415L06Rik	0	1	1					D430018E03Rik	0.385328		Mos	0.137062
4930415O20Rik	4930415O20Rik	0	1	1					Gm42501	0.330736		Penk	0.00244303
4930417G10Rik	4930417G10Rik	0.526357	0.360569	0.832571					Fam220a	0.316614		A830012C17Rik	0.534283
4930417O13Rik	4930417O13Rik	1.79769e+308	0.171143	1					Rps10-ps4	0.645042		Gm11802	0.497772
4930419G24Rik	4930419G24Rik	1.29052	0.72588	1					Gm26597	0.521348		Gm11799	0.643127
4930420K17Rik	4930420K17Rik	-0.215695	0.580935	0.9214					Gm43156	0.645042		Gm22940	0.643127
4930422G04Rik	4930422G04Rik	0.448941	0.0731573	0.544935					Gm29815	0.637969		Gm11832	0.0247748
4930423M02Rik	4930423M02Rik	0	1	1					Gm15409	0.637969		Gm11840	0.534283
4930425K10Rik	4930425K10Rik	0	1	1					BC028471	0.530037		Gm11842	0.538492
4930425O10Rik	4930425O10Rik	0	1	1					4930500F04Rik	0.696882		Gm37985	0.643127
4930426L09Rik	4930426L09Rik	0.025893	0.978584	1					Gm18753	0.645042		Gm11844	0.650555
4930427A07Rik	4930427A07Rik	0.576398	0.42514	1					Gm8602	0.471738		Cngb3	0.652452
4930428D18Rik	4930428D18Rik	0	1	1					Gm43921	0.645042		Gm37900	0.539802
4930428E23Rik	4930428E23Rik	-1.2914	0.473472	1					Gm44424	0.0867801		Gm30731	0.0786996
4930428G15Rik	4930428G15Rik	-1.29261	0.473057	1					Gm20617	0.527937		Gm11892	0.248465
4930429B21Rik	4930429B21Rik	0.0106472	0.975146	0.995089					Gm26774	0.637969		Gm27243	0.10648
4930429D17Rik	4930429D17Rik	1.79769e+308	0.291748	1					Gm6578	0.147392		Gm11906	0.41778
4930429F11Rik	4930429F11Rik	0	1	1					Gm5300	0.637969		Fhl5	0.24141
4930429F24Rik	4930429F24Rik	0.355956	0.606537	1					Gm2796	0.637969		Gm11924	0.652452
4930430A15Rik	4930430A15Rik	0	1	1					Gm36503	0.382216		Gm11922	0.643127
4930430D24Rik	4930430D24Rik	1.79769e+308	0.335527	1					Gm15473	0.617976		Gm11927	0.652452
4930430F08Rik	4930430F08Rik	-0.098854	0.609829	0.927725					D830026I12Rik	0.441565		Gm11931	0.652452
4930430J02Rik	4930430J02Rik	0	1	1					Asz1	0.637969		Gm136	0.066948
4930431A04Rik	4930431A04Rik	1.79769e+308	0.219053	1					Gm42573	0.414309		Gm12362	0.497772
4930432K09Rik	4930432K09Rik	0	1	1					C130093G08Rik	0.0648218		Gm12369	0.643127
4930432K21Rik	4930432K21Rik	-0.302809	0.511644	0.901919					Gm20756	0.637969		Gm12380	0.650555
4930433B08Rik	4930433B08Rik	0	1	1					Gm42548	0.483304		Gm17094	0.643127
4930433I11Rik	4930433I11Rik	-1.79769e+308	0.146043	1					Gm44354	0.527937		1700009N14Rik	0.643127
4930433N12Rik	4930433N12Rik	1.79769e+308	0.317454	1					Mir335	0.213595		Gm12388	0.643127
4930435E12Rik	4930435E12Rik	0	1	1					Gm27019	0.645042		4933428C19Rik	0.630603
4930440C22Rik	4930440C22Rik	0	1	1					Gm14532	0.0622607		Gm12391	0.0501927
4930441J16Rik	4930441J16Rik	0	1	1					Gm43293	0.0615026		Aqp7	0.488598
4930441O14Rik	4930441O14Rik	0.209356	0.507213	0.900975					Gm43748	0.643612		Gm12402	0.643127
4930442J19Rik	4930442J19Rik	0	1	1					Gm7452	0.637969		Gm22888	0.502119
4930442L01Rik	4930442L01Rik	0	1	1					Gm42962	0.645042		Gm12407	0.383566
4930443G12Rik	4930443G12Rik	0	1	1					Gm26807	0.698003		4930578G10Rik	0.18365
4930443O20Rik	4930443O20Rik	0	1	1					Wee2	0.320238		Ccl19	0.0364863
4930444A02Rik	4930444A02Rik	0.163836	0.194237	0.717065					Olfr460	0.530037		Fam205a1	0.0909622
4930444F02Rik	4930444F02Rik	-1.79769e+308	0.182609	1					Mgam2-ps	0.637969		1700022I11Rik	0.652452
4930444G20Rik	4930444G20Rik	0	1	1					Trbv26	0.409078		Cd72	9.93327e-06
4930444P10Rik	4930444P10Rik	1.79769e+308	0.0100044	1					Kel	0.637969		Arhgef39	0.119548
4930447C04Rik	4930447C04Rik	0.113609	0.470075	0.883232					Gm25108	0.616049		Gm12454	0.0343845
4930448H16Rik	4930448H16Rik	0	1	1					Olfr443-ps1	0.459283		Tpm2	1.27191e-09
4930448I06Rik	4930448I06Rik	0	1	1					9430018G01Rik	0.204138		Gm12472	0.335057
4930448I18Rik	4930448I18Rik	0	1	1					Gm43883	0.645042		Olfr71	0.652452
4930448K20Rik	4930448K20Rik	0	1	1					Rny1	0.753421		Spaar	0.027113
4930449I24Rik	4930449I24Rik	0	1	1					Gm24325	0.396092		Ccin	0.366704
4930451C15Rik	4930451C15Rik	-0.0341328	0.958701	1					4930563H07Rik	0.643612		Gm12504	0.311174
4930451I11Rik	4930451I11Rik	0	1	1					Gm19253	0.0475589		Melk	0.0109968
4930452B06Rik	4930452B06Rik	0.181481	0.35967	0.832571					Gm8038	0.44845		Shb	0.000358397
4930452N14Rik	4930452N14Rik	0	1	1					Npvf	0.637969		Gm16731	0.643127
4930453N24Rik	4930453N24Rik	0.0526932	0.765887	0.958526					0610033M10Rik	0.228865		Gm22685	0.643127
4930455C21Rik	4930455C21Rik	-0.254504	0.150947	0.680045					Hotairm1	0.637969		Gm12475	0.650555
4930455F16Rik	4930455F16Rik	1.79769e+308	0.25958	1					Hoxa7	0.347824		Vma21-ps	0.650555
4930455F23Rik	4930455F23Rik	0.0735228	0.637787	0.933079					9530036M11Rik	0.470415		4930412L05Rik	0.382888
4930455H04Rik	4930455H04Rik	1.79769e+308	0.11251	1					Gm44073	0.658913		Gm12496	0.342938
4930458L03Rik	4930458L03Rik	0	1	1					Ppp1r17	0.292437		Gm12514	0.5457
4930461G14Rik	4930461G14Rik	0	1	1					Vmn1r9	0.645042		Pakap	0.58777
4930465A12Rik	4930465A12Rik	1.79769e+308	0.171143	1					Gm6695	0.637969		Mup6	0.650555
4930465K10Rik	4930465K10Rik	0.114488	0.938664	1					Gm45060	0.528665		Mup-ps15	0.652452
4930467E23Rik	4930467E23Rik	0.503329	0.100737	0.61136					Gm19165	0.637969		Mup3	0.643127
4930468A15Rik	4930468A15Rik	1.79769e+308	0.171143	1					Gm43867	0.637969		Gm11209	0.629538
4930469G21Rik	4930469G21Rik	-1.29382	0.408052	0.852108					Gm31520	0.458764		Gm11210	0.650555
4930470P17Rik	4930470P17Rik	-1.79769e+308	0.146043	1					Vmn1r32	0.471406		Gm11211	0.652452
4930471G03Rik	4930471G03Rik	0	1	1					Vmn1r34	0.418794		Gm11483	0.538875
4930471I20Rik	4930471I20Rik	0.743444	0.795969	1					Il23r	0.643612		Tex48	0.547544
4930471M23Rik	4930471M23Rik	-0.0609876	0.670677	0.937688					Igkv9-120	0.643612		Gm11482	0.652452
4930473A02Rik	4930473A02Rik	-0.894449	0.671411	1					Igkv10-96	0.643612		Rpl17-ps4	0.264727
4930473A06Rik	4930473A06Rik	-0.349347	0.25895	0.775845					Igkv19-93	0.286743		Rasef	0.394645
4930474M22Rik	4930474M22Rik	0.710056	0.607233	0.927206					Igkv8-28	0.527937		Gm11242	0.469626
4930474N05Rik	4930474N05Rik	0	1	1					Igkv8-24	0.645042		Gm11267	0.650555
4930474N09Rik	4930474N09Rik	0	1	1					Gm8836	0.410116		Cer1	0.0223184
4930478L05Rik	4930478L05Rik	0	1	1					Igkv8-21	0.643612		Gm11185	0.652452
4930479M11Rik	4930479M11Rik	0	1	1					Igkv3-1	0.643612		Gm11414	0.643127
4930480E11Rik	4930480E11Rik	0	1	1					Fabp1	0.410116		Gm12420	0.416408
4930480G23Rik	4930480G23Rik	-2.22029	0.44377	1					Gm44130	0.645042		Gm12550	0.643127
4930481A15Rik	4930481A15Rik	-1.49736	0.16922	0.697266					Gm29438	0.643612		Saxo1	0.598742
4930483J18Rik	4930483J18Rik	0	1	1					Sftpb	0.465204		Gm26566	0.621457
4930486F22Rik	4930486F22Rik	0	1	1					Gm20560	0.468749		Gm13283	0.530649
4930486L24Rik	4930486L24Rik	-1.03269	0.334359	1					Gm40377	0.410116		Ifnz	0.469626
4930487H11Rik	4930487H11Rik	0	1	1					Gm44437	0.645042		Ifne	0.41778
4930488B22Rik	4930488B22Rik	0	1	1					Reg3b	0.52591		Gm49891	0.0549707
4930488L21Rik	4930488L21Rik	-0.104148	0.969958	1					1700009C05Rik	0.446664		Gm12609	0.650555
4930500J02Rik	4930500J02Rik	-1.5728	0.301355	1					Gm17034	0.645042		Gm12610	0.650555
4930500L23Rik	4930500L23Rik	0	1	1					2310069B03Rik	0.755525		Gm12643	0.416408
4930502A04Rik	4930502A04Rik	1.02879	0.89062	1					Lbx2	0.430202		Gm12671	0.531557
4930502E18Rik	4930502E18Rik	2.02681	0.184874	1					Gm44287	0.637969		0610025J13Rik	0.547557
4930503B20Rik	4930503B20Rik	0	1	1					5430434F05Rik	0.645042		Gm12706	0.650555
4930503E14Rik	4930503E14Rik	-1.79769e+308	0.0114246	1					Atp6v1b1	0.187855		Gm12795	0.420757
4930503E24Rik	4930503E24Rik	0.629817	0.209195	0.728504					Gm43920	0.465204		C8a	0.451545
4930503H13Rik	4930503H13Rik	0	1	1					Gm7507	0.409078		Gm24363	0.652452
4930503L19Rik	4930503L19Rik	0.122769	0.595486	0.925383					Gm44012	0.637969		Pcsk9	0.0855231
4930503O07Rik	4930503O07Rik	0	1	1					Gm44089	0.523774		Fam151a	0.171401
4930504O13Rik	4930504O13Rik	0	1	1					Gm43936	0.60949		Gm12746	0.650555
4930505A04Rik	4930505A04Rik	0.706387	0.684837	1					Gkn1	0.470415		Gm12786	0.49839
4930506M07Rik	4930506M07Rik	0.078159	0.637518	0.933079					4933412L11Rik	0.288624		Dio1	0.527257
4930507D05Rik	4930507D05Rik	-0.678363	0.287816	1					Gm38708	0.616614		Dmrtb1	0.00396641
4930509J09Rik	4930509J09Rik	1.28883	0.53097	1					Gm44001	0.637969		1700047F07Rik	0.294823
4930509K18Rik	4930509K18Rik	0	1	1					Gm36189	0.084165		Lrp8os2	0.00170677
4930511E03Rik	4930511E03Rik	0	1	1					4933427D06Rik	0.637969		Shisal2a	0.171038
4930511I11Rik	4930511I11Rik	0	1	1					Gm1965	0.410116		Gm22345	0.538492
4930511M06Rik	4930511M06Rik	-1.79769e+308	0.130132	1					Gm44207	0.670667		Gm12736	0.240694
4930511M11Rik	4930511M11Rik	0	1	1					Vmn1r51	0.30314		Gm12804	0.039286
4930512B01Rik	4930512B01Rik	-1.26779	0.802471	1					Uroc1	0.637969		Skint3	0.705524
4930513N10Rik	4930513N10Rik	0.201469	0.892664	1					Rpl21-ps12	0.533739		Gm12829	0.235842
4930515B02Rik	4930515B02Rik	0	1	1					Gm4575	0.410116		9130410C08Rik	0.652452
4930515G01Rik	4930515G01Rik	-0.295309	0.885194	1					Gm45218	0.213828		Foxd2os	0.206094
4930515G16Rik	4930515G16Rik	0.450953	0.911063	1					Trh	0.00182431		Stil	0.15676
4930515L03Rik	4930515L03Rik	-1.79769e+308	0.146043	1					A730049H05Rik	0.413017		Gm12834	0.0918768
4930517E11Rik	4930517E11Rik	-1.79769e+308	0.146043	1					Gm43923	0.698003		Cyp4a10	0.476501
4930519F09Rik	4930519F09Rik	0.110888	0.75144	0.95593					Gm15531	0.637969		Ptch2	0.0229874
4930519F16Rik	4930519F16Rik	0	1	1					Gm20696	0.645042		Gm13015	0.5457
4930519F24Rik	4930519F24Rik	-1.79769e+308	0.0681178	1					Gm44104	0.51789		Kif2c	0.0615827
4930519G04Rik	4930519G04Rik	0	1	1					Gm44116	0.305007		Gm12827	0.177205
4930520O04Rik	4930520O04Rik	-1.75407	0.0529229	0.49194					Gm44189	0.60783		Mpl	0.063379
4930521A18Rik	4930521A18Rik	0	1	1					Gm7946	0.645042		Tmem125	7.00344e-09
4930521E06Rik	4930521E06Rik	0	1	1					Gm19757	6.02922e-05		Olfr1342	0.614523
4930522H14Rik	4930522H14Rik	0	1	1					Gm29781	0.645042		Gm12861	0.652452
4930522O17Rik	4930522O17Rik	0	1	1					Gm44193	0.702502		Gm12860	0.379679
4930523C07Rik	4930523C07Rik	0.79628	0.129894	1					Gm6134	0.645042		Gm45579	0.292299
4930523O13Rik	4930523O13Rik	0	1	1					Cidec	0.698003		Cited4	0.00391178
4930524B15Rik	4930524B15Rik	-2.75637	0.016615	1					Gm8132	0.645042		Mir30c-1	0.643127
4930524E20Rik	4930524E20Rik	0	1	1					Gm14335	0.277023		Oxct2b	0.382879
4930524L23Rik	4930524L23Rik	-0.0423626	0.971518	1					Olfr214	0.645042		Gm22154	0.647754
4930524O08Rik	4930524O08Rik	1.79769e+308	0.171143	1					Olfr215	0.410116		Gm12925	0.175258
4930525D18Rik	4930525D18Rik	0	1	1					D030044L04Rik	0.643612		Gm12922	0.380497
4930525F21Rik	4930525F21Rik	0	1	1					Mir7044	0.645042		1700121C08Rik	0.341859
4930526D03Rik	4930526D03Rik	0	1	1					Gm30498	0.643612		4933427I04Rik	0.332356
4930526I15Rik	4930526I15Rik	0	1	1					Gm43916	0.533739		Gm12902	0.482987
4930528A17Rik	4930528A17Rik	0.502376	0.820667	1					Gm7298	0.643612		1700057H15Rik	0.427961
4930528F23Rik	4930528F23Rik	-1.79769e+308	0.146043	1					Dppa3	0.645042		n-R5s192	0.629538
4930528P14Rik	4930528P14Rik	1.79769e+308	0.0287613	1					Clec4b1	0.393875		Gm12930	0.0147241
4930529C04Rik	4930529C04Rik	1.28681	0.470067	1					Clec4d	0.465204		Rspo1	0.0523681
4930529F22Rik	4930529F22Rik	0	1	1					C1rb	0.645042		Gm12931	0.469626
4930529K09Rik	4930529K09Rik	0	1	1					Gm45234	0.63073		Clspn	0.000707276
4930529L06Rik	4930529L06Rik	0	1	1					Gm44487	0.645042		Gm12947	0.538875
4930529M08Rik	4930529M08Rik	-0.618146	0.370275	1					Gm43125	0.643612		Hmgb4	0.643127
4930533B01Rik	4930533B01Rik	-1.79769e+308	0.133503	1					Gm4968	0.530037		Gm12958	0.41778
4930533P14Rik	4930533P14Rik	0	1	1					Gm43635	0.643612		Gm12976	0.109518
4930534B04Rik	4930534B04Rik	-0.13487	0.516801	0.903558					Gm43965	0.479789		Fam229a	0.299762
4930538K18Rik	4930538K18Rik	0.0575563	0.898726	0.98368					Gm15862	0.230511		Gm12979	0.236201
4930539C22Rik	4930539C22Rik	0	1	1					Clec2i	0.564371		Gm12970	0.325401
4930539E08Rik	4930539E08Rik	0.4117	0.0445695	0.46312					Klrb1f	0.258464		Gm12992	3.20966e-05
4930539J05Rik	4930539J05Rik	-0.457015	0.516743	0.903558					Gm44000	0.309663		Gm50475	0.00621131
4930539M17Rik	4930539M17Rik	-0.292995	0.839451	1					Gm44120	0.374425		Tmem200b	0.000140228
4930539N22Rik	4930539N22Rik	-1.79769e+308	0.28945	1					Klrc1	0.518371		Gm13063	0.41778
4930540M03Rik	4930540M03Rik	0	1	1					Klra14-ps	0.637969		Gm10300	0.122611
4930542C21Rik	4930542C21Rik	-1.79769e+308	0.146043	1					Gm5582	0.511286		Gm13252	0.647754
4930542D17Rik	4930542D17Rik	0	1	1					Gm22362	0.755525		Nr0b2	0.0907251
4930542N07Rik	4930542N07Rik	0	1	1					Gm17089	0.645042		Gm13213	0.416408
4930544D05Rik	4930544D05Rik	0	1	1					Gm44017	0.645042		Gm22662	0.327931
4930544G11Rik	4930544G11Rik	-1.79769e+308	0.0681178	1					Gm36328	0.643612		Lin28a	0.650555
4930544O15Rik	4930544O15Rik	-0.292718	0.886194	1					Gm25136	0.164959		Zfp683	0.652452
4930545L23Rik	4930545L23Rik	0	1	1					4930425L21Rik	0.212436		1700021N21Rik	0.00547353
4930546C10Rik	4930546C10Rik	-1.79769e+308	0.146043	1					4922502N22Rik	0.645042		Ncmap	0.0193044
4930546K05Rik	4930546K05Rik	1.79769e+308	0.0499995	1					Plcz1	0.00250912		Gm12990	0.451545
4930547C10Rik	4930547C10Rik	0	1	1					Gm30524	0.537915		Htr1d	0.00135081
4930547E08Rik	4930547E08Rik	0	1	1					Iapp	0.645042		Lactbl1	0.416408
4930547E14Rik	4930547E14Rik	-1.79769e+308	0.26081	1					4930434O05Rik	0.637969		Gm37583	0.0946139
4930547N16Rik	4930547N16Rik	-0.00842583	0.992016	1					Gm44428	0.390641		Epha8	0.0130549
4930548H24Rik	4930548H24Rik	1.79769e+308	0.171143	1					Gm25373	0.645042		Gm13005	0.419729
4930548K13Rik	4930548K13Rik	0	1	1					Tuba3b	0.643612		Gm13002	0.643127
4930549C01Rik	4930549C01Rik	0	1	1					Gm32914	0.645042		Pla2g2d	0.154325
4930550C14Rik	4930550C14Rik	-1.29526	0.472151	1					Gm6266	0.645042		Gm25280	0.650555
4930550L24Rik	4930550L24Rik	0	1	1					Gm15763	0.380283		Gm1667	0.220708
4930552N02Rik	4930552N02Rik	-1.79769e+308	0.385384	1					Gm7618	0.645042		Gm13028	0.233415
4930553E22Rik	4930553E22Rik	0	1	1					Speer9-ps1	0.643612		Gm13026	0.212447
4930554C24Rik	4930554C24Rik	0	1	1					Gm44920	0.637969		Padi3	0.271896
4930555B11Rik	4930555B11Rik	-1.79769e+308	0.428308	1					Pira2	0.409078		Padi1	0.536117
4930555G01Rik	4930555G01Rik	1.79769e+308	0.26707	1					Gm14548	0.465204		Clcnka	0.435666
4930555I21Rik	4930555I21Rik	1.28754	0.4285	1					Lilra6	0.465204		Clcnkb	0.504471
4930556C24Rik	4930556C24Rik	0	1	1					Gp6	0.696882		Hspb7	0.0362893
4930556G01Rik	4930556G01Rik	0	1	1					Gm44877	0.250024		Fblim1	7.03089e-06
4930557A04Rik	4930557A04Rik	0	1	1					Tmem150b	0.268464		Agmat	0.0202811
4930557J02Rik	4930557J02Rik	0	1	1					Gm38941	0.305913		Cela2a	0.423318
4930558C23Rik	4930558C23Rik	0	1	1					Gm20715	0.705792		6330411D24Rik	0.432816
4930558J18Rik	4930558J18Rik	0	1	1					Olfr1336	0.637969		Lrrc38	0.00142038
4930558K02Rik	4930558K02Rik	1.79769e+308	0.088063	1					Olfr1348	0.643612		Pramel1	0.423318
4930562C15Rik	4930562C15Rik	1.79769e+308	0.171143	1					Zim2	0.414309		Gm13212	0.0724337
4930562F07Rik	4930562F07Rik	0	1	1					Vmn2r30	0.0876263		Gm13244	0.753202
4930563D23Rik	4930563D23Rik	0	1	1					Gm7696	0.645042		Gm13160	0.647754
4930563E22Rik	4930563E22Rik	-0.37426	0.260366	0.775845					Vmn2r40	0.637969		Gm13146	0.535029
4930563F08Rik	4930563F08Rik	0	1	1					Gm6850	0.643612		Gm13156	0.643127
4930564K09Rik	4930564K09Rik	0	1	1					Gm7789	0.645042		Gm13201	0.646819
4930565A17	4930565A17	0	1	1					Gm6909	0.637969		Gm23318	0.345594
4930565D16Rik	4930565D16Rik	0	1	1					Vmn2r53	0.645042		Gm572	0.271888
4930565N06Rik	4930565N06Rik	-1.51985	0.4894	1					Gm29638	0.637969		Gm17029	0.476925
4930567H12Rik	4930567H12Rik	0	1	1					Rps8-ps4	0.385567		Rbp7	0.00879184
4930567H17Rik	4930567H17Rik	-1.01539	0.85529	1					Obox3-ps7	0.526546		Tmem274	0.181366
4930567J20Rik	4930567J20Rik	0	1	1					Crx	0.698003		Gm16188	0.650555
4930568D16Rik	4930568D16Rik	0	1	1					Gm17981	0.643612		Gm37795	0.159396
4930568E12Rik	4930568E12Rik	0	1	1					Gm29442	0.705792		AL606971.1	0.652452
4930568G15Rik	4930568G15Rik	0	1	1					Gm24708	0.414309		Gm13093	0.0277257
4930570G19Rik	4930570G19Rik	-0.0658617	0.780484	0.96182					Gm5322	0.645042		Car6	0.705524
4930571K23Rik	4930571K23Rik	0	1	1					Gm25134	0.645042		Gpr153	8.13343e-05
4930572J05Rik	4930572J05Rik	-0.12863	0.355368	0.831078					1700058P15Rik	0.298834		Hes3	0.168881
4930573O16Rik	4930573O16Rik	0	1	1					Gm44660	0.645042		Gm833	0.539802
4930578C19Rik	4930578C19Rik	0.217884	0.757666	1					Nlrp5	0.645042		Gm13174	0.497028
4930578I06Rik	4930578I06Rik	-1.79769e+308	0.271503	1					Gm50092	0.288151		Ccdc27	0.115648
4930578N16Rik	4930578N16Rik	-0.448235	0.188968	0.712571					Dmrtc2	0.637969		Gm13114	0.536117
4930578N18Rik	4930578N18Rik	0	1	1					Gm29763	0.645042		Gm13133	0.0887807
4930579C15Rik	4930579C15Rik	-1.29522	0.0419984	0.456911					Gm8902	0.637969		Gm27200	0.123113
4930579F01Rik	4930579F01Rik	0	1	1					Gm38973	0.616614		Gabrd	0.035477
4930579G18Rik	4930579G18Rik	0.531661	0.488465	0.891257					Gm44684	0.312823		Tmem52	0.0735199
4930579G22Rik	4930579G22Rik	2.70978	0.0654416	0.521677					Gm44710	0.401391		Gm16024	0.49839
4930579G24Rik	4930579G24Rik	0.35214	0.523211	1					Gm44618	0.0656162		Atad3aos	0.0387786
4930579J09Rik	4930579J09Rik	0.289001	0.824931	1					Gm44617	0.695745		Ankrd65	0.426444
4930579K19Rik	4930579K19Rik	-0.972978	0.243495	1					4932431P20Rik	0.261436		Tnfrsf4	0.0192153
4930581F22Rik	4930581F22Rik	-0.551204	0.275162	0.785935					A330087D11Rik	0.637969		Mir200b	0.650555
4930583H14Rik	4930583H14Rik	0	1	1					Gm23368	0.645042		Gm36548	0.643127
4930583K01Rik	4930583K01Rik	0	1	1					Thap8	0.228865		Gm43113	0.650555
4930583P06Rik	4930583P06Rik	0	1	1					Nphs1os	0.493816		Gm43623	0.650555
4930584F24Rik	4930584F24Rik	0	1	1					Mir3569	0.617418		Gm43577	0.652452
4930588N13Rik	4930588N13Rik	3.5983	1.22e-05	0.00569811					Pmis2	0.702502		1700015F17Rik	0.103358
4930590J08Rik	4930590J08Rik	-0.883052	0.50793	1					Gm44662	0.552447		Gm8773	0.16763
4930590L20Rik	4930590L20Rik	2.03332	0.320978	0.812189					Fxyd3	0.163365		Gm38697	0.476501
4930592I03Rik	4930592I03Rik	-1.79769e+308	0.216262	1					Gm44567	0.290108		Tex47	0.643127
4930593C16Rik	4930593C16Rik	-1.28934	0.474178	1					Gm12764	0.620164		Steap4	0.0451432
4930594C11Rik	4930594C11Rik	0.0554563	0.967596	1					Gm12781	0.43912		Gm42490	0.643127
4930595M18Rik	4930595M18Rik	0	1	1					Gm44636	0.297186		Gm42685	0.132656
4930596D02Rik	4930596D02Rik	0	1	1					Tdrd12	0.0407399		7330423F06Rik	0.643127
4930596M17Rik	4930596M17Rik	-0.291702	0.854958	1					Gm24550	0.637969		Gm17091	0.104572
4930598F16Rik	4930598F16Rik	0	1	1					Gm28077	0.465204		Gm43130	0.643127
4931402G19Rik	4931402G19Rik	-1.34767	0.496439	1					D530033B14Rik	0.0298087		Gm42675	0.643127
4931403G20Rik	4931403G20Rik	-2.42432	0.600216	1					Gm6605	0.410116		Gm43523	0.598742
4931406B18Rik	4931406B18Rik	-1.79769e+308	0.146043	1					Gm5590	0.155211		Gm42445	0.652452
4931406C07Rik	4931406C07Rik	0.0636049	0.734082	0.95118					Gm44992	0.426214		Gm43662	0.596961
4931406H21Rik	4931406H21Rik	-1.29827	0.724949	1					Gm9252	0.641484		Gm10354	0.650555
4931406P16Rik	4931406P16Rik	-0.0165664	0.90124	0.984715					Gm44523	0.230704		Gm17019	0.650555
4931407G18Rik	4931407G18Rik	-1.79769e+308	0.271503	1					Gm21028	0.335277		Gm43391	0.476501
4931408A02Rik	4931408A02Rik	-0.425783	0.39108	0.846733					Gm17067	0.645042		Gm21149	0.341563
4931408C20Rik	4931408C20Rik	-1.79769e+308	0.146043	1					Mir7051	0.644326		Gm21083	0.423318
4931408D14Rik	4931408D14Rik	0.509438	0.616308	1					Klk14	0.499842		Gm43680	0.652452
4931409K22Rik	4931409K22Rik	2.53935	0.192994	1					Klk1b8	0.645042		Slc26a5	0.0519845
4931414P19Rik	4931414P19Rik	0.561342	0.049907	0.480227					Gm44605	0.524465		Gm10475	0.267086
4931417E11Rik	4931417E11Rik	1.79769e+308	0.136414	1					Klk1	0.539208		Gm43722	0.416408
4931417G12Rik	4931417G12Rik	-2.10303	0.0593665	1					Gm36864	0.643612		Gm5575	0.651502
4931419H13Rik	4931419H13Rik	-0.897656	0.606418	1					Gm7238	0.643612		Gbx1	1.56861e-07
4931420L22Rik	4931420L22Rik	0	1	1					Fut1	0.0762899		Gm22656	0.0789687
4931423N10Rik	4931423N10Rik	-1.9972	0.174533	1					Gm9712	0.637969		Gm5862	0.174467
4931428F04Rik	4931428F04Rik	0.123636	0.540313	0.91028					Gm45486	0.325415		Speer4a	0.322688
4931428L18Rik	4931428L18Rik	-0.591792	0.769516	1					Gm15700	0.747407		Gm10471	0.477658
4931429I11Rik	4931429I11Rik	1.79769e+308	0.0477028	1					Gm45628	0.643612		Gm43776	0.643127
4931429L15Rik	4931429L15Rik	-0.46697	0.814808	1					Gm19248	0.613937		Gm26608	0.650555
4931429P17Rik	4931429P17Rik	1.79769e+308	0.335527	1					C86187	0.149064		Gm43610	0.476113
4931431F19Rik	4931431F19Rik	0	1	1					Mrgprb11-ps	0.637969		9530036O11Rik	0.178674
4931440F15Rik	4931440F15Rik	-0.0598733	0.987407	1					Dbx1	0.645042		Gm10290	0.532035
4931440L10Rik	4931440L10Rik	0	1	1					Gm44822	0.513321		Gm16288	0.345549
4931440P22Rik	4931440P22Rik	1.79769e+308	0.0367624	1					Gm29296	0.644326		Gm43755	0.0290501
4932411E22Rik	4932411E22Rik	-0.651303	0.154989	1					Gm22211	0.527937		Gm42765	0.650555
4932411G14Rik	4932411G14Rik	1.79769e+308	0.0100044	1					Gm44895	0.643612		Gm19409	0.41778
4932411N23Rik	4932411N23Rik	0	1	1					Gm44510	0.31321		Ucn	0.532035
4932412D23Rik	4932412D23Rik	1.82683	0.861047	1					Gm44708	0.524465		Gm17130	0.451545
4932412H11Rik	4932412H11Rik	-0.297858	0.770846	1					Gm6226	0.00350039		Gm15614	0.476501
4932413F04Rik	4932413F04Rik	-1.79769e+308	0.216262	1					Gm44742	0.272473		Rpl35a-ps5	0.445945
4932414J04Rik	4932414J04Rik	0	1	1					Gm26365	0.613528		Spon2	0.245614
4932414N04Rik	4932414N04Rik	-1.79769e+308	0.00824066	1					Gm3198	0.645042		Gm10459	0.652452
4932415G12Rik	4932415G12Rik	0.0913139	0.460655	0.878629					Gm44643	0.268775		Gm10059	0.26532
4932415M13Rik	4932415M13Rik	0	1	1					Ube2nl	0.645042		4930557J02Rik	0.652452
4932416H05Rik	4932416H05Rik	-0.27132	0.417426	0.857566					Gm23873	0.489287		Gm42848	0.0215956
4932418E24Rik	4932418E24Rik	0.286994	0.857654	1					Mir344b	0.616251		Gm43458	0.553146
4932425I24Rik	4932425I24Rik	0.1173	0.830563	1					Gm44627	0.465204		Gm42867	0.643127
4932429P05Rik	4932429P05Rik	0	1	1					Gm45212	0.287702		Cpz	0.0918997
4932435O22Rik	4932435O22Rik	0.811532	0.400028	1					Gm23042	0.645042		Sh3tc1	0.0185839
4932438A13Rik	4932438A13Rik	0.0420546	0.680698	0.939439					Gm45098	0.592157		Ppp2r2cos	0.531557
4932438H23Rik	4932438H23Rik	0.950449	0.120424	1					Gm44668	0.410116		Cytl1	0.0330804
4932441B19Rik	4932441B19Rik	0	1	1					Gm44691	0.14778		Gm20052	0.123731
4932441J04Rik	4932441J04Rik	0.708298	0.564926	1					Gm34838	0.747407		4930513D17Rik	0.469626
4932443I19Rik	4932443I19Rik	-0.877305	0.510695	1					Gm29683	0.101749		Gm4754	0.396013
4933400A11Rik	4933400A11Rik	0	1	1					Nr2f2	9.04966e-05		Nkx3-2	0.650555
4933400C05Rik	4933400C05Rik	0.357357	0.605122	1					Gm35842	0.374425		Mir6414	0.652452
4933400C23	4933400C23	1.79769e+308	0.171143	1					Gm44812	0.0751848		Gm42711	0.643127
4933400F21Rik	4933400F21Rik	-0.144558	0.958177	1					Gm44809	0.645042		Gm43021	0.652452
4933401B06Rik	4933401B06Rik	0	1	1					Gm42397	0.511089		Gm43182	0.478263
4933401H06Rik	4933401H06Rik	1.79769e+308	0.183567	1					Gm6567	0.643612		Gm16015	0.652452
4933402E13Rik	4933402E13Rik	0	1	1					Gm45003	0.52515		Gm42427	0.652452
4933402J07Rik	4933402J07Rik	0	1	1					Gm30459	0.645042		Gm42984	0.0703848
4933402J10Rik	4933402J10Rik	0	1	1					4921513I08Rik	0.645042		8030487O14Rik	0.650555
4933402N03Rik	4933402N03Rik	0	1	1					5330411O13Rik	0.645042		Gm43508	0.408958
4933402N22Rik	4933402N22Rik	0	1	1					Mir7-2	0.640777		Gm3364	0.652452
4933402P03Rik	4933402P03Rik	0	1	1					Gm44639	0.637969		Gm43509	0.379679
4933403F05Rik	4933403F05Rik	-0.00623157	0.958258	0.991677					Gm44706	0.191397		Gm42520	0.478263
4933403G14Rik	4933403G14Rik	-0.109122	0.69599	0.943832					Gm15544	0.637969		Gm43201	0.652452
4933403O03Rik	4933403O03Rik	1.79769e+308	0.183567	1					Gm44967	0.260243		Gm42537	0.643127
4933403O08Rik	4933403O08Rik	1.79769e+308	0.171143	1					Platr32	0.645042		Gm19031	0.643127
4933404M02Rik	4933404M02Rik	1.79769e+308	0.314881	1					Gm44570	0.490124		Gm43829	0.643127
4933404O12Rik	4933404O12Rik	-0.317075	0.0712644	0.538546					Gm10160	0.645042		Gm43319	0.49839
4933405L10Rik	4933405L10Rik	0.705223	0.685329	1					Gm44916	0.645042		Gm42919	0.652452
4933405O20Rik	4933405O20Rik	-0.619775	0.811364	1					4933430H16Rik	0.533739		Gm43341	0.41778
4933406C10Rik	4933406C10Rik	0.0255523	0.966589	1					Gm44724	0.128524		Gm43317	0.650555
4933406D12Rik	4933406D12Rik	0	1	1					Phgdh-ps1	0.470415		Gm43047	0.652452
4933406F09Rik	4933406F09Rik	0	1	1					Gm6155	0.465204		Gm42769	0.291118
4933406I18Rik	4933406I18Rik	-0.467724	0.640066	0.933079					Vmn2r78	0.410116		Gm42770	0.604804
4933406J08Rik	4933406J08Rik	0	1	1					Tyr	0.339975		Gm43605	0.652452
4933406K04Rik	4933406K04Rik	0	1	1					Gm44926	0.637969		Gm43606	0.643127
4933406M09Rik	4933406M09Rik	0	1	1					Gm44847	0.643612		Gm43685	0.352272
4933407C03Rik	4933407C03Rik	-0.0373223	0.753952	0.956636					Gm45222	0.63073		8030423F21Rik	0.394162
4933407H18Rik	4933407H18Rik	-0.186199	0.289075	0.796285					Gm45220	0.182033		n-R5s172	0.652452
4933407I05Rik	4933407I05Rik	1.79769e+308	0.0896325	1					Gm37008	0.477948		Gm10441	0.643127
4933407K13Rik	4933407K13Rik	-1.01729	0.00216137	0.144823					Gm26862	0.395256		Gm40304	0.643127
4933407L21Rik	4933407L21Rik	-0.837037	0.0543382	0.498233					Gm8319	0.0618007		Cckar	0.00346951
4933407P14Rik	4933407P14Rik	1.79769e+308	0.415831	1					Gm15413	0.705792		Gm43780	0.536117
4933408B17Rik	4933408B17Rik	0.505145	0.284902	1					Gm16053	0.36448		Gm8115	0.652452
4933409G03Rik	4933409G03Rik	-1.79769e+308	0.286666	1					Rpl15-ps5	0.637969		Gm43715	0.643127
4933409K07Rik	4933409K07Rik	-0.0800425	0.485503	0.890703					Rsf1os2	0.525747		Gm42639	0.284429
4933411G11Rik	4933411G11Rik	0	1	1					Gucy2d	0.471738		Gm42486	0.652452
4933411K16Rik	4933411K16Rik	0	1	1					Gm45132	0.643612		Gm42860	0.520912
4933411K20Rik	4933411K20Rik	-0.0634214	0.615252	0.929943					Mogat2	0.643612		5830416I19Rik	0.432881
4933412E12Rik	4933412E12Rik	0.0337461	0.919842	0.986672					F730035P03Rik	0.705792		Gm3716	0.176648
4933412E24Rik	4933412E24Rik	0	1	1					Gm8463	0.637969		Tlr6	0.033293
4933413G19Rik	4933413G19Rik	1.79769e+308	0.101082	1					Gm44545	0.755474		Gm43290	0.469626
4933413J09Rik	4933413J09Rik	0.701914	0.686727	1					Gm6341	0.645042		4930589O11Rik	0.221874
4933415F23Rik	4933415F23Rik	0	1	1					Tomt	0.525982		Gm42729	0.652452
4933416C03Rik	4933416C03Rik	0	1	1					Art5	0.643612		Chrna9	0.558471
4933416E03Rik	4933416E03Rik	0	1	1					Olfr544	0.615286		Gm23183	0.643127
4933416I08Rik	4933416I08Rik	-0.617278	0.654622	1					Olfr551	0.0287765		Gm43794	0.643127
4933417A18Rik	4933417A18Rik	0	1	1					Olfr559	0.594427		Gm43343	0.469626
4933417E11Rik	4933417E11Rik	1.29034	0.646868	1					Olfr561	0.643612		Gm6517	0.474193
4933417G07Rik	4933417G07Rik	2.40658	0.688888	1					Gm26506	0.645042		Gm33167	0.652452
4933421E11Rik	4933421E11Rik	0.413436	0.0342531	0.430556					Hbb-y	0.38496		1700025A08Rik	0.425151
4933421I07Rik	4933421I07Rik	0	1	1					Gm15133	0.529154		Gm23617	0.547544
4933421O10Rik	4933421O10Rik	-0.545488	0.00689689	0.253844					Trim30c	0.432483		Gm43028	0.523853
4933422A05Rik	4933422A05Rik	1.79769e+308	0.122396	1					Olfr677	0.465204		Gm43025	0.41778
4933422H20Rik	4933422H20Rik	0	1	1					Olfr682-ps1	0.637969		Gm43842	0.643127
4933424B01Rik	4933424B01Rik	0.205218	0.148156	0.678936					Olfr690	0.409078		Gm43373	0.643127
4933424G06Rik	4933424G06Rik	1.51256	0.179068	1					Olfr691	0.516654		Gm43230	0.41778
4933425H06Rik	4933425H06Rik	0	1	1					Gm4759	0.105891		Gm34144	0.643127
4933425L06Rik	4933425L06Rik	0	1	1					Gm9449	0.491617		Slc10a4l	0.0921687
4933425O20Rik	4933425O20Rik	-0.294847	0.702893	1					5430402P08Rik	0.409078		Slc10a4	8.99591e-08
4933426D04Rik	4933426D04Rik	-1.29405	0.691486	1					Gm45473	0.643612		Gm15847	0.13006
4933426M11Rik	4933426M11Rik	-0.0266815	0.826201	0.972191					4930543E12Rik	0.695745		Gm42668	0.180086
4933427D06Rik	4933427D06Rik	1.70237	0.276976	1					Calca	0.0233357		Gm42571	0.643127
4933427D14Rik	4933427D14Rik	0.232806	0.0683475	0.530486					Gm45155	0.645042		Gm17207	0.423318
4933427E11Rik	4933427E11Rik	0.639918	0.759448	1					Gm23321	0.645042		Lrrc66	0.194091
4933427G17Rik	4933427G17Rik	-0.711863	0.365588	1					Anks4b	0.0776662		Gm43417	0.536117
4933428C19Rik	4933428C19Rik	-1.79769e+308	4.04e-05	0.0122739					Abca15	0.645042		Mir7025	0.652452
4933429O19Rik	4933429O19Rik	0	1	1					Gm9165	0.0314406		Gm43101	0.652452
4933430H15Rik	4933430H15Rik	1.79769e+308	0.14961	1					Ern2	0.188746		Gm43102	0.478263
4933430I17Rik	4933430I17Rik	0.288301	0.825348	1					Gm44745	0.414309		Gm28865	0.416408
4933431E20Rik	4933431E20Rik	-0.0561122	0.694739	0.943768					Gm6905	0.643612		Pdcl2	0.530649
4933432B09Rik	4933432B09Rik	0.149301	0.482361	0.888806					Gm45846	0.27464		4930432L08Rik	0.652452
4933432G23Rik	4933432G23Rik	0	1	1					4933440M02Rik	0.195194		Gm7271	0.41974
4933432I09Rik	4933432I09Rik	-0.123991	0.860403	1					Gm10155	0.637969		Gm7494	0.41778
4933433C11Rik	4933433C11Rik	1.79769e+308	0.0896325	1					Pagr1a	0.643612		Chaer1	0.433269
4933433G15Rik	4933433G15Rik	-0.29491	0.885348	1					Prrt2	0.325093		Spink2	0.652452
4933433P14Rik	4933433P14Rik	0.0436037	0.732656	0.951106					Zg16	0.637969		Gm42758	0.643127
4933434E20Rik	4933434E20Rik	-0.132047	0.319868	0.812189					Prss8	0.00596343		Pea15b	0.652452
4933434I20Rik	4933434I20Rik	0.574779	0.488575	1					Gm44673	0.637969		Gm15626	0.271896
4933436C20Rik	4933436C20Rik	1.79769e+308	0.0896325	1					Gm44672	0.222713		Gm43567	0.643127
4933436E23Rik	4933436E23Rik	0	1	1					Gm4265	0.134545		Jchain	0.0479338
4933436I01Rik	4933436I01Rik	0	1	1					Dmbt1	0.60783		Gm15682	0.196493
4933437F05Rik	4933437F05Rik	-0.421366	0.486159	0.89085					Fam24b	0.356115		Gm25320	0.41778
4933438B17Rik	4933438B17Rik	1.79769e+308	0.354353	1					Hmx3	0.637969		Alb	0.523853
4933439C10Rik	4933439C10Rik	0.023892	0.887188	0.982375					Gm16477	0.140136		Gm5558	0.652452
4933439F18Rik	4933439F18Rik	0.0300525	0.788869	0.965109					Gm45501	0.130614		Gm43688	0.680277
4933439K11Rik	4933439K11Rik	1.79769e+308	0.183567	1					4930483O08Rik	0.447242		U90926	0.643127
5031410I06Rik	5031410I06Rik	-0.686898	0.722443	1					Gm15483	0.643612		Cxcl11	0.308211
5031414D18Rik	5031414D18Rik	0.20543	0.554501	0.915157					Gm45532	0.643612		Gm42605	0.610798
5031425E22Rik	5031425E22Rik	-0.00266777	0.989715	0.997819					4930544L04Rik	0.643612		Gm33370	0.216594
5031425F14Rik	5031425F14Rik	-0.296382	0.88478	1					Gm45241	0.0737157		Gm43148	0.321395
5031426D15Rik	5031426D15Rik	-1.71372	0.358455	1					Gm6249	0.694626		Gm42759	0.394682
5031434O11Rik	5031434O11Rik	0.293364	0.841331	0.973596					Gm9358	0.637969		Rasgef1b	0.0313081
5031439G07Rik	5031439G07Rik	0.00585001	0.959935	0.991677					Prap1	0.349946		Gm25969	0.652452
5033403H07Rik	5033403H07Rik	1.79769e+308	0.40315	1					5830411N06Rik	0.309106		Gm16226	0.643127
5033404E19Rik	5033404E19Rik	0.123558	0.91027	1					Gm45456	0.465204		2310034O05Rik	0.331467
5033406O09Rik	5033406O09Rik	1.79769e+308	0.0499995	1					Olfr60	0.261436		Gm8091	0.3944
5033411D12Rik	5033411D12Rik	-0.227096	0.37844	0.841793					Olfr535	0.540595		Gm43514	0.629833
5033414D02Rik	5033414D02Rik	0.379676	0.0572659	0.501498					C330022C24Rik	0.374425		Gm26286	0.13006
5133401N09Rik	5133401N09Rik	0.0181505	0.941329	0.988698					Gm45416	0.70024		Gm43273	0.643127
5330411J11Rik	5330411J11Rik	0	1	1					Mir7063	0.618668		Gm20548	0.334269
5330413P13Rik	5330413P13Rik	0.152124	0.640117	0.933079					Muc2	0.521348		Gm42934	0.643127
5330417C22Rik	5330417C22Rik	0.306255	0.0428077	0.45884					Gm4553	0.49349		Gm43787	0.268678
5330426P16Rik	5330426P16Rik	0.243852	0.538731	0.91028					Krtap5-5	0.643612		Gm29707	0.0704657
5330434G04Rik	5330434G04Rik	-0.300013	0.21024	0.73039					Gm33148	0.536195		5430427N15Rik	0.0485197
5330437I02Rik	5330437I02Rik	1.46486	0.00848398	1					Tspan32os	0.271631		Gm43546	0.643127
5330439B14Rik	5330439B14Rik	0	1	1					4933417O13Rik	0.0542543		Mir5619	0.643127
5430402E10Rik	5430402E10Rik	0	1	1					Acte1	0.643612		AC123687.1	0.643127
5430402O13Rik	5430402O13Rik	1.12132	0.278513	1					Gm14372	0.44043		Gbp11	0.140507
5430405G05Rik	5430405G05Rik	0.230169	0.537161	0.91028					H60c	0.702502		Gm43817	0.416408
5430405H02Rik	5430405H02Rik	0.198365	0.634944	0.933079					Gm16149	0.645042		Gm19566	0.643127
5430407P10Rik	5430407P10Rik	-0.0350923	0.930176	1					Esr1	1.0684e-05		Gm43421	0.650555
5430411K18Rik	5430411K18Rik	0.14538	0.21398	0.73423					Gm23573	0.292835		n-R5s173	0.652452
5430416N02Rik	5430416N02Rik	0.838548	0.0143178	0.328782					Gm3213	0.637969		Gm43592	0.43608
5430416O09Rik	5430416O09Rik	-0.73892	0.150044	1					Ulbp1	0.239655		Gm43081	0.212742
5430417L22Rik	5430417L22Rik	0.0916535	0.508228	0.901577					Gm15560	0.409078		Gm8493	0.597215
5430419D17Rik	5430419D17Rik	1.79769e+308	0.384222	1					Gm26674	0.317852		A430073D23Rik	0.183225
5430421F17Rik	5430421F17Rik	0	1	1					Gm48749	0.643612		Gm10416	0.228535
5430421N21Rik	5430421N21Rik	0	1	1					Gm48759	0.637969		Gm43138	0.410505
5430425J12Rik	5430425J12Rik	0	1	1					Gm48279	0.369842		Gm43677	0.643127
5430427O19Rik	5430427O19Rik	1.2867	0.170538	1					Gm5177	0.340207		Gm27602	0.476501
5430434I15Rik	5430434I15Rik	0	1	1					Gm47402	0.637969		Gm42488	0.427961
5430435G22Rik	5430435G22Rik	0.225572	0.675354	1					Gm48845	0.562216		Gm6588	0.629692
5430437P03Rik	5430437P03Rik	-0.230117	0.0753125	0.552218					Gm48844	0.133507		Gm42865	0.233821
5530400C23Rik	5530400C23Rik	0	1	1					Nmbr	1.19518e-05		Gm43247	0.652452
5530401A14Rik	5530401A14Rik	1.79769e+308	0.261832	1					Gje1	0.645042		4930405N21Rik	0.643127
5530601H04Rik	5530601H04Rik	0.34493	0.155148	0.684022					Gm7198	0.637969		1700069L16Rik	0.280025
5730403B10Rik	5730403B10Rik	-0.0199877	0.858103	0.97624					Gm40604	0.637969		Gm13784	0.652452
5730403I07Rik	5730403I07Rik	0	1	1					Gm20125	0.116943		Gm13790	0.650555
5730405O15Rik	5730405O15Rik	-2.03029	0.03793	0.442075					Gm47770	0.382216		4930515G01Rik	0.1468
5730408K05Rik	5730408K05Rik	-1.86697	0.140941	0.668922					Ect2l	0.131249		Gm43231	0.248922
5730409E04Rik	5730409E04Rik	-0.191912	0.123228	0.644355					Olig3	0.0651098		4930430O22Rik	0.643127
5730416F02Rik	5730416F02Rik	1.79769e+308	0.171143	1					Gm33104	0.540595		Pla2g1b	0.652452
5730419I09Rik	5730419I09Rik	0.0741641	0.573338	0.919612					4930405J17Rik	0.645042		Gm13841	0.186498
5730422E09Rik	5730422E09Rik	1.61031	0.299832	1					Mir7663	0.524465		Gm14508	0.119191
5730437N04Rik	5730437N04Rik	-0.00554489	0.967976	0.992948					Taar1	0.645042		Tmem233	0.643127
5730455O13Rik	5730455O13Rik	-0.023785	0.905258	0.985205					Gm4777	0.61762		4933424N20Rik	0.691773
5730455P16Rik	5730455P16Rik	0.172087	0.113074	0.631246					Smlr1	0.180924		Gm25343	0.652452
5730457N03Rik	5730457N03Rik	0	1	1					Gm47924	0.645042		Gm26411	0.650555
5730469M10Rik	5730469M10Rik	-0.0435462	0.692494	0.943495					Gm19801	0.637969		Gm43788	0.652452
5730494M16Rik	5730494M16Rik	-0.0206488	0.904968	0.985205					Gm30034	0.375752		Gm43274	0.652452
5730494N06Rik	5730494N06Rik	0.126523	0.423023	0.860146					2310057J18Rik	0.527937		Gm10390	0.213211
5730507C01Rik	5730507C01Rik	1.06507	0.285784	1					Gm46218	0.192773		4933437G19Rik	0.650555
5730508B09Rik	5730508B09Rik	-0.76588	0.0360302	0.435594					Gm30698	0.113276		Gm42748	0.118466
5730522E02Rik	5730522E02Rik	0.812404	0.18061	0.705276					Gm48215	0.640777		Gm43359	0.487362
5730528L13Rik	5730528L13Rik	0.412259	0.055192	0.499978					Gm8767	0.637969		Gm43361	0.264727
5730559C18Rik	5730559C18Rik	-0.172364	0.774751	1					Gm4780	0.637969		Gm22965	0.432813
5730577I03Rik	5730577I03Rik	0.430518	0.177961	0.701639					Trdn	0.237352		Gm43541	0.652452
5730590G19Rik	5730590G19Rik	-0.0675091	0.979776	1					D830005E20Rik	0.643612		Gm43301	0.423318
5830403L16Rik	5830403L16Rik	-0.974491	0.242763	1					Gm47910	0.637969		Gm43684	0.0156371
5830405N20Rik	5830405N20Rik	1.79769e+308	0.0896325	1					Trappc3l	0.0396196		Gm42907	0.650555
5830411N06Rik	5830411N06Rik	1.79769e+308	0.183567	1					Gm47485	0.643612		Gm43661	0.478263
5830415F09Rik	5830415F09Rik	0.0997181	0.819518	0.971368					Col10a1	0.0930968		Pitpnm2os2	0.337231
5830416P10Rik	5830416P10Rik	-0.0576251	0.922183	1					Gm26535	0.645042		Gm23171	0.652452
5830417I10Rik	5830417I10Rik	-0.0746374	0.621728	0.930745					Gm16364	0.192163		Rflna	0.0971543
5830418K08Rik	5830418K08Rik	0.0538034	0.755703	0.956636					Gm8899	0.645042		Gm42839	0.643127
5830418P13Rik	5830418P13Rik	0.889834	0.457902	1					Gm8055	0.643612		Gm40323	0.652452
5830428M24Rik	5830428M24Rik	0	1	1					Cdk19os	0.653372		1700081B01Rik	0.481302
5830432E09Rik	5830432E09Rik	-0.296056	0.919101	1					Gm18986	0.414309		Gm42953	0.650555
5830433M19Rik	5830433M19Rik	-0.0697254	0.755416	0.956636					Gm17196	0.527937		Gm40331	0.156902
5930412G12Rik	5930412G12Rik	-0.111037	0.762151	0.958109					BC048559	0.432483		Gm42495	0.000649578
5930416I19Rik	5930416I19Rik	-0.464093	0.0737176	0.54692					Gm48670	0.645042		Gm42500	0.0302042
5930434B04Rik	5930434B04Rik	0.0185639	0.918259	0.986513					Gm47856	0.224153		Adgrd1	9.5997e-06
6030405A18Rik	6030405A18Rik	0.0531144	0.669881	0.937688					4933404K13Rik	0.643612		Gm40332	0.34014
6030408B16Rik	6030408B16Rik	-1.79769e+308	0.146043	1					Gm5949	0.645042		Septin14	0.643127
6030419C18Rik	6030419C18Rik	-0.160038	0.148036	0.678936					Gm48065	0.643612		Gm42467	0.476501
6030422M02Rik	6030422M02Rik	-0.196841	0.535029	0.909927					Gm48066	0.645042		Gm42897	0.643127
6030429G01Rik	6030429G01Rik	0.70277	0.567966	1					Gm3442	0.645042		Gm42591	0.652452
6030446N20Rik	6030446N20Rik	-0.484124	0.0402777	0.448162					Gm47355	0.643612		Gm42992	0.0486872
6030458C11Rik	6030458C11Rik	0.22847	0.101239	0.61136					Gm48125	0.645042		2610011E03Rik	0.643127
6030466F02Rik	6030466F02Rik	0	1	1					Gm48273	0.645042		Gm42993	0.576643
6030468B19Rik	6030468B19Rik	-1.29455	0.472393	1					Sim1	0.258464		B230377A18Rik	0.0529722
6030498E09Rik	6030498E09Rik	0	1	1					Gm46224	0.206878		Gm24139	0.470315
6230400D17Rik	6230400D17Rik	0.834681	0.0880988	0.586729					Gprc6a	0.643612		Gm42885	0.652452
6230409E13Rik	6230409E13Rik	0.0639816	0.5391	0.91028					Gm47624	0.637969		Mir7228	0.643127
6230427J02Rik	6230427J02Rik	0.442504	0.4656	0.881416					Gm36229	0.643612		Cldn13	0.476501
6330403A02Rik	6330403A02Rik	0.125739	0.229295	0.749175					Gm36827	0.410116		Gm43372	0.277211
6330403K07Rik	6330403K07Rik	-0.0737411	0.467014	0.88243					AW822073	0.643612		Abhd11os	0.000118922
6330406I15Rik	6330406I15Rik	-0.0841536	0.512036	0.901919					Gm18042	0.645042		A430110C17Rik	0.41778
6330407A03Rik	6330407A03Rik	0	1	1					Gm6494	0.643612		Gm38082	0.754794
6330407J23Rik	6330407J23Rik	-0.180168	0.144495	0.675587					Gm10322	0.511832		Gm20485	0.478263
6330408A02Rik	6330408A02Rik	-0.548004	0.00884658	0.281925					Gm7399	0.471738		Cldn15	0.489123
6330409N04Rik	6330409N04Rik	0.0428807	0.736206	0.951648					Gm47595	0.524465		Serpine1	0.000728247
6330410L21Rik	6330410L21Rik	1.79769e+308	0.183567	1					1700022H01Rik	0.141757		CAAA01077340.1	0.299591
6330416G13Rik	6330416G13Rik	0.0336548	0.860921	0.976355					Snord98	0.494474		Muc3a	0.0397771
6330439K17Rik	6330439K17Rik	0.0254214	0.802184	0.96879					Gm26789	0.185724		Gm42456	0.0168293
6330503K22Rik	6330503K22Rik	0.189912	0.106289	0.620575					Gm16145	0.533739		Mir8116	0.418022
6330512M04Rik	6330512M04Rik	-0.483878	0.123908	0.644984					Gm7075	0.527937		Gm15498	0.652452
6330527O06Rik	6330527O06Rik	-0.0704706	0.487908	0.89085					1700023F02Rik	0.325415		Gm15502	0.445945
6330545A04Rik	6330545A04Rik	-0.0714037	0.929002	1					Gm31181	0.645042		6330418K02Rik	0.00687926
6330549D23Rik	6330549D23Rik	-0.178559	0.603681	0.926475					Gm32255	0.484893		Gm5294	0.478263
6330578E17Rik	6330578E17Rik	0.0708053	0.500382	0.897322					4930563J15Rik	0.637969		Mir339	0.181711
6430411K18Rik	6430411K18Rik	0.0597864	0.838393	0.973595					Gm10797	0.645042		C130050O18Rik	0.214411
6430527G18Rik	6430527G18Rik	0.0601701	0.639313	0.933079					4930545H06Rik	0.645042		Tmem184a	0.263956
6430531B16Rik	6430531B16Rik	1.36802	0.142002	1					4930533K18Rik	0.637969		Card11	0.189608
6430548G04	6430548G04	0	1	1					Gm6331	0.295621		Gm16036	0.643127
6430548M08Rik	6430548M08Rik	0.0109898	0.912406	0.985673					1700113B09Rik	0.470415		Gm15770	0.538137
6430550D23Rik	6430550D23Rik	2.5111	0.257545	1					Gm34544	0.675774		Rbakdn	0.652452
6430562O15Rik	6430562O15Rik	-1.28802	0.595929	1					Gm5778	0.283226		Spdye4b	0.650555
6430571L13Rik	6430571L13Rik	-0.812151	0.0239103	0.384051					Gm16222	0.637969		Gm43397	0.652452
6430573F11Rik	6430573F11Rik	-0.0467547	0.859047	0.97624					Slc5a4a	0.494474		Ocm	0.0244415
6430598A04Rik	6430598A04Rik	-0.14028	0.273892	0.78533					Gm16240	0.640777		Gm26925	0.652452
6430704M03Rik	6430704M03Rik	0.152592	0.133847	0.660636					Gm18119	0.643612		Gm15708	0.254139
6430706D22Rik	6430706D22Rik	0.243084	0.0819006	0.567447					Gm40709	0.267247		1700018F24Rik	0.469626
6530401N04Rik	6530401N04Rik	0.112877	0.610249	0.927909					Gm9978	0.410116		1700001J03Rik	0.607614
6530402F18Rik	6530402F18Rik	0.0230877	0.911941	0.985673					Gm37514	0.637969		Gm43625	0.61415
6530411M01Rik	6530411M01Rik	0.927206	0.342657	1					Gm7842	0.0876646		Gm6408	0.538492
6530418L21Rik	6530418L21Rik	0.193395	0.0720323	0.541216					2610034O05Rik	0.637969		Gm6054	0.40753
6720401G13Rik	6720401G13Rik	0.335562	0.0161852	0.342257					Gm15917	0.229193		Gm29793	0.478263
6720456B07Rik	6720456B07Rik	0.0554457	0.597203	0.925788					Gm8274	0.612576		Gm35648	0.536117
6720456H20Rik	6720456H20Rik	0.338082	0.0141013	0.326579					Gm47539	0.417237		Gm15721	0.0025907
6720463M24Rik	6720463M24Rik	0.519795	0.181972	0.705647					Gm8290	0.645042		Gm42791	0.501402
6720468P15Rik	6720468P15Rik	-1.10297	0.24903	1					1700028I16Rik	0.670643		Mm2pr	0.0267146
6720483E21Rik	6720483E21Rik	-1.79769e+308	0.0681178	1					Gm40723	0.645042		n-R5s180	0.652452
6720489N17Rik	6720489N17Rik	0.0473682	0.875456	0.979346					Gm34184	0.645042		Gm20488	0.646819
6820408C15Rik	6820408C15Rik	0.288487	0.588588	0.92335					E230014E18Rik	0.29452		4933425D22Rik	0.552822
6820431F20Rik	6820431F20Rik	0.28705	0.00530223	0.226402					Gm47006	0.645042		Gm36241	0.41778
7420426K07Rik	7420426K07Rik	0	1	1					Gm48465	0.637969		Gm15933	0.464528
7420461P10Rik	7420461P10Rik	1.10665	0.38793	0.846272					Gm16270	0.755525		Gm42531	0.499137
7530420F21Rik	7530420F21Rik	-0.61658	0.52743	1					Gm16271	0.432204		Gm8579	0.478263
7630403G23Rik	7630403G23Rik	0	1	1					Tyms-ps	0.645042		Gm43294	0.166404
8030411F24Rik	8030411F24Rik	0	1	1					Gm17980	0.643612		Tfpi2	0.23423
8030442B05Rik	8030442B05Rik	-0.879275	0.537182	1					Gm48752	0.637969		Gm26736	0.0768851
8030443G20Rik	8030443G20Rik	0	1	1					Gm47590	0.643612		Gm20619	0.271085
8030462N17Rik	8030462N17Rik	0.111515	0.416713	0.857346					Hal	0.260243		Gm20618	0.157306
8430406I07Rik	8430406I07Rik	0.00238475	0.992598	0.998022					Gm47156	0.526546		Dlx6	0.000216367
8430408G22Rik	8430408G22Rik	-0.295565	0.804928	1					Gm33091	0.570947		Dlx6os2	0.247042
8430410A17Rik	8430410A17Rik	-0.569743	0.0042239	0.199102					Gm47599	0.382216		Tac1	0.0190981
8430410K20Rik	8430410K20Rik	0.149059	0.200501	0.720893					4732465J04Rik	0.753421		Gm16055	0.147387
8430419L09Rik	8430419L09Rik	-0.0473936	0.640454	0.933079					Gm47718	0.637969		Gm16043	0.643127
8430423G03Rik	8430423G03Rik	-1.79769e+308	0.146043	1					Kera	0.409078		Vwde	0.476501
8430427H17Rik	8430427H17Rik	0.0435626	0.752501	0.956364					Gm34777	0.530739		Gm44411	0.652452
8430429K09Rik	8430429K09Rik	-0.470204	0.439199	0.869152					Gm20110	0.489346		Ppp1r3a	0.379679
8430431K14Rik	8430431K14Rik	-1.29784	0.54851	1					Csl	0.406414		Foxp2	0.0113159
8430436N08Rik	8430436N08Rik	0	1	1					Alx1	0.545942		Gm43844	0.284804
8430437L04Rik	8430437L04Rik	0	1	1					Gm48203	0.643612		Gm42583	0.245127
9030025P20Rik	9030025P20Rik	-0.278022	0.211615	0.731471					Myf5	0.637969		5330437M03Rik	0.164761
9030204H09Rik	9030204H09Rik	0	1	1					Gm47477	0.637969		Gm8930	0.295297
9030224M15Rik	9030224M15Rik	1.44082	0.119362	1					3110043J17Rik	0.465204		Rnf148	0.643127
9030418K01Rik	9030418K01Rik	0.00631424	0.962416	0.991677					Gm47337	0.645042		Asb15	0.475122
9030425E11Rik	9030425E11Rik	-0.094311	0.558304	0.916024					Gm47339	0.637969		Gm42856	0.41778
9030612E09Rik	9030612E09Rik	1.02514	0.0337629	0.427914					Gm40761	0.146247		Hyal4	0.643127
9030617O03Rik	9030617O03Rik	-0.176616	0.425344	0.860742					Gm7269	0.471738		Gm5303	0.652452
9030619P08Rik	9030619P08Rik	-2.16345	0.134876	1					Gm15723	0.106954		Opn1sw	0.110404
9030624J02Rik	9030624J02Rik	0.0580824	0.644681	0.934375					Gm40773	0.637969		4930528J11Rik	0.44454
9030625A04Rik	9030625A04Rik	0.138636	0.669244	0.937688					Gm9030	0.695745		Cpa4	0.177305
9130008F23Rik	9130008F23Rik	-1.79769e+308	0.0681178	1					Iltifb	0.410116		Tsga13	0.163347
9130011E15Rik	9130011E15Rik	0.305517	0.0673847	0.527294					Gm47425	0.643612		5330406M23Rik	0.41778
9130011J15Rik	9130011J15Rik	-0.0424458	0.698211	0.944747					4930477N07Rik	0.645042		Plxna4os2	0.469626
9130015L21Rik	9130015L21Rik	0	1	1					Gm47027	0.640777		Gm14546	0.0119302
9130017N09Rik	9130017N09Rik	1.79769e+308	0.0896325	1					Gm47026	0.645042		Akr1b7	0.41778
9130019O22Rik	9130019O22Rik	-0.231682	0.455435	0.875106					Grip1os2	0.643612		Gm13863	0.652452
9130019P16Rik	9130019P16Rik	0.24032	0.730738	1					Grip1os1	0.465204		Stra8	0.650555
9130023H24Rik	9130023H24Rik	-0.302854	0.38088	0.843343					Wif1	0.0435939		Gm43443	0.208009
9130024F11Rik	9130024F11Rik	0.370035	0.0816996	0.567215					Gm4489	0.331003		Gm15697	0.136081
9130204L05Rik	9130204L05Rik	0	1	1					Gm36041	0.637969		Rab19	0.183016
9130206I24Rik	9130206I24Rik	1.02412	0.386599	1					Gm47801	0.643612		Gm37003	0.469626
9130209A04Rik	9130209A04Rik	0	1	1					4930503E24Rik	0.645042		Tas2r137	0.650555
9130230L23Rik	9130230L23Rik	0	1	1					4930484H19Rik	0.441043		Tas2r108	0.333028
9130401M01Rik	9130401M01Rik	0.18061	0.237583	0.756233					Inhbc	0.526546		Olfr461	0.297614
9130404H23Rik	9130404H23Rik	0	1	1					Rdh16f2	0.645042		2210010C04Rik	0.379679
9130409I23Rik	9130409I23Rik	0	1	1					Mir8105	0.645042		Trbv13-1	0.423318
9230102K24Rik	9230102K24Rik	0.704506	0.685632	1					Gm29585	0.417237		Trbv12-2	0.260084
9230102O04Rik	9230102O04Rik	0	1	1					Pcp2	0.0494405		Trbv13-2	0.681137
9230104L09Rik	9230104L09Rik	0	1	1					Cd209e	0.637969		Trbv16	0.5457
9230105E05Rik	9230105E05Rik	0	1	1					Gm7407	0.203408		Trbv20	0.650555
9230107M04Rik	9230107M04Rik	0	1	1					Gm44869	0.637969		Gm10334	0.00621236
9230110C19Rik	9230110C19Rik	-0.0520507	0.798129	0.968245					Gm7434	0.637969		Trbj2-1	0.28749
9230110F15Rik	9230110F15Rik	0	1	1					Slc10a2	0.645042		Trbj2-2	0.207797
9230112J17Rik	9230112J17Rik	-0.469564	0.405463	1					Gm45160	0.70024		Trbj2-3	0.0566702
9230113P08Rik	9230113P08Rik	0	1	1					Gm45076	0.471738		Trbj2-7	0.33072
9230114K14Rik	9230114K14Rik	1.28782	0.0250959	0.393384					4930453L07Rik	0.509058		Trbc2	7.10039e-05
9230115E21Rik	9230115E21Rik	0.169288	0.916077	1					Gm44542	0.111325		2010310C07Rik	0.536117
9230116N13Rik	9230116N13Rik	2.70288	0.159891	1					4930435N07Rik	0.637969		Olfr457	0.41778
9330020H09Rik	9330020H09Rik	0.894541	0.141159	1					Gm44786	0.637969		Gm20730	0.652452
9330111N05Rik	9330111N05Rik	-0.313098	0.87873	1					Gm44955	0.643612		Olfr441	0.652452
9330133O14Rik	9330133O14Rik	-0.782393	0.0669317	0.52633					Gm29175	0.471738		Gm43872	0.604804
9330151L19Rik	9330151L19Rik	0.0441348	0.781502	0.962431					Gm45560	0.695745		Gm43885	0.379679
9330158H04Rik	9330158H04Rik	1.02398	0.442627	1					4933439N14Rik	0.394522		Gm43874	0.643127
9330159F19Rik	9330159F19Rik	0.163822	0.126007	0.648702					Mir1968	0.217004		Gm43869	0.643127
9330159M07Rik	9330159M07Rik	0.133319	0.72309	0.949862					Gm25014	0.047045		6330419E04Rik	0.643127
9330162B11Rik	9330162B11Rik	0	1	1					Gm7669	0.637969		Gm43882	0.643127
9330175E14Rik	9330175E14Rik	0	1	1					Gm45520	0.643612		Gm43876	0.643127
9330178D15Rik	9330178D15Rik	0	1	1					Gm45274	0.410116		Gm43873	0.469626
9330179D12Rik	9330179D12Rik	-0.364913	0.461975	0.879203					Gm16346	0.643612		Gm43877	0.652452
9330182L06Rik	9330182L06Rik	0.0299134	0.798738	0.96833					Gm17149	0.380859		Gm43888	0.643127
9430007A20Rik	9430007A20Rik	0	1	1					Spag11b	0.637969		Gm43875	0.481367
9430008C03Rik	9430008C03Rik	0.257981	0.418496	0.857872					Selenot-ps	0.696882		Rpl35a-ps7	0.650555
9430015G10Rik	9430015G10Rik	-0.0871828	0.606153	0.927163					Gm10060	0.0797764		Gm16630	0.149538
9430016H08Rik	9430016H08Rik	0.289394	0.196674	0.717988					Gm20778	0.598866		AC154013.1	0.332661
9430019J16Rik	9430019J16Rik	0	1	1					Gm21182	0.494277		Gm5111	0.00232415
9430020K01Rik	9430020K01Rik	-0.164858	0.1132	0.631246					Gm20796	0.374425		Gimap1os	0.650555
9430021M05Rik	9430021M05Rik	0.0980186	0.603539	0.926475					Gm2869	0.644365		Gm44226	0.271085
9430023L20Rik	9430023L20Rik	-0.0887786	0.583447	0.921939					Gm7869	0.414309		4833403J16Rik	0.423318
9430031J16Rik	9430031J16Rik	-0.141832	0.462255	0.879287					Defb50	0.645042		Gimap3	0.0443104
9430032N09Rik	9430032N09Rik	0.138694	0.939823	1					Defb10	0.643612		Gm3455	0.643127
9430037G07Rik	9430037G07Rik	0.388919	0.309839	0.809832					Tpte	0.369746		Hoxaas2	0.652452
9430038I01Rik	9430038I01Rik	0.027146	0.955113	0.991677					Dkk4	0.643612		Hoxa5	0.652452
9430041J12Rik	9430041J12Rik	0.106683	0.933485	0.987154					Gm44620	0.410116		Evx1os	0.650555
9430060I03Rik	9430060I03Rik	-0.354632	0.82967	1					Gm45745	0.258464		Evx1	0.650555
9430076C15Rik	9430076C15Rik	0	1	1					Gm45237	0.540595		Gm44434	0.705524
9430076G02Rik	9430076G02Rik	0	1	1					Gm45343	0.409078		Gm15573	0.416408
9430083A17Rik	9430083A17Rik	-0.297881	0.363055	0.834791					Gm45413	0.637969		Cpvl	0.517058
9430091E24Rik	9430091E24Rik	0.181598	0.636174	0.933079					4933416M07Rik	0.643612		Vmn1r29	0.643127
9530002B09Rik	9530002B09Rik	0	1	1					Gm45304	0.530739		Vmn1r-ps21	0.643127
9530003J23Rik	9530003J23Rik	0	1	1					Mir6395	0.508		Gm45061	0.602998
9530008L14Rik	9530008L14Rik	-0.712526	0.5897	1					Gm8291	0.161067		A530053G22Rik	0.0664092
9530026F06Rik	9530026F06Rik	0	1	1					Gm34419	0.490124		Gm43864	0.41778
9530026P05Rik	9530026P05Rik	-1.46401	0.408793	1					Gm35520	0.645042		Qrfprl	0.00142121
9530036O11Rik	9530036O11Rik	1.08067	0.158443	1					Gm16192	0.344395		Tnip3	0.127292
9530051G07Rik	9530051G07Rik	-0.198905	0.710809	1					Gm16193	0.526546		Gm16838	0.150231
9530053A07Rik	9530053A07Rik	-1.29895	0.470889	1					F11	0.643612		2610300M13Rik	0.00702796
9530059O14Rik	9530059O14Rik	-1.79769e+308	0.00924073	1					Klkb1	0.0910718		Gm6786	0.650555
9530068E07Rik	9530068E07Rik	0.120132	0.292662	0.798341					Gm15634	0.346489		Igkv17-127	0.389249
9530077C05Rik	9530077C05Rik	0.138906	0.601183	0.926076					Gm45481	0.414309		Igkv9-124	0.0290173
9530082P21Rik	9530082P21Rik	-0.194146	0.0692408	0.532742					Gm45576	0.217121		Igkv2-109	0.652452
9530091C08Rik	9530091C08Rik	-0.620883	0.390415	1					Neil3	0.229684		Igkv10-94	0.650555
9630013A20Rik	9630013A20Rik	0.0508537	0.951587	1					A230085B16Rik	0.37417		Igkv4-80	0.652452
9630028B13Rik	9630028B13Rik	0.701905	0.367165	1					Gm8734	0.327671		Igkv4-72	0.652452
9630028H03Rik	9630028H03Rik	0	1	1					Glra3	0.000104418		Igkv4-57	0.652452
9630033F20Rik	9630033F20Rik	-0.191168	0.157621	0.685007					Gm7328	0.032239		Igkv4-50	0.650555
9830001H06Rik	9830001H06Rik	0.00574272	0.964055	0.991907					Gm6012	0.643612		Igkv12-44	0.652452
9830107B12Rik	9830107B12Rik	0	1	1					Gm16178	0.443724		Igkv12-41	0.643127
9830132P13	9830132P13	-1.79769e+308	0.146043	1					Gm10015	0.640777		Igkv5-39	0.478263
9830147E19Rik	9830147E19Rik	-0.0298691	0.921749	1					Gm45418	0.637969		Igkv6-29	0.643127
9930005F22Rik	9930005F22Rik	-0.517698	0.521599	1					Sgo2b	0.645042		Igkv8-27	0.652452
9930012K11Rik	9930012K11Rik	-0.370986	0.445094	0.870402					Gm45345	0.523774		Igkv6-23	0.652452
9930013L23Rik	9930013L23Rik	0.438213	0.000838324	0.090855					Trim61	0.471738		Gm42773	0.643127
9930014A18Rik	9930014A18Rik	-0.149942	0.794829	1					Apela	0.033635		Igkv3-7	0.0426988
9930021D14Rik	9930021D14Rik	1.79769e+308	0.31169	1					Smim31	0.490319		Igkv3-2	0.5457
9930021J03Rik	9930021J03Rik	0.263298	0.0190969	0.355348					Tktl2	0.153043		Gm30211	0.650555
9930023K05Rik	9930023K05Rik	-0.297431	0.723589	1					Gm39185	0.199844		Igkc	0.01458
9930032O22Rik	9930032O22Rik	0	1	1					1700125H03Rik	0.401431		Gm44111	0.643127
9930104L06Rik	9930104L06Rik	0.0297223	0.864099	0.976634					Gm33103	0.645042		Gm44174	0.652452
9930111J21Rik1	9930111J21Rik1	0.942587	0.032871	1					Gm9495	0.325415		Gm44771	0.629833
9930111J21Rik2	9930111J21Rik2	0.00821299	0.994305	1					1700020G03Rik	0.123952		Gm17825	0.257271
A030009H04Rik	A030009H04Rik	-0.056584	0.58771	0.922958					Iqcn	0.409078		Gm22486	0.414203
A130010J15Rik	A130010J15Rik	0.16163	0.577315	0.92042					Gm3336	0.669378		Gm38114	0.643127
A130022J15Rik	A130022J15Rik	0.0524987	0.694383	0.943768					Gm35256	0.647363		Gm37736	0.643127
A130040M12Rik	A130040M12Rik	-0.204884	0.589349	0.92335					Ccdc194	0.347117		1700065L07Rik	0.650555
A130049A11Rik	A130049A11Rik	-0.314101	0.532251	0.909273					Hsh2d	0.0878394		6330415B21Rik	0.41974
A130077B15Rik	A130077B15Rik	0.509781	0.686653	1					Cib3	0.514816		Gm44435	0.652452
A1bg	A1bg	0	1	1					Gm2059	0.643612		Gm44433	0.380497
A1cf	A1cf	-3.29826	0.464561	1					Gm10358	0.645042		Gm44288	0.643127
A230001M10Rik	A230001M10Rik	-0.881759	0.252189	1					Iqcm	0.00702477		Gm44240	0.123945
A230020J21Rik	A230020J21Rik	-0.102437	0.949606	1					Gm45740	0.409078		Gm44228	0.207757
A230028O05Rik	A230028O05Rik	-0.297757	0.884249	1					Gm23260	0.637969		Gm20371	0.652452
A230046K03Rik	A230046K03Rik	0.142733	0.226334	0.748191					1700092C02Rik	0.645042		Gm44241	0.380497
A230050P20Rik	A230050P20Rik	-0.163676	0.241273	0.760731					Pou4f2	0.441565		Gm44231	0.416408
A230051G13Rik	A230051G13Rik	-0.128403	0.608592	0.927548					1700011L22Rik	0.643612		Mir7232	0.625861
A230056P14Rik	A230056P14Rik	0.0946496	0.758515	0.957366					Gm45434	0.523774		Mir468	0.616926
A230057D06Rik	A230057D06Rik	-0.0178993	0.931261	0.986857					Gm7997	0.107316		Gm44202	0.675474
A230065H16Rik	A230065H16Rik	1.79769e+308	0.171143	1					Gm9725	0.637969		Gm31861	0.469626
A230072C01Rik	A230072C01Rik	-0.529496	0.0321435	0.420407					Gm18000	0.643612		Tacr1	0.112781
A230072E10Rik	A230072E10Rik	-1.20877	0.0100226	1					Rln3	0.0842678		Gm32591	0.0918768
A230073K19Rik	A230073K19Rik	0.211617	0.333189	0.817475					Gm25110	0.60563		M1ap	0.0901544
A230077H06Rik	A230077H06Rik	0.0391974	0.878752	0.979639					Gm45594	0.645042		Dqx1	0.0348187
A230108P19Rik	A230108P19Rik	-3.99797	0.848134	1					2010110E17Rik	0.643612		Tlx2	0.680734
A2ld1	A2ld1	-0.0248433	0.886353	0.982375					Gm27168	0.209015		Gm37092	0.423318
A2m	A2m	-0.248319	0.451883	1					Rps13-ps1	0.702502		Gm43890	0.0630088
A330021E22Rik	A330021E22Rik	0.52331	0.00264313	0.158654					Gm2716	0.0907028		Actg2	0.073504
A330023F24Rik	A330023F24Rik	0.286066	0.0112085	0.309934					Gm5356	0.294188		Vax2os	0.423318
A330035P11Rik	A330035P11Rik	0.479908	0.479298	1					Gm45363	0.755681		Gm25054	0.536117
A330040F15Rik	A330040F15Rik	-0.294691	0.68097	1					Gm28515	0.694626		Gm7443	0.264727
A330049M08Rik	A330049M08Rik	-1.79769e+308	0.148853	1					Ces1c	0.470415		Gm5312	0.10697
A330049N07Rik	A330049N07Rik	0.287982	0.825538	1					Gm45797	0.645042		Gm44750	0.455016
A330050B17Rik	A330050B17Rik	0.184818	0.658266	1					Gm26493	0.115039		Figla	0.389249
A330050F15Rik	A330050F15Rik	-0.0415052	0.864216	0.976634					Gm5131	0.173375		Gm18862	0.652452
A330069E16Rik	A330069E16Rik	0.407077	0.525909	0.90733					Gm39231	0.643612		Gm28720	0.177725
A330076H08Rik	A330076H08Rik	-0.207114	0.458423	0.877403					Gm10631	0.643612		Gm28719	0.652452
A330093E20Rik	A330093E20Rik	0.518768	0.391118	0.846733					Gm22148	0.526546		Gm44153	0.650555
A3galt2	A3galt2	0.701913	0.686728	1					Gm7208	0.645042		Gm44416	0.643127
A430005L14Rik	A430005L14Rik	-0.0269535	0.8948	0.983054					Ces2c	0.645042		Gm44417	0.652452
A430033K04Rik	A430033K04Rik	0.183584	0.290731	0.797564					Gm5743	0.645042		Vmn1r-ps32	0.334631
A430035B10Rik	A430035B10Rik	0.158774	0.618497	0.930745					Ces3a	0.645042		Gm45901	0.538492
A430075N02	A430075N02	0	1	1					Gm8804	0.643612		Gm24816	0.683555
A430078G23Rik	A430078G23Rik	1.79769e+308	0.291748	1					Ces4a	0.409078		Gm14573	0.403918
A430084P05Rik	A430084P05Rik	1.79769e+308	0.0287613	1					Gm24629	0.637969		Gm44711	0.643127
A430089I19Rik	A430089I19Rik	0	1	1					Gm5914	0.507272		4930466I24Rik	0.650555
A430092G05Rik	A430092G05Rik	0	1	1					Gm45752	0.637969		Kbtbd8os	0.211363
A430093F15Rik	A430093F15Rik	-1.29714	0.377856	1					6030452D12Rik	0.637969		Gm5723	0.547544
A430105I19Rik	A430105I19Rik	0.462698	0.0528754	0.49194					Rpl10-ps2	0.645042		Gm26175	0.643127
A430107O13Rik	A430107O13Rik	0.637533	0.0111812	0.309934					Gm25321	0.55177		Gm19653	0.643127
A430107P09Rik	A430107P09Rik	-1.75671	0.240736	1					Ctrb1	0.645042		Gm25852	0.643127
A430110N23Rik	A430110N23Rik	0.428582	0.366756	1					Gm45904	0.11584		Gm23510	0.643127
A4galt	A4galt	0.12915	0.705393	0.946425					Gm10280	0.755681		Gm32592	0.109111
A4gnt	A4gnt	2.28723	0.12813	1					Clec3a	0.161067		Gm765	0.058071
A530013C23Rik	A530013C23Rik	1.79769e+308	0.171143	1					Gm16116	0.258464		Gm20705	0.538492
A530016L24Rik	A530016L24Rik	0.0242842	0.979914	1					Gm16117	0.745293		Gm26748	0.13325
A530032D15Rik	A530032D15Rik	-0.789172	0.0599703	0.507497					Gm45733	0.645042		Gm6681	0.650555
A530053G22Rik	A530053G22Rik	-1.79769e+308	0.299173	1					Gm38416	0.576392		Gm44107	0.652452
A530054K11Rik	A530054K11Rik	0.239953	0.157209	0.684991					Gm10617	0.1006		Gm44171	0.174911
A530058N18Rik	A530058N18Rik	-0.166909	0.650078	0.934375					Gm15898	0.643612		Gm9871	0.616926
A530064D06Rik	A530064D06Rik	-1.29655	0.603367	1					1700016A09Rik	0.0827188		Gm6749	0.423318
A530088E08Rik	A530088E08Rik	0	1	1					5033426O07Rik	0.367755		Gm32858	0.652452
A530098C11Rik	A530098C11Rik	-0.294591	0.885471	1					1700030M09Rik	0.645042		Gm20386	0.650555
A530099J19Rik	A530099J19Rik	0	1	1					Gm17786	0.637969		Cpne9	0.00841098
A630001G21Rik	A630001G21Rik	-1.12407	0.127048	1					Gm23299	0.637969		Gm15492	0.327931
A630007B06Rik	A630007B06Rik	0.00807844	0.958332	0.991677					Gm37497	0.637969		1700015O11Rik	0.652452
A630010A05Rik	A630010A05Rik	0	1	1					Pabpn1l	0.637969		Gm15082	0.650555
A630033H20Rik	A630033H20Rik	0.582019	0.438966	1					Gm45893	0.533739		Tmem40	0.0485119
A630055G03Rik	A630055G03Rik	-2.29823	0.167828	1					4732419C18Rik	0.0272487		H1f8	0.650555
A630066F11Rik	A630066F11Rik	-0.839148	0.485447	0.890703					Galnt2	0.509406		Gm20404	0.176277
A630072M18Rik	A630072M18Rik	0.2726	0.334369	0.818222					Gm45709	0.144768		Olfr212	0.652452
A630073D07Rik	A630073D07Rik	0	1	1					Gm38574	0.637969		Gm44154	0.0758875
A630075F10Rik	A630075F10Rik	-1.79769e+308	0.209255	1					Gm45746	0.470415		Gm18981	0.620096
A630077J23Rik	A630077J23Rik	0	1	1					Gm3095	0.489092		Gm17812	0.643127
A630089N07Rik	A630089N07Rik	1.30691	0.0441104	1					Gm5796	0.351491		Gm44260	0.389185
A630095E13Rik	A630095E13Rik	0	1	1					Gm8108	0.288382		Gm43915	0.650555
A630095N17Rik	A630095N17Rik	1.79769e+308	0.247227	1					Gm2974	0.11279		Minpp1-ps	0.548591
A730008H23Rik	A730008H23Rik	-0.391652	0.5976	0.925788					Gm3164	0.178503		Gm15856	0.520912
A730011L01Rik	A730011L01Rik	-0.225034	0.166637	0.694505					Gm3264	0.409078		Slc6a12	0.184667
A730015I17	A730015I17	-1.79769e+308	0.146043	1					Gm3488	0.15496		Mfap5	0.344475
A730017C20Rik	A730017C20Rik	0.0400099	0.788253	0.964712					Gm3373	0.637969		Gm10420	0.249039
A730017L22Rik	A730017L22Rik	0.0729467	0.807127	0.968922					Lamtor3-ps	0.460692		Gm10224	0.41778
A730018C14Rik	A730018C14Rik	1.79769e+308	0.171143	1					Gm8050	0.643612		Vmn2r27	0.0330809
A730020E08Rik	A730020E08Rik	1.54487	0.00206086	0.140597					Gm3512	0.221561		Gm6423	0.538492
A730020M07Rik	A730020M07Rik	-0.756875	0.325538	1					Gm3755	0.175168		Gm44007	0.41778
A730037C10Rik	A730037C10Rik	0.287647	0.825737	1					Dnase1l3	0.0421902		Gm15884	0.210539
A730043L09	A730043L09	1.28983	0.261984	1					Gm8416	0.694626		Gm20531	0.469626
A730046J19Rik	A730046J19Rik	-1.79769e+308	0.146043	1					Gm17805	0.637969		Gnb3	0.334385
A730056A06Rik	A730056A06Rik	-0.488133	0.290461	0.797564					Nek10	0.00044644		Cd4	7.98743e-06
A730069N07Rik	A730069N07Rik	-1.78992	0.402906	1					Gm48163	0.409078		Gm23851	0.335444
A730082K24Rik	A730082K24Rik	0	1	1					Gm18078	0.645042		Kcna5	0.0157663
A730085A09Rik	A730085A09Rik	0	1	1					Gm48321	0.645042		Gm26673	0.0198918
A730090H04Rik	A730090H04Rik	-1.79769e+308	0.216262	1					Gm5630	0.0170346		Gm29788	0.438804
A730090N16Rik	A730090N16Rik	-0.29575	0.906736	1					Gm48283	0.645042		4921513H07Rik	0.17278
A730098P11Rik	A730098P11Rik	0.120124	0.251769	0.771306					AC163638.3	0.643612		Gm23098	0.652452
A830007P12Rik	A830007P12Rik	0.176805	0.609559	0.927725					4930542C16Rik	0.645042		Tspan11	0.000367354
A830010M20Rik	A830010M20Rik	0.0629621	0.537134	0.91028					4930572O13Rik	0.0616448		Gm15870	0.00754527
A830018L16Rik	A830018L16Rik	0.0292445	0.828905	0.972191					Ppifos	0.637969		Gm44056	0.446544
A830019L24Rik	A830019L24Rik	1.16302	0.158	1					4933413J09Rik	0.441565		Gm44215	0.652452
A830080D01Rik	A830080D01Rik	0.214053	0.234697	0.754457					Gm2670	0.029297		Gm44066	0.61114
A830082N09Rik	A830082N09Rik	-0.280571	0.199066	0.720893					Gm48003	0.643612		Clec2e	0.643127
A830093I24Rik	A830093I24Rik	-0.0347832	0.928894	1					Mir6947	0.641484		Cd69	0.478263
A930001A20Rik	A930001A20Rik	2.02624	0.37072	1					Gm18760	0.757579		Clec12a	8.62241e-05
A930001N09Rik	A930001N09Rik	0.170187	0.133115	0.66051					Gm7644	0.705792		Clec12b	0.264727
A930003A15Rik	A930003A15Rik	-0.13622	0.93793	1					Gm15667	0.637969		Olr1	0.754794
A930003O13Rik	A930003O13Rik	0	1	1					Gm49196	0.397233		Gm44251	0.0653751
A930004D18Rik	A930004D18Rik	-0.197636	0.61606	1					Gm7707	0.637969		Klrk1	0.280165
A930005H10Rik	A930005H10Rik	-0.238281	0.46949	0.883196					Gdf2	0.643612		Klrc2	0.423318
A930005I04Rik	A930005I04Rik	0.474137	0.312087	1					Gm49168	0.643612		Klra17	0.650555
A930006I01Rik	A930006I01Rik	1.79769e+308	0.291748	1					Gm18813	0.571135		Klra5	0.650555
A930007I19Rik	A930007I19Rik	0.287597	0.755561	1					A930038B10Rik	0.637969		Klra13-ps	0.643127
A930011G23Rik	A930011G23Rik	-0.0936182	0.872849	1					Rgr	0.637969		Tas2r110	0.643127
A930011O12Rik	A930011O12Rik	0.293953	0.00399951	0.193343					Gm5203	0.645042		Gm43984	0.264727
A930012L18Rik	A930012L18Rik	0.751698	0.0353652	0.434456					Nrg3os	0.643612		4933406J09Rik	0.681942
A930013F10Rik	A930013F10Rik	0.0998673	0.669902	0.937688					Gm4817	0.645042		Gm44366	0.227062
A930015D03Rik	A930015D03Rik	1.27225	0.0207211	0.364098					Gm49873	0.645042		Gm29803	0.652452
A930017M01Rik	A930017M01Rik	0.178978	0.299781	0.8043					1700001F09Rik	0.637969		Gm22881	0.652452
A930018P22Rik	A930018P22Rik	0	1	1					Gm21154	0.414309		Gm34391	0.404278
A930019D19Rik	A930019D19Rik	-1.79769e+308	0.133503	1					Gm8165	0.643612		Gm19434	0.359891
A930038C07Rik	A930038C07Rik	0.426632	0.0289433	0.409677					Gm49965	0.637969		Pbp2	0.409938
AA387883	AA387883	0.118568	0.696589	0.943832					Gm8220	0.470415		Gm14330	0.538492
AA388235	AA388235	-0.298276	0.368646	0.837279					9630050E16Rik	0.705792		Gm15476	0.652452
AA415398	AA415398	-0.321098	0.228378	0.749175					Gm7206	0.637969		Plbd1	0.154766
AA465934	AA465934	-0.697357	0.294375	0.799814					Gm15516	0.643612		Gm44401	0.447768
AA467197	AA467197	-0.290432	0.855583	1					Gm15217	0.643612		Art4	0.0631792
AA474331	AA474331	-1.03859	0.0712648	0.538546					Gm48986	0.645042		Gm44155	0.538875
AA543186	AA543186	-1.2965	0.471725	1					Gm49303	0.00214811		Slco1b2	0.269754
AA545190	AA545190	-1.79769e+308	0.146043	1					4930572G02Rik	0.589485		D6Ertd474e	0.107012
AA619741	AA619741	-1.79769e+308	0.146043	1					Gm49154	0.337243		Gm43910	0.650555
AA792892	AA792892	1.79769e+308	0.359821	1					Gm48940	0.320237		Gm15720	0.129794
AA960436	AA960436	-0.0245489	0.926915	0.986703					Tlr11	0.257876		Gm7571	0.650555
AA986860	AA986860	-0.369217	0.381417	1					Ccnb1ip1	0.643612		Gm6288	0.254611
AA987161	AA987161	0.0327337	0.842821	0.97385					Rnase10	0.117766		1700049E15Rik	0.650555
AB099516	AB099516	-1.79769e+308	0.12515	1					Olfr750	0.414309		Gm44020	0.416408
AB124611	AB124611	1.79769e+308	0.0311999	1					Ear14	0.643612		Gm15778	0.643127
AF067063	AF067063	0	1	1					Tppp2	0.643612		Gm44115	0.538492
AF251705	AF251705	0.0396777	0.897237	0.98368					Gm8586	0.643612		3010003L21Rik	0.366952
AF357355	AF357355	0	1	1					Olfr1511	0.745293		Gm15779	0.263945
AF357359	AF357359	0	1	1					Olfr1510	0.637969		1700003I16Rik	0.650555
AF366264	AF366264	1.79769e+308	0.250948	1					Trav9-1	0.643612		AC240460.1	0.650555
AF529169	AF529169	0.272762	0.399819	0.849953					Trdv1	0.645042		Gm44581	0.643127
AI115009	AI115009	-0.374781	0.694839	0.943768					Gm30275	0.451373		Gm7363	0.423318
AI118078	AI118078	-0.174595	0.557873	0.916024					Trdj2	0.61762		Tnnt1	0.00405968
AI182371	AI182371	-1.29714	0.669301	1					Gm24705	0.411437		Tnni3	0.121441
AI314180	AI314180	0.0119029	0.909997	0.985473					Gm29776	0.534545		Gm15873	0.333851
AI314831	AI314831	0	1	1					Il25	0.179994		Tmem190	0.0949274
AI314976	AI314976	0.100309	0.661867	0.935814					Gm49020	0.522881		Gm44983	0.331854
AI316807	AI316807	-0.202407	0.324393	0.814557					Dhrs2	0.695745		Sbk3	0.0240235
AI317395	AI317395	-0.105031	0.888018	1					Tgm1	0.0737257		Zfp784	0.534283
AI413582	AI413582	0.267305	0.174811	0.701131					Gm4022	0.637969		Nlrp4c	0.41974
AI414108	AI414108	0.227647	0.038918	0.443877					Phf11c	0.0227369		Gm16307	0.643127
AI427809	AI427809	1.70298	0.475921	1					Mipepos	0.628398		Olfr1344	0.469626
AI428936	AI428936	0.630338	0.2568	0.774662					Gm19097	0.161067		Olfr1346	0.652452
AI429214	AI429214	-0.403854	0.210072	0.730179					Gm5461	0.643612		Olfr5	0.643127
AI450353	AI450353	0.560585	0.140147	0.668306					Gm19198	0.637969		Gm44863	0.643127
AI462493	AI462493	0.320804	0.128955	0.653241					Gm17941	0.645042		Gm44587	0.650555
AI464131	AI464131	-0.206351	0.114134	0.63291					Blk	0.643612		Zfp264	0.206496
AI467606	AI467606	0.403561	0.52949	1					Prss51	0.637969		Gm44697	0.264727
AI480653	AI480653	0.157322	0.29743	0.800517					Prss52	0.109608		Gm45631	0.22452
AI504432	AI504432	0.0798606	0.484034	0.889632					Gm48433	0.530037		Mir5620	0.509483
AI506816	AI506816	-0.285052	0.907876	1					Gm48449	0.643612		Zscan4a	0.650555
AI507597	AI507597	-1.79769e+308	0.0603607	1					Gm19222	0.643612		Vmn1r84	0.650555
AI593442	AI593442	-0.312844	0.00206602	0.140597					1700092C10Rik	0.637969		Gm15877	0.652452
AI597468	AI597468	0.0748433	0.558181	0.916024					Gm37762	0.637969		Vmn1r85	0.652452
AI597479	AI597479	0.115185	0.3643	0.83542					Gm4240	0.327415		Cabp5	0.0907251
AI606473	AI606473	0	1	1					Gm49244	0.645042		Bsph1	0.175855
AI607873	AI607873	1.79769e+308	0.0100044	1					Gm49289	0.645042		Sult2a5	0.264727
AI646023	AI646023	-0.179436	0.280794	0.791307					Mlnr-ps	0.662802		Obox4-ps2	0.643127
AI646519	AI646519	1.79769e+308	0.171143	1					Gm4606	0.535957		Gm45510	0.523853
AI661453	AI661453	-0.561618	0.540095	1					Gm49131	0.0710961		Gm17826	0.423318
AI662270	AI662270	0.119214	0.913412	1					Gm4266	0.645042		Gm44589	0.528214
AI747448	AI747448	1.79769e+308	0.171143	1					Gm49164	0.151183		Gm29725	0.650555
AI836003	AI836003	0.0256645	0.88943	0.98269					Gm49171	0.637969		Ceacam-ps1	0.100975
AI837181	AI837181	0.0109286	0.936332	0.987658					Gm6986	0.643612		Ceacam15	0.136527
AI846148	AI846148	-0.0564381	0.81242	0.970034					Gm49200	0.645042		Gm5586	0.0284623
AI848100	AI848100	0.100535	0.420537	0.85882					Gm30246	0.645042		Ceacam9	0.0769499
AI848285	AI848285	-1.14469	0.161949	1					Gm49002	0.576392		Psg29	0.271896
AI854517	AI854517	0.303931	0.063889	0.517529					Tnfsf11	0.637969		Gm5997	0.652452
AI854703	AI854703	0.160272	0.324872	0.814557					Gm48998	0.60783		Gm45104	0.366072
AI987944	AI987944	0.0869877	0.755455	0.956636					Gm26251	0.641484		Foxa3	0.416408
AK010878	AK010878	-0.657534	0.0894537	0.586729					Gm7232	0.303595		Ppm1n	0.44454
AK129341	AK129341	0.277307	0.123559	0.644984					C230086J09Rik	0.0867801		Cblc	0.196512
AU015228	AU015228	-0.297876	0.89423	1					Gm5207	0.747407		Gm16174	0.650555
AU015836	AU015836	0	1	1					Gm49225	0.384451		Gm44793	0.693741
AU018091	AU018091	0	1	1					Acod1	0.755525		Phldb3	0.148893
AU018829,Gm16367	AU018829,Gm16367	0	1	1					4930432J09Rik	0.465204		Lypd3	0.643127
AU019823	AU019823	-0.163089	0.461701	0.879013					D130079A08Rik	0.645042		Gm4598	0.331854
AU019990	AU019990	-1.79769e+308	0.434603	1					Gm49205	0.374425		Tex101	0.643127
AU021034	AU021034	-1.79769e+308	0.0026562	1					Rpl27a-ps2	0.471738		Ceacam10	0.0870791
AU021092	AU021092	0.390175	0.303692	0.807893					Gm48993	0.637969		Cd79a	0.106386
AU022252	AU022252	-0.0483348	0.818783	0.971329					Gm17082	0.39843		Erfl	0.461962
AU022751	AU022751	0	1	1					Gm5362	0.643612		Gm20949	0.647754
AU022754	AU022754	-0.484296	0.317367	0.811818					Gm23811	0.618668		Gm4613	0.652452
AU023762	AU023762	-0.0663343	0.852335	0.97519					Mmp12	0.643612		Cyp2b19	0.5643
AU023871	AU023871	1.79769e+308	0.255859	1					Cbx3-ps8	0.514463		Cyp2g1	0.41778
AU040320	AU040320	0.0168747	0.912598	0.985673					Gm47557	0.643612		Cyp2a5	0.0063423
AU041133	AU041133	0.613548	0.0209377	0.365738					Gm16302	0.618668		Gm44641	0.622353
AV039307	AV039307	-1.05879	0.447371	1					Deup1	0.0870025		Gm10046	0.538875
AV051173	AV051173	0	1	1					Olfr18	0.70024		Gm45011	0.643127
AV320801	AV320801	-1.79769e+308	0.189032	1					Rdh8	0.322681		1700028B04Rik	0.264727
AW011738	AW011738	-0.142445	0.634382	0.933079					Gm49373	0.28146		Gm44702	0.190331
AW046200	AW046200	-0.208603	0.725579	0.949862					1810064F22Rik	0.643612		Lgals7	0.300218
AW112010	AW112010	-0.75171	0.116598	0.634781					Gm10182	0.144431		Gm26604	0.346419
AW146020	AW146020	0.228233	0.52439	0.906608					Tbx20	0.263847		Ppp1r14a	4.63822e-08
AW146154	AW146154	-0.389994	0.112546	0.631107					Glb1l3	0.380859		4930432E11Rik	0.327547
AW209491	AW209491	-0.203648	0.233008	0.752596					Gm5120	0.698003		Catsperg2	0.566222
AW549877	AW549877	0.0827622	0.454747	0.874427					Gm16071	0.637969		Gm6579	0.492562
AW551984	AW551984	-0.255343	0.478439	1					Kirrel3os	0.338941		Ovol3	0.643127
AW554918	AW554918	0.410766	0.0146068	0.329056					Gm39318	0.515413		Rps12-ps4	0.148033
AW555464	AW555464	-0.264109	0.010648	0.305103					4933422A05Rik	0.465204		Prodh2	0.650555
AY026312	AY026312	0	1	1					Gm48443	0.637969		Rbm42	0.418022
AY074887	AY074887	0.0712412	0.940951	0.98865					Gm34885	0.643612		Sbsn	0.0312065
AY358078	AY358078	0.951958	0.424928	1					Olfr877	0.257876		Dmkn	0.000447926
AY512915	AY512915	1.79769e+308	0.0896325	1					Olfr25	0.637969		Ffar3	0.00641288
AY512931	AY512931	0	1	1					Olfr898	0.489287		Usf2-ps1	0.682925
AY761184	AY761184	0	1	1					Olfr912	0.645042		Gm10640	0.233213
AY761185	AY761185	0	1	1					AW551984	0.000762406		Gm12778	0.652452
Aaas	Aaas	0.458169	0.0373722	0.442075					Gm47266	0.637969		BC060293	0.536117
Aacs	Aacs	0.11199	0.409149	0.852108					1700110K17Rik	0.641484		2310043P16Rik	0.0860591
Aadac	Aadac	0	1	1					Gm48284	0.339695		Gm12766	0.626836
Aadacl2	Aadacl2	0	1	1					Gm48565	0.0898395		Gm45095	0.41778
Aadacl3	Aadacl3	0	1	1					Crtam	0.39828		Gm35611	0.201564
Aadat	Aadat	1.79769e+308	0.0896325	1					Gm48710	0.273828		Slc7a9	0.650555
Aagab	Aagab	-0.103785	0.395708	0.848498					Gm48740	0.755681		Gm44882	0.652452
Aak1	Aak1	0.113356	0.35136	0.829626					Gm48737	0.465204		Gm44767	0.546121
Aamp	Aamp	-0.122237	0.278821	0.789905					AC160966.1	0.645042		4933404I11Rik	0.652452
Aanat	Aanat	0.0262705	0.981005	1					4930546K05Rik	0.494887		Gm5896	0.643127
Aard	Aard	0.517945	0.336017	0.818488					Gm16322	0.237265		Cd9-ps	0.423318
Aars	Aars	-0.0407377	0.703491	0.945951					Rpl26-ps6	0.039321		Ccnb1-ps	0.44454
Aars2	Aars2	-0.135594	0.446648	0.870807					Gm36799	0.643612		Siglecg	0.246148
Aarsd1	Aarsd1	-0.133479	0.321445	0.812189					Gm29909	0.637969		Cldnd2	0.643127
Aasdh	Aasdh	0.348525	0.0793755	0.561212					Gm30373	0.374747		Klk6	1.64218e-10
Aasdhppt	Aasdhppt	0.0988273	0.481361	0.887881					Gm49380	0.408142		Klk5	0.389249
Aass	Aass	-0.281847	0.242704	0.761543					Gm10686	0.15548		Klk1b5	0.650555
Aatf	Aatf	0.443442	0.0271241	0.403649					Gm47234	0.228865		Snord88c	0.20801
Aatk	Aatk	-0.103115	0.376315	0.839954					Gm48562	0.39771		Gm44757	0.694482
Abat	Abat	0.0100612	0.922342	0.986703					Tmprss13	0.625584		Il4i1	0.279439
Abca1	Abca1	0.0269786	0.827758	0.972191					4931429L15Rik	0.280226		Mir150	0.652452
Abca12	Abca12	1.02295	0.387141	1					Gm47144	0.581224		Snord35a	0.351707
Abca13	Abca13	-0.699199	0.517175	1					Gm31432	0.526436		Snord32a	0.352246
Abca14	Abca14	-0.681978	0.757667	1					Gm47161	0.645042		Pth2	0.385012
Abca15	Abca15	0	1	1					Plet1os	0.110683		Dkkl1	0.177291
Abca16	Abca16	1.79769e+308	0.291748	1					1810046K07Rik	0.645042		Kcna7	0.650555
Abca17	Abca17	0.0205645	0.950186	1					Gm47960	0.409078		Gm10252	0.555972
Abca2	Abca2	0.0148687	0.886168	0.982375					Gm33125	0.637969		Gm45564	0.504845
Abca3	Abca3	-0.125007	0.254735	0.773319					Gm16380	0.409078		Fgf21	0.643127
Abca4	Abca4	1.11961	0.000576043	1					Tnfaip8l3	0.087844		Gm45487	0.31651
Abca5	Abca5	0.14859	0.188852	0.712385					Cyp19a1	0.148254		Otog	0.267086
Abca6	Abca6	0.332873	0.43249	1					Gldnos	0.645042		Gm22969	0.652452
Abca7	Abca7	-0.0079726	0.962743	0.991677					Gm5917	0.294188		Ldhc	0.643127
Abca8a	Abca8a	-0.111266	0.695561	1					Gm7444	0.645042		Gm45474	0.25584
Abca8b	Abca8b	0.350282	0.0110847	0.309934					Gm47174	0.238791		Mir7056	0.621745
Abca9	Abca9	0.258913	0.115602	0.633581					Gm33180	0.643612		Mrgprb1	0.608557
Abcb10	Abcb10	0.0694602	0.646046	0.934375					Gm5122	0.645042		Gm44913	0.41778
Abcb11	Abcb11	0.448679	0.885744	1					Gm39348	0.643612		Slc6a5	0.305657
Abcb1a	Abcb1a	-0.0133675	0.916354	0.986392					Gm34004	0.439876		Gm45001	0.116153
Abcb1b	Abcb1b	0.151294	0.415412	0.857197					Gm34105	0.643612		4833421K07Rik	0.476501
Abcb4	Abcb4	-0.575131	0.0493754	0.479975					Gm10655	0.530037		Gm44508	0.44454
Abcb5	Abcb5	-0.734378	0.936497	1					Gm47262	0.325112		Gm18642	0.643127
Abcb6	Abcb6	0.510827	0.00336543	0.174495					Spesp1	0.409078		Gm44937	0.652452
Abcb7	Abcb7	-0.272592	0.0256285	0.394102					Gm6082	0.643612		Gm9373	0.652452
Abcb8	Abcb8	0.124273	0.39342	0.846996					Gm48855	0.645042		Gm9375	0.650555
Abcb9	Abcb9	-0.0245411	0.862539	0.976365					Gm25640	0.645042		Gm44562	0.0651563
Abcc1	Abcc1	-0.0617956	0.689085	0.943071					Gm16073	0.409078		Gm44560	0.23701
Abcc10	Abcc10	0.0183104	0.951714	0.991448					Gm28379	0.643612		Gm24657	0.624419
Abcc12	Abcc12	-0.298466	0.836495	1					Gm37660	0.301331		Gm26498	0.237964
Abcc2	Abcc2	-0.298651	0.836395	1					Gm27159	0.637969		Gm23145	0.650555
Abcc3	Abcc3	0.11056	0.68416	0.941212					Gm19353	0.657949		Gm22510	0.652452
Abcc4	Abcc4	-0.0725052	0.672736	0.938598					Gm37710	0.397061		Gm7394	0.652452
Abcc5	Abcc5	0.154764	0.306256	0.808394					Khdc3	0.297253		Gm32061	0.416408
Abcc6	Abcc6	-0.167324	0.753728	1					Gm37611	0.637969		Atp5l-ps1	0.652452
Abcc8	Abcc8	0.191616	0.190584	0.714307					Bcl2l10	0.637969		Gm45052	0.652452
Abcc9	Abcc9	-0.436108	0.0163988	0.343376					Gm48822	0.489847		Gm44722	0.650555
Abcd1	Abcd1	0.105263	0.611759	0.9288					Gm3671	0.643612		Gm44792	0.650555
Abcd2	Abcd2	0.0398764	0.730033	0.950534					Gm26903	0.645042		Gm7546	0.643127
Abcd3	Abcd3	-0.00810123	0.941993	0.989079					Gfral	0.5702		Gm7551	0.447768
Abcd4	Abcd4	0.383165	0.092057	0.593668					Hcrtr2	2.26296e-05		Gm44752	0.650555
Abce1	Abce1	-0.043432	0.686817	0.942245					Fam83b	0.0552675		Gm33926	0.650555
Abcf1	Abcf1	0.0440707	0.709936	0.9475					Gm21013	0.645042		Gm44669	0.0621921
Abcf2	Abcf2	-0.00620516	0.955574	0.991677					Gm47795	0.645042		Gm45102	0.138616
Abcf3	Abcf3	-0.0312685	0.791371	0.966237					Gsta2	0.00762245		Gm7583	0.469626
Abcg1	Abcg1	-0.0646008	0.592514	0.923866					4921509A06Rik	0.645042		Gm39027	0.364233
Abcg2	Abcg2	-0.104881	0.493727	0.893985					Gm37307	0.557535		Gm34664	0.339308
Abcg3	Abcg3	-0.712944	0.521692	1					Ttk	0.0626752		Gm44689	0.652452
Abcg4	Abcg4	0.0690534	0.569882	0.918351					Gm8226	0.154521		Gm36696	0.167116
Abcg5	Abcg5	0	1	1					Gm47604	0.409078		Gm28746	0.643127
Abcg8	Abcg8	2.02373	0.553811	1					Gm37012	0.224549		Gm44552	0.643127
Abhd1	Abhd1	0.925003	0.358524	0.832571					Gm26461	0.643612		0610006L08Rik	0.650555
Abhd10	Abhd10	0.272928	0.105964	0.620001					Gm10634	0.384918		Gm44902	0.652452
Abhd11	Abhd11	0.0966433	0.642078	0.933919					Gm37560	0.645042		Gm31510	0.530649
Abhd12	Abhd12	-0.0340467	0.736914	0.952074					Gm29562	0.757579		Gm24224	0.531557
Abhd12b	Abhd12b	0.290402	0.824096	1					Gm38091	0.643612		Mir9-3	0.243519
Abhd13	Abhd13	0.158223	0.180534	0.705276					Gm17944	0.643612		Gm45168	0.206153
Abhd14a	Abhd14a	0.0998756	0.670309	0.937688					Gm16200	0.556554		Mesp1	0.404278
Abhd14b	Abhd14b	0.403127	0.0516262	0.486479					Gm37812	0.637969		Gm26646	0.416408
Abhd15	Abhd15	0.817457	0.242914	1					1700065D16Rik	0.271703		Gm21057	0.250933
Abhd16a	Abhd16a	0.030556	0.805243	0.968922					Gm8520	0.702502		Gm45203	0.542858
Abhd16b	Abhd16b	1.79769e+308	0.171143	1					Gm19325	0.637969		Gm45202	0.652452
Abhd2	Abhd2	0.097697	0.419697	0.858312					Gm29241	0.643612		Gm44931	0.650555
Abhd3	Abhd3	0.010421	0.935182	0.987242					4921534H16Rik	0.643612		Gm44649	0.531557
Abhd4	Abhd4	-0.230351	0.0560382	0.499978					Gm1123	0.281613		Slc28a1	0.0276958
Abhd5	Abhd5	0.315752	0.062563	0.514159					4930519F24Rik	0.637969		Gm44968	0.379679
Abhd6	Abhd6	0.278529	0.0221503	0.372909					Gm37204	0.637969		Fsd2	0.177985
Abhd8	Abhd8	-0.0488565	0.648235	0.934375					Gm38297	0.637969		Gm45014	0.643127
Abi1	Abi1	0.168826	0.149171	0.678936					Gm3081	0.643612		Bnc1	0.523853
Abi2	Abi2	0.0488632	0.655612	0.934375					Gm37553	0.637969		Gm20744	0.643127
Abi3	Abi3	-0.336451	0.26108	0.776172					Gm28979	0.465204		A530021J07Rik	0.047693
Abi3bp	Abi3bp	0.253025	0.314187	0.811818					Gm37649	0.465204		Tmc3	0.154175
[truncated: 20,712 more rows]

## Sheet: Sheet3
geneid			propofol
0610009L18Rik			Trpa1
0610038B21Rik			Gm38224
[truncated: 1,200 more rows]
