# Supplementary material for: Unraveling the mechanisms of propofol-induced psychological dependence: a multi-omics approach linked to gut microbiota in hippocampal function
Source: Front Med (Lausanne). 2025 Apr 3;12:1539467. doi: 10.3389/fmed.2025.1539467 (PMC12005058; doi:10.3389/fmed.2025.1539467)
Supplement: Supplementary file 1 [file Data_Sheet_1.zip › raw data/Macrogenome sequencing/Propofol VS Saline KEGG LDA Score.xlsx]

## Sheet: LDA_score
Taxonomy	Mean	Group	LDA	Pvalue
Cellularcommunity_eukaryotes	2.6658	B	2.41841	0.0495346134356
Aging	3.91363	B	3.07512	0.0495346134356
Metabolismofterpenoidsandpolyketides	4.11133	A	2.82355	0.0495346134356
Folding_sortinganddegradation	4.37416	B	3.02383	0.0495346134356
Cardiovasculardisease	4.04196	B	3.13508	0.0495346134356
Signalingmoleculesandinteraction	2.44943	B	2.2165	0.0495346134356
Infectiousdisease_parasitic	3.18561	B	2.86772	0.0495346134356
Substancedependence	2.19613	B	3.00438	0.0495346134356
Nervoussystem	3.75527	B	3.0765	0.0495346134356
Infectiousdisease_viral	3.69053	B	3.17342	0.0495346134356
Excretorysystem	2.93425	B	2.54465	0.0495346134356
Cellmotility	4.43222	A	3.92693	0.0495346134356
Cancer_overview	4.24295	B	3.58016	0.0495346134356
Xenobioticsbiodegradationandmetabolism	4.14357	A	2.49187	0.0495346134356
Cellularcommunity_prokaryotes	4.52195	A	3.65161	0.0495346134356
Membranetransport	4.72171	A	3.75991	0.0495346134356
Carbohydratemetabolism	5.2167	A	3.76334	0.0495346134356
Drugresistance_antineoplastic	3.69369	B	3.04782	0.0495346134356
Endocrineandmetabolicdisease	3.80434	B	3.04552	0.0495346134356
Infectiousdisease_bacterial	4.25227	A	3.12882	0.0495346134356
Neurodegenerativedisease	4.43491	B	3.92797	0.0495346134356
Replicationandrepair	4.85773	B	3.7208	0.0495346134356
Signaltransduction	4.66553	A	3.76333	0.0495346134356
Environmentaladaptation	3.90139	B	2.93718	0.0495346134356
Transportandcatabolism	3.83856	B	3.03043	0.0495346134356
Nucleotidemetabolism	4.69403	B	3.23648	0.0495346134356
Chromosome	2.11618	B	2.57148	0.0495346134356
Developmentandregeneration	2.70117	B	2.26948	0.0495346134356
