# Supplementary material for: Unraveling the mechanisms of propofol-induced psychological dependence: a multi-omics approach linked to gut microbiota in hippocampal function
Source: Front Med (Lausanne). 2025 Apr 3;12:1539467. doi: 10.3389/fmed.2025.1539467 (PMC12005058; doi:10.3389/fmed.2025.1539467)
Supplement: Supplementary file 1 [file Data_Sheet_1.zip › raw data/Off-target metabolome sequencing/Alcohol_vs_Saline.OPLSDA.xlsx]

## Sheet: loadingScore
ID

## Sheet: model
ID

## Sheet: permMN
ID
