# Supplementary material for: Unraveling the mechanisms of propofol-induced psychological dependence: a multi-omics approach linked to gut microbiota in hippocampal function
Source: Front Med (Lausanne). 2025 Apr 3;12:1539467. doi: 10.3389/fmed.2025.1539467 (PMC12005058; doi:10.3389/fmed.2025.1539467)
Supplement: Supplementary file 1 [file Data_Sheet_1.zip › raw data/Off-target metabolome sequencing/KEGG_enrichment.xlsx]

## Sheet: B_vs_A
pathway id	pathway name	class	all background	background	all mapping	mapping	CIDList	MetaboliteList	upMetlist	downMetlist	Fisher exact test P value	-log10(P value)	Fold Enrichment
ko00020	Citrate cycle (TCA cycle)	Metabolism	5965	20	4	2	cis-Aconitic acid|Citrate	C00158|C00417		cis-Aconitic acid|Citrate	1.66645e-08	7.77821	0.1
ko00230	Purine metabolism	Metabolism	5965	95	4	1	Inosine	C00294		Inosine	3.49659e-07	6.45636	0.0105263
ko00250	Alanine, aspartate and glutamate metabolism	Metabolism	5965	28	4	1	Citrate	C00158		Citrate	3.38307e-07	6.47069	0.0357143
ko00630	Glyoxylate and dicarboxylate metabolism	Metabolism	5965	62	4	2	cis-Aconitic acid|Citrate	C00158|C00417		cis-Aconitic acid|Citrate	3.62458e-07	6.44074	0.0322581
ko00660	C5-Branched dibasic acid metabolism	Metabolism	5965	34	4	1	cis-Aconitic acid	C00417		cis-Aconitic acid	6.04485e-08	7.21861	0.0294118
ko00720	Carbon fixation pathways in prokaryotes	Metabolism	5965	44	4	2	cis-Aconitic acid|Citrate	C00158|C00417		cis-Aconitic acid|Citrate	5.53812e-08	7.25664	0.0454545
ko01040	Biosynthesis of unsaturated fatty acids	Metabolism	5965	69	4	1	Docosahexanoic acid	C06429	Docosahexanoic acid		1.2003e-07	6.92071	0.0144928
ko01053	Biosynthesis of siderophore group nonribosomal peptides	Metabolism	5965	13	4	1	Citrate	C00158		Citrate	4.38954e-08	7.35758	0.0769231
ko01200	Carbon metabolism	Metabolism	5965	104	4	1	Citrate	C00158		Citrate	2.64706e-07	6.57724	0.00961538
ko01210	2-Oxocarboxylic acid metabolism	Metabolism	5965	134	4	2	cis-Aconitic acid|Citrate	C00158|C00417		cis-Aconitic acid|Citrate	3.21755e-07	6.49248	0.0149254
ko01230	Biosynthesis of amino acids	Metabolism	5965	128	4	1	Citrate	C00158		Citrate	5.83749e-07	6.23377	0.0078125
ko02010	ABC transporters	Environmental Information Processing	5965	64	4	1	Inosine	C00294		Inosine	5.179e-07	6.28575	0.015625
ko02020	Two-component system	Environmental Information Processing	5965	31	4	1	Citrate	C00158		Citrate	9.01943e-07	6.04482	0.0322581
ko04742	Taste transduction	Organismal Systems	5965	22	4	1	Citrate	C00158		Citrate	3.26752e-08	7.48578	0.0454545
ko04922	Glucagon signaling pathway	Organismal Systems	5965	24	4	1	Citrate	C00158		Citrate	7.60802e-08	7.11873	0.0416667
ko05230	Central carbon metabolism in cancer	Human Diseases	5965	29	4	1	Citrate	C00158		Citrate	4.74618e-07	6.32366	0.0344828

## Sheet: C_vs_A
pathway id	pathway name	class	all background	background	all mapping	mapping	CIDList	MetaboliteList	upMetlist	downMetlist	Fisher exact test P value	-log10(P value)	Fold Enrichment
ko00020	Citrate cycle (TCA cycle)	Metabolism	5965	20	2	1	cis-Aconitic acid	C00417		cis-Aconitic acid	7.85244e-07	6.105	0.05
ko00630	Glyoxylate and dicarboxylate metabolism	Metabolism	5965	62	2	1	cis-Aconitic acid	C00417		cis-Aconitic acid	2.51521e-07	6.59943	0.016129
ko00660	C5-Branched dibasic acid metabolism	Metabolism	5965	34	2	1	cis-Aconitic acid	C00417		cis-Aconitic acid	4.30899e-08	7.36562	0.0294118
ko00720	Carbon fixation pathways in prokaryotes	Metabolism	5965	44	2	1	cis-Aconitic acid	C00417		cis-Aconitic acid	9.3278e-07	6.03022	0.0227273
ko01040	Biosynthesis of unsaturated fatty acids	Metabolism	5965	69	2	1	Docosahexanoic acid	C06429	Docosahexanoic acid		9.40456e-08	7.02666	0.0144928
ko01210	2-Oxocarboxylic acid metabolism	Metabolism	5965	134	2	1	cis-Aconitic acid	C00417		cis-Aconitic acid	2.42021e-07	6.61615	0.00746269

## Sheet: B_vs_C
pathway id	pathway name	class	all background	background	all mapping	mapping	CIDList	MetaboliteList	upMetlist	downMetlist	Fisher exact test P value	-log10(P value)	Fold Enrichment
ko00250	Alanine, aspartate and glutamate metabolism	Metabolism	5965	28	2	1	N-Acetyl-L-aspartic acid	C01042		N-Acetyl-L-aspartic acid	2.4141e-07	6.61724	0.0357143
ko00500	Starch and sucrose metabolism	Metabolism	5965	37	2	1	trehalose	C01083		trehalose	1.19177e-07	6.92381	0.027027
ko02010	ABC transporters	Environmental Information Processing	5965	64	2	1	trehalose	C01083		trehalose	4.10296e-07	6.3869	0.015625
ko02060	Phosphotransferase system (PTS)	Environmental Information Processing	5965	43	2	1	trehalose	C01083		trehalose	7.11548e-07	6.1478	0.0232558
