# Supplementary material for: Unraveling the mechanisms of propofol-induced psychological dependence: a multi-omics approach linked to gut microbiota in hippocampal function
Source: Front Med (Lausanne). 2025 Apr 3;12:1539467. doi: 10.3389/fmed.2025.1539467 (PMC12005058; doi:10.3389/fmed.2025.1539467)
Supplement: Supplementary file 1 [file Data_Sheet_1.zip › raw data/Off-target metabolome sequencing/Metabolite_data.xlsx]

## Sheet: 代谢物定量信息表
ID	Metabolite	Formula	Retention time(min)	Mass Error (ppm)	m/z	Mode	Adducts	Pubchem_ID	InChiKeys	SMILES	xlogp	KEGG	classA	classB	classC	QC_01	QC_02	QC_03	52D	52D-1	52D-2	51D	51D-1	51D-2	68D	68D-1	68D-2
11.30_478.2940m/z	PE(18:1/0:0)	C23H46NO7P	11.2967	0.0877276	478.294	neg	M-H	9547071	PYVRVRFVLRNJLY-MZMPXXGTSA-N	CCCCCCCC/C=C\CCCCCCCC(=O)OC[C@H](COP(=O)(O)OCCN)O	2.5		Lipids and lipid-like molecules	Glycerophospholipids	Glycerophosphoethanolamines	165753	130917	118937	23284.6	27464.4	36350.2	205639	211331	213419	285855	358301	322895
11.47_528.3088m/z	PE(22:4/0:0)	C27H48NO7P	11.4671	-1.3662	528.309	neg	M-H									128850	127315	93049.4	11599.9	10953.8	11883.1	126507	129152	122158	308376	410313	323934
10.74_476.2784m/z	PE(18:2/0:0)	C23H44NO7P	10.7419	0.211423	476.278	neg	M-H	9547068	BBYWOYAFBUOUFP-JOCHJYFZSA-N	CCCCCCCCCCCCCCCCCC(=O)OC[C@H](COP(=O)(O)OCCN)O	3.4		Lipids and lipid-like molecules	Glycerophospholipids	Glycerophosphoethanolamines	31218.1	26479.7	23023.6	13117	13864.6	15031.4	38288.5	35015.4	33834.8	48241.6	44262	42767.6
12.43_480.3095m/z	PE(18:0/0:0)	C23H48NO7P	12.4296	-0.102599	480.31	neg	M-H	9547068	BBYWOYAFBUOUFP-JOCHJYFZSA-N	CCCCCCCCCCCCCCCCCC(=O)OC[C@H](COP(=O)(O)OCCN)O	3.4	C21482	Lipids and lipid-like molecules	Glycerophospholipids	Glycerophosphoethanolamines	15760.7	9908.71	9979.77	12653	13673.2	23406.3	61188.7	100282	27905.3	41364.3	141950	57575
10.62_501.2849n	PE(20:4/0:0)	C25H44NO7P	10.6244	-1.2322	500.278	neg	M-H, 2M-H	42607465	ROPRRXYVXLDXQO-XSQXPFHXSA-N	CCCCC/C=C\C/C=C\C/C=C\C/C=C\CCCC(=O)OC[C@H](COP(=O)(O)OCCN)O	1.5		Lipids and lipid-like molecules	Glycerophospholipids	Glycerophosphoethanolamines	1.98449e+06	2.1048e+06	1.85731e+06	878191	856521	837009	1.91324e+06	2.01093e+06	1.87581e+06	3.25425e+06	2.80699e+06	2.92128e+06
6.79_445.0780m/z	Baicalin	C21H18O11	6.78655	0.841052	445.078	neg	M-H	64982	IKIIZLYTISPENI-ZFORQUDYSA-N	C1=CC=C(C=C1)C2=CC(=O)C3=C(C(=C(C=C3O2)O[C@H]4[C@@H]([C@H]([C@@H]([C@H](O4)C(=O)O)O)O)O)O)O	1.1	C10025	Phenylpropanoids and polyketides	Flavonoids	Flavonoid glycosides	29343	31552.8	31680.3	27104.2	23853.3	31597.8	31627	30743	35910.8	30907.7	29125.3	31895.8
1.05_192.0270n	Citrate	C6H8O7	1.04932	0.0693141	191.02	neg	M-H2O-H, M-H	31348	KRKNYBCHXYNGOX-UHFFFAOYSA-K	C(C(=O)[O-])C(CC(=O)[O-])(C(=O)[O-])O	0.2	C00158	Organic acids and derivatives	Carboxylic acids and derivatives	Tricarboxylic acids and derivatives	4.19887e+07	3.81279e+07	3.70946e+07	6.25497e+07	5.86525e+07	5.49286e+07	3.66134e+07	3.64099e+07	3.65873e+07	3.81029e+07	3.97449e+07	4.0979e+07
4.81_289.0715m/z	(-)-Epicatechin	C15H14O6	4.80563	-1.0461	289.071	neg	M-H	72276	PFTAWBLQPZVEMU-UKRRQHHQSA-N	C1[C@H]([C@H](OC2=CC(=CC(=C21)O)O)C3=CC(=C(C=C3)O)O)O	0.4	C09727	Phenylpropanoids and polyketides	Flavonoids	Flavans	6034.08	5363.74	5143.98	21676.2	21959.2	20880.4	195.247	609.28	266.22	254.187	904.219	829.547
6.17_261.1341m/z	9-(2,3-Dihydroxypropoxy)-9-oxononanoic acid	C12H22O6	6.1677	-1.01686	261.134	neg	M-H	45783154	BQRISQXLSXCXSC-UHFFFAOYSA-N	C(CCCC(=O)O)CCCC(=O)OCC(CO)O	0.8		Lipids and lipid-like molecules	Fatty Acyls	Fatty acids and conjugates	60255.2	56931.5	62891.2	73926.9	66839.4	65597.6	64048.6	60740.9	58599.3	48791.8	52389.9	52903.9
11.00_502.2934m/z	PE(20:3/0:0)	C25H46NO7P	11.0046	-0.931917	502.293	neg	M-H									18687.1	16478.2	17508.6	1927.67	466.215	1493.76	16625.8	15639.4	17694.6	41914.6	42344.6	38497
12.63_586.3519n	Triethylene glycol bis(3-tert-butyl-4-hydroxy-5-methylphenyl)propionate	C34H50O8	12.6321	2.33185	585.345	neg	M-H, M+Cl	91620	QSRJVOOOWGXUDY-UHFFFAOYSA-N	CC1=CC(=CC(=C1O)C(C)(C)C)CCC(=O)OCCOCCOCCOC(=O)CCC2=CC(=C(C(=C2)C)O)C(C)(C)C	6.9		Benzenoids	Benzene and substituted derivatives	Phenylpropanes	24626.5	18769.1	15867.4	12035.9	12746.8	11343.1	17640.3	20769.3	17099.1	20162.7	21614.5	17327.8
12.31_311.2955m/z	Arachidic acid	C20H40O2	12.3074	-0.136133	311.296	neg	M-H					C06425				171.947	0	0	226.624	0	0	0	0	0	48227.1	0	0
10.78_500.2777m/z	LysoPE(20:4(5Z,8Z,11Z,14Z)/0:0)	C25H44NO7P	10.7806	-1.15668	500.278	neg	M-H	42607465	ROPRRXYVXLDXQO-XSQXPFHXSA-N	CCCCC/C=C\C/C=C\C/C=C\C/C=C\CCCC(=O)OC[C@H](COP(=O)(O)OCCN)O	1.5		Lipids and lipid-like molecules	Glycerophospholipids	Glycerophosphoethanolamines	651662	569299	499626	190855	209812	199817	769830	580031	623990	900067	974425	973532
7.95_329.0669m/z	Jaceosidin	C17H14O7	7.94853	0.67501	329.067	neg	M-H	5379096	GLAAQZFBFGEBPS-UHFFFAOYSA-N	COC1=C(C=CC(=C1)C2=CC(=O)C3=C(O2)C=C(C(=C3O)OC)O)O	1.7		Phenylpropanoids and polyketides	Flavonoids	O-methylated flavonoids	171701	185972	186072	472.524	343.398	659.137	439891	454667	426353	5329.86	4645.77	4286.18
5.69_431.0989m/z	Vitexin	C21H20O10	5.68885	1.2724	431.099	neg	M-H	5280441	SGEWCQFRYRRZDC-VPRICQMDSA-N	C1=CC(=CC=C1C2=CC(=O)C3=C(O2)C(=C(C=C3O)O)[C@H]4[C@@H]([C@H]([C@@H]([C@H](O4)CO)O)O)O)O	0.2	C01460	Phenylpropanoids and polyketides	Flavonoids	Flavonoid glycosides	8316.59	8313.04	9840.21	852.712	582.219	479.559	30938.1	31293.6	28204.1	0	0	0
10.05_311.2227m/z	9-Hydroxy-10,12-octadecadienoic acid	C18H32O4	10.0465	-0.19539	311.223	neg	M-H	5282945	NPDSHTNEKLQQIJ-SIGMCMEVSA-N	CCCCC/C=C/C=C/C(CCCCCCCC(=O)O)O	5.3	C21923	Lipids and lipid-like molecules	Fatty Acyls	Lineolic acids and derivatives	22385.4	20984.3	20401.8	10564.7	8502.62	8474.68	22574.7	20666.7	20509.5	24435.9	24471.1	23383.1
10.35_450.2627m/z	PE(16:1/0:0)	C21H42NO7P	10.3485	0.257724	450.263	neg	M-H	9547069	YVYMBNSKXOXSKW-HXUWFJFHSA-N	CCCCCCCCCCCCCCCC(=O)OC[C@H](COP(=O)(O)OCCN)O	2.4		Lipids and lipid-like molecules	Glycerophospholipids	Glycerophosphoethanolamines	57904.4	63390.7	53666.1	21890.5	21204.4	21948.9	70149.5	61195.2	64031.8	97071.7	93296.6	80259.3
11.16_452.2783m/z	PE(16:0/0:0)	C21H44NO7P	11.1636	0.101286	452.278	neg	M-H	9547069	YVYMBNSKXOXSKW-HXUWFJFHSA-N	CCCCCCCCCCCCCCCC(=O)OC[C@H](COP(=O)(O)OCCN)O	2.4		Lipids and lipid-like molecules	Glycerophospholipids	Glycerophosphoethanolamines	71221.1	57748.9	56931.9	21920.7	28452.6	38335.1	139163	143765	111511	173469	258643	168292
0.80_95.9762m/z	Amidosulfonic acid	H3NO3S	0.798433	1.62063	95.9762	neg	M-H									7345.77	7103.89	6615.76	8948.53	9387.72	7121.9	7759.46	8203.76	6005.88	6802.33	7591.14	7953.52
0.79_146.0460m/z	L-glutamic acid	C5H9NO4	0.787283	0.557604	146.046	neg	M-H	33032	WHUUTDBJXJRKMK-VKHMYHEASA-N	C(CC(=O)O)[C@@H](C(=O)O)N	-3.7	C00025	Organic acids and derivatives	Carboxylic acids and derivatives	Amino acids, peptides, and analogues	41806.5	37145.8	32313.1	40816	41197.3	37644.4	34032.4	35073.4	35412.2	44316.5	45094.2	55440.9
0.85_558.0665m/z	ADP Ribose	C15H23N5O14P2	0.845533	3.73202	558.066	neg	M-H	445794	SRNWOUGRCWSEMX-KEOHHSTQSA-N	C1=NC(=C2C(=N1)N(C=N2)[C@H]3[C@@H]([C@@H]([C@H](O3)COP(=O)(O)OP(=O)(O)OC[C@@H]4[C@H]([C@H]([C@@H](O4)O)O)O)O)O)N	-6.1	C00301	Nucleosides, nucleotides, and analogues	Purine nucleotides	Purine nucleotide sugars	1.3692e+06	1.13519e+06	1.16212e+06	1.36257e+06	1.45479e+06	1.40969e+06	1.02679e+06	1.02288e+06	966699	1.46774e+06	1.39356e+06	1.43079e+06
9.65_335.0513m/z	2,2-Bis(4-hydroxyphenyl)hexafluoropropane	C15H10F6O2	9.6542	0.258334	335.051	neg	M-H	73864	ZFVMWEVVKGLCIJ-UHFFFAOYSA-N	C1=CC(=CC=C1C(C2=CC=C(C=C2)O)(C(F)(F)F)C(F)(F)F)O	4.5	C14350	Benzenoids	Benzene and substituted derivatives	Diphenylmethanes	9248.52	8257.22	8195.81	2494.8	2016.12	2525.43	14243.4	12644.9	14293	5979.1	6761.03	5350.68
10.99_554.3487m/z	LysoPC(17:0)	C25H52NO7P	10.9917	4.67678	554.349	neg	M+FA-H	24779463	SRRQPVVYXBTRQK-XMMPIXPASA-N	CCCCCCCCCCCCCCCCC(=O)OC[C@H](COP(=O)([O-])OCC[N+](C)(C)C)O	6.1		Lipids and lipid-like molecules	Glycerophospholipids	Glycerophosphocholines	227694	197316	180528	35829.2	32682.7	46284.3	303463	303729	297967	397204	417277	368997
10.60_524.2776m/z	PE(22:6/0:0)	C27H44NO7P	10.5987	-1.32102	524.278	neg	M-H	5283497	WVGALBKSWOUIEZ-XNHMFJFDSA-N	CCCCCCCCCCCCCC/C=C\OC[C@H](COP(=O)(O)OCCN)OC(=O)CC/C=C\C/C=C\C/C=C\C/C=C\C/C=C\C/C=C\CC	9.9		Lipids and lipid-like molecules	Glycerophospholipids	Glycerophosphoethanolamines	6.30494e+06	6.41158e+06	6.53131e+06	2.51008e+06	2.69116e+06	2.52092e+06	5.8071e+06	5.58452e+06	6.06367e+06	9.41191e+06	8.41808e+06	9.00458e+06
11.19_526.2935m/z	PE(22:5/0:0)	C27H46NO7P	11.1904	-0.866245	526.293	neg	M-H									33829	25935.1	29208.8	3017.34	3605.11	3648.77	35551.8	39751.9	40952.6	76308.9	75855	64733.7
10.99_530.3012m/z	LysoPC(0:0/16:0)	C24H50NO7P	10.9917	-1.30079	530.301	neg	M+Cl	15061532	NEGQHKSYEYVFTD-HSZRJFAPSA-N	CCCCCCCCCCCCCCCC(=O)O[C@H](CO)COP(=O)([O-])OCC[N+](C)(C)C	5.6		Lipids and lipid-like molecules	Glycerophospholipids	Glycerophosphocholines	34148.7	43804.8	46445.5	6225.24	4434.71	9080.34	53549.4	56097.5	58517	81651.2	87025.7	86497.6
13.62_327.2331m/z	Docosahexanoic acid	C22H32O2	13.6163	0.561039	327.233	neg	M-H	445580	MBMBGCFOFBJSGT-KUBAVDMBSA-N	CC/C=C\C/C=C\C/C=C\C/C=C\C/C=C\C/C=C\CCC(=O)O	6.2	C06429	Lipids and lipid-like molecules	Fatty Acyls	Fatty acids and conjugates	991186	851118	683258	119365	118442	156398	1.21365e+06	1.18053e+06	1.14386e+06	1.30676e+06	1.45658e+06	1.4066e+06
8.07_353.2336m/z	ent-Prostaglandin F2Alpha	C20H34O5	8.07465	0.819363	353.234	neg	M-H	35027306	PXGPLTODNUVGFL-FCINMJCXSA-N	CCCCC[C@H](/C=C/[C@@H]1[C@H](C[C@H]([C@H]1C/C=C\CCCC(=O)O)O)O)O	2.7	C00639	Lipids and lipid-like molecules	Fatty Acyls	Eicosanoids	47082.2	50998.8	49157.7	56102.1	54794.8	60709.5	40981.9	42814.6	40530.5	48858.3	49278.8	50890.5
8.32_351.2180m/z	8-iso-PGE2	C20H32O5	8.31645	0.898336	351.218	neg	M-H	5283213	XEYBRNLFEZDVAW-CLQOMRTCSA-N	CCCCC[C@@H](/C=C/[C@H]1[C@@H](CC(=O)[C@H]1C/C=C\CCCC(=O)O)O)O	2.8		Lipids and lipid-like molecules	Fatty Acyls	Eicosanoids	53947.5	59798.5	50029.5	69788.1	71018	68179.4	60050	59281.9	57996	43467.8	43408.9	42023.2
5.55_577.1579m/z	2''-Rhamnosyl-Vitexin	C27H30O14	5.54833	2.79568	577.158	neg	M-H									20727.8	22576.9	22892	54064.9	50372.8	52960.8	21154.2	21231.3	20573.9	1478.58	1389.13	2311.63
7.89_213.9639m/z	2-Benzothiazolesulfonic acid	C7H5NO3S2	7.88918	0.353788	213.964	neg	M-H	30647	ZCXGMSGCBDSEOY-UHFFFAOYSA-N	C1=CC=C2C(=C1)N=C(S2)S(=O)(=O)O	1.5		Organoheterocyclic compounds	Benzothiazoles		226695	198554	159027	133111	137103	125716	42726.9	47627.7	50515.5	273807	229324	211013
5.50_511.3499m/z	LysoSM(d18:0)	C23H51N2O5P	5.50043	-3.99319	511.35	neg	M+FA-H	44260122	GSEOJHIBPQRSNH-XZOQPEGZSA-N	CCCCCCCCCCCCCCC[C@H]([C@H](COP(=O)([O-])OCC[N+](C)(C)C)N)O	5.2		Lipids and lipid-like molecules	Sphingolipids	Phosphosphingolipids	1.06676e+06	1.08355e+06	963629	1.18428e+06	1.04533e+06	919025	1.11108e+06	1.04854e+06	893755	1.1329e+06	1.15294e+06	982432
10.86_375.2162m/z	Sterebin G	C20H34O5	10.8601	2.58762	375.216	neg	M+Na-2H	13996077	VJXXTZUXTRIHAZ-BQYQJAHWSA-N	CC1(CCCC2(C1C(C(C(C2/C=C/C(=C)C(CO)O)(C)O)O)O)C)C	2.1		Lipids and lipid-like molecules	Prenol lipids	Diterpenoids	24014.1	21333.6	17853.7	11473.7	9441.32	8263.17	40175.5	42726.3	41863.8	5950	5203.14	7186.47
10.87_526.2935m/z	LysoPE(22:5(4Z,7Z,10Z,13Z,16Z)/0:0)	C27H46NO7P	10.873	-0.755653	526.294	neg	M-H	52925133	NJHKGJJIKOCCMZ-YMIVKDKMSA-N	CCCCC/C=C\C/C=C\C/C=C\C/C=C\CCCCCC(=O)OC[C@H](COP(=O)(O)OCCN)O	2.6		Lipids and lipid-like molecules	Glycerophospholipids	Glycerophosphoethanolamines	32715.4	29332.7	23398.3	3701.91	3664.77	3203.65	23655.3	30081.8	30004.7	63900.2	60993.2	60494.9
8.00_299.0562m/z	Scutellarein 4'-methyl ether	C16H12O6	8.00022	0.367703	299.056	neg	M-H	11174076	XVMMEYCPXZYLAI-UHFFFAOYSA-N	COC1=CC=C(C=C1)C2=CC(=O)C3=C(O2)C=C(C(=C3O)O)O	1.7	C10058	Phenylpropanoids and polyketides	Flavonoids	O-methylated flavonoids	25263.3	31206.5	35439	7762.22	7496.81	7943.2	41637.4	43718.8	42845.4	16777.8	19507.6	21718.2
10.20_552.3292m/z	LysoPE(20:1(11Z)/0:0)	C25H50NO7P	10.2033	-3.02957	552.329	neg	M+FA-H	52925139	JEAGLCKGAKACCE-OPSAWKISSA-N	CCCCCCCC/C=C\CCCCCCCCCC(=O)OC[C@H](COP(=O)(O)OCCN)O	3.6		Lipids and lipid-like molecules	Glycerophospholipids	Glycerophosphoethanolamines	61228.7	47520.9	47629.4	22384.6	24926.6	25998.5	62347.4	54143.3	66093.4	74171.8	64743.5	60834.5
0.96_362.0508m/z	Guanosine monophosphate	C10H14N5O8P	0.958	0.347869	362.051	neg	M-H	135398631	RQFCJASXJCIDSX-UUOKFMHZSA-N	C1=NC2=C(N1[C@H]3[C@@H]([C@@H]([C@H](O3)COP(=O)(O)O)O)O)N=C(NC2=O)N	-3.5	C00144	Nucleosides, nucleotides, and analogues	Purine nucleotides	Purine ribonucleotides	511879	504248	504291	500071	460112	428972	469097	487300	462598	644597	644909	683445
5.01_613.1822m/z	Phloretin xylosyl-galactoside	C26H32O14	5.00908	8.41135	613.182	neg	M+FA-H	131750827	ZPVXZDCYCDBKAJ-UZIOSSNQSA-N	C1=CC(=CC=C1CCC(=O)C2=C(C=C(C=C2O[C@H]3[C@@H]([C@H]([C@H]([C@H](O3)CO)O)O)O[C@H]4[C@@H]([C@H]([C@H](O4)CO)O)O)O)O)O	-0.2		Phenylpropanoids and polyketides	Flavonoids	Flavonoid glycosides	4901.72	9182.08	11935.9	61051.6	63840	55360.7	788.352	1320.64	1105.51	0	0	0
1.37_267.0731m/z	Inosine	C10H12N4O5	1.37432	-1.45566	267.073	neg	M-H	135398641	UGQMRVRMYYASKQ-KQYNXXCUSA-N	C1=NC2=C(C(=O)N1)N=CN2[C@H]3[C@@H]([C@@H]([C@H](O3)CO)O)O	-1.3	C00294	Nucleosides, nucleotides, and analogues	Purine nucleosides		253856	232293	258958	451645	467912	415800	177848	194849	165748	317401	266892	274792
5.69_597.1835m/z	10-Acetoxyoleuropein	C27H34O15	5.68885	1.75937	597.184	neg	M-H	131751685	YLCGBFYGDVDQTI-GIDUJCDVSA-N	CC(=O)OC/C=C/1\C(C(=COC1OC2C(C(C(C(O2)CO)O)O)O)C(=O)OC)CC(=O)OCCC3=CC(=C(C=C3)O)O	-1.1		Lipids and lipid-like molecules	Prenol lipids	Terpene glycosides	67043.7	65623.7	69948.8	237638	166026	192431	24161.1	26196.1	25357.4	11192.6	11829.7	12497.4
13.14_326.2247n	4,5-dehydro Docosahexaenoic Acid	C22H30O2	13.1446	0.358401	325.217	neg	M-H, M+Cl	11393246	OXENLKNOBTVOJA-JLNKQSITSA-N	CC/C=C\C/C=C\C/C=C\C/C=C\C/C=C\CC#CCCC(=O)O	5.9		Lipids and lipid-like molecules	Fatty Acyls	Fatty acids and conjugates	9450.55	9150.09	6753.8	171.162	215.916	427.744	13638.2	16356.1	14098.5	15052.8	15508.6	18234.2
1.04_174.0409m/z	N-Acetyl-L-aspartic acid	C6H9NO5	1.03838	0.835906	174.041	neg	M-H	65065	OTCCIMWXFLJLIA-BYPYZUCNSA-N	CC(=O)N[C@@H](CC(=O)O)C(=O)O	-1.1	C01042	Organic acids and derivatives	Carboxylic acids and derivatives	Amino acids, peptides, and analogues	359077	343933	329370	430518	393129	384780	260040	278747	272997	431847	434878	450790
11.88_317.2126m/z	12,20-DiHETE	C20H32O4	11.8794	0.991843	317.213	neg	M-H2O-H	44306544	NUPDGIJXOAHJRW-LNESKJDXSA-N	C(CC/C=C\CC(/C=C/C=C\C/C=C\CCCC(=O)O)O)CCO	3.6		Lipids and lipid-like molecules	Fatty Acyls	Eicosanoids	219633	205731	208252	105759	115916	109148	291752	299658	282386	216737	204581	228404
4.97_593.1523m/z	apigenin 6,8-digalactoside	C27H30O15	4.9724	1.89595	593.152	neg	M-H									17127	11111.8	13489	51703	43939.7	50544.7	4570.9	6209.88	5617.83	1133.48	1636.82	0
11.11_357.2074m/z	9-Deoxy-delta12-PGD2	C20H32O4	11.111	7.81601	357.207	neg	M+Na-2H	131769823	JTEYGOLPGOYFJI-GJGHEGAFSA-N	CCCCC[C@@H](C/C=C/1\[C@H](CCC1=O)C/C=C\CCCC(=O)O)O	3.7		Lipids and lipid-like molecules	Fatty Acyls	Eicosanoids	21049.5	19661.2	21690.4	14541.9	14521.6	13606.6	23983.3	23433.1	20111.5	19317.3	20252	20070.4
11.87_320.2354n	18-Hydroxy-5Z,8Z,11Z,14Z-eicosatetraenoic acid	C20H32O3	11.8659	0.896022	319.228	neg	M-H, M+Cl	11976122	NLUNAYAEIJYXRB-HEJOTXCHSA-N	CCCCC/C=C\C/C=C\C=C\C(C/C=C\CCCC(=O)O)O	5.2	C00219	Lipids and lipid-like molecules	Fatty Acyls	Eicosanoids	264846	259847	250792	166343	181222	174283	290694	304937	294069	252421	236641	278278
6.04_577.1579m/z	Isorhoifolin	C27H30O14	6.04142	2.84411	577.158	neg	M-H									13994	13965.6	14698.4	13256.9	13315.2	15464.1	31633.4	32569.1	31269.7	0	0	0
8.13_228.1362n	Traumatic Acid	C12H20O4	8.12747	0.079185	227.129	neg	M-H, M+Na-2H	5283028	MAZWDMBCPDUFDJ-VQHVLOKHSA-N	C(CCCCC(=O)O)CCC/C=C/C(=O)O	3	C16308	Lipids and lipid-like molecules	Fatty Acyls	Fatty acids and conjugates	47050	52894.7	49954.5	79800	82883.8	76274.5	38205.4	34407.2	34849.4	47225.1	50246.2	47808.1
9.55_293.1756m/z	Furanofukinin	C16H24O2	9.55	-0.978628	293.176	neg	M+FA-H	78385403	JRLLKNNCOWNIBL-UHFFFAOYSA-N	CC1CCCC2C1(C(C3=C(C2)OC=C3C)OC)C	4.2		Lipids and lipid-like molecules	Prenol lipids	Sesquiterpenoids	590740	611126	682773	382791	356516	403415	44151.8	43518.3	51480.3	205376	220589	283468
12.36_319.2281m/z	15(R)-HETE	C20H32O3	12.3624	0.861546	319.228	neg	M-H	5283169	JSFATNQSLKRBCI-UDQWCNDOSA-N	CCCCC[C@H](/C=C/C=C\C/C=C\C/C=C\CCCC(=O)O)O	5.1		Lipids and lipid-like molecules	Fatty Acyls	Eicosanoids	13178.6	11423	12049.6	4131.83	4913.64	5600.09	21047.1	22849.2	19473.1	14265	15913.9	10906.4
11.19_333.2072m/z	8-iso-15-keto-PGF2a	C20H32O5	11.1904	0.226648	333.207	neg	M-H2O-H					C05960				30499.6	24645.9	29983.4	19101.3	18790.9	19663	25125.9	28194.2	26590.2	31927.9	32010.8	29342.4
10.52_331.1916m/z	5,6-epoxy,18R-HEPE	C20H28O4	10.518	0.350862	331.192	neg	M-H	46174066	ZPAJZAMPZXISSE-LZXXFFAVSA-N	CC[C@H](/C=C/C=C\C/C=C/C=C/C=C/C1C(O1)CCCC(=O)O)O	3.6	C18175	Lipids and lipid-like molecules	Fatty Acyls	Fatty alcohols	15280.3	15765.3	16462.5	10594.2	10044	10001	25090	24901.6	23511.8	7927.22	8563.03	8173.53
11.02_309.2071m/z	9-Oxo-12,13-Epoxy-10-Octadecenoic acid	C18H30O4	11.018	-0.0868959	309.207	neg	M-H	5283007	RCMABBHQYMBYKV-BUHFOSPRSA-N	CCCCCC1C(O1)/C=C/C(=O)CCCCCCCC(=O)O	4		Lipids and lipid-like molecules	Fatty Acyls	Fatty acids and conjugates	24792.3	24580.8	24583.8	14658.4	15284.4	12879.1	25569.5	23941.7	28569.4	27510.2	29873.4	25056.4
0.79_132.0302m/z	L-aspartic acid	C4H7NO4	0.787283	-0.0630123	132.03	neg	M-H	5960	CKLJMWTZIZZHCS-REOHCLBHSA-N	C([C@@H](C(=O)O)N)C(=O)O	-2.8	C00049	Organic acids and derivatives	Carboxylic acids and derivatives	Amino acids, peptides, and analogues	6888.52	5562.59	4666.83	5766.82	1839.18	4711.68	5758.92	6762.08	5567.79	8120.86	7453	9939.01
5.83_171.0665m/z	1,4-Cyclohexanedicarboxylic acid	C8H12O4	5.82717	1.03643	171.066	neg	M-H	14106	PXGZQGDTEZPERC-UHFFFAOYSA-N	C1CC(CCC1C(=O)O)C(=O)O	0.5		Organic acids and derivatives	Carboxylic acids and derivatives	Dicarboxylic acids and derivatives	189509	203209	191885	88932.7	84179.6	85070.8	40918.8	34124.1	35517	79409.4	84739.9	89038.7
0.96_460.0180m/z	Glucosinalbin	C14H19NO10S2	0.958	8.28765	460.018	neg	M+Cl									533515	532434	480685	413400	378512	353340	464713	436906	431491	628918	631240	665034
13.43_103.0036m/z	Malonic acid	C3H4O4	13.4291	-0.398106	103.004	neg	M-H					C00383				9621.74	9929.22	10648.4	12999.7	13063.6	12324.1	10197.8	9117.45	9337.62	9606.03	9923.97	10978.8
10.82_602.3471m/z	Janthitrem E	C37H49NO6	10.8194	-2.74786	602.347	neg	M-H	185061	TVRIMSLYKUNOPS-KYCQQYQOSA-N	C[C@]12CC[C@H]3C(=C[C@H]([C@H](O3)C(C)(C)O)O)[C@@]1(CC[C@@H]4[C@@]2(C5=C(C4)C6=CC7=C(C=C6N5)C8=CC(OC([C@H]8[C@@H]7O)(C)C)(C)C)C)O	3.1		Organoheterocyclic compounds	Naphthopyrans		418829	375814	364746	120867	164232	144402	502872	508576	463138	719308	686836	687526
11.22_480.3094m/z	LysoPC(15:0)	C23H48NO7P	11.217	-0.321505	480.309	neg	M-H	24779458	RJZVWDTYEWCUAR-JOCHJYFZSA-N	CCCCCCCCCCCCCCC(=O)OC[C@H](COP(=O)([O-])OCC[N+](C)(C)C)O	5		Lipids and lipid-like molecules	Glycerophospholipids	Glycerophosphocholines	72383.1	71366.1	68706	12609.7	15258.9	20981.3	114605	134511	119455	141056	167233	158769
11.56_580.3635m/z	LysoPE(22:1(13Z)/0:0)	C27H54NO7P	11.5602	2.83136	580.364	neg	M+FA-H	53480953	XHNHVLOJRORARF-RASRKNKNSA-N	CCCCCCCC/C=C\CCCCCCCCCCCC(=O)OC[C@H](COP(=O)(O)OCCN)O	4.7		Lipids and lipid-like molecules	Glycerophospholipids	Glycerophosphoethanolamines	210530	182739	139977	20258.2	26895.4	30820.4	292363	310711	327381	456240	438760	435985
12.44_318.2198n	5-KETE	C20H30O3	12.4431	0.935453	317.213	neg	M-H, M+Cl	5353355	MEASLHGILYBXFO-SSTLJLGOSA-N	CCCCC/C=C/C/C=C/C/C=C/C=C/C(=O)CCCC(=O)O	5.1		Lipids and lipid-like molecules	Fatty Acyls	Fatty acids and conjugates	36270.4	31103.4	37191.9	10163.8	10148	10228.1	48995.1	47646.4	45516.2	40317.4	41841.5	45589.3
7.19_202.1207n	Sebacic acid	C10H18O4	7.18943	0.8278	201.113	neg	M-H, M+Na-2H	5192	CXMXRPHRNRROMY-UHFFFAOYSA-N	C(CCCCC(=O)O)CCCC(=O)O	2.1	C08277	Lipids and lipid-like molecules	Fatty Acyls	Fatty acids and conjugates	44864.2	44896.8	45234.4	56744.3	44873.4	50830.4	51838.5	44164	45293	38532.4	46030.4	45025
7.89_165.9792m/z	2-Mercaptobenzothiazole	C7H5NS2	7.88918	0.565167	165.979	neg	M-H	697993	YXIWHUQXZSMYRE-UHFFFAOYSA-N	C1=CC=C2C(=C1)NC(=S)S2	2.4	C14437	Organoheterocyclic compounds	Benzothiazoles		4.03545e+06	4.08188e+06	4.04093e+06	6.73697e+06	7.24122e+06	6.83808e+06	989897	1.03342e+06	1.01833e+06	4.85356e+06	4.90484e+06	5.21919e+06
14.66_331.2644m/z	Docosatetraenoic acid	C22H36O2	14.6601	0.304006	331.264	neg	M-H	6506680	FPRKGXIOSIUDSE-QQZRBXIRSA-N	CCCCCCCCCCCCC/C=C/C=C/C=C/C=C/C(=O)O	8.9		Lipids and lipid-like molecules	Fatty Acyls	Fatty acids and conjugates	6953.57	3845.89	2424.93	191.252	353.196	367.231	18617	22729.2	18875	33696.9	42742.3	36140.6
1.01_611.1494m/z	Glutathione (oxidized)	C20H32N6O12S2	1.0142	7.75666	611.149	neg	M-H					C00127				27135	34333.5	44679.4	11975.2	0	18980.7	30164.8	46641.8	31749.2	45286.8	64617.4	66194.8
7.70_369.2289m/z	Thromboxane B2	C20H34O6	7.7001	1.59934	369.229	neg	M-H	5283137	XNRNNGPBEPRNAR-JQBLCGNGSA-N	CCCCC[C@@H](/C=C/[C@@H]1[C@H]([C@H](CC(O1)O)O)C/C=C\CCCC(=O)O)O	2.4	C05963	Lipids and lipid-like molecules	Fatty Acyls	Eicosanoids	27063.9	25001.6	22579.7	33854.3	32993.6	35507.4	20722.5	24578.8	22346.5	23804.1	20784.8	22825.3
9.42_255.0660m/z	5,7-Dihydroxyflavanone	C15H12O4	9.42082	-1.07566	255.066	neg	M-H					C09827				10365.9	10928.4	11793.9	16858	15787	13360.9	14513.9	15115.9	15786.4	3054.02	3084.74	2803.96
9.01_243.1601m/z	1,11-Undecanedicarboxylic acid	C13H24O4	9.01068	-0.343776	243.16	neg	M-H	10458	DXNCZXXFRKPEPY-UHFFFAOYSA-N	C(CCCCCC(=O)O)CCCCCC(=O)O	3.7		Lipids and lipid-like molecules	Fatty Acyls	Fatty acids and conjugates	30018.2	27293	26969.7	30639.2	31033.9	31733.7	33801.9	24779.2	25720	27116	30129.5	29439.1
6.41_833.2574m/z	5,10-Methylenetetrahydromethanopterin	C31H45N6O16P	6.40732	-4.80181	833.257	neg	M+FA-H					C04377				24871	28438.3	28953.2	0	0	0	89341.5	88803.7	89661	0	0	0
4.00_198.0329m/z	Mulberrofuran M	C9H10ClNO2	3.99665	0.847727	198.033	neg	M-H	21594897	UCGIUWUATGREEP-UHFFFAOYSA-N	CC12CC(C3=C(O1)C=C(C=C3)O)C4=C(C2=O)C5=C(O4)C=C(C=C5OC(=O)C6=C(C=C(C=C6)O)O)C7=CC8=C(O7)C=C(C=C8)O	6.6		Phenylpropanoids and polyketides	2-arylbenzofuran flavonoids		618556	640540	600126	714922	707717	649211	568440	586147	574546	623636	569126	571167
13.99_279.2328m/z	linoleic acid	C18H32O2	13.9949	-0.416439	279.233	neg	M-H	5280450	OYHQOLUKZRVURQ-HZJYTTRNSA-N	CCCCC/C=C\C/C=C\CCCCCCCC(=O)O	6.8	C01595	Lipids and lipid-like molecules	Fatty Acyls	Lineolic acids and derivatives	44305.7	37738.8	30217.9	14591.2	14116.5	14561.1	75767.3	70568.3	67068.6	96731.5	102988	89819.2
6.19_610.1947n	hesperidin	C28H34O15	6.19352	8.09601	609.187	neg	M-H, M+Cl	10621	QUQPHWDTPGMPEX-QJBIFVCTSA-N	C[C@H]1[C@@H]([C@H]([C@H]([C@@H](O1)OC[C@@H]2[C@H]([C@@H]([C@H]([C@@H](O2)OC3=CC(=C4C(=O)C[C@H](OC4=C3)C5=CC(=C(C=C5)OC)O)O)O)O)O)O)O)O	-1.1	C09755	Phenylpropanoids and polyketides	Flavonoids	Flavonoid glycosides	1502.47	1619.37	1716.77	109624	78379.3	81237.1	1267.39	861.616	1468.65	582.697	0	0
8.60_353.2337m/z	Prostaglandin D1	C20H34O5	8.59887	0.915742	353.234	neg	M-H					C06438				131530	135434	149142	177458	174423	197289	135230	121920	127824	126770	127803	125485
11.49_425.2310m/z	7a,12a-Dihydroxy-3-oxo-4-cholenoic acid	C24H36O5	11.4936	0.0647933	425.231	neg	M+Na-2H									32668.4	26979.1	22726.2	17366.4	17667.2	17178.6	30822.6	33946.7	31851.2	19372.1	18872.7	18342
9.30_253.0505m/z	chrysin	C15H10O4	9.30417	-0.650984	253.05	neg	M-H	5281607	RTIXKCRFFJGDFG-UHFFFAOYSA-N	C1=CC=C(C=C1)C2=CC(=O)C3=C(C=C(C=C3O2)O)O	2.1	C10028	Phenylpropanoids and polyketides	Flavonoids	Flavones	56060.4	56586.7	56884.5	59252.2	64001.6	59915.4	76040.2	72753.5	68569.3	28528.6	30093.1	29376.1
10.62_303.2331m/z	8,11-eicosadiynoic acid	C20H32O2	10.6244	0.363134	303.233	neg	M-H									29100.3	29494.2	28426.7	12091.1	11017.5	10942.1	29010.2	31272	28850.8	44117.4	41787.8	40763.2
11.65_343.2284m/z	16-Hydroxy-4Z,7Z,10Z,13Z,17E,19Z-docosahexaenoic acid	C22H32O3	11.6535	1.44891	343.228	neg	M-H									318528	314003	297568	245140	258365	246503	387289	394337	422198	299766	300713	289754
11.52_436.2838m/z	PE(P-16:0e/0:0)	C21H44NO6P	11.5207	1.00617	436.284	neg	M-H	42607469	QYTPGOPLNFESQC-NUTQULCTSA-N	CCCCCCCCCCCCCC/C=C\OC[C@H](COP(=O)(O)OCCN)O	2.9		Lipids and lipid-like molecules	Glycerophospholipids	Glycerophosphoethanolamines	36190.5	31623.7	24537	5021.21	8414.98	10826.2	87912.6	121316	97361.5	67860.5	95213.6	71569.6
12.30_343.2284m/z	20-Hydroxy-4Z,7Z,10Z,13Z,16Z,18E-docosahexaenoic acid	C22H32O3	12.2952	1.42698	343.228	neg	M-H									35857.3	35406.9	33618	11374.8	13329.4	13184.5	44846.4	48582.6	39945.7	33283.5	33833.9	31021.6
11.79_423.2154m/z	Lucidone A	C24H34O5	11.7868	0.325471	423.215	neg	M+Na-2H	71453988	NKQOQQOOZLPVEV-FBHWSAQCSA-N	CC(=O)[C@H]1CC(=O)[C@@]2([C@@]1(CC(=O)C3=C2[C@H](C[C@@H]4[C@@]3(CC[C@@H](C4(C)C)O)C)O)C)C	1.2		Lipids and lipid-like molecules	Steroids and steroid derivatives	Oxosteroids	10956.8	9040.67	9079.13	5816.34	5601.32	5937.21	11906.4	10900.1	11107.2	8518.42	6854.37	8006.84
11.99_301.2174m/z	5,6-dehydro Arachidonic Acid	C20H30O2	11.986	0.33439	301.217	neg	M-H	6443815	GIOQWSLKUVKKAO-QNEBEIHSSA-N	CCCCC/C=C\C/C=C\C/C=C\CC#CCCCC(=O)O	6		Lipids and lipid-like molecules	Fatty Acyls	Fatty acids and conjugates	4632.4	4264.31	3437.6	1210.43	1510.43	1836.07	6448.53	6678.94	6338	3735.12	3782.76	4359.43
6.12_191.0352m/z	scopoletin	C10H8O4	6.11648	1.24409	191.035	neg	M-H	5280460	RODXRVNMMDRFIK-UHFFFAOYSA-N	COC1=C(C=C2C(=C1)C=CC(=O)O2)O	1.5	C01752	Phenylpropanoids and polyketides	Coumarins and derivatives	Hydroxycoumarins	26713	29413.6	28763.6	22768.9	19217.7	19464.3	36351.3	35278.8	40169.3	23324.7	22383.9	21724
11.16_277.1445m/z	Octyl hydrogen phthalate	C16H22O4	11.1636	-0.123052	277.144	neg	M-H	79362	PKIYFBICNICNGJ-UHFFFAOYSA-N	CCCCCCCCOC(=O)C1=CC=CC=C1C(=O)O	5.3		Benzenoids	Benzene and substituted derivatives	Benzoic acids and derivatives	112815	102717	112678	109049	122544	129750	122729	116617	120734	136515	132520	118488
9.23_311.1862m/z	Tetranor-12-HETE	C16H26O3	9.22543	-0.828418	311.186	neg	M+FA-H	5282970	KBOVKDIBOBQLRS-QCNAHCIUSA-N	CCCCC/C=C\C[C@H](/C=C/C=C\CCC(=O)O)O	3.9		Lipids and lipid-like molecules	Fatty Acyls	Fatty acids and conjugates	10489.7	9071.2	10306.4	7700.14	5322.89	5958.68	16539.7	14681.4	15208.7	3208.37	3718.39	4002.89
10.72_335.2229m/z	prostaglandin A1	C20H32O4	10.7157	0.206091	335.223	neg	M-H	5281912	BGKHCLZFGPIKKU-LDDQNKHRSA-N	CCCCC[C@@H](/C=C/[C@H]1C=CC(=O)[C@@H]1CCCCCCC(=O)O)O	4.4	C04685	Lipids and lipid-like molecules	Fatty Acyls	Eicosanoids	206325	211774	198542	238088	259034	227604	216510	203921	207950	164820	166995	177573
10.18_349.2024m/z	Thromboxane B3	C20H32O6	10.1778	1.04219	349.202	neg	M-H2O-H	5283140	OYPPJMLKAYYWHH-NXJDUNGTSA-N	CC/C=C\C[C@@H](/C=C/[C@@H]1[C@H]([C@H](CC(O1)O)O)C/C=C\CCCC(=O)O)O	1.9		Lipids and lipid-like molecules	Fatty Acyls	Eicosanoids	140415	119845	133543	141912	128434	150099	134398	120992	123869	115049	107349	130133
9.10_247.1338m/z	Pechueloic Acid	C15H20O3	9.0991	-0.616328	247.134	neg	M-H	24094149	ZFHSKBJBODQVBX-AXTRIDKLSA-N	C[C@H]1CC[C@H](CC2=C(C(=O)C[C@@H]12)C)C(=C)C(=O)O	2.4		Lipids and lipid-like molecules	Prenol lipids	Sesquiterpenoids	16074.1	13163.4	14265.2	15077.6	11417.8	13367.2	19364	19353.1	18333.9	11643	10059.1	10093.3
7.67_371.1141m/z	Moracin P	C19H18O5	7.67345	1.53838	371.114	neg	M+FA-H	25208124	QFUCSEIKNTUPPA-GOSISDBHSA-N	CC1([C@@H](CC2=C(O1)C=C3C(=C2)C=C(O3)C4=CC(=CC(=C4)O)O)O)C	3.3		Phenylpropanoids and polyketides	2-arylbenzofuran flavonoids		6989.8	5898.77	5569.69	0	0	0	18043.2	20982.8	19870.6	0	0	0
8.33_369.2289m/z	10,11-dihydro-20-dihydroxy-LTB4	C20H34O6	8.33023	1.66029	369.229	neg	M-H	53481447	BZDHSIPNZCHPKA-NSBXBVANSA-N	C(CCC(O)O)C/C=C\C[C@@H](CC/C=C/C=C\[C@@H](CCCC(=O)O)O)O	2.2		Lipids and lipid-like molecules	Fatty Acyls	Eicosanoids	20651.5	24929.7	22186.1	33400.1	31262.3	31303	22677.9	19752.6	21881.5	26295.6	22508.7	21119.6
12.11_344.2356n	((+-))4-HDoHE	C22H32O3	12.1063	1.42022	343.228	neg	M-H, M+Cl	14429109	IFRKCNPQVIJFAQ-PQVBWYSWSA-N	CC/C=C\C/C=C\C/C=C\C/C=C\C/C=C\C=C\C(CCC(=O)O)O	5.1		Lipids and lipid-like molecules	Fatty Acyls	Fatty acids and conjugates	39443.7	41269.9	33484.4	11415.4	11313.2	14985.6	59965	58351.2	59451.8	37226.9	38753.5	30344
8.84_351.2181m/z	5-Androstenetriol	C19H30O3	8.8444	1.15992	351.218	neg	M+FA-H	9818021	GUGSXATYPSGVAY-DHKQUUGRSA-N	C[C@]12CC[C@@H](CC1=CC[C@@H]3[C@@H]2CC[C@]4([C@H]3C[C@H]([C@@H]4O)O)C)O	2.6		Lipids and lipid-like molecules	Steroids and steroid derivatives	Androstane steroids	132404	130381	133511	193550	181882	189544	136308	127451	130401	96358.9	94332.7	87538.9
6.52_188.1050n	Azelaic acid	C9H16O4	6.52143	0.932005	187.098	neg	M-H, M+Na-2H	2266	BDJRBEYXGGNYIS-UHFFFAOYSA-N	C(CCCC(=O)O)CCCC(=O)O	1.6	C08261	Lipids and lipid-like molecules	Fatty Acyls	Fatty acids and conjugates	597828	574354	574916	754371	659552	656756	537377	538197	527773	550503	576230	572823
0.75_291.0831m/z	Aspartyl-Hydroxyproline	C9H14N2O6	0.753817	-1.27143	291.083	neg	M+FA-H	132990981	WJDUWENBTQEKDZ-SRQIZXRXSA-N	C1[C@H](CN([C@@H]1C(=O)O)C(=O)[C@H](CC(=O)O)N)O	-4.8		Organic acids and derivatives	Carboxylic acids and derivatives	Amino acids, peptides, and analogues	2.56058e+06	2.51761e+06	2.57676e+06	2.91473e+06	3.18304e+06	2.7185e+06	2.68004e+06	2.71058e+06	2.42838e+06	2.8514e+06	3.01445e+06	3.0338e+06
0.81_401.1304m/z	D-Pinitol 2-O-alpha-D-Galactopyranosyl	C13H24O11	0.810483	0.890726	401.13	neg	M+FA-H									38966.1	40176.5	35094.5	43075.8	48080.6	67348.6	11663.3	6998.57	8294.3	63431.6	63103.6	92399.6
3.12_305.1176m/z	Prostaglandin lactone-diol	C15H24O4	3.11855	5.7231	305.118	neg	M+K-2H	12895812	UMDQPEMZJHAFNL-FNLFQXNBSA-N	CCCCC[C@@H](/C=C/[C@H]1[C@@H](C[C@H]2[C@@H]1CC(=O)O2)O)O	1.9		Lipids and lipid-like molecules	Fatty Acyls	Fatty alcohols	27962.7	31706.4	35630.6	41702.1	41954.4	36192	22132.2	22299.6	22719.3	23283.1	23877.2	26415.6
8.11_301.0718m/z	Hematoxylin	C16H14O6	8.11452	0.0381261	301.072	neg	M-H	442514	WZUVPPKBWHMQCE-XJKSGUPXSA-N	C1C2=CC(=C(C=C2[C@H]3[C@@]1(COC4=C3C=CC(=C4O)O)O)O)O	1.2	C09931	Organoheterocyclic compounds	Benzopyrans	1-benzopyrans	338.908	893.799	910.827	38187.6	32063.3	35032.3	1327.57	1053.72	703.245	719.936	812.953	1024.67
11.73_320.2354n	11,12-EpETrE	C20H32O3	11.7332	0.88196	319.228	neg	M-H, M+Cl									62936.1	73119.2	64549	56856.6	58452.9	51762	79797.5	76995.4	92647.6	66124.8	76146.4	69343
6.27_357.1558m/z	2,5-Dimethyl-4-ethoxy-3(2H)-furanone	C8H12O3	6.26815	0.911527	357.156	neg	2M+FA-H	3017596	AILFSZXBRNLVHY-UHFFFAOYSA-N	CCOC1=C(OC(C1=O)C)C	1.4		Organoheterocyclic compounds	Dihydrofurans	Furanones	62207.9	63087.7	55049.3	240537	194494	201091	10710.4	8676.7	12487.2	15254.1	12994.3	15551.1
4.72_408.0432m/z	Benzyl glucosinolate	C14H19NO9S2	4.71897	0.748235	408.043	neg	M-H					C02153				10158.3	8099.69	9776.27	31112.8	29787.9	28073.2	3366.79	3655.47	3520.43	824.802	1027.87	1013.57
12.61_319.2281m/z	12(R)-HETE	C20H32O3	12.605	0.813466	319.228	neg	M-H					C14822				37109.5	30265.4	28207.7	7060.49	7222.15	6028.56	49453.9	46971.6	44078.9	31002.6	33453.8	30913
11.47_377.2314m/z	13,14-Dihydro PGE1	C20H36O5	11.4671	1.41723	377.231	neg	M+Na-2H	161273	DPOINJQWXDTOSF-DODZYUBVSA-N	CCCCC[C@@H](CC[C@H]1[C@@H](CC(=O)[C@@H]1CCCCCCC(=O)O)O)O	3.6		Lipids and lipid-like molecules	Fatty Acyls	Eicosanoids	24567.8	23382.1	16126.6	9742.62	5582.54	6400.84	30006	29113.3	27010.8	17381.4	20745.9	15570.8
5.85_483.1507m/z	Verbasoside	C20H30O12	5.85293	5.09364	483.151	neg	M+Na-2H	11754080	DORPKYRPJIIARM-GYAWPQPFSA-N	C[C@H]1[C@@H]([C@H]([C@H]([C@@H](O1)O[C@H]2[C@@H]([C@H](O[C@H]([C@@H]2O)OCCC3=CC(=C(C=C3)O)O)CO)O)O)O)O	-1.9	C10501	Organic oxygen compounds	Organooxygen compounds	Carbohydrates and carbohydrate conjugates	14488	14503	13545.8	46013.7	47333.8	46583.9	5010.28	2997.84	2936.52	849.131	1454.53	1223.58
6.87_243.1237m/z	4-Oxododecanedioic acid	C12H20O5	6.87363	-0.290587	243.124	neg	M-H	13213508	HHXMOTDTSDYYEI-UHFFFAOYSA-N	C(CCCC(=O)CCC(=O)O)CCCC(=O)O	1.1		Organic acids and derivatives	Keto acids and derivatives	Medium-chain keto acids and derivatives	10013.9	11789.1	10403.5	6626.63	7772.9	7053.8	18913.8	16435.3	15043.9	7313.31	6765.33	7260.28
9.21_163.0767m/z	4-Isopropylbenzoic acid	C10H12O2	9.21382	1.20033	163.077	neg	M-H									3349.62	3337.26	2962.82	4494.48	4488.05	4135.17	2407.93	2025.65	2127.54	2655.6	2706.92	2373.85
9.34_295.1551m/z	Piperdial	C15H22O3	9.34147	0.0526973	295.155	neg	M+FA-H	163695	XXMVNOYKYOCDTD-OMRNGCIESA-N	C[C@H]1C=C([C@@H]([C@H]([C@H]2[C@@H]1CC(C2)(C)C)O)C=O)C=O	2.4	C09711	Organic oxygen compounds	Organooxygen compounds	Alcohols and polyols	8864.85	8856.33	8722.85	1157.86	752.247	374.537	15144.5	13796.5	13418	304.753	673.779	571.491
9.94_359.2230m/z	7-Dehydropregnenolone	C21H30O2	9.94163	0.793729	359.223	neg	M+FA-H	53481610	QTVNPWWLYMFLEI-IOHSXPNESA-N	CC(=O)C1CCC2[C@@]1(CCC3C2=CC=C4[C@@]3(CC[C@@H](C4)O)C)C	3.5		Lipids and lipid-like molecules	Steroids and steroid derivatives	Oxosteroids	27563.8	24873.9	27268.8	30574.5	31068.1	29824.7	29507.3	29539.2	31764.5	16194.1	17722.9	16528.1
9.81_309.1707m/z	12-Oxo-2,3-dinor-10,15-phytodienoic acid	C16H24O3	9.81057	-0.242121	309.171	neg	M+FA-H									29273.4	26693.1	30213.7	14254.6	14029.1	14366.7	7038.1	7403.98	9552.78	8523.01	9560.99	15405.3
6.49_359.0927m/z	Lupiwighteone	C20H18O5	6.49488	7.60563	359.093	neg	M+Na-2H									21228.8	20449.6	18017.6	0	0	0	63574.7	71537.3	64175.5	0	0	0
10.51_363.2521m/z	Tsibulin 2	C11H18O2	10.5056	-5.53105	363.252	neg	2M-H	14391671	XVMHOOYMJFUEQW-UHFFFAOYSA-N	CCCCCCC1CC(=O)CC1=O	2.7		Organic oxygen compounds	Organooxygen compounds	Carbonyl compounds	6543.08	18160.5	32800.9	494.07	996.659	1627.88	12775.2	20726.4	21165	817.259	30329.9	56976
9.21_353.2337m/z	(5Z,9E,12S,14Z)-8,11,12-Trihydroxyicosa-5,9,14-trienoate	C20H34O5	9.21382	0.889024	353.234	neg	M-H					C04843				118503	113879	112467	147353	150304	136607	92172.3	82106.5	86220.8	109567	106467	109475
10.53_279.1965m/z	12S-Hydroxy-5Z,8E,10E-heptadecatrienoic acid	C17H28O3	10.5316	-0.186895	279.197	neg	M-H					C20388				24079	23485.5	23344	22146.1	22285.8	19051.3	23462.2	20270.3	19861	18419.7	24829	19906
13.97_329.2487m/z	Eicosadienoic acid	C20H36O2	13.9689	8.20513	329.249	neg	M+Na-2H	6439848	XSXIVVZCUAHUJO-HZJYTTRNSA-N	CCCCC/C=C\C/C=C\CCCCCCCCCC(=O)O	7.9	C16525	Lipids and lipid-like molecules	Fatty Acyls	Fatty acids and conjugates	4396.34	3587.12	2098.65	0	140.911	141.305	8788.13	7078.04	8152.27	14560.5	14103	14162.3
11.79_342.2200n	2-Hydroxy-6-[(8Z,11Z)-pentadeca-8,11,14-trienyl]benzoic acid	C22H30O3	11.7868	1.54915	341.213	neg	M-H, M+Na-2H, M+Cl	9875131	QUVGEKPNSCFQIR-UTOQUPLUSA-N	C=CC/C=C\C/C=C\CCCCCCCC1=C(C(=CC=C1)O)C(=O)O	7.6		Benzenoids	Benzene and substituted derivatives	Benzoic acids and derivatives	280041	265544	272584	136577	157634	144591	361597	365240	373169	220517	224400	244050
13.21_301.2174m/z	Eicosapentaenoic Acid	C20H30O2	13.2129	0.442744	301.217	neg	M-H	446284	JAZBEHYOTPTENJ-JLNKQSITSA-N	CC/C=C\C/C=C\C/C=C\C/C=C\C/C=C\CCCC(=O)O	5.6	C06428	Lipids and lipid-like molecules	Fatty Acyls	Fatty acids and conjugates	30704.7	23912.7	20451.7	1951.81	1703.53	2344.8	30194.6	33575	29866.3	53671.5	51951.4	53448.8
14.26_165.0195m/z	Phthalic acid	C8H6O4	14.2577	0.881807	165.019	neg	M-H	1017	XNGIFLGASWRNHJ-UHFFFAOYSA-N	C1=CC=C(C(=C1)C(=O)O)C(=O)O	0.7	C01606	Benzenoids	Benzene and substituted derivatives	Benzoic acids and derivatives	63712.5	81259.1	49036.4	63843.7	50189.3	92376	73298.4	55735.1	49433.9	99410.9	70155.1	58267.2
13.29_239.2016m/z	Cryptomeridiol	C15H28O2	13.2934	-0.430965	239.202	neg	M-H	165258	LKKDASYGWYYFIK-QHSBEEBCSA-N	C[C@]12CCC[C@@]([C@@H]1C[C@@H](CC2)C(C)(C)O)(C)O	3	C17676	Lipids and lipid-like molecules	Prenol lipids	Sesquiterpenoids	3034.2	2998.72	2641.79	2008.78	2245.41	2302.82	2533.85	3159.29	2890.56	3205.43	2586.85	2532.51
13.44_311.1686m/z	N-Undecylbenzenesulfonic acid	C17H28O3S	13.4421	-0.00700098	311.169	neg	M-H	38222	UCDCOJNNUVYFKJ-UHFFFAOYSA-N	CCCCCCCCCCCC1=CC=C(C=C1)S(=O)(=O)O	6.4		Benzenoids	Benzene and substituted derivatives	Benzenesulfonic acids and derivatives	1.54174e+06	1.4097e+06	1.41707e+06	791982	964186	898025	1.3963e+06	1.46135e+06	1.45035e+06	1.14408e+06	1.46688e+06	1.48278e+06
10.74_606.2820m/z	11-trans-Leukotriene C4	C30H47N3O9S	10.7419	-5.54844	606.282	neg	M-H2O-H									119794	100433	87357.3	47017.5	41669.4	40116.5	127220	123812	118302	172282	138060	138047
2.24_117.0557m/z	2-Hydroxy-3-methylbutyric acid	C5H10O3	2.23932	0.0581576	117.056	neg	M-H	95433	MBIQENSCDNJOIY-UHFFFAOYSA-N	CCC(C)(C(=O)O)O	0.3		Lipids and lipid-like molecules	Fatty Acyls	Fatty acids and conjugates	3383.97	3235.99	5901.31	11407.7	11804.3	12714.3	1698.12	1626.71	1873.15	2077.77	1849.63	1948.44
9.55_221.1548m/z	L-Menthyl acetoacetate	C14H24O3	9.55	0.484642	221.155	neg	M-H2O-H	43045	QSVQIPXQOCAWHP-UHTWSYAYSA-N	C[C@H]1CC[C@@H]([C@H](C1)OC(=O)CC(=O)C)C(C)C	3.4		Lipids and lipid-like molecules	Prenol lipids	Monoterpenoids	81851.3	80523.6	91515.7	55421.7	50231.9	55041.8	5505.9	5115.89	5640.36	26508.5	29358.6	37414.9
13.33_277.2173m/z	9,10-EODE	C18H32O3	13.3334	-0.0952218	277.217	neg	M-H2O-H	5283018	FBUKMFOXMZRGRB-JXMROGBWSA-N	CCCCC/C=C/CC1C(O1)CCCCCCCC(=O)O	5.6		Lipids and lipid-like molecules	Fatty Acyls	Fatty acids and conjugates	19582.3	18852.4	14611.6	4882.75	3088.35	2511.43	50833.4	55895.6	46462.3	18238.1	21150.8	20134.1
11.87_333.2073m/z	5-oxo-12-HETE	C20H30O4	11.8659	0.555411	333.207	neg	M-H									15523.4	17218.9	15737.8	5069.47	5582.06	5803.57	16460.1	17455.3	17029.1	22337.8	18392	23459
1.98_328.0454m/z	Cyclic AMP	C10H12N5O6P	1.98333	0.43596	328.045	neg	M-H					C00575				20721.6	20062.8	20566.6	25634.8	25873.1	21756.8	16870.6	14012.8	14904.9	19907.8	21511.7	21554.7
11.88_399.2158m/z	Annoglabasin F	C22H34O5	11.8794	1.45292	399.216	neg	M+Na-2H	10785922	XLXLWRGGUYSHOH-WBUFBUKVSA-N	CC(=O)O[C@@]1(C[C@@]23CC[C@H]4[C@]([C@@H]2CC[C@@H]1C3)(CCC[C@@]4(C)O)C)C(=O)OC	3.9		Lipids and lipid-like molecules	Prenol lipids	Diterpenoids	11679.6	9531.81	8530.49	4974.66	5996.31	5003.8	12182.8	13046.4	12184.4	11329.5	10292.4	10808.6
8.43_229.1445m/z	undecylenic acid	C11H20O2	8.43175	-0.0727694	229.145	neg	M+FA-H	5634	FRPZMMHWLSIFAZ-UHFFFAOYSA-N	C=CCCCCCCCCC(=O)O	3.9	C13910	Lipids and lipid-like molecules	Fatty Acyls	Fatty acids and conjugates	19817.5	20023.1	18706.4	19631.9	17072	19667	24223.3	19916.7	22429.6	15976.1	17760	17153.3
9.59_257.1756m/z	Tetradecanedioic acid	C14H26O4	9.58802	-0.834765	257.176	neg	M-H	13185	HQHCYKULIHKCEB-UHFFFAOYSA-N	C(CCCCCCC(=O)O)CCCCCC(=O)O	4.3		Lipids and lipid-like molecules	Fatty Acyls	Fatty acids and conjugates	15093.1	16595.3	18275.7	15136	13942.9	13407.7	20931.5	17361	17607.7	15844	18617.3	15812.7
14.87_283.0286m/z	5-(3',5'-Dihydroxyphenyl)-gamma-valerolactone-O-sulphate-O-methyl	C12H14O7S	14.875	1.31239	283.029	neg	M-H2O-H	131750805	NYNURYJSLOFNTQ-UHFFFAOYSA-N	C1CC(OC1CC2=CC(=CC(=C2)O)O)O	1.4		Benzenoids	Phenols	Benzenediols	47968.2	40788.1	42283.6	56735.3	47181.8	42774	45650.5	42162.4	39930	41473.9	37446.3	39811.2
14.01_224.0411m/z	Methyl-N,N-diethylthiocarbamate	C6H13NOS2	14.0088	-5.2102	224.041	neg	M+FA-H									1010.97	1302.12	1384.49	3966.66	5185.95	5535.3	1140.06	1294.73	1225.02	1182.12	1250.56	1407.79
9.01_238.0509m/z	1,3,5-Trihydroxy-10-methylacridone	C14H11NO4	9.01068	-0.245769	238.051	neg	M-H2O-H									22039.2	19727.9	19415.4	44640.7	47272.4	51088	18873.4	17454.4	19562.7	19220.6	19552.2	18504.7
9.30_326.2094n	2,3-dinor Prostaglandin E1	C18H30O5	9.30417	0.227468	325.202	neg	M-H, M+Na-2H	16061101	GTUGBRJEKVKOKQ-LRSAKWJDSA-N	CCCCC[C@@H](/C=C/[C@H]1[C@@H](CC(=O)[C@@H]1CCCCC(=O)O)O)O	2.1		Lipids and lipid-like molecules	Fatty Acyls	Eicosanoids	69342.4	66502.1	68670.5	140879	137504	129058	57433.6	57750	50986.2	29482.5	32234.9	33407.3
12.33_361.1874m/z	(S)-alpha-Terpinyl glucoside	C16H28O6	12.3349	2.0349	361.187	neg	M+FA-H	13325862	NZNWCYFBFHHMLM-UHFFFAOYSA-N	CC1=CCC(CC1)C(C)(C)OC2C(C(C(C(O2)CO)O)O)O	0.2		Organic oxygen compounds	Organooxygen compounds	Carbohydrates and carbohydrate conjugates	16073.4	15307.9	13914.9	16401.9	20598.2	21996.9	11339.7	10673.5	14011.5	15547.5	15547.4	15015.5
0.85_413.0091m/z	4-(sulfooxy)butanoic acid	C4H8O6S	0.854333	7.04824	413.009	neg	2M+FA-H									47185.3	28683	45934.2	165042	116255	104552	4970.2	0	4594.46	5413.38	36588.3	23528.3
12.42_295.2280m/z	9(S)-HODE	C18H32O3	12.4162	0.445324	295.228	neg	M-H	5312830	NPDSHTNEKLQQIJ-UINYOVNOSA-N	CCCCC/C=C\C=C\[C@H](CCCCCCCC(=O)O)O	5.3	C14767	Lipids and lipid-like molecules	Fatty Acyls	Lineolic acids and derivatives	90919.6	83791.1	82833	28741.2	26605.2	27021.8	134387	141716	129682	85396.2	95118.6	84092.4
0.66_262.0576n	5-Fluorouridine	C9H11FN2O6	0.662217	-9.55269	299.006	neg	M+Na-2H, M+K-2H	9427	FHIDNBAQOFJWCA-UAKXSSHOSA-N	C1=C(C(=O)NC(=O)N1[C@H]2[C@@H]([C@@H]([C@H](O2)CO)O)O)F	-1.7	C16633	Nucleosides, nucleotides, and analogues	Pyrimidine nucleosides		765927	695199	654536	569981	646367	606291	728314	692365	699300	719904	704286	741722
14.72_381.2322m/z	Nicotine imine	C10H13N2+	14.7215	7.96974	381.232	neg	2M+Hac-H									7694.8	6511.08	7753.84	288.86	431.511	659.29	7747.7	5469.76	7688.24	14849	7217.33	9649.25
1.07_89.0244m/z	Glyceraldehyde	C3H6O3	1.0692	-0.122994	89.0244	neg	M-H	751	MNQZXJOMYWMBOU-UHFFFAOYSA-N	C(C(C=O)O)O	-1.6	C02154	Organic oxygen compounds	Organooxygen compounds	Carbohydrates and carbohydrate conjugates	318764	296390	284987	471158	446071	426824	241623	237186	235373	290173	303647	316456
8.80_353.2337m/z	3-Methyl-5-pentyl-2-furannonanoic acid	C19H32O3	8.80478	1.11904	353.234	neg	M+FA-H	53685760	BJTONYHCPUUWFX-UHFFFAOYSA-N	CCCCCC1=CC=C(O1)CCCCCCCCC(=O)O	5.9		Lipids and lipid-like molecules	Fatty Acyls	Fatty acids and conjugates	80175.5	86576.7	85828.7	125637	117719	124817	69992.6	66019.8	64064.6	86970	82443.3	79968.5
9.14_377.2339m/z	17alpha-Hydroxypregnenolone	C21H32O3	9.13633	1.75059	377.234	neg	M+FA-H	91451	JERGUCIJOXJXHF-TVWVXWENSA-N	CC(=O)[C@]1(CC[C@@H]2[C@@]1(CC[C@H]3[C@H]2CC=C4[C@@]3(CC[C@@H](C4)O)C)C)O	3.1	C05138	Lipids and lipid-like molecules	Steroids and steroid derivatives	Pregnane steroids	41195.5	39081.9	39688.5	53288.3	53522.9	51992.9	36322.1	34152.3	36073.6	30013.7	28998.3	32651
11.04_371.2444m/z	2-Hydroxy-2,6,6-trimethylcyclohexanone	C9H16O2	11.0446	1.60565	371.244	neg	2M+Hac-H	101115	FWCGLHYHGUHPRY-UHFFFAOYSA-N	CC1(CCCC(C1=O)(C)O)C	1.3		Organic oxygen compounds	Organooxygen compounds	Carbonyl compounds	7524.64	8406.62	9198.84	8830.67	11396.4	8086.65	8352.45	8033.04	10816.1	7985.6	9945.23	8354.64
2.06_112.9876m/z	Acetylenedicarboxylic acid	C4H2O4	2.05682	-3.84951	112.988	neg	M-H					C03248				0	0	0	0	0	0	442.318	0	0	1204.64	0	0
8.29_431.2292m/z	10,11-dihydro-20-trihydroxy-leukotriene B4	C20H34O7	8.29202	1.39885	431.229	neg	M+FA-H	53481448	LSVHZFZMMXHHBS-MNBASXMYSA-N	C(CCC(O)(O)O)C/C=C\C[C@@H](CC/C=C/C=C\[C@@H](CCCC(=O)O)O)O	1.5		Lipids and lipid-like molecules	Fatty Acyls	Eicosanoids	22326.6	31510.4	25805.9	27821.2	22875.6	25059.3	22804.3	20877.7	21748.8	33503.9	33102.5	29064.7
0.12_127.0401m/z	Dihydro-4,4-dimethyl-2,3-furandione	C6H8O3	0.116	0.28347	127.04	neg	M-H					C01125				2262.65	2510.76	2483.71	6461.93	7864.78	8038.59	2375.99	2423.03	2395.29	2442.8	2346.15	2724.66
14.87_409.2364m/z	1-Palmitoyl Lysophosphatidic Acid	C19H39O7P	14.875	0.837047	409.236	neg	M-H	89566	YNDYKPRNFWPPFU-UHFFFAOYSA-N	CCCCCCCCCCCCCCCC(=O)OCC(COP(=O)(O)O)O	5		Lipids and lipid-like molecules	Glycerophospholipids	Glycerophosphates	0	0	1011.17	0	0	0	0	279.309	0	72550.8	4764.3	1784.52
0.59_273.9670n	Ribose-1-arsenate	C5H11AsO8	0.586833	0.02212	254.949	neg	M-H2O-H, M+Cl									53950.2	47561.2	39174	23242.8	29934.6	38748.4	49649.5	46173.3	44980.2	26407.8	37650.9	46264.6
7.56_115.0765m/z	TRANS-CYCLOHEXANE-1,2-DIOL	C6H12O2	7.55823	0.1911	115.076	neg	M-H	92886	PFURGBBHAOXLIO-PHDIDXHHSA-N	C1CC[C@H]([C@@H](C1)O)O	0.2	C03739	Organic oxygen compounds	Organooxygen compounds	Alcohols and polyols	4170.2	4272.73	3812.62	3963.36	4089.53	3910.2	1772.98	1800.75	1723.55	3190.61	2839.13	2675.56
7.62_151.0613m/z	L-ARABITOL	C5H12O5	7.62167	0.980564	151.061	neg	M-H	439255	HEBKCHPVOIAQTA-IMJSIDKUSA-N	C([C@@H](C([C@H](CO)O)O)O)O	-2.5	C00532	Organic oxygen compounds	Organooxygen compounds	Carbohydrates and carbohydrate conjugates	39311.3	42070.7	41783.5	46181.6	42792.6	39153.7	40482.9	39691.9	40707.2	42672.9	41563	40276.2
9.93_375.2181m/z	pregn-5-ene-3,20-dione-17-ol	C21H30O3	9.92833	1.28467	375.218	neg	M+FA-H					C01176				65342.2	65284.1	63076.7	77320.2	83156.9	77067.1	73159	69510.7	68986.3	40537.5	44491.4	43339.3
9.33_391.2127m/z	19-Hydroxydeoxycorticosterone	C21H30O4	9.3298	0.211178	391.213	neg	M+FA-H	164961	LFISWQXWWGJHBL-ZOCXKQACSA-N	C[C@]12CC[C@H]3[C@H]([C@@H]1CC[C@@H]2C(=O)CO)CCC4=CC(=O)CC[C@]34CO	1.7		Lipids and lipid-like molecules	Steroids and steroid derivatives	Hydroxysteroids	70286.2	67741.5	67807.1	83716.4	81108	81745.4	97647.1	86665.4	83430.7	32713.8	36473.1	31181.6
1.40_173.0093m/z	cis-Aconitic acid	C6H6O6	1.39717	0.755706	173.009	neg	M-H	643757	GTZCVFVGUGFEME-IWQZZHSRSA-N	C(/C(=C/C(=O)O)/C(=O)O)C(=O)O	-1	C00417	Organic acids and derivatives	Carboxylic acids and derivatives	Tricarboxylic acids and derivatives	424762	392034	424499	752142	705732	717483	294485	286030	280219	356392	351543	376098
8.24_405.2286m/z	6-beta-hydroxymedroxyprogesterone	C22H32O4	8.24172	0.980082	405.229	neg	M+FA-H	131770016	KQYLOJBPZSTTRA-DLUZLJMTSA-N	CC(=O)[C@]1(CCC2[C@@]1(CCC3C2C[C@@](C4=CC(=O)CC[C@]34C)(C)O)C)O	2.1		Lipids and lipid-like molecules	Steroids and steroid derivatives	Pregnane steroids	14450.4	14958.1	11618.5	19244.7	20807.7	18587.6	15295.9	20275	17373.3	9028.14	9811.34	9764.79
9.15_368.2205n	11-dehydro TXB2	C20H32O6	9.14912	1.59146	367.213	neg	M-H2O-H, M-H	5280891	KJYIVXDPWBUJBQ-UHHGALCXSA-N	CCCCC[C@@H](/C=C/[C@@H]1[C@H]([C@H](CC(=O)O1)O)C/C=C\CCCC(=O)O)O	2.6		Lipids and lipid-like molecules	Fatty Acyls	Eicosanoids	155987	146301	154703	171255	171055	160630	196145	181200	184937	92736.5	94904.3	96323.4
9.55_236.1054m/z	4-Hydroxydebrisoquine	C10H13N3O	9.55	6.87323	236.105	neg	M+FA-H									151328	150851	173340	102073	88713.8	103592	9700.06	9750.53	11102.6	50569.3	54608.7	71167.7
15.19_151.0614m/z	Arabitol	C5H12O5	15.1867	1.00592	151.061	neg	M-H	439255	HEBKCHPVOIAQTA-IMJSIDKUSA-N	C([C@@H](C([C@H](CO)O)O)O)O	-2.5	C00532	Organic oxygen compounds	Organooxygen compounds	Carbohydrates and carbohydrate conjugates	10354.4	10755.2	10592.4	13593.5	12218.5	11537.5	10575.7	11017.6	10613.9	11186.4	11378.4	11238.3
8.95_307.1915m/z	Ginsenoyne D	C17H26O2	8.9475	-0.0929299	307.191	neg	M+FA-H	5317635	WDZQEROINMBCOK-UHFFFAOYSA-N	CCCCCCCC1C(O1)CC#CC#CC(CC)O	4.6		Lipids and lipid-like molecules	Fatty Acyls	Fatty alcohols	6014.15	5309.24	5801.09	1721.85	1392.19	2245.21	14758.2	15376.9	15441.1	794.087	0	374.05
9.16_373.0456m/z	5-hydroxy-8-(hydroxymethyl)-8-methyl-4-phenyl-2H,8H-pyrano[2,3-f]chromen-2-one	C20H16O5	9.16227	-8.20771	373.046	neg	M+K-2H									8565.41	12130	16926.3	11865.1	17953.7	17682.3	2002.98	1921.23	7631.31	2487.76	4923.22	6898.1
5.80_119.0499m/z	4-Hydroxystyrene	C8H8O	5.80223	-3.03906	119.05	neg	M-H	62453	FUGYGGDSWSUORM-UHFFFAOYSA-N	C=CC1=CC=C(C=C1)O	2.4	C05627	Benzenoids	Benzene and substituted derivatives	Styrenes	1659.27	2671.18	3208.93	1929.18	1629.27	2338.31	4390.67	4046.19	4552.86	650.184	1942.6	1194.39
10.69_338.2483n	Sterebin E	C20H34O4	10.6891	7.74939	359.223	neg	M-H, M+Na-2H	13996075	RMAJUEUHZWCNQM-UONADXLZSA-N	C/C(=C\CO)/C=C/[C@@H]1[C@]2(CCCC([C@@H]2[C@H]([C@@H]([C@@]1(C)O)O)O)(C)C)C	3		Lipids and lipid-like molecules	Prenol lipids	Diterpenoids	310761	314548	305624	365542	379456	347087	327516	329769	323524	238116	241408	249023
13.82_441.1956m/z	3beta-Hydroxypregn-5-en-20-one sulfate	C21H32O5S	13.8177	0.815078	441.196	neg	M+FA-H	105074	DIJBBUIOWGGQOP-QGVNFLHTSA-N	CC(=O)[C@H]1CC[C@@H]2[C@@]1(CC[C@H]3[C@H]2CC=C4[C@@]3(CC[C@@H](C4)OS(=O)(=O)O)C)C	3.8	C18044	Lipids and lipid-like molecules	Steroids and steroid derivatives	Sulfated steroids	58324.2	55735.2	52306.6	76914.7	75076.4	77757.6	37723.1	35170.3	34127.7	63398.3	65821.2	61169.4
8.39_381.1922m/z	12-Oxo-20-trihydroxy-leukotriene B4	C20H30O7	8.39402	0.820969	381.192	neg	M-H	53481460	QVZXILIWUPKGPA-CWJNPFRJSA-N	C(CCC(O)(O)O)C/C=C\CC(=O)/C=C/C=C/C=C\[C@@H](CCCC(=O)O)O	1.2		Lipids and lipid-like molecules	Fatty Acyls	Eicosanoids	30525.7	31516	29336.3	28013.2	29216	31820.1	32986.8	29848.7	33966.5	25266.7	25139	24940
10.15_311.2227m/z	13-HPODE	C18H32O4	10.1524	-0.32523	311.223	neg	M-H					C04717				8683.16	8789.01	9707.41	7091.81	6495.01	6516.27	11400.7	10483.4	11427.6	7870.93	7722.04	10754.5
3.75_203.0827m/z	D-Tryptophan	C11H12N2O2	3.74727	0.704598	203.083	neg	M-H	9060	QIVBCDIJIAJPQS-SECBINFHSA-N	C1=CC=C2C(=C1)C(=CN2)C[C@H](C(=O)O)N	-1.1	C00525	Organoheterocyclic compounds	Indoles and derivatives	Indolyl carboxylic acids and derivatives	16479	17787.1	14955.6	25021.8	26551.7	21215.5	20017.3	18131.5	17381.5	11094.4	11078.2	10926.2
9.54_313.0717m/z	Cirsimaritin	C17H14O6	9.53787	-0.308147	313.072	neg	M-H	188323	ZIIAJIWLQUVGHB-UHFFFAOYSA-N	COC1=C(C(=C2C(=C1)OC(=CC2=O)C3=CC=C(C=C3)O)O)OC	2	C17785	Phenylpropanoids and polyketides	Flavonoids	O-methylated flavonoids	17564.8	16427	16861.9	20394.8	19299.7	20132.5	14822.4	14594.9	16571.7	18376.4	17747.2	18025.1
6.87_151.9962n	Oxidized dithiothreitol	C4H8O2S2	6.87363	-2.59882	302.985	neg	2M-H, 2M+Hac-H					C01119				1288.67	2521.86	5295.49	22949.9	25053.2	22789.1	221.206	556.185	568.974	989.6	818.667	675.049
1.05_288.9869m/z	(R)-Mevalonic acid-5-pyrophosphate	C6H14O10P2	1.04932	-4.95501	288.987	neg	M-H2O-H									2.32639e+06	2.18299e+06	2.06602e+06	3.83592e+06	3.47345e+06	3.31244e+06	1.93622e+06	1.86515e+06	1.99548e+06	2.15229e+06	2.13656e+06	2.20675e+06
5.16_171.0123m/z	p-Toluenesulfonic acid	C7H8O3S	5.16122	1.11702	171.012	neg	M-H									30190.8	26802.3	23654.1	43752.2	45496.1	44982.4	21557.3	21768.2	21058.4	22523	19315.4	23093.1
1.04_130.0510m/z	L-Glutamic gamma-semialdehyde	C5H9NO3	1.03838	0.182014	130.051	neg	M-H	193305	KABXUUFDPUOJMW-BYPYZUCNSA-N	C(C[C@@H](C(=O)O)N)C=O	-3.8		Organic acids and derivatives	Carboxylic acids and derivatives	Amino acids, peptides, and analogues	16927.5	16371.6	15491.9	9457.21	7021.08	10400.1	11311	12307.8	13273.3	14798.2	16930.9	15942.4
10.54_295.0582m/z	Methysticin	C15H14O5	10.5449	-2.01563	295.058	neg	M+Na-2H					C09952				21135.1	22162.5	21117.8	0	0	9.53357	70920.7	62569.6	57094.9	105.136	267.116	55.4493
11.04_322.1664m/z	Dinorcapsaicin	C16H23NO3	11.0446	1.31479	322.166	neg	M+FA-H	6442578	UTTHCQMKBGTYNK-GQCTYLIASA-N	CC(C)/C=C/CCC(=O)NCC1=CC(=C(C=C1)O)OC	2.7		Benzenoids	Phenols	Methoxyphenols	11422.4	12354.5	13559	3567.62	3436.76	3324.96	218.305	185.752	480.556	6982.46	6021.94	4774.31
12.02_557.3109n	GPEtn(5:0/18:4)	C28H48NO8P	12.0176	-1.54964	558.318	pos	M+H, M+Na									6698.05	4396.22	1814.01	14046.3	11034.3	11604.2	43424.4	43868	39607.9	62867.4	60334.5	60618
9.91_233.1102m/z	N-Cyclohexyl-2-benzothiazol-amine	C13H16N2S	9.906	-1.98931	233.11	pos	M+H	591790	UPWPIFMHSFSVLE-UHFFFAOYSA-N	C1CCC(CC1)NC2=NC3=CC=CC=C3S2	4.4		Organoheterocyclic compounds	Benzothiazoles		173791	187560	198030	36259.5	36620	34089.7	420903	463128	450810	12299.9	14011.3	13749.7
6.05_579.1698m/z	Rhoifolin	C27H30O14	6.04577	-1.85971	579.17	pos	M+H	5282150	RPMNUQRUHXIGHK-PYXJVEIZSA-N	C[C@H]1[C@@H]([C@H]([C@H]([C@@H](O1)O[C@@H]2[C@H]([C@@H]([C@H](O[C@H]2OC3=CC(=C4C(=C3)OC(=CC4=O)C5=CC=C(C=C5)O)O)CO)O)O)O)O)O	-0.2	C12627	Phenylpropanoids and polyketides	Flavonoids	Flavonoid glycosides	14511.3	16755.1	13657.2	9658.11	11599.1	10632.3	22836.7	28311.3	27825.2	0	587.461	0
7.24_461.1070m/z	Oroxindin	C22H20O11	7.23837	-1.86703	461.107	pos	M+H	3084961	LNOHXHDWGCMVCO-NTKSAMNMSA-N	COC1=C(C=C(C2=C1OC(=CC2=O)C3=CC=CC=C3)O)O[C@H]4[C@@H]([C@H]([C@@H]([C@H](O4)C(=O)O)O)O)O	1.4		Phenylpropanoids and polyketides	Flavonoids	Flavonoid glycosides	14869.4	20599.5	23622.4	4545.41	5871.22	7280.11	3317.69	7296.13	6897.99	8488.57	12261.6	13475.7
0.89_663.1081n	NAD+	C21H27N7O14P2	0.88825	-1.59019	664.115	pos	M+2H, M+H	5892	BAWFJGJZGIEFAR-NNYOXOHSSA-N	C1=CC(=C[N+](=C1)[C@H]2[C@@H]([C@@H]([C@H](O2)COP(=O)([O-])OP(=O)(O)OC[C@@H]3[C@H]([C@H]([C@@H](O3)N4C=NC5=C(N=CN=C54)N)O)O)O)O)C(=O)N	-6	C00003	Nucleosides, nucleotides, and analogues	(5'->5')-dinucleotides		145034	137229	128681	153406	163313	172663	123763	115870	123230	126494	138140	147136
6.13_609.1802m/z	Neodiosmin	C28H32O15	6.1335	-1.90123	609.18	pos	M+H	69964214	VCCNKWWXYVWTLT-CYZBKYQRSA-N	C[C@H]1[C@@H]([C@H]([C@H]([C@@H](O1)O[C@@H]2[C@H]([C@@H]([C@H](O[C@H]2OC3=CC(=C4C(=C3)OC(=CC4=O)C5=CC(=C(C=C5)OC)O)O)CO)O)O)O)O)O	-0.3		Phenylpropanoids and polyketides	Flavonoids	Flavonoid glycosides	35050.4	34991.1	34570.2	28342.1	29273.9	31470.4	67837.8	67382	64503.5	708.39	0	0
1.06_268.1034m/z	Adenosine	C10H13N5O4	1.06423	-2.41454	268.103	pos	M+H	60961	OIRDTQYFTABQOQ-KQYNXXCUSA-N	C1=NC(=C2C(=N1)N(C=N2)[C@H]3[C@@H]([C@@H]([C@H](O3)CO)O)O)N	-1.1	C00212	Nucleosides, nucleotides, and analogues	Purine nucleosides		1.25444e+06	565569	10253.8	1.916e+06	1.61153e+06	1.99239e+06	1.20057e+06	1.1923e+06	1.27251e+06	2.18495e+06	2.00296e+06	1.86632e+06
10.79_567.3315n	PC(22:6/0:0)	C30H50NO7P	10.7887	-1.69563	568.339	pos	M+H, M+Na, M+H-H2O	10415542	LSOWKZULVQWMLY-APPDJCNMSA-N	CC/C=C\C/C=C\C/C=C\C/C=C\C/C=C\C/C=C\CCC(=O)OC[C@H](COP(=O)([O-])OCC[N+](C)(C)C)O	4.6		Lipids and lipid-like molecules	Glycerophospholipids	Glycerophosphocholines	2.12597e+06	1.70954e+06	1.16952e+06	1.78553e+06	2.00154e+06	1.98482e+06	2.91997e+06	3.33467e+06	3.28919e+06	3.54443e+06	3.73122e+06	4.19081e+06
10.41_389.1222m/z	Demethylnobiletin	C20H20O8	10.414	-2.18342	389.122	pos	M+H	358832	DOFJNFPSMUCECH-UHFFFAOYSA-N	COC1=C(C=C(C=C1)C2=CC(=O)C3=C(C(=C(C(=C3O2)OC)OC)OC)O)OC	3.2		Phenylpropanoids and polyketides	Flavonoids	O-methylated flavonoids	6853.12	7611.41	5644.32	14649.7	13584.9	17285	3327.79	3180.56	4654.51	1155.49	1074.34	1335.53
5.08_377.1447m/z	Flavin mononucleotide	C17H20N4O6	5.07598	-2.22937	377.145	pos	M+H	643976	FVTCRASFADXXNN-SCRDCRAPSA-N	CC1=CC2=C(C=C1C)N(C3=NC(=O)NC(=O)C3=N2)C[C@@H]([C@@H]([C@@H](COP(=O)(O)O)O)O)O	-2.6	C00061	Nucleosides, nucleotides, and analogues	Flavin nucleotides		89688.2	89705.6	88805	109985	106735	120909	71831.7	68158.3	67569.8	77310.4	82366.6	85268.6
13.02_361.2212m/z	Tributyl citrate	C18H32O7	13.0168	-2.46121	361.221	pos	M+H	6507	ZFOZVQLOBQUTQQ-UHFFFAOYSA-N	CCCCOC(=O)CC(CC(=O)OCCCC)(C(=O)OCCCC)O	2.7		Organic acids and derivatives	Carboxylic acids and derivatives	Tricarboxylic acids and derivatives	39964.5	39356.3	34780.9	36955.9	42614.3	38561.5	37676.4	42298.5	31107.2	40359.7	36063.7	50972.1
0.70_226.1061n	L-Carnosine	C9H14N4O3	0.702433	-2.22057	227.113	pos	M+H, M+Na	439224	CQOVPNPJLQNMDC-ZETCQYMHSA-N	C1=C(NC=N1)C[C@@H](C(=O)O)NC(=O)CCN	-4	C00386	Organic acids and derivatives	Peptidomimetics	Hybrid peptides	13058.9	13063.1	11662.3	39050.6	39913	39356.9	1478.18	1551.93	1238.37	1073.6	802.264	616.134
9.36_403.1380m/z	Quercetagetin hexamethyl ether	C21H22O8	9.35665	-1.84078	403.138	pos	M+H	386331	CHXSDKWBSFDZEU-UHFFFAOYSA-N	COC1=C(C=C(C=C1)C2=C(C(=O)C3=C(C(=C(C=C3O2)OC)OC)OC)OC)OC	3.2		Phenylpropanoids and polyketides	Flavonoids	O-methylated flavonoids	51981.1	51315.2	52537.1	133670	132505	130545	23689.8	25644.7	27897.8	11018.8	11520.9	11153.1
10.83_543.3316n	LysoPC(20:4(8Z,11Z,14Z,17Z))	C28H50NO7P	10.8265	-1.60437	544.339	pos	M+H, M+Na	53480469	GOMVPVRDBLLHQC-VEJNOCSESA-N	CC/C=C\C/C=C\C/C=C\C/C=C\CCCCCCC(=O)OC[C@H](COP(=O)([O-])OCC[N+](C)(C)C)O	4.7		Lipids and lipid-like molecules	Glycerophospholipids	Glycerophosphocholines	1.73187e+06	1.65846e+06	976304	1.65476e+06	1.82571e+06	1.77922e+06	2.50068e+06	2.82004e+06	3.01711e+06	3.61125e+06	3.30376e+06	3.80401e+06
11.70_571.3630n	PC(22:4/0:0)	C30H54NO7P	11.7049	-1.38691	572.37	pos	M+H, M+Na	24779479	UIINDYGXBHJQHX-GDLZYMKVSA-N	CCCCCCCCCCCCCCCCCCCCCC(=O)OC[C@H](COP(=O)([O-])OCC[N+](C)(C)C)O	8.8		Lipids and lipid-like molecules	Glycerophospholipids	Glycerophosphocholines	12694.2	6641.57	3337.51	16763.3	17660.8	16739.1	46917.9	48796.1	43064.5	76926.5	71549.1	71832.5
11.56_521.3473n	LysoPC(18:1(11Z))	C26H52NO7P	11.5565	-1.54988	522.355	pos	M+H, 2M+H	53480465	PZRFVAHZNWPPAC-VBKSFVIKSA-N	CCCCCC/C=C\CCCCCCCCCC(=O)OC[C@H](COP(=O)([O-])OCC[N+](C)(C)C)O	5.7		Lipids and lipid-like molecules	Glycerophospholipids	Glycerophosphocholines	480303	301637	221807	854881	756940	714233	1.86582e+06	1.60343e+06	1.58098e+06	2.53301e+06	2.7772e+06	2.62426e+06
10.60_525.2843n	LysoPE(22:6(4Z,7Z,10Z,13Z,16Z,19Z)/0:0)	C27H44NO7P	10.5964	-2.34197	526.292	pos	M+H, M+Na, M+H-H2O	52925132	XEVRBOQZSXWGQO-PAUXXPOVSA-N	CC/C=C\C/C=C\C/C=C\C/C=C\C/C=C\C/C=C\CCC(=O)OC[C@H](COP(=O)(O)OCCN)O	1.4		Lipids and lipid-like molecules	Glycerophospholipids	Glycerophosphoethanolamines	9.20373e+06	6.6346e+06	6.09059e+06	7.36897e+06	6.48163e+06	6.40486e+06	1.1575e+07	1.00064e+07	1.08147e+07	1.72783e+07	1.76456e+07	1.63935e+07
5.05_786.1631m/z	Flavin adenine dinucleotide (FAD)	C27H33N9O15P2	5.05213	-1.71442	786.163	pos	M+H	643975	VWWQXMAJTJZDQX-UYBVJOGSSA-N	CC1=CC2=C(C=C1C)N(C3=NC(=O)NC(=O)C3=N2)C[C@@H]([C@@H]([C@@H](COP(=O)(O)OP(=O)(O)OC[C@@H]4[C@H]([C@H]([C@@H](O4)N5C=NC6=C(N=CN=C65)N)O)O)O)O)O	-5	C00016	Nucleosides, nucleotides, and analogues	Flavin nucleotides		124412	146971	134160	107068	111614	128492	130176	129671	122440	121131	162785	153381
0.02_152.1197n	(R)-Camphor	C10H16O	0.0229667	-2.49288	153.127	pos	M+H-H2O, M+H	159055	DSSYKIVIOFKYAU-XCBNKYQSSA-N	C[C@@]12CC[C@@H](C1(C)C)CC2=O	2.2	C00808	Lipids and lipid-like molecules	Prenol lipids	Monoterpenoids	6.14533e+06	6.73154e+06	6.23875e+06	7.66601e+06	6.51551e+06	6.81051e+06	5.6186e+06	5.58313e+06	6.01005e+06	7.66862e+06	6.8685e+06	6.48269e+06
10.80_519.3317n	PC(18:2/0:0)	C26H50NO7P	10.8014	-1.48072	520.339	pos	M+H, M+Na	497299	IHNKQIMGVNPMTC-RUZDIDTESA-N	CCCCCCCCCCCCCCCCCC(=O)OC[C@H](COP(=O)([O-])OCC[N+](C)(C)C)O	6.6		Lipids and lipid-like molecules	Glycerophospholipids	Glycerophosphocholines	228793	189194	115866	236975	247492	239545	360504	403465	403104	475930	466930	518616
12.51_524.3703m/z	PC(18:0/0:0)	C26H54NO7P	12.5124	-1.49185	524.37	pos	M+H	497299	IHNKQIMGVNPMTC-RUZDIDTESA-N	CCCCCCCCCCCCCCCCCC(=O)OC[C@H](COP(=O)([O-])OCC[N+](C)(C)C)O	6.6		Lipids and lipid-like molecules	Glycerophospholipids	Glycerophosphocholines	16884	11644.2	14838	82725.4	57395.2	57808.7	57417.1	67368.2	48778.2	96269.4	92477.3	74600.3
11.48_529.3160n	LysoPE(22:4(7Z,10Z,13Z,16Z)/0:0)	C27H48NO7P	11.4769	-1.51405	530.323	pos	M+H, M+2Na-H, M+Na	52925133	NJHKGJJIKOCCMZ-YMIVKDKMSA-N	CCCCC/C=C\C/C=C\C/C=C\C/C=C\CCCCCC(=O)OC[C@H](COP(=O)(O)OCCN)O	2.6		Lipids and lipid-like molecules	Glycerophospholipids	Glycerophosphoethanolamines	113553	73224.3	41016.6	113171	102042	102896	242777	256405	234736	686353	592340	596065
5.22_565.1543m/z	Corymboside	C26H28O14	5.22398	-1.58226	565.154	pos	M+H	13644660	OVMFOVNOXASTPA-UHFFFAOYSA-N	C1C(C(C(C(O1)C2=C(C(=C3C(=C2O)C(=O)C=C(O3)C4=CC=C(C=C4)O)C5C(C(C(C(O5)CO)O)O)O)O)O)O)O	-2.2		Phenylpropanoids and polyketides	Flavonoids	Flavonoid glycosides	36549.7	36573.9	33318.2	519.211	1798.7	0	93779.6	108269	102175	603.933	533.413	1133.6
5.69_433.1122m/z	Isovitexin	C21H20O10	5.68925	-1.67176	433.112	pos	M+H	162350	MYXNWGACZJSMBT-VJXVFPJBSA-N	C1=CC(=CC=C1C2=CC(=O)C3=C(O2)C=C(C(=C3O)[C@H]4[C@@H]([C@H]([C@@H]([C@H](O4)CO)O)O)O)O)O	0.2	C01714	Phenylpropanoids and polyketides	Flavonoids	Flavonoid glycosides	7127.33	7389.72	10041.2	358.305	473.141	0	16897.6	20331.9	21464.4	0	0	0
10.40_493.3160n	PC(16:1/0:0)	C24H48NO7P	10.4023	-1.63443	494.323	pos	M+H, M+Na	24779460	LFUDDCMNKWEORN-BREAQWACSA-N	CCCCCC/C=C/CCCCCCCC(=O)OC[C@H](COP(=O)([O-])OCC[N+](C)(C)C)O	4.6		Lipids and lipid-like molecules	Glycerophospholipids	Glycerophosphocholines	539755	522277	387865	499406	472689	519991	822167	799503	854490	1.07916e+06	979190	1.09959e+06
5.55_579.1698m/z	Vitexin-2''-O-rhamnoside	C27H30O14	5.55307	-1.71774	579.17	pos	M+H	5282151	LYGPBZVKGHHTIE-HUBYJIGHSA-N	C[C@H]1[C@@H]([C@H]([C@H]([C@@H](O1)O[C@@H]2[C@H]([C@@H]([C@H](O[C@H]2C3=C(C=C(C4=C3OC(=CC4=O)C5=CC=C(C=C5)O)O)O)CO)O)O)O)O)O	-0.9	C12628	Phenylpropanoids and polyketides	Flavonoids	Flavonoid glycosides	17532.5	17391.8	18973	40544.2	39000.7	39025.8	18605.8	19040.2	15648.5	1514.51	2457.92	655.342
11.91_507.2952n	GPEtn(5:0/14:1)	C24H46NO8P	11.9072	-1.77899	508.302	pos	M+H, M+Na									8328.55	3601.52	1915.82	17766.7	16549.1	14400.4	49559.8	48026.8	44604.8	57349.1	56363.4	56792.8
1.02_308.0903m/z	glutathione	C10H17N3O6S	1.01807	-2.5688	308.09	pos	M+H	124886	RWSXRVCMGQZWBV-WDSKDSINSA-N	C(CC(=O)N[C@@H](CS)C(=O)NCC(=O)O)[C@@H](C(=O)O)N	-4.5	C00051	Organic acids and derivatives	Carboxylic acids and derivatives	Amino acids, peptides, and analogues	40359.9	36762.1	32212.2	130462	134106	143846	450.271	389.628	405.233	44749.8	48334	39603.8
13.12_378.2762n	1-Arachidonoyl-sn-glycerol	C23H38O4	13.1174	-2.11626	379.283	pos	M+H-H2O, M+H	16019980	DCPCOKIYJYGMDN-HUDVFFLJSA-N	CCCCC/C=C\C/C=C\C/C=C\C/C=C\CCCC(=O)OC[C@H](CO)O	5.5	C13857	Lipids and lipid-like molecules	Glycerolipids	Monoradylglycerols	26615.6	22062.9	22491.6	18436.1	25650.7	26326.9	39915.9	44284.8	47933.3	55444.4	72282	80152.8
11.23_495.3315n	PC(16:0/0:0)	C24H50NO7P	11.2272	-1.90372	496.339	pos	M+H, 2M+H, M+Na, M+H-H2O	460602	ASWBNKHCZGQVJV-HSZRJFAPSA-N	CCCCCCCCCCCCCCCC(=O)OC[C@H](COP(=O)([O-])OCC[N+](C)(C)C)O	5.6		Lipids and lipid-like molecules	Glycerophospholipids	Glycerophosphocholines	994351	749999	448585	1.3958e+06	1.41441e+06	1.31799e+06	2.91265e+06	2.82219e+06	2.85846e+06	3.9574e+06	4.57797e+06	3.91486e+06
6.80_269.0438m/z	Cumoestrol	C15H8O5	6.80392	-2.28039	269.044	pos	M+H	5281707	ZZIALNLLNHEQPJ-UHFFFAOYSA-N	C1=CC2=C(C=C1O)OC3=C2C(=O)OC4=C3C=CC(=C4)O	2.8		Phenylpropanoids and polyketides	Isoflavonoids	Coumestans	6281.02	5441.09	5846.58	4491.47	6017.09	5764.69	4226.66	3422.03	4447.98	7293.11	8446.46	10240.3
9.08_361.2728m/z	O-Arachidonoyl Glycidol	C23H36O3	9.07712	-2.41994	361.273	pos	M+H	53394706	ACYNJBAUKQMZDF-UHFFFAOYSA-N	CCCCCC=CCC=CCC=CCC=CCCCC(=O)OCC1CO1	6.3		Lipids and lipid-like molecules	Fatty Acyls	Fatty acid esters	997358	1.30263e+06	1.7501e+06	0	790426	718114	671991	1.32859e+06	1.29612e+06	0	1.79813e+06	1.81585e+06
9.73_541.2797n	GPEtn(20:5/2:0)	C27H44NO8P	9.7252	-1.31809	524.276	pos	M+H-H2O, M+H									48111.3	43183.8	51044.5	57344.8	56596.6	51816	56813.9	67933	75689.9	52841.1	45376.2	52057
11.15_529.2797n	GPEtn(3:0/18:4)	C26H44NO8P	11.1476	-1.50058	530.287	pos	M+H, M+2Na-H, M+Na									138882	108196	65970.5	150831	130823	146545	294087	314331	257379	355176	395044	322172
10.35_451.2691n	LysoPE(16:1(9Z)/0:0)	C21H42NO7P	10.351	-1.76113	452.276	pos	M+H, M+Na	52925129	DSOWUEHXZJUNID-WHXUGTBJSA-N	CCCCCC/C=C\CCCCCCCC(=O)OC[C@H](COP(=O)(O)OCCN)O	1.4		Lipids and lipid-like molecules	Glycerophospholipids	Glycerophosphoethanolamines	66933.2	59750	46852.1	67022.3	63194.3	61511	98040.5	90658.6	98739.3	163416	129112	152951
9.05_620.2953n	1-arachidonoyl-sn-glycero-3-phospho-1D-myo-inositol	C29H49O12P	9.05268	-1.33477	621.303	pos	M+H-H2O, M+H, M+Na, M+NH4	86290034	LXUGKKVCSTYZFK-VUSDMFPISA-N	CCCCC/C=C\C/C=C\C/C=C\C/C=C\CCCC(=O)OC[C@H](COP(=O)(O)OC1[C@@H]([C@H](C([C@H]([C@H]1O)O)O)O)O)O	1.5	C01225	Lipids and lipid-like molecules	Glycerophospholipids	Glycerophosphoinositols	1.20002e+06	1.63731e+06	2.21475e+06	85.5639	924499	856194	782027	1.61532e+06	1.60232e+06	0	2.28908e+06	2.30884e+06
3.61_153.1271m/z	(+)-Dihydrocarvone	C10H16O	3.6134	-2.17768	153.127	pos	M+H	24473	AZOCECCLWFDTAP-UHFFFAOYSA-N	CC1CCC(CC1=O)C(=C)C	2.7	C18018	Lipids and lipid-like molecules	Prenol lipids	Monoterpenoids	1.74558e+07	1.91807e+07	1.95486e+07	1.85287e+07	1.71681e+07	1.74918e+07	1.78503e+07	1.76764e+07	1.83162e+07	2.13783e+07	2.05828e+07	2.1153e+07
0.78_131.0692n	Creatine	C4H9N3O2	0.78355	-1.84609	132.077	pos	M+H-H2O, M+H, M+Na	586	CVSVTCORWBXHQV-UHFFFAOYSA-N	CN(CC(=O)O)C(=N)N	-1.2	C00300	Organic acids and derivatives	Carboxylic acids and derivatives	Amino acids, peptides, and analogues	1.4482e+06	1.34188e+06	1.16856e+06	1.14232e+06	1.23687e+06	1.22736e+06	1.17481e+06	1.08288e+06	1.19134e+06	1.50091e+06	1.68802e+06	1.81561e+06
10.41_469.3055m/z	Cytochalasin Opho	C28H37NO4	10.414	-1.33887	469.305	pos	M+NH4	6442846	UMHVFKLUODBPSC-KRQHZRJMSA-N	CC1C/C=C/C2C(C(=C(C3C2(C(/C=C/C(C1)(C)O)O)C(=O)NC3CC4=CC=CC=C4)C)C)O	2.2		Alkaloids and derivatives	Cytochalasans		9991.08	12227.1	8494.16	1565.81	1321.79	2556.84	4958.54	6515.66	6050.59	23268.2	20117.8	24670.8
11.11_269.0802m/z	Tectochrysin	C16H12O4	11.1088	-2.28832	269.08	pos	M+H	5281954	IRZVHDLBAYNPCT-UHFFFAOYSA-N	COC1=CC(=C2C(=C1)OC(=CC2=O)C3=CC=CC=C3)O	2.4	C11621	Phenylpropanoids and polyketides	Flavonoids	O-methylated flavonoids	6901.48	6379.8	6575.58	10222.9	9753.99	9820.43	6157.36	6807.01	5637.98	5077.74	4763.48	3925.26
0.84_278.1227m/z	N-(1-Deoxy-1-fructosyl)proline	C11H19NO7	0.841267	-2.58729	278.123	pos	M+H	131752381	GSFRYAKUDPPHHG-MKSMHYHASA-N	C1CC(N(C1)CC2([C@H]([C@@H]([C@H](O2)CO)O)O)O)C(=O)O	-4.3		Organic acids and derivatives	Carboxylic acids and derivatives	Amino acids, peptides, and analogues	36213	27193.3	26259	104072	92976.6	88827.2	19304.4	18296.7	16330	2785.13	2950.95	2936.78
11.00_504.3075m/z	LysoPA(20:2(11Z,14Z)/0:0)	C23H43O7P	11.0047	-2.19686	504.307	pos	M+ACN+H	87977098	PIWSAHYRIXOITD-HZJYTTRNSA-N	CCCCC/C=C\C/C=C\CCCCCCCCCC(=O)OCC(COP(=O)(O)O)O	5.6		Lipids and lipid-like molecules	Glycerophospholipids	Glycerophosphates	19163.6	11337	8915.25	19089.4	16223.7	14952.4	24215.9	26362.5	23143.6	66174.1	65948	68238.5
10.75_478.2920m/z	LysoPE(18:2(9Z,12Z)/0:0)	C23H44NO7P	10.7491	-1.79576	478.292	pos	M+H	52925130	DBHKHNGBVGWQJE-USWSLJGRSA-N	CCCCC/C=C\C/C=C\CCCCCCCC(=O)OC[C@H](COP(=O)(O)OCCN)O	1.8		Lipids and lipid-like molecules	Glycerophospholipids	Glycerophosphoethanolamines	26603.7	20972.4	17595.2	29832.4	30355.3	32303.8	41127.4	46029.1	48371.9	76513.7	66278	74268.2
9.29_363.2765n	Leukotriene B4 dimethylamide	C22H37NO3	9.29283	-2.27972	381.31	pos	M+H, M+NH4	5283126	BBJRTSLPWQUASB-UKODYPNASA-N	CCCCC/C=C\C[C@H](/C=C/C=C/C=C\[C@H](CCCC(=O)N(C)C)O)O	4.1		Lipids and lipid-like molecules	Fatty Acyls	Fatty amides	39659.5	41866.4	47725.8	17258.6	18627.4	18861.9	11091.2	8954.09	10623.3	45692.7	42812.4	49253.6
9.89_373.1273m/z	3,4',5,6,7-PENTAMETHOXYFLAVONE	C20H20O7	9.89312	-2.36053	373.127	pos	M+H	521171	OWNRDLYPIYHOQK-UHFFFAOYSA-N	COC1=CC=C(C=C1)C2=C(C(=O)C3=C(C(=C(C=C3O2)OC)OC)OC)OC	3.2	C10186	Phenylpropanoids and polyketides	Flavonoids	O-methylated flavonoids	14542.1	17290.2	17537.7	33932.5	36184.4	30567.8	13395.2	12841.2	13177.6	3072.21	3291.61	3237.18
14.80_118.0863m/z	Betaine	C5H11NO2	14.8049	0.0286631	118.086	pos	M+H	247	KWIUHFFTVRNATP-UHFFFAOYSA-N	C[N+](C)(C)CC(=O)[O-]	0.5	C00719	Organic acids and derivatives	Carboxylic acids and derivatives	Amino acids, peptides, and analogues	234670	223467	247381	242313	249662	235159	220887	211534	224614	217799	244541	267997
12.86_255.0833m/z	2-Isopropylthioxanthone	C16H14OS	12.8577	-2.20633	255.083	pos	M+H	79633	KTALPKYXQZGAEG-UHFFFAOYSA-N	CC(C)C1=CC2=C(C=C1)SC3=CC=CC=C3C2=O	5.1		Organoheterocyclic compounds	Thiochromenes		6158.32	4173.93	5341.74	6994.07	5315.53	4891.8	6425.09	5545.72	7310.43	7227.89	6822.56	7262.84
6.12_331.0805m/z	Aflatoxin B2a	C17H14O7	6.12063	-2.10061	331.081	pos	M+H	104825	PFQSKXVNBUHPIW-AUWAXLAASA-N	COC1=C2C3=C(C(=O)CC3)C(=O)OC2=C4[C@@H]5C[C@@H](O[C@@H]5OC4=C1)O	0.8	C16753	Phenylpropanoids and polyketides	Coumarins and derivatives	Furanocoumarins	4813.26	4484.88	3620.82	429.556	251.652	207.931	13533.3	12395.2	13463.1	0	0	193.106
10.17_134.0730n	2,5-Dimethylbenzaldehyde	C9H10O	10.1744	-1.58578	135.08	pos	M+H, M+ACN+H, M+H-H2O	22015	SMUVABOERCFKRW-UHFFFAOYSA-N	CC1=CC(=C(C=C1)C)C=O	2.1		Benzenoids	Benzene and substituted derivatives	Benzoyl derivatives	43210.1	50299.7	52975.2	65249.9	67639.7	64089.8	34840.2	33628.4	35437.6	42167.3	50754.2	37777.6
9.26_570.2818m/z	1-Stearoylglycerophosphoserine	C24H48NO9P	9.25605	7.59577	570.282	pos	M+2Na-H	74819135	ZPDQFUYPBVXUKS-UHFFFAOYSA-N	CCCCCCCCCCCCCCCCCC(=O)OCC(COP(=O)(O)OCC(C(=O)O)N)O	3.1		Lipids and lipid-like molecules	Glycerophospholipids	Glycerophosphoserines	1.42545e+06	1.92125e+06	2.51503e+06	3734.24	985470	924959	814501	1.94098e+06	1.97539e+06	1269.25	2.63037e+06	2.64345e+06
6.58_146.0598m/z	4-formyl Indole	C9H7NO	6.57887	-1.377	146.06	pos	M+H	333703	JFDDFGLNZWNJTK-UHFFFAOYSA-N	C1=CC(=C2C=CNC2=C1)C=O	2.2		Organoheterocyclic compounds	Indoles and derivatives	Indoles	9134.61	8857.24	9159.06	10474.5	9973.72	9020.4	10121.5	9150.69	11075.8	9945.05	7769.6	8245.06
10.19_524.2765m/z	LysoPA(22:6(4Z,7Z,10Z,13Z,16Z,19Z)/0:0)	C25H39O7P	10.1852	-1.46714	524.276	pos	M+ACN+H	25099673	UWHSPTWBPTXYMF-KUBAVDMBSA-N	CC/C=C\C/C=C\C/C=C\C/C=C\C/C=C\C/C=C\CCC(=O)OCC(COP(=O)(O)O)O	4.1		Lipids and lipid-like molecules	Glycerophospholipids	Glycerophosphates	32778.4	39550.4	31151.7	23469	24207	23513.4	41888.3	42464.2	47800.1	77936.2	64890.8	78737.9
6.37_336.1223m/z	Glyzarin	C18H14O4	6.36772	-2.38616	336.122	pos	M+ACN+H	44257206	KTCOGEGNUCOCON-UHFFFAOYSA-N	CC1=C(C(=O)C2=C(O1)C(=C(C=C2)O)C(=O)C)C3=CC=CC=C3	3.4		Phenylpropanoids and polyketides	Isoflavonoids	Isoflav-2-enes	50010.6	69562.1	83192.9	33581.1	47856.7	53172.6	28436.5	41973.8	39732.1	81026.8	102105	149535
16.99_152.1198n	(1S,4R)-p-Mentha-2,8-dien-1-ol	C10H16O	16.9886	-2.12736	153.127	pos	M+H-H2O, M+H	111274	MKPMHJQMNACGDI-UWVGGRQHSA-N	CC(=C)[C@@H]1CC[C@@](C=C1)(C)O	2.4		Lipids and lipid-like molecules	Prenol lipids	Monoterpenoids	9.78348e+06	1.05327e+07	1.05878e+07	1.06022e+07	1.0395e+07	1.04327e+07	9.38591e+06	9.74802e+06	1.03593e+07	1.09129e+07	1.09439e+07	1.04921e+07
11.10_413.2677m/z	[(2E,6Z,10Z)-7,11-bis(acetyloxymethyl)-3,15-dimethylhexadeca-2,6,10,14-tetraenyl] acetate	C26H40O6	11.0958	-2.11452	413.268	pos	M+H-2H2O	56776406	KJBDTBUYUDRWMT-VDUSSSJLSA-N	CC(=CCC/C(=C/CC/C(=C/CC/C(=C/COC(=O)C)/C)/COC(=O)C)/COC(=O)C)C	5.8		Lipids and lipid-like molecules	Prenol lipids	Diterpenoids	44652.1	35027.7	24115.8	51209	42343.2	44447.8	111409	120918	107863	102469	95065.5	85128.8
11.38_570.3544m/z	LysoPC(22:5(7Z,10Z,13Z,16Z,19Z))	C30H52NO7P	11.3847	-1.75213	570.354	pos	M+H	53480475	BIEOSECQPGGZMF-NAIWXXGBSA-N	CC/C=C\C/C=C\C/C=C\C/C=C\C/C=C\CCCCCC(=O)OC[C@H](COP(=O)([O-])OCC[N+](C)(C)C)O	5.1		Lipids and lipid-like molecules	Glycerophospholipids	Glycerophosphocholines	14516.7	8067.09	4324.12	16946.5	15513.3	14750.8	38816.6	34198.9	36906.5	44438.1	45438.5	41909.3
9.84_468.3078m/z	PC(14:0/0:0)	C22H46NO7P	9.84073	-1.42783	468.308	pos	M+H	24779456	JXGLGTFMAQOJBB-HEDKFQSOSA-N	CCCC/C=C\CCCCCCCC(=O)OC[C@H](COP(=O)([O-])OCC[N+](C)(C)C)O	3.5		Lipids and lipid-like molecules	Glycerophospholipids	Glycerophosphocholines	44993.7	32547.2	35051.3	33099.7	33848.2	33091.4	46866.9	49199.9	47684.7	69363.3	66654.1	63566.5
10.06_499.2690n	LysoPE(20:5(5Z,8Z,11Z,14Z,17Z)/0:0)	C25H42NO7P	10.059	-1.71342	500.276	pos	M+H, M+Na	52925146	KCWGBXXAJHVZNN-KOYQJJOGSA-N	CC/C=C\C/C=C\C/C=C\C/C=C\C/C=C\CCCC(=O)OC[C@H](COP(=O)(O)OCCN)O	0.8		Lipids and lipid-like molecules	Glycerophospholipids	Glycerophosphoethanolamines	33235	31568.7	26679.4	25006.4	24989.8	21758.6	31477.4	30306.7	34925.4	57762.2	62762	62918.4
11.83_892.5403m/z	Hebevinoside V	C46H74O14	11.8265	-1.57004	892.54	pos	M+ACN+H									57079.1	51547.1	57349.5	53269.9	51907.1	54735.8	48927.7	50237.2	47018.7	56187.7	54047.6	53339.6
12.59_774.5649m/z	PS(16:0/20:0)	C42H82NO10P	12.5883	0.74668	774.565	pos	M+H-H2O									21771.1	10658.6	9837.59	544421	0	2259.87	7825.74	11106.7	15311.6	524930	14357.5	16840.9
7.03_290.2683m/z	16-Hydroxy hexadecanoic acid	C16H32O3	7.0265	-2.4958	290.268	pos	M+NH4	10466	UGAGPNKCDRTDHP-UHFFFAOYSA-N	C(CCCCCCCC(=O)O)CCCCCCCO	4.8	C18218	Lipids and lipid-like molecules	Fatty Acyls	Fatty acids and conjugates	59082.5	70489.8	67588.5	108180	109478	113303	43467.7	45390.9	52888.5	58287	55574	56855.2
11.34_528.3076m/z	LysoPA(22:4(7Z,10Z,13Z,16Z)/0:0)	C25H43O7P	11.3447	-1.70676	528.308	pos	M+ACN+H	87978099	KSDVXYAHZXLGDS-DOFZRALJSA-N	CCCCC/C=C\C/C=C\C/C=C\C/C=C\CCCCCC(=O)OCC(COP(=O)(O)O)O	5.3		Lipids and lipid-like molecules	Glycerophospholipids	Glycerophosphates	5999.17	3949.52	1235.93	8690.19	8591.04	9189.45	15964.2	16355.9	18279.1	24652.9	30550.6	25461.2
12.00_301.2155m/z	linolenic acid	C18H30O2	12.0025	5.92906	301.215	pos	M+Na	5280934	DTOSIQBPPRVQHS-PDBXOOCHSA-N	CC/C=C\C/C=C\C/C=C\CCCCCCCC(=O)O	5.9	C01595	Lipids and lipid-like molecules	Fatty Acyls	Lineolic acids and derivatives	5847.7	5753.04	5116.55	5201.45	5574.43	5729.22	8868.48	8942.43	8747.82	7948.2	7440.59	7882.11
13.91_264.2445n	((+-))-(Z)-2-(5-Tetradecenyl)cyclobutanone	C18H32O	13.9146	-3.01782	282.278	pos	M+H, M+NH4, M+H-H2O									1.79457e+06	1.04608e+06	813750	1.63208e+06	1.39787e+06	1.45499e+06	2.35168e+06	2.5074e+06	1.97034e+06	2.88538e+06	2.2151e+06	2.21785e+06
1.05_121.0648m/z	Phenylacetaldehyde	C8H8O	1.05487	-0.0910537	121.065	pos	M+H	998	DTUQWGWMVIHBKE-UHFFFAOYSA-N	C1=CC=C(C=C1)CC=O	1.8	C00601	Benzenoids	Benzene and substituted derivatives	Phenylacetaldehydes	15479.5	15512	15447.2	8116.31	8615.29	9333.74	27481.2	30587.9	28081.7	9073.52	7560.75	7195.63
12.66_391.2834m/z	Dioctyl Phthalate	C24H38O4	12.6609	-2.30192	391.283	pos	M+H	8346	MQIUGAXCHLFZKX-UHFFFAOYSA-N	CCCCCCCCOC(=O)C1=CC=CC=C1C(=O)OCCCCCCCC	9.1	C03690	Benzenoids	Benzene and substituted derivatives	Benzoic acids and derivatives	124228	108900	111285	142437	123433	115370	96492.9	101754	107874	118284	122270	104130
0.90_136.0615m/z	Adenine	C5H5N5	0.899483	-1.71359	136.062	pos	M+H	190	GFFGJBXGBJISGV-UHFFFAOYSA-N	C1=NC2=NC=NC(=C2N1)N	-0.1	C00147	Organoheterocyclic compounds	Imidazopyrimidines	Purines and purine derivatives	60813	44214.2	37243.1	52914.6	59507	55554.1	52969.5	41242.3	46238.7	36761.1	41802.1	42814.7
13.09_262.2290n	Farnesyl acetone	C18H30O	13.0876	-2.69771	280.263	pos	M+H, M+NH4, M+H-H2O	1711945	LTUMRKDLVGQMJU-IUBLYSDUSA-N	CC(=CCC/C(=C/CC/C(=C/CCC(=O)C)/C)/C)C	5.6		Lipids and lipid-like molecules	Prenol lipids	Diterpenoids	696973	365661	323966	662731	552614	622057	1.37412e+06	1.17433e+06	1.23285e+06	1.7436e+06	1.65562e+06	1.63406e+06
0.78_365.1046m/z	trehalose	C12H22O11	0.78355	-2.4679	365.105	pos	M+Na	7427	HDTRYLNUVZCQOY-LIZSDCNHSA-N	C([C@@H]1[C@H]([C@@H]([C@H]([C@H](O1)O[C@@H]2[C@@H]([C@H]([C@@H]([C@H](O2)CO)O)O)O)O)O)O)O	-4.2	C01083	Organic oxygen compounds	Organooxygen compounds	Carbohydrates and carbohydrate conjugates	117538	108435	94509.1	72704.1	78763	75159.6	53380.7	48044.7	51920.5	174336	216078	197389
0.80_116.0707m/z	D-proline	C5H9NO2	0.80415	0.517057	116.071	pos	M+H	8988	ONIBWKKTOPOVIA-SCSAIBSYSA-N	C1C[C@@H](NC1)C(=O)O	-2.5	C00763	Organic acids and derivatives	Carboxylic acids and derivatives	Amino acids, peptides, and analogues	64009.7	57955.2	53679.6	82276.5	87106.9	91664.1	45549.2	45859.1	46498.9	41389.8	42658.1	45108.8
0.94_235.0920m/z	gamma-Glutamylserine	C8H14N2O6	0.935667	-2.14491	235.092	pos	M+H	22844748	SQBNIUOYNOKDTI-WHFBIAKZSA-N	C(CC(=O)N[C@@H](CO)C(=O)O)[C@@H](C(=O)O)N	-4.8		Organic acids and derivatives	Carboxylic acids and derivatives	Amino acids, peptides, and analogues	3.04259e+06	2.44289e+06	2.36171e+06	3.31493e+06	3.2244e+06	3.11262e+06	2.72786e+06	2.63021e+06	2.6374e+06	3.29897e+06	3.3565e+06	3.24656e+06
10.93_310.2137n	(9Z,11R,12S,13S,15Z)-12,13-Epoxy-11-hydroxy-9,15-octadecadienoic acid	C18H30O4	10.9295	-2.2958	293.21	pos	M+H-H2O, M+H	131751443	XHMGEKKHSKIGMI-JCMSFEFZSA-N	CC/C=C\CC1C(O1)C(/C=C/CCCCCCCC(=O)O)O	3.9		Lipids and lipid-like molecules	Fatty Acyls	Fatty acids and conjugates	17253.4	17320.2	14411.7	10721.7	11576.7	10778.2	17554.2	18519.3	18119.6	22481.5	22124.2	21033.4
12.62_348.2889m/z	Arachidonoyl Ethanolamide	C22H37NO2	12.6195	-2.37394	348.289	pos	M+H					C11695				4796.61	2880.21	2015.14	3692.46	3648.1	3839.99	6650.19	7323.8	8312.83	10367.7	13295	10648.1
1.95_166.0860m/z	D-phenylalanine	C9H11NO2	1.94502	-1.81122	166.086	pos	M+H	71567	COLNVLDHVKWLRT-MRVPVSSYSA-N	C1=CC=C(C=C1)C[C@H](C(=O)O)N	-1.5	C02265	Organic acids and derivatives	Carboxylic acids and derivatives	Amino acids, peptides, and analogues	140218	148116	147445	114193	116621	122471	183985	185530	185576	111654	111106	117213
11.85_848.5142m/z	PS(22:4(7Z,10Z,13Z,16Z)/22:6(4Z,7Z,10Z,13Z,16Z,19Z))	C50H78NO10P	11.8532	-9.40805	848.514	pos	M+H-2H2O	46891812	RJCZACBLQGCNCW-MCEXTTDUSA-N	CC/C=C\C/C=C\C/C=C\C/C=C\C/C=C\C/C=C\CCC(=O)OC[C@H](COP(=O)(O)OC[C@@H](C(=O)O)N)OC(=O)CC/C=C\C/C=C\C/C=C\C/C=C\C/C=C\C/C=C\CC	8		Lipids and lipid-like molecules	Glycerophospholipids	Glycerophosphoserines	66115.9	58527.9	71700.1	63163.3	65039.9	65979.2	63646.3	57907.4	55581.9	62678.1	67086.1	60358.4
7.11_262.2371m/z	3-(L-Menthoxy)-2-methylpropane-1,2-diol	C14H28O3	7.1144	-2.20438	262.237	pos	M+NH4	9834711	XCNCWOPROFTLGU-RBKKPWLPSA-N	C[C@@H]1CC[C@H]([C@@H](C1)OCC(C)(CO)O)C(C)C	2.4		Lipids and lipid-like molecules	Prenol lipids	Monoterpenoids	70145.1	73007.3	72123.2	72464.9	73228.1	77779.5	62277.6	66554.5	67850.3	30398.6	29338.8	32978.6
0.92_348.0695m/z	3'-AMP	C10H14N5O7P	0.9222	-2.47561	348.07	pos	M+H	41211	LNQVTSROQXJCDD-KQYNXXCUSA-N	C1=NC(=C2C(=N1)N(C=N2)[C@H]3[C@@H]([C@@H]([C@H](O3)CO)OP(=O)(O)O)O)N	-2.7	C01367	Nucleosides, nucleotides, and analogues	Ribonucleoside 3'-phosphates		892241	845249	764309	712594	729367	751436	863986	756874	784473	945701	1.14552e+06	999765
10.83_377.2678m/z	2-(14,15-Epoxyeicosatrienoyl) Glycerol	C23H38O5	10.8265	-2.12805	377.268	pos	M+H-H2O	53481916	LPMVKZXODWQHGJ-ILYOTBPNSA-N	CCCCCC1C(O1)C/C=C\C/C=C\C/C=C\CCCC(=O)OC(CO)CO	4.3		Lipids and lipid-like molecules	Glycerolipids	Monoradylglycerols	18010.6	18862.4	15204.8	18580.9	20415.9	19990.3	17930.2	18130.1	19511.8	14479.1	14883.3	15517.9
7.93_362.3256m/z	10,20-Dihydroxyeicosanoic acid	C20H40O4	7.92525	-2.58555	362.326	pos	M+NH4	14259007	RIIQXYZWFWMFSB-UHFFFAOYSA-N	C(CCCCCO)CCCCC(CCCCCCCCC(=O)O)O	5.8		Lipids and lipid-like molecules	Fatty Acyls	Fatty acids and conjugates	201572	204186	190774	291146	302863	317918	137456	139794	149547	220809	176201	212173
10.05_294.2213n	13-OH-9Z,11E,15Z-Octadecatrienoic acid	C18H30O3	10.0468	6.06796	317.211	pos	M+H, M+Na	10469728	KLLGGGQNRTVBSU-JDTPQGGVSA-N	CC/C=C\CC(/C=C/C=C\CCCCCCCC(=O)O)O	4.8		Lipids and lipid-like molecules	Fatty Acyls	Lineolic acids and derivatives	27024.3	26157.4	25978.3	25729.9	26050.5	26022.4	26584.5	26977.8	27629.3	23906.3	23154	24654.3
13.06_530.3468m/z	Carindone	C31H44O6	13.0602	-1.59208	530.347	pos	M+NH4	101316738	SKUVBRVOKSCXDJ-UHFFFAOYSA-N	CC1=C2CC(CCC2(C3C(C1=O)C(=O)C4(O3)CC5(CCC(CC5=C(C4=O)C)C(C)(C)O)C)C)C(C)(C)O	3.7		Lipids and lipid-like molecules	Prenol lipids	Sesquiterpenoids	69858.8	63394	64683.6	86399	87433.4	91885.5	190774	140841	159610	186940	220315	184853
11.98_262.1432m/z	1-(5-Acetyl-2-hydroxyphenyl)-3-methyl-1-butanone	C13H16O3	11.9754	-2.41968	262.143	pos	M+ACN+H	13308867	SXPHHWILAWXFLE-UHFFFAOYSA-N	CC(C)CC(=O)C1=C(C=CC(=C1)C(=O)C)O	2.8		Organic oxygen compounds	Organooxygen compounds	Carbonyl compounds	7956.78	9535.7	7049.03	7519.85	6109.94	7498.39	5577.92	5790.2	5493.77	10706.3	10762.7	9250.96
10.54_263.2000m/z	12S-HHT	C17H28O3	10.5439	-1.98544	263.2	pos	M+H-H2O	5283141	KUKJHGXXZWHSBG-WBGSEQOASA-N	CCCCC[C@@H](/C=C/C=C/C/C=C\CCCC(=O)O)O	4.1		Lipids and lipid-like molecules	Fatty Acyls	Fatty acids and conjugates	12750.3	11439.6	9966.46	16420.5	13906.3	13638	11481.1	11493.9	10525.4	11793.6	12785.4	11458.7
7.98_226.1565n	4,5-Dihydrovomifoliol	C13H22O3	7.97612	-1.89368	244.19	pos	M+H-H2O, M+H, M+NH4, M+H-2H2O									212123	213737	257044	266564	241408	245793	124035	125815	119317	223754	194652	216643
8.61_302.3047m/z	DL-DIHYDROSPHINGOSINE	C18H39NO2	8.60917	-2.10958	302.305	pos	M+H	91486	OTKJDMGTUTTYMP-ZWKOTPCHSA-N	CCCCCCCCCCCCCCC[C@H]([C@H](CO)N)O	5.8	C00836	Organic nitrogen compounds	Organonitrogen compounds	Amines	283280	286985	222548	233197	226258	226948	307863	378553	378347	405462	386353	392517
11.23_293.2104m/z	Corchorifatty acid F	C18H32O5	11.2272	-2.06109	293.21	pos	M+H-2H2O									8491.19	8256.78	7680.39	4907.49	5116.05	3811.14	14621.5	14657	14867.2	6377.11	6502.11	6182.87
7.95_331.0805m/z	5,7-dihydroxy-2-(3-hydroxyphenyl)-3,6-dimethoxy-4H-chromen-4-one	C17H14O7	7.95108	-2.17502	331.081	pos	M+H									130509	124667	128571	1431.98	1438.79	622.287	325804	320358	335963	2966.12	4235.56	3196.61
8.46_326.2319m/z	Corchorifatty acid D	C18H28O4	8.4571	-2.16211	326.232	pos	M+NH4									8211.14	8356.21	7962.81	3087.47	4187.89	3944.6	4175.77	3740.83	4307.37	13434.4	11570.5	9527.91
13.04_304.2629m/z	Arachidonoyl amine	C20H33NO	13.0365	-2.05896	304.263	pos	M+H									16485	10899	6438.19	17133	16121.7	15190.4	34850.8	33565	29563.2	52991.8	48924.6	51868.9
12.09_584.3573m/z	25-Cinnamoyl-vulgaroside	C34H46O7	12.0851	-1.52256	584.357	pos	M+NH4	131753123	SXPHINZZVYORPV-VAWYXSNFSA-N	CC1(CCCC2(C1CCC3(C2CCC(C3CC(C4=CC(=O)OC4OC(=O)/C=C/C5=CC=CC=C5)O)(CO)O)C)C)C	5.9		Lipids and lipid-like molecules	Prenol lipids	Sesterterpenoids	15374.5	17348.7	17902.4	16650.3	17476.1	18610.4	18896.1	18166.9	18458.1	16217.5	17942.1	16941.1
4.44_113.0841n	Epsilon-Caprolactam	C6H11NO	4.44372	0.343688	114.091	pos	M+H, M+ACN+H, 2M+H	7768	JBKVHLHDHHXQEQ-UHFFFAOYSA-N	C1CCC(=O)NCC1	-0.1	C06593	Organoheterocyclic compounds	Lactams	Caprolactams	1.03023e+06	1.04081e+06	1.1137e+06	1.05363e+06	1.151e+06	1.06586e+06	855646	855009	935400	1.04181e+06	1.08261e+06	974702
0.99_274.0915m/z	N-(1-Deoxy-1-fructosyl)alanine	C9H17NO7	0.993167	6.98489	274.091	pos	M+Na	131752247	OANCGDPJMNPBDV-BUFOXMIFSA-N	CC(C)[C@@H](C(=O)O)NCC1([C@H]([C@@H]([C@H](O1)CO)O)O)O	-3.4		Organic acids and derivatives	Carboxylic acids and derivatives	Amino acids, peptides, and analogues	17617.8	15759.6	15298.1	27145.9	27861.5	27756.3	15309.1	15516.7	14127.8	8194.57	8868.32	7898.44
5.48_187.1205n	KAPA	C9H17NO3	5.4796	-1.71048	188.128	pos	M+H, M+Na	448124	GUAHPAJOXVYFON-ZETCQYMHSA-N	C[C@@H](C(=O)CCCCCC(=O)O)N	-2.2	C01092	Lipids and lipid-like molecules	Fatty Acyls	Fatty acids and conjugates	135608	135030	137173	111192	116235	120809	36058.3	41300.8	39570	100061	84872	77044.2
3.61_135.1166m/z	p-Mentha-1,3,8-triene	C10H14	3.6134	-1.57477	135.117	pos	M+H	176983	XNMPFDIYAMOYRM-UHFFFAOYSA-N	CC1=CC=C(CC1)C(=C)C	3		Lipids and lipid-like molecules	Prenol lipids	Monoterpenoids	354616	389618	387224	384910	368336	355617	352993	342993	368649	435266	414163	412515
11.98_716.4356m/z	PS(20:5(5Z,8Z,11Z,14Z,17Z)/14:1(9Z))	C40H66NO10P	11.9754	9.40295	716.436	pos	M+H-2H2O									47274.6	51765.2	52723.4	49818.9	48600.4	54555.5	46221.2	45682.3	50570.2	49743.6	51702.3	48422.7
11.31_397.2689m/z	3b-Hydroxy-5-cholenoic acid	C24H38O3	11.3065	-6.34468	397.269	pos	M+Na	92997	HIAJCGFYHIANNA-QIZZZRFXSA-N	C[C@H](CCC(=O)O)[C@H]1CC[C@@H]2[C@@]1(CC[C@H]3[C@H]2CC=C4[C@@]3(CC[C@@H](C4)O)C)C	5.4		Lipids and lipid-like molecules	Steroids and steroid derivatives	Bile acids, alcohols and derivatives	6762.8	8191.99	6693.7	11121.2	14276.6	12690	6131.25	5438.49	5193.08	6574.75	6537.47	5357.24
6.02_262.2371m/z	Ethyl 3-hydroxydodecanoate	C14H28O3	6.01987	-2.30169	262.237	pos	M+NH4	575843	CQLRIUYMQWJYSR-UHFFFAOYSA-N	CCCCCCCCCC(CC(=O)OCC)O	4.3		Lipids and lipid-like molecules	Fatty Acyls	Fatty alcohols	52828.3	62431.2	53086.9	89101.4	83927.3	98059.4	37080.8	39782.7	35166.5	42028.7	51088.7	41733.6
0.77_150.1122m/z	Triethanolamine	C6H15NO3	0.77335	-1.80813	150.112	pos	M+H	7618	GSEJCLTVZPLZKY-UHFFFAOYSA-N	C(CO)N(CCO)CCO	-1	C06771	Organic nitrogen compounds	Organonitrogen compounds	Amines	18384.4	18558.9	18486.7	4070.2	4177.19	3579.68	51753	55473.3	48075.2	1046.73	1185.49	1035.44
6.49_455.1480m/z	(2R,3S)-trans-epsilon-viniferin	C28H22O6	6.49225	-2.03823	455.148	pos	M+H									86024.2	74598.1	63968.5	0	0	0	233208	242481	233985	0	0	0
9.98_341.2104m/z	Andrograpanin	C20H30O3	9.9828	5.31407	341.21	pos	M+Na	11666871	WKKBRRFSRMDTJB-JYBIWHBTSA-N	C[C@]1(CCC[C@@]2([C@@H]1CCC(=C)[C@H]2CCC3=CCOC3=O)C)CO	4.2		Lipids and lipid-like molecules	Prenol lipids	Terpene lactones	61268.6	56965.7	60435.9	74054.4	72101.4	66600.6	61528.4	62636.3	65147.3	40630.4	41768.8	41813.2
8.42_344.2788m/z	Lauroylcarnitine	C19H37NO4	8.418	-2.23402	344.279	pos	M+H	168381	FUJLYHJROOYKRA-QGZVFWFLSA-N	CCCCCCCCCCCC(=O)O[C@H](CC(=O)[O-])C[N+](C)(C)C	5.5		Lipids and lipid-like molecules	Fatty Acyls	Fatty acid esters	12375.2	12066.2	14428.1	9735.71	9937.89	10855.5	12334.9	11903.7	12530.6	21569.6	20939.7	21011.3
8.66_346.3308m/z	Polyoxyethylene 40 monostearate	C20H40O3	8.66065	-2.22957	346.331	pos	M+NH4									27623.2	26793.3	17029.6	26246.5	27146.3	26881	31623.8	38130.7	30899.3	38908.8	38854	39903.6
7.08_255.0647m/z	daidzein	C15H10O4	7.07848	-2.09672	255.065	pos	M+H	5281708	ZQSIJRDFPHDXIC-UHFFFAOYSA-N	C1=CC(=CC=C1C2=COC3=C(C2=O)C=CC(=C3)O)O	2.5	C10208	Phenylpropanoids and polyketides	Isoflavonoids	Isoflav-2-enes	10467.1	10977.3	11237.7	6573.86	6688.89	7104.34	13588.1	13699.3	13401	8798.33	9895.26	12036.4
12.50_324.1336m/z	Trp Pro	C16H19N3O3	12.4993	5.72747	324.134	pos	M+Na	7408124	UEKYKRQIAQHOOZ-KBPBESRZSA-N	C1C[C@H](NC1)C(=O)N[C@@H](CC2=CNC3=CC=CC=C32)C(=O)O	-1.6		Organic acids and derivatives	Carboxylic acids and derivatives	Amino acids, peptides, and analogues	22691	24084.3	19778	81.4211	93.2021	82.4764	57684	62400.7	51644.7	41.8988	85.9982	83.8865
11.62_296.2578m/z	Linolenelaidic acid	C18H30O2	11.6244	-2.15928	296.258	pos	M+NH4	5282822	DTOSIQBPPRVQHS-IUQGRGSQSA-N	CC/C=C/C/C=C/C/C=C/CCCCCCCC(=O)O	5.9		Lipids and lipid-like molecules	Fatty Acyls	Lineolic acids and derivatives	26968.5	22673.9	23598.4	18874.1	21908.8	18718	29033.5	28785.2	27598.4	25290.5	24137.6	26194.8
8.39_304.2839m/z	Avocadene	C17H34O3	8.3924	-2.37624	304.284	pos	M+NH4	158573	DFEHQWFIOMAGBM-UHFFFAOYSA-N	C=CCCCCCCCCCCCC(CC(CO)O)O	4.8		Lipids and lipid-like molecules	Fatty Acyls	Fatty alcohols	16827.1	15745	15650.9	10262.1	10680.7	10248.2	13482.3	14976.9	16854.4	8692.9	10001.6	9201.62
0.79_133.0793m/z	1,1,3,3-Tetramethyl-2-thiourea	C5H12N2S	0.793483	-0.929988	133.079	pos	M+H	17725	MNOILHPDHOHILI-UHFFFAOYSA-N	CN(C)C(=S)N(C)C	0.5		Organosulfur compounds	Thioureas		341805	339150	320798	322457	341086	330737	303309	301997	323148	345364	353779	355884
12.72_254.2473m/z	3-(5,6,6-Trimethylbicyclo[2.2.1]hept-1-yl)cyclohexanol	C16H28O	12.7155	-2.2881	254.247	pos	M+NH4	103005	BWVZAZPLUTUBKD-UHFFFAOYSA-N	CC1C2CC(C1(C)C)CC2C3CCCC(C3)O	4.6		Lipids and lipid-like molecules	Prenol lipids	Monoterpenoids	9839.75	7741.01	5829.01	9206.46	7366.18	7806.98	17328.8	18135.4	15988	22759.9	20452.1	17054.3
1.38_123.0552m/z	nicotinamide	C6H6N2O	1.37962	-0.441734	123.055	pos	M+H	936	DFPAKSUCGFBDDF-UHFFFAOYSA-N	C1=CC(=CN=C1)C(=O)N	-0.4	C00153	Organoheterocyclic compounds	Pyridines and derivatives	Pyridinecarboxylic acids and derivatives	506850	535028	495521	447524	420923	500931	347762	338861	311910	469407	469547	465667
10.17_460.2684m/z	Pectachol	C26H34O6	10.1744	-2.24013	460.268	pos	M+NH4	78178168	QISGCNZPAGFKFT-UHFFFAOYSA-N	CC1(C2CCC(=C)C(C2(CCC1O)C)COC3=C(C=C4C=CC(=O)OC4=C3OC)OC)C	4.9		Phenylpropanoids and polyketides	Coumarins and derivatives		1.44589e+06	1.84269e+06	1.839e+06	2.01538e+06	2.09339e+06	2.20291e+06	1.29639e+06	1.26996e+06	1.35168e+06	1.50371e+06	1.55251e+06	1.52914e+06
11.89_294.2189n	13(S)-HOTrE	C18H30O3	11.8935	-2.04798	295.226	pos	M+H, M+Na, M+H-H2O	16061072	KLLGGGQNRTVBSU-FQSPHKRJSA-N	CC/C=C\C[C@@H](/C=C/C=C\CCCCCCCC(=O)O)O	4.8	C16316	Lipids and lipid-like molecules	Fatty Acyls	Lineolic acids and derivatives	26823.3	25381.8	21293.6	13038.4	11560.8	12320	36519.3	34932	36259.5	34321.2	34818	32935.9
6.61_294.2057m/z	Acorusdiol	C15H24O3	6.60553	-2.52465	294.206	pos	M+ACN+H	10682256	XMGSOQRMWQXOKH-YFCNSXCBSA-N	CC1=C2C(=O)[C@@H](CC[C@]2([C@@H](C[C@H]1O)O)C)C(C)C	1.5		Lipids and lipid-like molecules	Prenol lipids	Sesquiterpenoids	8202.46	10013.2	8866.76	0	0	0	22849.6	22561.2	26680.7	0	0	0
12.53_219.1740m/z	Muurolladie-3-One	C15H22O	12.5263	-1.79351	219.174	pos	M+H	3989419	LMILVXQXGKTFSZ-UHFFFAOYSA-N	CC1=CCC(C2C1CC(=O)C(=C2)C)C(C)C	3.2		Lipids and lipid-like molecules	Prenol lipids	Sesquiterpenoids	5390.96	5455.93	4208.81	3252.95	2770.67	2861.29	1119.28	1137.26	1065.55	2925.47	3473.48	3363.15
11.70_708.4878m/z	Spirolide E	C43H67NO8	11.7049	6.10216	708.488	pos	M+H-H2O									7364.37	7023.91	8379.63	923.04	1071.21	816.747	21732	22970.6	22181.7	1129.41	278.808	1305.06
10.90_400.3414m/z	Persenone B	C23H42O4	10.9036	-2.04298	400.341	pos	M+NH4	9975455	DSLYZXQQSWFUHY-FOCLMDBBSA-N	CCCCCCCCCCCCC/C=C/C(=O)CC(COC(=O)C)O	6.4		Lipids and lipid-like molecules	Fatty Acyls	Fatty alcohols	79353.8	87643.3	83522.7	83648.8	87023.8	91010.1	82977.4	80439.9	77265.1	87292.6	84479.2	87229.1
0.80_309.1052n	N-Acetyl-Neuraminic Acid	C11H19NO9	0.80415	-2.68576	310.112	pos	M+H-H2O, M+H	439197	SQVRNKJHWKZAKO-LUWBGTNYSA-N	CC(=O)N[C@@H]1[C@H](CC(O[C@H]1[C@@H]([C@@H](CO)O)O)(C(=O)O)O)O	-3.5	C00270	Organic oxygen compounds	Organooxygen compounds	Carbohydrates and carbohydrate conjugates	32888	28506.9	29358	58527.8	56688.2	53971.9	17384.1	19747.1	20247.2	22548.1	26378.2	19011.8
11.53_437.2899n	PE(P-16:0/0:0)	C21H44NO6P	11.5293	-1.7385	438.297	pos	M+H, M+Na	42607469	QYTPGOPLNFESQC-NUTQULCTSA-N	CCCCCCCCCCCCCC/C=C\OC[C@H](COP(=O)(O)OCCN)O	2.9		Lipids and lipid-like molecules	Glycerophospholipids	Glycerophosphoethanolamines	21628.6	15345.3	12321.6	72632.3	58165.9	58174.3	149898	132269	136543	102779	101549	105699
11.06_546.3547m/z	LysoPC(20:3(8Z,11Z,14Z))	C28H52NO7P	11.0573	-1.27745	546.355	pos	M+H									25450.6	14271.7	11632.6	23882.4	20542.2	20649.2	47176.2	47017.1	44594.5	70513.9	66737.1	67476.4
10.86_254.2264n	(E)-11-Hexadecenoic acid	C16H30O2	10.8636	7.13298	277.216	pos	M+Na, M+ACN+H	5312413	JGMYDQCXGIMHLL-AATRIKPKSA-N	CCCC/C=C/CCCCCCCCCC(=O)O	6.1		Lipids and lipid-like molecules	Fatty Acyls	Fatty acids and conjugates	61603.2	59139.8	50171.6	32481.3	30247.1	31483.1	108727	110500	106837	25755.1	24441.2	24331.4
12.02_298.2734m/z	Linoelaidic acid	C18H32O2	12.0176	-2.21542	298.273	pos	M+NH4	5282457	OYHQOLUKZRVURQ-AVQMFFATSA-N	CCCCC/C=C/C/C=C/CCCCCCCC(=O)O	6.8		Lipids and lipid-like molecules	Fatty Acyls	Lineolic acids and derivatives	40066.9	39329.1	33406.6	23058	20879	21682.3	48024.2	44701.5	42255.4	37024.2	34467.8	37564.1
13.62_329.2468m/z	Eicosatrienoic acid	C20H34O2	13.6209	5.66112	329.247	pos	M+Na	5312529	AHANXAKGNAKFSK-PDBXOOCHSA-N	CC/C=C\C/C=C\C/C=C\CCCCCCCCCC(=O)O	6.9	C16522	Lipids and lipid-like molecules	Fatty Acyls	Fatty acids and conjugates	3327.69	1580.38	560.359	6851.95	5081.68	3768.1	14048.8	8934.35	11119	17544.2	16382.9	18253.3
12.05_628.3834m/z	Phenylalanyl-Lysine	C15H23N3O3	12.0455	2.84199	628.383	pos	2M+ACN+H	15607820	FADYJNXDPBKVCA-STQMWFEESA-N	C1=CC=C(C=C1)C[C@@H](C(=O)N[C@@H](CCCCN)C(=O)O)N	-2.7		Organic acids and derivatives	Carboxylic acids and derivatives	Amino acids, peptides, and analogues	26272.3	31282.4	30521.7	30735.8	29692.3	28886.6	23775.6	25457.3	27498.2	27932.9	29521.4	28887.2
4.00_200.0468m/z	()-p-Chlorophenylalanine	C9H10ClNO2	3.99908	-2.19109	200.047	pos	M+H									1.39652e+06	1.18206e+06	1.29553e+06	1.23135e+06	1.27537e+06	1.40127e+06	1.07656e+06	1.17957e+06	1.29993e+06	1.46186e+06	1.22051e+06	1.33605e+06
10.69_360.2293n	5-cis-15(R)-Iloprost	C22H32O4	10.6854	-2.00576	343.226	pos	M+H-2H2O, M+H-H2O, M+NH4	13066907	HIFJCPQKFCZDDL-KESZHIOGSA-N	CC#CCC(C)[C@H](/C=C/[C@H]1[C@@H](C[C@H]2[C@@H]1C/C(=C\CCCC(=O)O)/C2)O)O	2.8		Lipids and lipid-like molecules	Fatty Acyls	Eicosanoids	149167	150086	134562	180133	184259	186599	142635	144497	145219	117847	113384	123449
6.98_202.2162m/z	N,N-Dimethyldecylamine oxide	C12H27NO	6.97808	-1.93361	202.216	pos	M+H	62452	ZRKZFNZPJKEWPC-UHFFFAOYSA-N	CCCCCCCCCC[N+](C)(C)[O-]	4.2		Organic nitrogen compounds	Organonitrogen compounds	Aminoxides	86818.1	94354.2	94223.5	97730.9	99910.2	105029	92224.3	82458.3	89716.5	45207.2	46943.5	50481.3
10.17_154.0994n	Anapear	C9H14O2	10.1744	0.233046	119.086	pos	M+H-2H2O, M+Na									1.26394e+06	1.31094e+06	1.29186e+06	1.35281e+06	1.35926e+06	1.32663e+06	1.1695e+06	1.17928e+06	1.20688e+06	1.32534e+06	1.348e+06	1.28126e+06
6.10_234.2059m/z	12-Hydroxydodecanoic acid	C12H24O3	6.09605	-2.04661	234.206	pos	M+NH4	79034	ZDHCZVWCTKTBRY-UHFFFAOYSA-N	C(CCCCCC(=O)O)CCCCCO	3.6	C08317	Organic acids and derivatives	Hydroxy acids and derivatives	Medium-chain hydroxy acids and derivatives	76122.9	76462.8	74988.2	77893.3	83982.2	80285.6	72015.8	63423.3	70896.4	25153.4	24256.2	23045.2
12.82_600.4673m/z	Hericene B	C37H58O5	12.8234	8.60267	600.467	pos	M+NH4	101670645	UJSYMVCGDZCLIO-LTBKHPPLSA-N	CCCCCCCC/C=C\CCCCCCCC(=O)OCC1=CC(=C(C(=C1C=O)O)C/C=C(\C)/CCC=C(C)C)OC	12.5		Lipids and lipid-like molecules	Prenol lipids	Monoterpenoids	29625.2	24420.7	30415.6	31605.8	31685	29893.4	38816.5	36333	39956	28770.6	27842.9	32871.8
11.46_288.2527m/z	3-Oxohexadecanoic acid	C16H30O3	11.4634	-2.42124	288.253	pos	M+NH4	5283002	KHCDPAZLBSPVSE-UHFFFAOYSA-N	CCCCCCCC(=O)CCCCCCCC(=O)O	5		Lipids and lipid-like molecules	Fatty Acyls	Fatty acids and conjugates	40871.6	38734.1	30513.1	74896.2	73719	69235.9	25116.2	23689.6	24437	38151	38748.6	35181.2
10.20_256.2266m/z	Germacrenone	C15H26O2	10.1981	-2.22217	256.227	pos	M+NH4	90477896	DWMJDYZSFOSGLA-WDZFZDKYSA-N	CC1CCC(CC/C(=C\CC1=O)/C)C(C)(C)O	2.5		Lipids and lipid-like molecules	Prenol lipids	Sesquiterpenoids	32535.2	35607.5	34238.1	38136.8	35993.1	35993.2	21052.9	20704.5	22284.8	31346.2	29999.5	32943.2
11.27_164.0525m/z	2-(4-Methyl-5-thiazolyl)ethyl propionate	C9H13NO2S	11.2661	-1.62493	164.053	pos	M+H-2H2O	29933357	KXYXTLJGFPUWOE-UHFFFAOYSA-N	CCC(=O)OCCC1=C(N=CS1)C	1.9		Organoheterocyclic compounds	Azoles	Thiazoles	14318.5	15351.5	14529.7	2628.7	2782.74	2423.9	132.103	85.6108	248.533	49448.3	52383.5	56142.7
5.00_370.2195n	Octaethylene glycol	C16H34O9	5.00178	-2.15613	388.253	pos	M+H, M+NH4	78798	GLZWNFNQMJAZGY-UHFFFAOYSA-N	C(COCCOCCOCCOCCOCCOCCOCCO)O	-2.2		Organic oxygen compounds	Organooxygen compounds	Ethers	83674.1	83425.9	82263	95068.7	87683	78863.3	66711.2	69844.2	81619.4	64817.2	77306.7	76407.5
13.07_166.1355n	Dihydrojasmone	C11H18O	13.0743	-1.7254	184.169	pos	M+H-H2O, M+NH4	62378	YCIXWYOBMVNGTB-UHFFFAOYSA-N	CCCCCC1=C(CCC1=O)C	2.9		Organic oxygen compounds	Organooxygen compounds	Carbonyl compounds	2199.05	1210.28	1122.86	1890.87	1620.81	1709.12	3913.69	3321.32	3645.73	4777.47	4229.5	4750.46
12.36_297.2418m/z	12,13-DHOME	C18H34O4	12.3559	-1.9403	297.242	pos	M+H-H2O	10236635	CQSLTKIXAJTQGA-FLIBITNWSA-N	CCCCCC(C(C/C=C\CCCCCCCC(=O)O)O)O	4.6	C14829	Lipids and lipid-like molecules	Fatty Acyls	Fatty acids and conjugates	6444.82	5565.71	4829.47	4929.15	5328.52	3806.12	10756.7	11677.1	9642.07	9234.83	9711.75	10109.5
9.18_351.2157m/z	Prostaglandin K2	C20H30O5	9.17702	-2.45259	351.216	pos	M+H	5283037	LGMXPVXJSFPPTQ-DJUJBXLVSA-N	CCCCC[C@@H](/C=C/[C@@H]1[C@H](C(=O)CC1=O)C/C=C\CCCC(=O)O)O	2.9		Lipids and lipid-like molecules	Fatty Acyls	Eicosanoids	34938.6	36573.6	32867.7	36429.8	38196.7	37841.9	41299.9	40514.7	40476.5	22907.3	22017.9	20906.4
10.88_387.2887m/z	2-Arachidonyl Glycerol ether	C23H40O3	10.8771	4.80404	387.289	pos	M+Na									2769.78	2489.69	1302.44	2181.25	2447.02	1729.65	5080.22	4595.22	3957.41	12279.9	10530.5	12015.3
11.46_279.2312m/z	9(R)-HODE	C18H32O3	11.4634	-2.10669	279.231	pos	M+H-H2O	16061059	NPDSHTNEKLQQIJ-WXUVIADPSA-N	CCCCC/C=C\C=C\[C@@H](CCCCCCCC(=O)O)O	5.3		Lipids and lipid-like molecules	Fatty Acyls	Lineolic acids and derivatives	37842.5	30724.6	26621.1	21709.5	21238.1	17028.8	39696.3	40533.1	42629.6	37520	36865.4	28273
10.39_338.0872m/z	3,4,5-trihydroxy-6-(1H-indole-3-carbonyloxy)oxane-2-carboxylic acid	C15H15NO8	10.3898	0.500557	338.087	pos	M+H									16606.3	18822.3	17570.7	7723.96	7965.34	9675.49	16875.8	15856.5	17798.5	26431.1	23308.7	30213.9
10.17_295.1170m/z	3-(3,4-Dihydroxyphenyl)-1-propanol 3'-glucoside	C15H22O8	10.1744	-1.81674	295.117	pos	M+H-2H2O	85366474	HGKIWLYFVQJOOO-UHFFFAOYSA-N	C1=CC(=C(C=C1CCCO)OC2C(C(C(C(O2)CO)O)O)O)O	-0.9		Organic oxygen compounds	Organooxygen compounds	Carbohydrates and carbohydrate conjugates	13076.8	15059.4	15926.3	18342.5	19360.7	19567.2	10836.2	10202.1	9140.88	12525.1	13740.3	12698.5
6.12_638.1838n	Rhamnazin 3-rutinoside	C29H34O16	6.12063	-1.42253	639.191	pos	M+H, M+Na									169413	156616	154882	0	0	134.775	447695	412753	441779	0	0	1103.73
4.19_286.1045n	SALICIN	C13H18O7	4.19337	-2.47989	304.138	pos	M+NH4, M+Na	439503	NGFMICBWJRZIBI-UJPOAAIJSA-N	C1=CC=C(C(=C1)CO)O[C@H]2[C@@H]([C@H]([C@@H]([C@H](O2)CO)O)O)O	-1.2	C01451	Organic oxygen compounds	Organooxygen compounds	Carbohydrates and carbohydrate conjugates	6688.65	6169.89	2269.33	264.379	22343.8	19342	351.534	0	1645.32	0	0	0
12.15_259.1899m/z	Dibutyl hexanedioate	C14H26O4	12.1451	-1.91691	259.19	pos	M+H									6257.6	5660.73	5505.08	5796.45	5544.47	5662.21	6873.2	5646.57	5807.89	5527.41	6452.32	5691.92
10.24_303.0857m/z	(Z)-2-Methyl-2-butene-1,4-diol 4-O-beta-D-Glucopyranoside	C11H20O7	10.237	6.1475	303.086	pos	M+K									2781.39	3322.14	3682.51	0	137.844	0	10044.9	9554.37	10155.1	0	177.828	173.593
0.91_279.1312n	N-(1-Deoxy-1-fructosyl)valine	C11H21NO7	0.9101	-2.15062	280.138	pos	M+H-H2O, M+H	131752247	OANCGDPJMNPBDV-BUFOXMIFSA-N	CC(C)[C@@H](C(=O)O)NCC1([C@H]([C@@H]([C@H](O1)CO)O)O)O	-3.4		Organic acids and derivatives	Carboxylic acids and derivatives	Amino acids, peptides, and analogues	18097	16669.4	14942	42541.2	45001.8	47079.5	11842.4	10593.6	10934.9	2124.72	3062.17	2088.67
3.51_126.0316n	1,2,3-Trihydroxybenzene	C6H6O3	3.50563	-0.92213	127.039	pos	M+H-H2O, M+H	1057	WQGWDDDVZFFDIG-UHFFFAOYSA-N	C1=CC(=C(C(=C1)O)O)O	0.5	C01108	Benzenoids	Phenols	Benzenetriols and derivatives	1.42351e+07	2.21269e+07	2.31292e+07	1.37019e+07	1.69819e+07	1.97701e+07	2.00828e+07	2.04726e+07	2.0671e+07	1.87958e+07	2.04292e+07	2.22974e+07
13.46_371.1005m/z	Zopiclone	C17H17ClN6O3	13.4639	-3.38936	371.1	pos	M+H-H2O									6374.91	4621.58	6914.03	7751.87	7466.55	8906.53	7377.59	5949.7	6772.75	7877.48	9800.53	12527.9
10.51_332.1980n	PGB3	C20H28O4	10.5059	-2.37705	333.205	pos	M+H-H2O, M+H	5283113	DQRGQQAJYRBDRP-UNBCGXALSA-N	CC/C=C\C[C@@H](/C=C/C1=C(C(=O)CC1)C/C=C\CCCC(=O)O)O	2.7		Lipids and lipid-like molecules	Fatty Acyls	Eicosanoids	31424.8	29858.6	26786.9	25917	24844.7	23253.8	40721.5	40068	42747.8	24087.7	19739.7	22002
10.00_387.1922m/z	(4E)-6-hydroxy-1-(4-hydroxy-3-methoxyphenyl)tetradec-4-en-3-one	C21H32O4	9.9956	-2.86455	387.192	pos	M+K									4991.3	4861.75	4208.95	16765.1	18420.7	20188.5	658.138	339.19	0	699.284	710.087	632.628
10.19_358.3670m/z	2-Undecen-1-ol	C11H22O	10.1852	-2.69189	358.367	pos	2M+NH4	5365004	SKBIQKQBLQHOSU-MDZDMXLPSA-N	CCCCCCCC/C=C/CO	4.1		Lipids and lipid-like molecules	Fatty Acyls	Fatty alcohols	88782.2	111514	105706	104925	104602	102270	96661.2	98225.2	101513	102355	101351	106032
10.75_276.2083n	19-Nor-5-androstenediol	C18H28O2	10.7491	-2.28183	294.242	pos	M+H, M+NH4	9900246	VVUQRXPUVKXAIO-XFUVECHXSA-N	C[C@]12CC[C@@H]3[C@H]4CC[C@@H](CC4=CC[C@H]3[C@@H]1CC[C@@H]2O)O	2.8		Lipids and lipid-like molecules	Steroids and steroid derivatives	Estrane steroids	55096.4	56526.6	56393.6	24123.8	24288.7	27721.9	84781.4	91701.9	93733.7	31110.1	30305.9	31087.6
12.95_402.2762n	MG(22:6(4Z,7Z,10Z,13Z,16Z,19Z)/0:0/0:0)	C25H38O4	12.9539	-2.04104	403.283	pos	M+H, M+Na, M+H-H2O	46896303	NHNGEAQTTQPSCX-KUBAVDMBSA-N	CC/C=C\C/C=C\C/C=C\C/C=C\C/C=C\C/C=C\CCC(=O)OC(CO)CO	5.2		Lipids and lipid-like molecules	Glycerolipids	Monoradylglycerols	55965.3	36596.2	18884.8	47115.6	48372.2	59044.7	111979	134110	144756	151568	158248	121355
0.79_522.2019m/z	Umbelliferose	C18H32O16	0.793483	-1.83884	522.202	pos	M+NH4					C08251				84348.4	71700.4	62946.6	57975.8	52586.4	45859.7	137871	137354	153614	33978.1	38841.3	37110.2
11.94_760.4619m/z	PE(18:4(6Z,9Z,12Z,15Z)/P-18:1(9Z))	C41H72NO7P	11.9351	-8.1788	760.462	pos	M+K									63202.9	55733.4	58960.3	57375.5	57712.7	61465.1	56643.3	55694.3	56099.2	62495.5	60784.5	55398.9
3.61_145.0493m/z	5-(Hydroxymethyl)-4-methoxy-2(5H)-furanone	C6H8O4	3.6134	-1.90516	145.049	pos	M+H									1.64429e+06	1.81702e+06	1.87122e+06	1.80029e+06	1.75985e+06	1.74894e+06	1.79138e+06	1.8134e+06	1.80868e+06	1.97801e+06	1.97105e+06	1.94531e+06
11.50_339.2888m/z	3-(2-Heptenyloxy)-2-hydroxypropyl undecanoate	C21H40O4	11.5037	-1.74324	339.289	pos	M+H-H2O									2761.06	2466.35	1800.89	6284.66	4954.2	5038.42	10648.4	9340.98	11986.8	17103.2	15781.3	18318.3
0.69_147.1125m/z	D-Lysine	C6H14N2O2	0.690483	-2.25877	147.112	pos	M+H	57449	KDXKERNSBIXSRK-RXMQYKEDSA-N	C(CCN)C[C@H](C(=O)O)N	-3	C00739	Organic acids and derivatives	Carboxylic acids and derivatives	Amino acids, peptides, and analogues	15885	15602.9	14556.2	16442.4	16472.7	17400.7	19312.5	18372.8	18551.5	11155.2	12398.6	12058
11.24_349.1392m/z	2-Polyprenyl-3-methyl-5-hydroxy-6-methoxy-1,4-benzoquinone	C18H24O4	11.2401	1.83815	349.139	pos	M+2Na-H					C17562				8158.46	8509.73	6857.09	1682.34	3188.5	4269.93	22738.9	19108.5	19749.4	886.828	1194.03	661.706
12.92_328.2628m/z	Desogestrel	C22H30O	12.9199	-2.16998	328.263	pos	M+NH4	40973	RPLCPCMSCLEKRS-BPIQYHPVSA-N	CC[C@]12CC(=C)[C@H]3[C@H]([C@@H]1CC[C@]2(C#C)O)CCC4=CCCC[C@H]34	4.9	C07629	Lipids and lipid-like molecules	Steroids and steroid derivatives	Estrane steroids	4547.5	3175.37	1361.58	5922.79	6752.37	5036.35	13543.2	12541.9	11691.6	13791.2	15507.1	13094.4
1.01_349.0536m/z	5-formamido-1-(5-phospho-D-ribosyl)imidazole-4-carboxamide(2-)	C10H15N4O9P	1.00585	-2.02388	349.054	pos	M+H-H2O	45266654	ABCOOORLYAOBOZ-KQYNXXCUSA-L	C1=NC(=C(N1[C@H]2[C@@H]([C@@H]([C@H](O2)COP(=O)([O-])[O-])O)O)NC=O)C(=O)N	-4.1	C04734	Nucleosides, nucleotides, and analogues	Imidazole ribonucleosides and ribonucleotides	1-ribosyl-imidazolecarboxamides	17524.6	17588.3	15982.4	9992.77	10690.5	10787.4	15148.8	13666.7	14476.4	23542	26126.8	24842.5
13.09_403.2834m/z	MG(20:3(11Z,14Z,17Z)/0:0/0:0)	C23H40O4	13.0876	3.97408	403.283	pos	M+Na	53480984	IKBDZTUBAQMHJD-RDNZRLETSA-N	CC/C=C\C/C=C\C/C=C\CCCCCCCCCC(=O)OC[C@H](CO)O	6.2		Lipids and lipid-like molecules	Glycerolipids	Monoradylglycerols	4148.25	1812.41	1832.79	5474.09	4395.84	5477.14	6005.83	4933.56	6128.72	13021.2	10591.8	12448.7
11.07_462.2970m/z	CPA(18:0/0:0)	C21H41O6P	11.0707	-2.20654	462.297	pos	M+ACN+H	51040919	BAAJXXGEGGUMMX-UHFFFAOYSA-N	CCCCCCCCCCCCCCCCCC(=O)OCC1COP(=O)(O1)O	7.1		Lipids and lipid-like molecules	Glycerophospholipids	Glycerophosphates	10094.2	5716.66	2609.87	14643.9	10902.6	11607	35966.1	36004.1	35582.4	29573.9	30172.6	27833.4
5.60_296.1308m/z	N-[2-(3,4-dihydroxyphenyl)ethyl]-3-(4-hydroxy-3-methoxyphenyl)propanimidic acid	C18H21NO5	5.6033	8.23169	296.131	pos	M+H-2H2O									7454.17	7265.62	8084.22	16474.8	17774.7	14589.1	2671.53	1962.42	2288.12	3408.81	2235.32	2589.96
0.62_146.1648m/z	Spermidine	C7H19N3	0.620983	-2.41106	146.165	pos	M+H	1102	ATHGHQPFGPMSJY-UHFFFAOYSA-N	C(CCNCCCN)CN	-1	C00315	Organic nitrogen compounds	Organonitrogen compounds	Amines	23413.1	17091.4	17671.4	17293.3	21364.6	21553.6	12331.2	11674.5	10692.5	17733.6	18319.3	19057.2
14.82_71.0609m/z	Beta-Aminopropionitrile	C3H6N2	14.8178	7.73339	71.0609	pos	M+H					C05670				215762	197503	196174	233416	227565	210919	196179	190153	203445	197072	206221	201094
0.79_325.1122m/z	-Gentiobiose	C12H22O11	0.793483	-2.21086	325.112	pos	M+H-H2O	441422	DLRVVLDZNNYCBX-LIZSDCNHSA-N	C([C@@H]1[C@H]([C@@H]([C@H]([C@@H](O1)OC[C@@H]2[C@H]([C@@H]([C@H]([C@@H](O2)O)O)O)O)O)O)O)O	-4.7	C08240	Organic oxygen compounds	Organooxygen compounds	Carbohydrates and carbohydrate conjugates	34399.5	30223.3	26958.9	18017.2	19358.2	18509.9	31061.4	25774.8	33323.9	38243.6	44489.7	43976.8
0.79_160.0965m/z	Medicanine	C7H13NO3	0.793483	-2.14718	160.096	pos	M+H									9501.99	8322.21	8535.66	15900.1	17788.6	17555.4	6700.18	6210.15	6809.88	3952.74	3823.74	4076.93
0.79_118.0863m/z	Valine	C5H11NO2	0.793483	0.150773	118.086	pos	M+H	6287	KZSNJWFQEVHDMF-BYPYZUCNSA-N	CC(C)[C@@H](C(=O)O)N	-2.3	C16436	Organic acids and derivatives	Carboxylic acids and derivatives	Amino acids, peptides, and analogues	226978	222166	189028	310325	354094	349458	169929	154816	162682	146974	165069	180203
7.09_334.2944m/z	MG(i-15:0/0:0/0:0)	C18H36O4	7.08983	-2.45189	334.294	pos	M+NH4	51543808	CALSYPDGGJMMDZ-QGZVFWFLSA-N	CC(C)CCCCCCCCCCCC(=O)OC[C@@H](CO)O	5.5		Lipids and lipid-like molecules	Glycerolipids	Monoradylglycerols	8690.35	9825.55	8732.3	15678.7	14633.9	17263.3	5358.64	6601.3	5337.09	7191.88	8342.78	7859.87
9.96_374.2081n	16-phenyl tetranor PGF2Alpha	C22H30O5	9.95627	-3.38441	375.215	pos	M+H, M+Na, M+H-H2O, M+H-2H2O									90673.1	82940	88597	78205	81213.3	77496.7	79252.1	79747.4	74763.6	76370.3	79580.8	76696.3
9.39_330.3360m/z	2-DECENOL	C10H20O	9.39478	-2.12832	330.336	pos	2M+NH4	5364942	QOPYYRPCXHTOQZ-CMDGGOBGSA-N	CCCCCCC/C=C/CO	3.6		Lipids and lipid-like molecules	Fatty Acyls	Fatty alcohols	54872.9	51417.8	55757.7	59620.7	60685.7	59411.1	67278.6	68157.6	69326	79762.4	73514.2	68823.7
5.80_652.4101m/z	Proparacaine	C16H26N2O3	5.79772	9.66115	652.41	pos	2M+ACN+Na					C07383				30503.9	30363.2	29722.4	35256.9	27306.1	26463.7	36575.8	36577	35478.9	26118.8	33814.5	24403.9
9.18_358.2943m/z	Heptyl acetate	C9H18O2	9.17702	-2.78002	358.294	pos	2M+ACN+H	8159	ZCZSIDMEHXZRLG-UHFFFAOYSA-N	CCCCCCCOC(=O)C	2.9		Organic acids and derivatives	Carboxylic acids and derivatives	Carboxylic acid derivatives	144167	156779	142217	137680	168726	160025	139065	144346	142671	144911	154967	149665
14.38_226.1797m/z	2,2,6,7-Tetramethylbicyclo[4.3.0]nona-1(9),4-diene-7,8-diol	C13H20O2	14.3842	-2.13906	226.18	pos	M+NH4	131752035	SKBCVUCDJRKPAH-RTXFEEFZSA-N	C[C@@]12C=CCC(C1=C[C@H]([C@]2(C)O)O)(C)C	1.7		Organic oxygen compounds	Organooxygen compounds	Alcohols and polyols	29309.3	26345.7	27688.4	26543.7	26391.6	30022.8	25328.5	27199.4	26950.5	26068	28472	28205.4
9.62_254.2110m/z	2-hexyl-5-propyl-resorcinol	C15H24O2	9.62477	-2.10888	254.211	pos	M+NH4	197183	VERGPVBZPMTZDY-UHFFFAOYSA-N	CCCCCCC1=C(C=C(C=C1O)CCC)O	5.5		Benzenoids	Benzene and substituted derivatives	Phenylpropanes	7872.1	6812.39	7915.74	7131.34	6051.47	6118.65	2740.31	2936.9	3040.08	6306.49	6487.64	6313.72
1.06_132.1017m/z	Isoleucine	C6H13NO2	1.06423	-1.23363	132.102	pos	M+H	6306	AGPKZVBTJJNPAG-WHFBIAKZSA-N	CC[C@H](C)[C@@H](C(=O)O)N	-1.7	C16434	Organic acids and derivatives	Carboxylic acids and derivatives	Amino acids, peptides, and analogues	118606	114429	104439	110181	97529.1	114310	171388	179951	187711	93878.7	79359.9	81083.6
11.48_389.3041m/z	3-[1-[6-(ethylamino)pyrimidin-4-yl]piperidin-4-yl]-1-(4-propan-2-ylpiperazin-1-yl)propan-1-one	C21H36N6O	11.4769	4.58954	389.304	pos	M+H									11626.5	7356.44	4006.86	10650	11121.8	9938.31	23627.4	25473	23449.8	71195.2	61655.8	65184.6
12.53_345.2417m/z	7,17-Dihydroxy-8E,10Z,13Z,15E,19Z-docosapentaenoic acid	C22H34O4	12.5263	-2.12284	345.242	pos	M+H-H2O									5433.82	4453.71	3276.22	6180.07	5343.61	4770.6	6900.27	7563.18	7328.67	6519.57	8105.09	6588.62
8.23_316.2840m/z	9,10-Epoxyoctadecanoic acid	C18H34O3	8.22955	-2.07624	316.284	pos	M+NH4	15868	IMYZYCNQZDBZBQ-UHFFFAOYSA-N	CCCCCCCCC1C(O1)CCCCCCCC(=O)O	6.1	C19418	Lipids and lipid-like molecules	Fatty Acyls	Lineolic acids and derivatives	79674	97752.9	83991.9	92948.1	95099.8	90990.4	75082.3	85635.7	83829.5	83044.2	89968.1	79182.9

## Sheet: Sheet1
Metabolite	52D	52D-1	52D-2	51D	51D-1	51D-2	68D	68D-1	68D-2
PE(18:1/0:0)	23284.6	27464.4	36350.2	205639	211331	213419	285855	358301	322895
PE(22:4/0:0)	11599.9	10953.8	11883.1	126507	129152	122158	308376	410313	323934
PE(18:2/0:0)	13117	13864.6	15031.4	38288.5	35015.4	33834.8	48241.6	44262	42767.6
PE(18:0/0:0)	12653	13673.2	23406.3	61188.7	100282	27905.3	41364.3	141950	57575
PE(20:4/0:0)	878191	856521	837009	1.91324e+06	2.01093e+06	1.87581e+06	3.25425e+06	2.80699e+06	2.92128e+06
Baicalin	27104.2	23853.3	31597.8	31627	30743	35910.8	30907.7	29125.3	31895.8
Citrate	6.25497e+07	5.86525e+07	5.49286e+07	3.66134e+07	3.64099e+07	3.65873e+07	3.81029e+07	3.97449e+07	4.0979e+07
(-)-Epicatechin	21676.2	21959.2	20880.4	195.247	609.28	266.22	254.187	904.219	829.547
9-(2,3-Dihydroxypropoxy)-9-oxononanoic acid	73926.9	66839.4	65597.6	64048.6	60740.9	58599.3	48791.8	52389.9	52903.9
PE(20:3/0:0)	1927.67	466.215	1493.76	16625.8	15639.4	17694.6	41914.6	42344.6	38497
Triethylene glycol bis(3-tert-butyl-4-hydroxy-5-methylphenyl)propionate	12035.9	12746.8	11343.1	17640.3	20769.3	17099.1	20162.7	21614.5	17327.8
Arachidic acid	226.624	0	0	0	0	0	48227.1	0	0
LysoPE(20:4(5Z,8Z,11Z,14Z)/0:0)	190855	209812	199817	769830	580031	623990	900067	974425	973532
Jaceosidin	472.524	343.398	659.137	439891	454667	426353	5329.86	4645.77	4286.18
Vitexin	852.712	582.219	479.559	30938.1	31293.6	28204.1	0	0	0
9-Hydroxy-10,12-octadecadienoic acid	10564.7	8502.62	8474.68	22574.7	20666.7	20509.5	24435.9	24471.1	23383.1
PE(16:1/0:0)	21890.5	21204.4	21948.9	70149.5	61195.2	64031.8	97071.7	93296.6	80259.3
PE(16:0/0:0)	21920.7	28452.6	38335.1	139163	143765	111511	173469	258643	168292
Amidosulfonic acid	8948.53	9387.72	7121.9	7759.46	8203.76	6005.88	6802.33	7591.14	7953.52
L-glutamic acid	40816	41197.3	37644.4	34032.4	35073.4	35412.2	44316.5	45094.2	55440.9
ADP Ribose	1.36257e+06	1.45479e+06	1.40969e+06	1.02679e+06	1.02288e+06	966699	1.46774e+06	1.39356e+06	1.43079e+06
2,2-Bis(4-hydroxyphenyl)hexafluoropropane	2494.8	2016.12	2525.43	14243.4	12644.9	14293	5979.1	6761.03	5350.68
LysoPC(17:0)	35829.2	32682.7	46284.3	303463	303729	297967	397204	417277	368997
PE(22:6/0:0)	2.51008e+06	2.69116e+06	2.52092e+06	5.8071e+06	5.58452e+06	6.06367e+06	9.41191e+06	8.41808e+06	9.00458e+06
PE(22:5/0:0)	3017.34	3605.11	3648.77	35551.8	39751.9	40952.6	76308.9	75855	64733.7
LysoPC(0:0/16:0)	6225.24	4434.71	9080.34	53549.4	56097.5	58517	81651.2	87025.7	86497.6
Docosahexanoic acid	119365	118442	156398	1.21365e+06	1.18053e+06	1.14386e+06	1.30676e+06	1.45658e+06	1.4066e+06
ent-Prostaglandin F2Alpha	56102.1	54794.8	60709.5	40981.9	42814.6	40530.5	48858.3	49278.8	50890.5
8-iso-PGE2	69788.1	71018	68179.4	60050	59281.9	57996	43467.8	43408.9	42023.2
2''-Rhamnosyl-Vitexin	54064.9	50372.8	52960.8	21154.2	21231.3	20573.9	1478.58	1389.13	2311.63
2-Benzothiazolesulfonic acid	133111	137103	125716	42726.9	47627.7	50515.5	273807	229324	211013
LysoSM(d18:0)	1.18428e+06	1.04533e+06	919025	1.11108e+06	1.04854e+06	893755	1.1329e+06	1.15294e+06	982432
Sterebin G	11473.7	9441.32	8263.17	40175.5	42726.3	41863.8	5950	5203.14	7186.47
LysoPE(22:5(4Z,7Z,10Z,13Z,16Z)/0:0)	3701.91	3664.77	3203.65	23655.3	30081.8	30004.7	63900.2	60993.2	60494.9
Scutellarein 4'-methyl ether	7762.22	7496.81	7943.2	41637.4	43718.8	42845.4	16777.8	19507.6	21718.2
LysoPE(20:1(11Z)/0:0)	22384.6	24926.6	25998.5	62347.4	54143.3	66093.4	74171.8	64743.5	60834.5
Guanosine monophosphate	500071	460112	428972	469097	487300	462598	644597	644909	683445
Phloretin xylosyl-galactoside	61051.6	63840	55360.7	788.352	1320.64	1105.51	0	0	0
Inosine	451645	467912	415800	177848	194849	165748	317401	266892	274792
10-Acetoxyoleuropein	237638	166026	192431	24161.1	26196.1	25357.4	11192.6	11829.7	12497.4
4,5-dehydro Docosahexaenoic Acid	171.162	215.916	427.744	13638.2	16356.1	14098.5	15052.8	15508.6	18234.2
N-Acetyl-L-aspartic acid	430518	393129	384780	260040	278747	272997	431847	434878	450790
12,20-DiHETE	105759	115916	109148	291752	299658	282386	216737	204581	228404
apigenin 6,8-digalactoside	51703	43939.7	50544.7	4570.9	6209.88	5617.83	1133.48	1636.82	0
9-Deoxy-delta12-PGD2	14541.9	14521.6	13606.6	23983.3	23433.1	20111.5	19317.3	20252	20070.4
18-Hydroxy-5Z,8Z,11Z,14Z-eicosatetraenoic acid	166343	181222	174283	290694	304937	294069	252421	236641	278278
Isorhoifolin	13256.9	13315.2	15464.1	31633.4	32569.1	31269.7	0	0	0
Traumatic Acid	79800	82883.8	76274.5	38205.4	34407.2	34849.4	47225.1	50246.2	47808.1
Furanofukinin	382791	356516	403415	44151.8	43518.3	51480.3	205376	220589	283468
15(R)-HETE	4131.83	4913.64	5600.09	21047.1	22849.2	19473.1	14265	15913.9	10906.4
8-iso-15-keto-PGF2a	19101.3	18790.9	19663	25125.9	28194.2	26590.2	31927.9	32010.8	29342.4
5,6-epoxy,18R-HEPE	10594.2	10044	10001	25090	24901.6	23511.8	7927.22	8563.03	8173.53
9-Oxo-12,13-Epoxy-10-Octadecenoic acid	14658.4	15284.4	12879.1	25569.5	23941.7	28569.4	27510.2	29873.4	25056.4
L-aspartic acid	5766.82	1839.18	4711.68	5758.92	6762.08	5567.79	8120.86	7453	9939.01
1,4-Cyclohexanedicarboxylic acid	88932.7	84179.6	85070.8	40918.8	34124.1	35517	79409.4	84739.9	89038.7
Glucosinalbin	413400	378512	353340	464713	436906	431491	628918	631240	665034
Malonic acid	12999.7	13063.6	12324.1	10197.8	9117.45	9337.62	9606.03	9923.97	10978.8
Janthitrem E	120867	164232	144402	502872	508576	463138	719308	686836	687526
LysoPC(15:0)	12609.7	15258.9	20981.3	114605	134511	119455	141056	167233	158769
LysoPE(22:1(13Z)/0:0)	20258.2	26895.4	30820.4	292363	310711	327381	456240	438760	435985
5-KETE	10163.8	10148	10228.1	48995.1	47646.4	45516.2	40317.4	41841.5	45589.3
Sebacic acid	56744.3	44873.4	50830.4	51838.5	44164	45293	38532.4	46030.4	45025
2-Mercaptobenzothiazole	6.73697e+06	7.24122e+06	6.83808e+06	989897	1.03342e+06	1.01833e+06	4.85356e+06	4.90484e+06	5.21919e+06
Docosatetraenoic acid	191.252	353.196	367.231	18617	22729.2	18875	33696.9	42742.3	36140.6
Glutathione (oxidized)	11975.2	0	18980.7	30164.8	46641.8	31749.2	45286.8	64617.4	66194.8
Thromboxane B2	33854.3	32993.6	35507.4	20722.5	24578.8	22346.5	23804.1	20784.8	22825.3
5,7-Dihydroxyflavanone	16858	15787	13360.9	14513.9	15115.9	15786.4	3054.02	3084.74	2803.96
1,11-Undecanedicarboxylic acid	30639.2	31033.9	31733.7	33801.9	24779.2	25720	27116	30129.5	29439.1
5,10-Methylenetetrahydromethanopterin	0	0	0	89341.5	88803.7	89661	0	0	0
Mulberrofuran M	714922	707717	649211	568440	586147	574546	623636	569126	571167
linoleic acid	14591.2	14116.5	14561.1	75767.3	70568.3	67068.6	96731.5	102988	89819.2
hesperidin	109624	78379.3	81237.1	1267.39	861.616	1468.65	582.697	0	0
Prostaglandin D1	177458	174423	197289	135230	121920	127824	126770	127803	125485
7a,12a-Dihydroxy-3-oxo-4-cholenoic acid	17366.4	17667.2	17178.6	30822.6	33946.7	31851.2	19372.1	18872.7	18342
chrysin	59252.2	64001.6	59915.4	76040.2	72753.5	68569.3	28528.6	30093.1	29376.1
8,11-eicosadiynoic acid	12091.1	11017.5	10942.1	29010.2	31272	28850.8	44117.4	41787.8	40763.2
16-Hydroxy-4Z,7Z,10Z,13Z,17E,19Z-docosahexaenoic acid	245140	258365	246503	387289	394337	422198	299766	300713	289754
PE(P-16:0e/0:0)	5021.21	8414.98	10826.2	87912.6	121316	97361.5	67860.5	95213.6	71569.6
20-Hydroxy-4Z,7Z,10Z,13Z,16Z,18E-docosahexaenoic acid	11374.8	13329.4	13184.5	44846.4	48582.6	39945.7	33283.5	33833.9	31021.6
Lucidone A	5816.34	5601.32	5937.21	11906.4	10900.1	11107.2	8518.42	6854.37	8006.84
5,6-dehydro Arachidonic Acid	1210.43	1510.43	1836.07	6448.53	6678.94	6338	3735.12	3782.76	4359.43
scopoletin	22768.9	19217.7	19464.3	36351.3	35278.8	40169.3	23324.7	22383.9	21724
Octyl hydrogen phthalate	109049	122544	129750	122729	116617	120734	136515	132520	118488
Tetranor-12-HETE	7700.14	5322.89	5958.68	16539.7	14681.4	15208.7	3208.37	3718.39	4002.89
prostaglandin A1	238088	259034	227604	216510	203921	207950	164820	166995	177573
Thromboxane B3	141912	128434	150099	134398	120992	123869	115049	107349	130133
Pechueloic Acid	15077.6	11417.8	13367.2	19364	19353.1	18333.9	11643	10059.1	10093.3
Moracin P	0	0	0	18043.2	20982.8	19870.6	0	0	0
10,11-dihydro-20-dihydroxy-LTB4	33400.1	31262.3	31303	22677.9	19752.6	21881.5	26295.6	22508.7	21119.6
((+-))4-HDoHE	11415.4	11313.2	14985.6	59965	58351.2	59451.8	37226.9	38753.5	30344
5-Androstenetriol	193550	181882	189544	136308	127451	130401	96358.9	94332.7	87538.9
Azelaic acid	754371	659552	656756	537377	538197	527773	550503	576230	572823
Aspartyl-Hydroxyproline	2.91473e+06	3.18304e+06	2.7185e+06	2.68004e+06	2.71058e+06	2.42838e+06	2.8514e+06	3.01445e+06	3.0338e+06
D-Pinitol 2-O-alpha-D-Galactopyranosyl	43075.8	48080.6	67348.6	11663.3	6998.57	8294.3	63431.6	63103.6	92399.6
Prostaglandin lactone-diol	41702.1	41954.4	36192	22132.2	22299.6	22719.3	23283.1	23877.2	26415.6
Hematoxylin	38187.6	32063.3	35032.3	1327.57	1053.72	703.245	719.936	812.953	1024.67
11,12-EpETrE	56856.6	58452.9	51762	79797.5	76995.4	92647.6	66124.8	76146.4	69343
2,5-Dimethyl-4-ethoxy-3(2H)-furanone	240537	194494	201091	10710.4	8676.7	12487.2	15254.1	12994.3	15551.1
Benzyl glucosinolate	31112.8	29787.9	28073.2	3366.79	3655.47	3520.43	824.802	1027.87	1013.57
12(R)-HETE	7060.49	7222.15	6028.56	49453.9	46971.6	44078.9	31002.6	33453.8	30913
13,14-Dihydro PGE1	9742.62	5582.54	6400.84	30006	29113.3	27010.8	17381.4	20745.9	15570.8
Verbasoside	46013.7	47333.8	46583.9	5010.28	2997.84	2936.52	849.131	1454.53	1223.58
4-Oxododecanedioic acid	6626.63	7772.9	7053.8	18913.8	16435.3	15043.9	7313.31	6765.33	7260.28
4-Isopropylbenzoic acid	4494.48	4488.05	4135.17	2407.93	2025.65	2127.54	2655.6	2706.92	2373.85
Piperdial	1157.86	752.247	374.537	15144.5	13796.5	13418	304.753	673.779	571.491
7-Dehydropregnenolone	30574.5	31068.1	29824.7	29507.3	29539.2	31764.5	16194.1	17722.9	16528.1
12-Oxo-2,3-dinor-10,15-phytodienoic acid	14254.6	14029.1	14366.7	7038.1	7403.98	9552.78	8523.01	9560.99	15405.3
Lupiwighteone	0	0	0	63574.7	71537.3	64175.5	0	0	0
Tsibulin 2	494.07	996.659	1627.88	12775.2	20726.4	21165	817.259	30329.9	56976
(5Z,9E,12S,14Z)-8,11,12-Trihydroxyicosa-5,9,14-trienoate	147353	150304	136607	92172.3	82106.5	86220.8	109567	106467	109475
12S-Hydroxy-5Z,8E,10E-heptadecatrienoic acid	22146.1	22285.8	19051.3	23462.2	20270.3	19861	18419.7	24829	19906
Eicosadienoic acid	0	140.911	141.305	8788.13	7078.04	8152.27	14560.5	14103	14162.3
2-Hydroxy-6-[(8Z,11Z)-pentadeca-8,11,14-trienyl]benzoic acid	136577	157634	144591	361597	365240	373169	220517	224400	244050
Eicosapentaenoic Acid	1951.81	1703.53	2344.8	30194.6	33575	29866.3	53671.5	51951.4	53448.8
Phthalic acid	63843.7	50189.3	92376	73298.4	55735.1	49433.9	99410.9	70155.1	58267.2
Cryptomeridiol	2008.78	2245.41	2302.82	2533.85	3159.29	2890.56	3205.43	2586.85	2532.51
N-Undecylbenzenesulfonic acid	791982	964186	898025	1.3963e+06	1.46135e+06	1.45035e+06	1.14408e+06	1.46688e+06	1.48278e+06
11-trans-Leukotriene C4	47017.5	41669.4	40116.5	127220	123812	118302	172282	138060	138047
2-Hydroxy-3-methylbutyric acid	11407.7	11804.3	12714.3	1698.12	1626.71	1873.15	2077.77	1849.63	1948.44
L-Menthyl acetoacetate	55421.7	50231.9	55041.8	5505.9	5115.89	5640.36	26508.5	29358.6	37414.9
9,10-EODE	4882.75	3088.35	2511.43	50833.4	55895.6	46462.3	18238.1	21150.8	20134.1
5-oxo-12-HETE	5069.47	5582.06	5803.57	16460.1	17455.3	17029.1	22337.8	18392	23459
Cyclic AMP	25634.8	25873.1	21756.8	16870.6	14012.8	14904.9	19907.8	21511.7	21554.7
Annoglabasin F	4974.66	5996.31	5003.8	12182.8	13046.4	12184.4	11329.5	10292.4	10808.6
undecylenic acid	19631.9	17072	19667	24223.3	19916.7	22429.6	15976.1	17760	17153.3
Tetradecanedioic acid	15136	13942.9	13407.7	20931.5	17361	17607.7	15844	18617.3	15812.7
5-(3',5'-Dihydroxyphenyl)-gamma-valerolactone-O-sulphate-O-methyl	56735.3	47181.8	42774	45650.5	42162.4	39930	41473.9	37446.3	39811.2
Methyl-N,N-diethylthiocarbamate	3966.66	5185.95	5535.3	1140.06	1294.73	1225.02	1182.12	1250.56	1407.79
1,3,5-Trihydroxy-10-methylacridone	44640.7	47272.4	51088	18873.4	17454.4	19562.7	19220.6	19552.2	18504.7
2,3-dinor Prostaglandin E1	140879	137504	129058	57433.6	57750	50986.2	29482.5	32234.9	33407.3
(S)-alpha-Terpinyl glucoside	16401.9	20598.2	21996.9	11339.7	10673.5	14011.5	15547.5	15547.4	15015.5
4-(sulfooxy)butanoic acid	165042	116255	104552	4970.2	0	4594.46	5413.38	36588.3	23528.3
9(S)-HODE	28741.2	26605.2	27021.8	134387	141716	129682	85396.2	95118.6	84092.4
5-Fluorouridine	569981	646367	606291	728314	692365	699300	719904	704286	741722
Nicotine imine	288.86	431.511	659.29	7747.7	5469.76	7688.24	14849	7217.33	9649.25
Glyceraldehyde	471158	446071	426824	241623	237186	235373	290173	303647	316456
3-Methyl-5-pentyl-2-furannonanoic acid	125637	117719	124817	69992.6	66019.8	64064.6	86970	82443.3	79968.5
17alpha-Hydroxypregnenolone	53288.3	53522.9	51992.9	36322.1	34152.3	36073.6	30013.7	28998.3	32651
2-Hydroxy-2,6,6-trimethylcyclohexanone	8830.67	11396.4	8086.65	8352.45	8033.04	10816.1	7985.6	9945.23	8354.64
Acetylenedicarboxylic acid	0	0	0	442.318	0	0	1204.64	0	0
10,11-dihydro-20-trihydroxy-leukotriene B4	27821.2	22875.6	25059.3	22804.3	20877.7	21748.8	33503.9	33102.5	29064.7
Dihydro-4,4-dimethyl-2,3-furandione	6461.93	7864.78	8038.59	2375.99	2423.03	2395.29	2442.8	2346.15	2724.66
1-Palmitoyl Lysophosphatidic Acid	0	0	0	0	279.309	0	72550.8	4764.3	1784.52
Ribose-1-arsenate	23242.8	29934.6	38748.4	49649.5	46173.3	44980.2	26407.8	37650.9	46264.6
TRANS-CYCLOHEXANE-1,2-DIOL	3963.36	4089.53	3910.2	1772.98	1800.75	1723.55	3190.61	2839.13	2675.56
L-ARABITOL	46181.6	42792.6	39153.7	40482.9	39691.9	40707.2	42672.9	41563	40276.2
pregn-5-ene-3,20-dione-17-ol	77320.2	83156.9	77067.1	73159	69510.7	68986.3	40537.5	44491.4	43339.3
19-Hydroxydeoxycorticosterone	83716.4	81108	81745.4	97647.1	86665.4	83430.7	32713.8	36473.1	31181.6
cis-Aconitic acid	752142	705732	717483	294485	286030	280219	356392	351543	376098
6-beta-hydroxymedroxyprogesterone	19244.7	20807.7	18587.6	15295.9	20275	17373.3	9028.14	9811.34	9764.79
11-dehydro TXB2	171255	171055	160630	196145	181200	184937	92736.5	94904.3	96323.4
4-Hydroxydebrisoquine	102073	88713.8	103592	9700.06	9750.53	11102.6	50569.3	54608.7	71167.7
Arabitol	13593.5	12218.5	11537.5	10575.7	11017.6	10613.9	11186.4	11378.4	11238.3
Ginsenoyne D	1721.85	1392.19	2245.21	14758.2	15376.9	15441.1	794.087	0	374.05
5-hydroxy-8-(hydroxymethyl)-8-methyl-4-phenyl-2H,8H-pyrano[2,3-f]chromen-2-one	11865.1	17953.7	17682.3	2002.98	1921.23	7631.31	2487.76	4923.22	6898.1
4-Hydroxystyrene	1929.18	1629.27	2338.31	4390.67	4046.19	4552.86	650.184	1942.6	1194.39
Sterebin E	365542	379456	347087	327516	329769	323524	238116	241408	249023
3beta-Hydroxypregn-5-en-20-one sulfate	76914.7	75076.4	77757.6	37723.1	35170.3	34127.7	63398.3	65821.2	61169.4
12-Oxo-20-trihydroxy-leukotriene B4	28013.2	29216	31820.1	32986.8	29848.7	33966.5	25266.7	25139	24940
13-HPODE	7091.81	6495.01	6516.27	11400.7	10483.4	11427.6	7870.93	7722.04	10754.5
D-Tryptophan	25021.8	26551.7	21215.5	20017.3	18131.5	17381.5	11094.4	11078.2	10926.2
Cirsimaritin	20394.8	19299.7	20132.5	14822.4	14594.9	16571.7	18376.4	17747.2	18025.1
Oxidized dithiothreitol	22949.9	25053.2	22789.1	221.206	556.185	568.974	989.6	818.667	675.049
(R)-Mevalonic acid-5-pyrophosphate	3.83592e+06	3.47345e+06	3.31244e+06	1.93622e+06	1.86515e+06	1.99548e+06	2.15229e+06	2.13656e+06	2.20675e+06
p-Toluenesulfonic acid	43752.2	45496.1	44982.4	21557.3	21768.2	21058.4	22523	19315.4	23093.1
L-Glutamic gamma-semialdehyde	9457.21	7021.08	10400.1	11311	12307.8	13273.3	14798.2	16930.9	15942.4
Methysticin	0	0	9.53357	70920.7	62569.6	57094.9	105.136	267.116	55.4493
Dinorcapsaicin	3567.62	3436.76	3324.96	218.305	185.752	480.556	6982.46	6021.94	4774.31
GPEtn(5:0/18:4)	14046.3	11034.3	11604.2	43424.4	43868	39607.9	62867.4	60334.5	60618
N-Cyclohexyl-2-benzothiazol-amine	36259.5	36620	34089.7	420903	463128	450810	12299.9	14011.3	13749.7
Rhoifolin	9658.11	11599.1	10632.3	22836.7	28311.3	27825.2	0	587.461	0
Oroxindin	4545.41	5871.22	7280.11	3317.69	7296.13	6897.99	8488.57	12261.6	13475.7
NAD+	153406	163313	172663	123763	115870	123230	126494	138140	147136
Neodiosmin	28342.1	29273.9	31470.4	67837.8	67382	64503.5	708.39	0	0
Adenosine	1.916e+06	1.61153e+06	1.99239e+06	1.20057e+06	1.1923e+06	1.27251e+06	2.18495e+06	2.00296e+06	1.86632e+06
PC(22:6/0:0)	1.78553e+06	2.00154e+06	1.98482e+06	2.91997e+06	3.33467e+06	3.28919e+06	3.54443e+06	3.73122e+06	4.19081e+06
Demethylnobiletin	14649.7	13584.9	17285	3327.79	3180.56	4654.51	1155.49	1074.34	1335.53
Flavin mononucleotide	109985	106735	120909	71831.7	68158.3	67569.8	77310.4	82366.6	85268.6
Tributyl citrate	36955.9	42614.3	38561.5	37676.4	42298.5	31107.2	40359.7	36063.7	50972.1
L-Carnosine	39050.6	39913	39356.9	1478.18	1551.93	1238.37	1073.6	802.264	616.134
Quercetagetin hexamethyl ether	133670	132505	130545	23689.8	25644.7	27897.8	11018.8	11520.9	11153.1
LysoPC(20:4(8Z,11Z,14Z,17Z))	1.65476e+06	1.82571e+06	1.77922e+06	2.50068e+06	2.82004e+06	3.01711e+06	3.61125e+06	3.30376e+06	3.80401e+06
PC(22:4/0:0)	16763.3	17660.8	16739.1	46917.9	48796.1	43064.5	76926.5	71549.1	71832.5
LysoPC(18:1(11Z))	854881	756940	714233	1.86582e+06	1.60343e+06	1.58098e+06	2.53301e+06	2.7772e+06	2.62426e+06
LysoPE(22:6(4Z,7Z,10Z,13Z,16Z,19Z)/0:0)	7.36897e+06	6.48163e+06	6.40486e+06	1.1575e+07	1.00064e+07	1.08147e+07	1.72783e+07	1.76456e+07	1.63935e+07
Flavin adenine dinucleotide (FAD)	107068	111614	128492	130176	129671	122440	121131	162785	153381
(R)-Camphor	7.66601e+06	6.51551e+06	6.81051e+06	5.6186e+06	5.58313e+06	6.01005e+06	7.66862e+06	6.8685e+06	6.48269e+06
PC(18:2/0:0)	236975	247492	239545	360504	403465	403104	475930	466930	518616
PC(18:0/0:0)	82725.4	57395.2	57808.7	57417.1	67368.2	48778.2	96269.4	92477.3	74600.3
LysoPE(22:4(7Z,10Z,13Z,16Z)/0:0)	113171	102042	102896	242777	256405	234736	686353	592340	596065
Corymboside	519.211	1798.7	0	93779.6	108269	102175	603.933	533.413	1133.6
Isovitexin	358.305	473.141	0	16897.6	20331.9	21464.4	0	0	0
PC(16:1/0:0)	499406	472689	519991	822167	799503	854490	1.07916e+06	979190	1.09959e+06
Vitexin-2''-O-rhamnoside	40544.2	39000.7	39025.8	18605.8	19040.2	15648.5	1514.51	2457.92	655.342
GPEtn(5:0/14:1)	17766.7	16549.1	14400.4	49559.8	48026.8	44604.8	57349.1	56363.4	56792.8
glutathione	130462	134106	143846	450.271	389.628	405.233	44749.8	48334	39603.8
1-Arachidonoyl-sn-glycerol	18436.1	25650.7	26326.9	39915.9	44284.8	47933.3	55444.4	72282	80152.8
PC(16:0/0:0)	1.3958e+06	1.41441e+06	1.31799e+06	2.91265e+06	2.82219e+06	2.85846e+06	3.9574e+06	4.57797e+06	3.91486e+06
Cumoestrol	4491.47	6017.09	5764.69	4226.66	3422.03	4447.98	7293.11	8446.46	10240.3
O-Arachidonoyl Glycidol	0	790426	718114	671991	1.32859e+06	1.29612e+06	0	1.79813e+06	1.81585e+06
GPEtn(20:5/2:0)	57344.8	56596.6	51816	56813.9	67933	75689.9	52841.1	45376.2	52057
GPEtn(3:0/18:4)	150831	130823	146545	294087	314331	257379	355176	395044	322172
LysoPE(16:1(9Z)/0:0)	67022.3	63194.3	61511	98040.5	90658.6	98739.3	163416	129112	152951
1-arachidonoyl-sn-glycero-3-phospho-1D-myo-inositol	85.5639	924499	856194	782027	1.61532e+06	1.60232e+06	0	2.28908e+06	2.30884e+06
(+)-Dihydrocarvone	1.85287e+07	1.71681e+07	1.74918e+07	1.78503e+07	1.76764e+07	1.83162e+07	2.13783e+07	2.05828e+07	2.1153e+07
Creatine	1.14232e+06	1.23687e+06	1.22736e+06	1.17481e+06	1.08288e+06	1.19134e+06	1.50091e+06	1.68802e+06	1.81561e+06
Cytochalasin Opho	1565.81	1321.79	2556.84	4958.54	6515.66	6050.59	23268.2	20117.8	24670.8
Tectochrysin	10222.9	9753.99	9820.43	6157.36	6807.01	5637.98	5077.74	4763.48	3925.26
N-(1-Deoxy-1-fructosyl)proline	104072	92976.6	88827.2	19304.4	18296.7	16330	2785.13	2950.95	2936.78
LysoPA(20:2(11Z,14Z)/0:0)	19089.4	16223.7	14952.4	24215.9	26362.5	23143.6	66174.1	65948	68238.5
LysoPE(18:2(9Z,12Z)/0:0)	29832.4	30355.3	32303.8	41127.4	46029.1	48371.9	76513.7	66278	74268.2
Leukotriene B4 dimethylamide	17258.6	18627.4	18861.9	11091.2	8954.09	10623.3	45692.7	42812.4	49253.6
3,4',5,6,7-PENTAMETHOXYFLAVONE	33932.5	36184.4	30567.8	13395.2	12841.2	13177.6	3072.21	3291.61	3237.18
Betaine	242313	249662	235159	220887	211534	224614	217799	244541	267997
2-Isopropylthioxanthone	6994.07	5315.53	4891.8	6425.09	5545.72	7310.43	7227.89	6822.56	7262.84
Aflatoxin B2a	429.556	251.652	207.931	13533.3	12395.2	13463.1	0	0	193.106
2,5-Dimethylbenzaldehyde	65249.9	67639.7	64089.8	34840.2	33628.4	35437.6	42167.3	50754.2	37777.6
1-Stearoylglycerophosphoserine	3734.24	985470	924959	814501	1.94098e+06	1.97539e+06	1269.25	2.63037e+06	2.64345e+06
4-formyl Indole	10474.5	9973.72	9020.4	10121.5	9150.69	11075.8	9945.05	7769.6	8245.06
LysoPA(22:6(4Z,7Z,10Z,13Z,16Z,19Z)/0:0)	23469	24207	23513.4	41888.3	42464.2	47800.1	77936.2	64890.8	78737.9
Glyzarin	33581.1	47856.7	53172.6	28436.5	41973.8	39732.1	81026.8	102105	149535
(1S,4R)-p-Mentha-2,8-dien-1-ol	1.06022e+07	1.0395e+07	1.04327e+07	9.38591e+06	9.74802e+06	1.03593e+07	1.09129e+07	1.09439e+07	1.04921e+07
[(2E,6Z,10Z)-7,11-bis(acetyloxymethyl)-3,15-dimethylhexadeca-2,6,10,14-tetraenyl] acetate	51209	42343.2	44447.8	111409	120918	107863	102469	95065.5	85128.8
LysoPC(22:5(7Z,10Z,13Z,16Z,19Z))	16946.5	15513.3	14750.8	38816.6	34198.9	36906.5	44438.1	45438.5	41909.3
PC(14:0/0:0)	33099.7	33848.2	33091.4	46866.9	49199.9	47684.7	69363.3	66654.1	63566.5
LysoPE(20:5(5Z,8Z,11Z,14Z,17Z)/0:0)	25006.4	24989.8	21758.6	31477.4	30306.7	34925.4	57762.2	62762	62918.4
Hebevinoside V	53269.9	51907.1	54735.8	48927.7	50237.2	47018.7	56187.7	54047.6	53339.6
PS(16:0/20:0)	544421	0	2259.87	7825.74	11106.7	15311.6	524930	14357.5	16840.9
16-Hydroxy hexadecanoic acid	108180	109478	113303	43467.7	45390.9	52888.5	58287	55574	56855.2
LysoPA(22:4(7Z,10Z,13Z,16Z)/0:0)	8690.19	8591.04	9189.45	15964.2	16355.9	18279.1	24652.9	30550.6	25461.2
linolenic acid	5201.45	5574.43	5729.22	8868.48	8942.43	8747.82	7948.2	7440.59	7882.11
((+-))-(Z)-2-(5-Tetradecenyl)cyclobutanone	1.63208e+06	1.39787e+06	1.45499e+06	2.35168e+06	2.5074e+06	1.97034e+06	2.88538e+06	2.2151e+06	2.21785e+06
Phenylacetaldehyde	8116.31	8615.29	9333.74	27481.2	30587.9	28081.7	9073.52	7560.75	7195.63
Dioctyl Phthalate	142437	123433	115370	96492.9	101754	107874	118284	122270	104130
Adenine	52914.6	59507	55554.1	52969.5	41242.3	46238.7	36761.1	41802.1	42814.7
Farnesyl acetone	662731	552614	622057	1.37412e+06	1.17433e+06	1.23285e+06	1.7436e+06	1.65562e+06	1.63406e+06
trehalose	72704.1	78763	75159.6	53380.7	48044.7	51920.5	174336	216078	197389
D-proline	82276.5	87106.9	91664.1	45549.2	45859.1	46498.9	41389.8	42658.1	45108.8
gamma-Glutamylserine	3.31493e+06	3.2244e+06	3.11262e+06	2.72786e+06	2.63021e+06	2.6374e+06	3.29897e+06	3.3565e+06	3.24656e+06
(9Z,11R,12S,13S,15Z)-12,13-Epoxy-11-hydroxy-9,15-octadecadienoic acid	10721.7	11576.7	10778.2	17554.2	18519.3	18119.6	22481.5	22124.2	21033.4
Arachidonoyl Ethanolamide	3692.46	3648.1	3839.99	6650.19	7323.8	8312.83	10367.7	13295	10648.1
D-phenylalanine	114193	116621	122471	183985	185530	185576	111654	111106	117213
PS(22:4(7Z,10Z,13Z,16Z)/22:6(4Z,7Z,10Z,13Z,16Z,19Z))	63163.3	65039.9	65979.2	63646.3	57907.4	55581.9	62678.1	67086.1	60358.4
3-(L-Menthoxy)-2-methylpropane-1,2-diol	72464.9	73228.1	77779.5	62277.6	66554.5	67850.3	30398.6	29338.8	32978.6
3'-AMP	712594	729367	751436	863986	756874	784473	945701	1.14552e+06	999765
2-(14,15-Epoxyeicosatrienoyl) Glycerol	18580.9	20415.9	19990.3	17930.2	18130.1	19511.8	14479.1	14883.3	15517.9
10,20-Dihydroxyeicosanoic acid	291146	302863	317918	137456	139794	149547	220809	176201	212173
13-OH-9Z,11E,15Z-Octadecatrienoic acid	25729.9	26050.5	26022.4	26584.5	26977.8	27629.3	23906.3	23154	24654.3
Carindone	86399	87433.4	91885.5	190774	140841	159610	186940	220315	184853
1-(5-Acetyl-2-hydroxyphenyl)-3-methyl-1-butanone	7519.85	6109.94	7498.39	5577.92	5790.2	5493.77	10706.3	10762.7	9250.96
12S-HHT	16420.5	13906.3	13638	11481.1	11493.9	10525.4	11793.6	12785.4	11458.7
4,5-Dihydrovomifoliol	266564	241408	245793	124035	125815	119317	223754	194652	216643
DL-DIHYDROSPHINGOSINE	233197	226258	226948	307863	378553	378347	405462	386353	392517
Corchorifatty acid F	4907.49	5116.05	3811.14	14621.5	14657	14867.2	6377.11	6502.11	6182.87
5,7-dihydroxy-2-(3-hydroxyphenyl)-3,6-dimethoxy-4H-chromen-4-one	1431.98	1438.79	622.287	325804	320358	335963	2966.12	4235.56	3196.61
Corchorifatty acid D	3087.47	4187.89	3944.6	4175.77	3740.83	4307.37	13434.4	11570.5	9527.91
Arachidonoyl amine	17133	16121.7	15190.4	34850.8	33565	29563.2	52991.8	48924.6	51868.9
25-Cinnamoyl-vulgaroside	16650.3	17476.1	18610.4	18896.1	18166.9	18458.1	16217.5	17942.1	16941.1
Epsilon-Caprolactam	1.05363e+06	1.151e+06	1.06586e+06	855646	855009	935400	1.04181e+06	1.08261e+06	974702
N-(1-Deoxy-1-fructosyl)alanine	27145.9	27861.5	27756.3	15309.1	15516.7	14127.8	8194.57	8868.32	7898.44
KAPA	111192	116235	120809	36058.3	41300.8	39570	100061	84872	77044.2
p-Mentha-1,3,8-triene	384910	368336	355617	352993	342993	368649	435266	414163	412515
PS(20:5(5Z,8Z,11Z,14Z,17Z)/14:1(9Z))	49818.9	48600.4	54555.5	46221.2	45682.3	50570.2	49743.6	51702.3	48422.7
3b-Hydroxy-5-cholenoic acid	11121.2	14276.6	12690	6131.25	5438.49	5193.08	6574.75	6537.47	5357.24
Ethyl 3-hydroxydodecanoate	89101.4	83927.3	98059.4	37080.8	39782.7	35166.5	42028.7	51088.7	41733.6
Triethanolamine	4070.2	4177.19	3579.68	51753	55473.3	48075.2	1046.73	1185.49	1035.44
(2R,3S)-trans-epsilon-viniferin	0	0	0	233208	242481	233985	0	0	0
Andrograpanin	74054.4	72101.4	66600.6	61528.4	62636.3	65147.3	40630.4	41768.8	41813.2
Lauroylcarnitine	9735.71	9937.89	10855.5	12334.9	11903.7	12530.6	21569.6	20939.7	21011.3
Polyoxyethylene 40 monostearate	26246.5	27146.3	26881	31623.8	38130.7	30899.3	38908.8	38854	39903.6
daidzein	6573.86	6688.89	7104.34	13588.1	13699.3	13401	8798.33	9895.26	12036.4
Trp Pro	81.4211	93.2021	82.4764	57684	62400.7	51644.7	41.8988	85.9982	83.8865
Linolenelaidic acid	18874.1	21908.8	18718	29033.5	28785.2	27598.4	25290.5	24137.6	26194.8
Avocadene	10262.1	10680.7	10248.2	13482.3	14976.9	16854.4	8692.9	10001.6	9201.62
1,1,3,3-Tetramethyl-2-thiourea	322457	341086	330737	303309	301997	323148	345364	353779	355884
3-(5,6,6-Trimethylbicyclo[2.2.1]hept-1-yl)cyclohexanol	9206.46	7366.18	7806.98	17328.8	18135.4	15988	22759.9	20452.1	17054.3
nicotinamide	447524	420923	500931	347762	338861	311910	469407	469547	465667
Pectachol	2.01538e+06	2.09339e+06	2.20291e+06	1.29639e+06	1.26996e+06	1.35168e+06	1.50371e+06	1.55251e+06	1.52914e+06
13(S)-HOTrE	13038.4	11560.8	12320	36519.3	34932	36259.5	34321.2	34818	32935.9
Acorusdiol	0	0	0	22849.6	22561.2	26680.7	0	0	0
Muurolladie-3-One	3252.95	2770.67	2861.29	1119.28	1137.26	1065.55	2925.47	3473.48	3363.15
Spirolide E	923.04	1071.21	816.747	21732	22970.6	22181.7	1129.41	278.808	1305.06
Persenone B	83648.8	87023.8	91010.1	82977.4	80439.9	77265.1	87292.6	84479.2	87229.1
N-Acetyl-Neuraminic Acid	58527.8	56688.2	53971.9	17384.1	19747.1	20247.2	22548.1	26378.2	19011.8
PE(P-16:0/0:0)	72632.3	58165.9	58174.3	149898	132269	136543	102779	101549	105699
LysoPC(20:3(8Z,11Z,14Z))	23882.4	20542.2	20649.2	47176.2	47017.1	44594.5	70513.9	66737.1	67476.4
(E)-11-Hexadecenoic acid	32481.3	30247.1	31483.1	108727	110500	106837	25755.1	24441.2	24331.4
Linoelaidic acid	23058	20879	21682.3	48024.2	44701.5	42255.4	37024.2	34467.8	37564.1
Eicosatrienoic acid	6851.95	5081.68	3768.1	14048.8	8934.35	11119	17544.2	16382.9	18253.3
Phenylalanyl-Lysine	30735.8	29692.3	28886.6	23775.6	25457.3	27498.2	27932.9	29521.4	28887.2
()-p-Chlorophenylalanine	1.23135e+06	1.27537e+06	1.40127e+06	1.07656e+06	1.17957e+06	1.29993e+06	1.46186e+06	1.22051e+06	1.33605e+06
5-cis-15(R)-Iloprost	180133	184259	186599	142635	144497	145219	117847	113384	123449
N,N-Dimethyldecylamine oxide	97730.9	99910.2	105029	92224.3	82458.3	89716.5	45207.2	46943.5	50481.3
Anapear	1.35281e+06	1.35926e+06	1.32663e+06	1.1695e+06	1.17928e+06	1.20688e+06	1.32534e+06	1.348e+06	1.28126e+06
12-Hydroxydodecanoic acid	77893.3	83982.2	80285.6	72015.8	63423.3	70896.4	25153.4	24256.2	23045.2
Hericene B	31605.8	31685	29893.4	38816.5	36333	39956	28770.6	27842.9	32871.8
3-Oxohexadecanoic acid	74896.2	73719	69235.9	25116.2	23689.6	24437	38151	38748.6	35181.2
Germacrenone	38136.8	35993.1	35993.2	21052.9	20704.5	22284.8	31346.2	29999.5	32943.2
2-(4-Methyl-5-thiazolyl)ethyl propionate	2628.7	2782.74	2423.9	132.103	85.6108	248.533	49448.3	52383.5	56142.7
Octaethylene glycol	95068.7	87683	78863.3	66711.2	69844.2	81619.4	64817.2	77306.7	76407.5
Dihydrojasmone	1890.87	1620.81	1709.12	3913.69	3321.32	3645.73	4777.47	4229.5	4750.46
12,13-DHOME	4929.15	5328.52	3806.12	10756.7	11677.1	9642.07	9234.83	9711.75	10109.5
Prostaglandin K2	36429.8	38196.7	37841.9	41299.9	40514.7	40476.5	22907.3	22017.9	20906.4
2-Arachidonyl Glycerol ether	2181.25	2447.02	1729.65	5080.22	4595.22	3957.41	12279.9	10530.5	12015.3
9(R)-HODE	21709.5	21238.1	17028.8	39696.3	40533.1	42629.6	37520	36865.4	28273
3,4,5-trihydroxy-6-(1H-indole-3-carbonyloxy)oxane-2-carboxylic acid	7723.96	7965.34	9675.49	16875.8	15856.5	17798.5	26431.1	23308.7	30213.9
3-(3,4-Dihydroxyphenyl)-1-propanol 3'-glucoside	18342.5	19360.7	19567.2	10836.2	10202.1	9140.88	12525.1	13740.3	12698.5
Rhamnazin 3-rutinoside	0	0	134.775	447695	412753	441779	0	0	1103.73
SALICIN	264.379	22343.8	19342	351.534	0	1645.32	0	0	0
Dibutyl hexanedioate	5796.45	5544.47	5662.21	6873.2	5646.57	5807.89	5527.41	6452.32	5691.92
(Z)-2-Methyl-2-butene-1,4-diol 4-O-beta-D-Glucopyranoside	0	137.844	0	10044.9	9554.37	10155.1	0	177.828	173.593
N-(1-Deoxy-1-fructosyl)valine	42541.2	45001.8	47079.5	11842.4	10593.6	10934.9	2124.72	3062.17	2088.67
1,2,3-Trihydroxybenzene	1.37019e+07	1.69819e+07	1.97701e+07	2.00828e+07	2.04726e+07	2.0671e+07	1.87958e+07	2.04292e+07	2.22974e+07
Zopiclone	7751.87	7466.55	8906.53	7377.59	5949.7	6772.75	7877.48	9800.53	12527.9
PGB3	25917	24844.7	23253.8	40721.5	40068	42747.8	24087.7	19739.7	22002
(4E)-6-hydroxy-1-(4-hydroxy-3-methoxyphenyl)tetradec-4-en-3-one	16765.1	18420.7	20188.5	658.138	339.19	0	699.284	710.087	632.628
2-Undecen-1-ol	104925	104602	102270	96661.2	98225.2	101513	102355	101351	106032
19-Nor-5-androstenediol	24123.8	24288.7	27721.9	84781.4	91701.9	93733.7	31110.1	30305.9	31087.6
MG(22:6(4Z,7Z,10Z,13Z,16Z,19Z)/0:0/0:0)	47115.6	48372.2	59044.7	111979	134110	144756	151568	158248	121355
Umbelliferose	57975.8	52586.4	45859.7	137871	137354	153614	33978.1	38841.3	37110.2
PE(18:4(6Z,9Z,12Z,15Z)/P-18:1(9Z))	57375.5	57712.7	61465.1	56643.3	55694.3	56099.2	62495.5	60784.5	55398.9
5-(Hydroxymethyl)-4-methoxy-2(5H)-furanone	1.80029e+06	1.75985e+06	1.74894e+06	1.79138e+06	1.8134e+06	1.80868e+06	1.97801e+06	1.97105e+06	1.94531e+06
3-(2-Heptenyloxy)-2-hydroxypropyl undecanoate	6284.66	4954.2	5038.42	10648.4	9340.98	11986.8	17103.2	15781.3	18318.3
D-Lysine	16442.4	16472.7	17400.7	19312.5	18372.8	18551.5	11155.2	12398.6	12058
2-Polyprenyl-3-methyl-5-hydroxy-6-methoxy-1,4-benzoquinone	1682.34	3188.5	4269.93	22738.9	19108.5	19749.4	886.828	1194.03	661.706
Desogestrel	5922.79	6752.37	5036.35	13543.2	12541.9	11691.6	13791.2	15507.1	13094.4
5-formamido-1-(5-phospho-D-ribosyl)imidazole-4-carboxamide(2-)	9992.77	10690.5	10787.4	15148.8	13666.7	14476.4	23542	26126.8	24842.5
MG(20:3(11Z,14Z,17Z)/0:0/0:0)	5474.09	4395.84	5477.14	6005.83	4933.56	6128.72	13021.2	10591.8	12448.7
CPA(18:0/0:0)	14643.9	10902.6	11607	35966.1	36004.1	35582.4	29573.9	30172.6	27833.4
N-[2-(3,4-dihydroxyphenyl)ethyl]-3-(4-hydroxy-3-methoxyphenyl)propanimidic acid	16474.8	17774.7	14589.1	2671.53	1962.42	2288.12	3408.81	2235.32	2589.96
Spermidine	17293.3	21364.6	21553.6	12331.2	11674.5	10692.5	17733.6	18319.3	19057.2
Beta-Aminopropionitrile	233416	227565	210919	196179	190153	203445	197072	206221	201094
-Gentiobiose	18017.2	19358.2	18509.9	31061.4	25774.8	33323.9	38243.6	44489.7	43976.8
Medicanine	15900.1	17788.6	17555.4	6700.18	6210.15	6809.88	3952.74	3823.74	4076.93
Valine	310325	354094	349458	169929	154816	162682	146974	165069	180203
MG(i-15:0/0:0/0:0)	15678.7	14633.9	17263.3	5358.64	6601.3	5337.09	7191.88	8342.78	7859.87
16-phenyl tetranor PGF2Alpha	78205	81213.3	77496.7	79252.1	79747.4	74763.6	76370.3	79580.8	76696.3
2-DECENOL	59620.7	60685.7	59411.1	67278.6	68157.6	69326	79762.4	73514.2	68823.7
Proparacaine	35256.9	27306.1	26463.7	36575.8	36577	35478.9	26118.8	33814.5	24403.9
Heptyl acetate	137680	168726	160025	139065	144346	142671	144911	154967	149665
2,2,6,7-Tetramethylbicyclo[4.3.0]nona-1(9),4-diene-7,8-diol	26543.7	26391.6	30022.8	25328.5	27199.4	26950.5	26068	28472	28205.4
2-hexyl-5-propyl-resorcinol	7131.34	6051.47	6118.65	2740.31	2936.9	3040.08	6306.49	6487.64	6313.72
Isoleucine	110181	97529.1	114310	171388	179951	187711	93878.7	79359.9	81083.6
3-[1-[6-(ethylamino)pyrimidin-4-yl]piperidin-4-yl]-1-(4-propan-2-ylpiperazin-1-yl)propan-1-one	10650	11121.8	9938.31	23627.4	25473	23449.8	71195.2	61655.8	65184.6
7,17-Dihydroxy-8E,10Z,13Z,15E,19Z-docosapentaenoic acid	6180.07	5343.61	4770.6	6900.27	7563.18	7328.67	6519.57	8105.09	6588.62
9,10-Epoxyoctadecanoic acid	92948.1	95099.8	90990.4	75082.3	85635.7	83829.5	83044.2	89968.1	79182.9
