# Supplementary material for: Unraveling the mechanisms of propofol-induced psychological dependence: a multi-omics approach linked to gut microbiota in hippocampal function
Source: Front Med (Lausanne). 2025 Apr 3;12:1539467. doi: 10.3389/fmed.2025.1539467 (PMC12005058; doi:10.3389/fmed.2025.1539467)
Supplement: Supplementary file 1 [file Data_Sheet_1.zip › raw data/transcriptome sequencing/Alcohol_vs_Saline.DEGs_Result.xlsx]

## Sheet: Sheet1
Geneid	log2FC	pvalue	padj	level	79Z	81Z	56Z	55Z	85Z	88Z
ENSMUSG00000102693				nonsignificant	0	0	0	0	0	0
ENSMUSG00000064842				nonsignificant	0	0	0	0	0	0
ENSMUSG00000051951	0.650167	0.00248227	0.0401809	nonsignificant	912.642	1061.11	989.704	433.051	816.5	638.493
ENSMUSG00000102851				nonsignificant	0	0	0	0	0	0
ENSMUSG00000103377	1.86368	0.644372		nonsignificant	1.99922	0	0	0	0	0
ENSMUSG00000104017				nonsignificant	0	0	0	0	0	0
ENSMUSG00000103025				nonsignificant	0	0	0	0	0	0
ENSMUSG00000089699				nonsignificant	0	0	0	0	0	0
ENSMUSG00000103201				nonsignificant	0	0	0	0	0	0
ENSMUSG00000103147	-1.31099	0.380795		nonsignificant	1.99922	2.03472	0	4.0662	1.977	3.92315
ENSMUSG00000103161	-1.88148	0.64104		nonsignificant	0	0	0	2.0331	0	0
ENSMUSG00000102331	-0.124815	0.88424		nonsignificant	9.99608	7.12152	4.87539	12.1986	2.9655	8.82709
ENSMUSG00000102348	-0.761705	0.559114		nonsignificant	9.99608	3.05208	0	14.2317	5.93099	1.96158
ENSMUSG00000102592				nonsignificant	0	0	0	0	0	0
ENSMUSG00000088333				nonsignificant	0	0	0	0	0	0
ENSMUSG00000102343				nonsignificant	0	0	0	0	0	0
ENSMUSG00000025900	-0.626812	0.438776		nonsignificant	9.99608	4.06944	5.85047	6.09931	15.816	8.82709
ENSMUSG00000102948				nonsignificant	0	0	0	0	0	0
ENSMUSG00000104123				nonsignificant	0	0	0	0	0	0
ENSMUSG00000025902	0.230068	0.264882	0.550083	nonsignificant	175.931	233.993	211.592	162.648	161.125	205.965
ENSMUSG00000104238	0.407254	0.872203		nonsignificant	1.99922	2.03472	0	3.04965	0	0
ENSMUSG00000102269	1.82547	0.359062		nonsignificant	1.99922	3.05208	1.95016	0	0	1.96158
ENSMUSG00000096126	0.96471	0.813106		nonsignificant	0	0	0.975078	0	0	0
ENSMUSG00000103003				nonsignificant	0	0	0	0	0	0
ENSMUSG00000104328	-2.85932	0.408396		nonsignificant	0	0	0	2.0331	0	1.96158
ENSMUSG00000102735				nonsignificant	0	0	0	0	0	0
ENSMUSG00000098104	-0.238553	0.746153		nonsignificant	9.99608	6.10416	17.5514	10.1655	21.747	7.8463
ENSMUSG00000102175				nonsignificant	0	0	0	0	0	0
ENSMUSG00000088000	-1.33396	0.541486		nonsignificant	0	0	1.95016	1.01655	1.977	1.96158
ENSMUSG00000103265				nonsignificant	0	0	0	0	0	0
ENSMUSG00000103922	0.0963207	0.513438	0.758647	nonsignificant	671.737	605.329	668.903	536.739	707.765	575.722
ENSMUSG00000033845	-0.056478	0.61975	0.829007	nonsignificant	1269.5	1199.47	1199.35	1133.45	1310.75	1370.16
ENSMUSG00000102275	-0.0529024	0.94869		nonsignificant	3.99843	11.191	13.6511	14.2317	3.95399	11.7695
ENSMUSG00000025903	0.17728	0.204772	0.482857	nonsignificant	764.7	939.023	1001.4	836.621	810.569	745.399
ENSMUSG00000104217				nonsignificant	0	0	0	0	0	0
ENSMUSG00000033813	0.00791551	0.929526	0.975698	nonsignificant	1578.38	1644.05	1677.13	1557.36	1661.67	1653.61
ENSMUSG00000062588	-0.459968	0.0453992	0.209767	nonsignificant	170.933	148.535	202.816	289.717	186.826	242.255
ENSMUSG00000103280	-1.02645	0.00573597	0.0651563	nonsignificant	31.9875	48.8333	34.1277	89.4565	51.4019	93.1748
ENSMUSG00000002459	-0.807675	0.00455903	0.057118	nonsignificant	953.626	857.634	813.215	2216.08	820.454	1557.49
ENSMUSG00000091305	-1.83654	0.649357		nonsignificant	0	0	0	0	0	1.96158
ENSMUSG00000102653				nonsignificant	0	0	0	0	0	0
ENSMUSG00000085623	-1.85914	0.64517		nonsignificant	0	0	0	1.01655	0	0.980788
ENSMUSG00000091665	-1.83654	0.649357		nonsignificant	0	0	0	0	0	1.96158
ENSMUSG00000033793	0.0772667	0.369869	0.646313	nonsignificant	7773.95	6927.2	7066.39	6662.48	6967.93	7001.84
ENSMUSG00000104352				nonsignificant	0	0	0	0	0	0
ENSMUSG00000104046	1.88579	0.640288		nonsignificant	0	2.03472	0	0	0	0
ENSMUSG00000102907				nonsignificant	0	0	0	0	0	0
ENSMUSG00000025905	-2.70757	0.00349874	0.0492907	Decreased	59.9765	73.2499	87.757	984.021	75.1259	384.469
ENSMUSG00000103936				nonsignificant	0	0	0	0	0	0
ENSMUSG00000093015				nonsignificant	0	0	0	0	0	0
ENSMUSG00000103519				nonsignificant	0	0	0	0	0	0
ENSMUSG00000033774	-0.1378	0.623097	0.831127	nonsignificant	75.9702	61.0416	56.5545	69.1255	77.1029	66.6936
ENSMUSG00000103090				nonsignificant	0	0	0	0	0	0
ENSMUSG00000025907	-0.0914681	0.445107	0.708163	nonsignificant	2142.16	2617.67	2421.12	2791.45	2499.91	2359.77
ENSMUSG00000090031	-0.33951	0.403893	0.675867	nonsignificant	51.9796	99.7013	76.0561	150.45	63.2639	74.5399
ENSMUSG00000087247				nonsignificant	0	0	0	0	0	0
ENSMUSG00000103355	0.753655	0.561055		nonsignificant	2.99882	8.13888	5.85047	8.13241	1.977	0
ENSMUSG00000102706				nonsignificant	0	0	0	0	0	0
ENSMUSG00000103845	0.524765	0.184784	0.45755	nonsignificant	45.982	44.7638	35.1028	22.3641	37.5629	27.4621
ENSMUSG00000033740	0.681385	0.0122471	0.102198	nonsignificant	985.614	1107.9	1044.31	354.776	876.798	724.802
ENSMUSG00000103329	0.59781	0.160238	0.425261	nonsignificant	30.9879	51.8853	33.1526	26.4303	20.7585	29.4236
ENSMUSG00000104385				nonsignificant	0	0	0	0	0	0
ENSMUSG00000102135	-1.0034	0.703642		nonsignificant	1.99922	0	0	2.0331	1.977	0
ENSMUSG00000103282				nonsignificant	0	0	0	0	0	0
ENSMUSG00000102534				nonsignificant	0	0	0	0	0	0
ENSMUSG00000102213				nonsignificant	0	0	0	0	0	0
ENSMUSG00000103629				nonsignificant	0	0	0	0	0	0
ENSMUSG00000051285	-0.299749	0.0636555	0.25479	nonsignificant	2679.95	3193.49	2983.74	4481.97	2975.38	3445.51
ENSMUSG00000098201				nonsignificant	0	0	0	0	0	0
ENSMUSG00000103509	0.248289	0.689218	0.870919	nonsignificant	23.9906	36.6249	21.4517	39.6455	7.90799	21.5773
ENSMUSG00000048538	0.11246	0.671186	0.861827	nonsignificant	87.9655	115.979	78.0062	83.3572	94.8958	82.3862
ENSMUSG00000103709				nonsignificant	0	0	0	0	0	0
ENSMUSG00000077244				nonsignificant	0	0	0	0	0	0
ENSMUSG00000102768	-1.88148	0.64104		nonsignificant	0	0	0	2.0331	0	0
ENSMUSG00000097797	-0.614002	0.411319		nonsignificant	9.99608	6.10416	12.676	26.4303	9.88498	7.8463
ENSMUSG00000103498				nonsignificant	0	0	0	0	0	0
ENSMUSG00000103067				nonsignificant	0	0	0	0	0	0
ENSMUSG00000102320				nonsignificant	0	0	0	0	0	0
ENSMUSG00000104226				nonsignificant	0	0	0	0	0	0
ENSMUSG00000103903				nonsignificant	0	0	0	0	0	0
ENSMUSG00000103557				nonsignificant	0	0	0	0	0	0
ENSMUSG00000025909	-0.0121906	0.908252	0.967508	nonsignificant	721.717	744.707	793.713	752.248	773.006	754.226
ENSMUSG00000102647	-2.85932	0.408396		nonsignificant	0	0	0	2.0331	0	1.96158
ENSMUSG00000086235	2.07331	0.0767852		nonsignificant	11.9953	14.243	2.92523	0	3.95399	2.94236
ENSMUSG00000102253				nonsignificant	0	0	0	0	0	0
ENSMUSG00000093970	-0.958844	0.814222		nonsignificant	0	0	0	1.01655	0	0
ENSMUSG00000103884				nonsignificant	0	0	0	0	0	0
ENSMUSG00000084353	-0.768679	0.744132		nonsignificant	0	4.06944	0	1.01655	0	5.88473
ENSMUSG00000103933				nonsignificant	0	0	0	0	0	0
ENSMUSG00000076135				nonsignificant	0	0	0	0	0	0
ENSMUSG00000086195				nonsignificant	0	0	0	0	0	0
ENSMUSG00000104504				nonsignificant	0	0	0	0	0	0
ENSMUSG00000066693				nonsignificant	0	0	0	0	0	0
ENSMUSG00000102316				nonsignificant	0	0	0	0	0	0
ENSMUSG00000103819				nonsignificant	0	0	0	0	0	0
ENSMUSG00000102871				nonsignificant	0	0	0	0	0	0
ENSMUSG00000101571	-0.00658783	0.998546		nonsignificant	0	0	1.95016	0	0	1.96158
ENSMUSG00000104428	1.86368	0.644372		nonsignificant	1.99922	0	0	0	0	0
ENSMUSG00000102272				nonsignificant	0	0	0	0	0	0
ENSMUSG00000065625				nonsignificant	0	0	0	0	0	0
ENSMUSG00000103411				nonsignificant	0	0	0	0	0	0
ENSMUSG00000061024	0.0935123	0.3352	0.617956	nonsignificant	973.619	923.763	930.224	896.598	875.81	877.805
ENSMUSG00000025911	-0.0579813	0.657297	0.853411	nonsignificant	803.685	663.319	794.688	826.456	802.661	725.783
ENSMUSG00000079671	-0.485081	0.304331	0.588723	nonsignificant	18.9926	24.4166	32.1776	50.8275	24.7125	30.4044
ENSMUSG00000081441	-2.3232	0.169215		nonsignificant	0	1.01736	0.975078	4.0662	3.95399	1.96158
ENSMUSG00000067879	-0.13355	0.360087	0.638599	nonsignificant	9289.36	10006.8	9788.8	12917.3	8788.74	10200.2
ENSMUSG00000099827				nonsignificant	0	0	0	0	0	0
ENSMUSG00000025912	-0.00451369	0.987652	0.996267	nonsignificant	75.9702	86.4756	89.7071	97.5889	59.3099	96.1172
ENSMUSG00000045210	0.285507	0.00819753	0.0816085	nonsignificant	2995.83	3348.13	3293.81	2423.46	2896.3	2587.32
ENSMUSG00000097893	-0.149554	0.900034		nonsignificant	1.99922	3.05208	4.87539	7.11586	1.977	1.96158
ENSMUSG00000025915	-0.862267	7.19875e-10	6.42128e-07	nonsignificant	404.841	472.055	414.408	875.25	755.213	716.956
ENSMUSG00000046334	-0.519904	0.0628127	0.252862	nonsignificant	81.9679	142.43	91.6573	152.483	172.987	127.502
ENSMUSG00000088916				nonsignificant	0	0	0	0	0	0
ENSMUSG00000046101	-0.27748	0.481985	0.736515	nonsignificant	41.9835	73.2499	76.0561	111.821	69.1949	51.001
ENSMUSG00000098234	-0.511048	0.0187908	0.128569	nonsignificant	143.944	165.83	114.084	226.691	193.746	183.407
ENSMUSG00000093178	-0.617293	0.826577		nonsignificant	0	0	1.95016	2.0331	0	0.980788
ENSMUSG00000099032	-0.336289	0.536452	0.774088	nonsignificant	11.9953	22.3819	25.352	16.2648	35.5859	23.5389
ENSMUSG00000104025				nonsignificant	0	0	0	0	0	0
ENSMUSG00000025916	-1.09354	0.0585769		nonsignificant	9.99608	10.1736	9.75078	28.4634	14.8275	20.5965
ENSMUSG00000087199				nonsignificant	0	0	0	0	0	0
ENSMUSG00000095780	-1.88148	0.64104		nonsignificant	0	0	0	2.0331	0	0
ENSMUSG00000025917	-0.029553	0.78422	0.916418	nonsignificant	3307.7	3087.69	3307.46	2993.74	3664.36	3245.43
ENSMUSG00000056763	-0.196256	0.283419	0.568541	nonsignificant	490.808	481.211	448.536	674.99	434.939	517.856
ENSMUSG00000102356				nonsignificant	0	0	0	0	0	0
ENSMUSG00000067851	0.15824	0.159275	0.4237	nonsignificant	4401.28	4626.95	4787.63	3659.58	4604.43	4116.37
ENSMUSG00000088153	-0.958844	0.814222		nonsignificant	0	0	0	1.01655	0	0
ENSMUSG00000102556	-1.83654	0.649357		nonsignificant	0	0	0	0	0	1.96158
ENSMUSG00000042501	0.966661	0.288026	0.572759	nonsignificant	33.9867	27.4687	23.4019	0	27.678	15.6926
ENSMUSG00000103810				nonsignificant	0	0	0	0	0	0
ENSMUSG00000083422				nonsignificant	0	0	0	0	0	0
ENSMUSG00000094979				nonsignificant	0	0	0	0	0	0
ENSMUSG00000081417				nonsignificant	0	0	0	0	0	0
ENSMUSG00000103448				nonsignificant	0	0	0	0	0	0
ENSMUSG00000100212	-1.83654	0.649357		nonsignificant	0	0	0	0	0	1.96158
ENSMUSG00000100648				nonsignificant	0	0	0	0	0	0
ENSMUSG00000088585				nonsignificant	0	0	0	0	0	0
ENSMUSG00000048960	0.352529	0.000186889	0.00840158	nonsignificant	3046.81	3051.06	3216.78	2629.82	2320.01	2346.04
ENSMUSG00000077318				nonsignificant	0	0	0	0	0	0
ENSMUSG00000101827				nonsignificant	0	0	0	0	0	0
ENSMUSG00000103494				nonsignificant	0	0	0	0	0	0
ENSMUSG00000057715	0.178525	0.0725982	0.273486	nonsignificant	2412.05	2744.84	2592.73	2427.52	2243.89	2176.37
ENSMUSG00000103825	-1.88148	0.64104		nonsignificant	0	0	0	2.0331	0	0
ENSMUSG00000099845				nonsignificant	0	0	0	0	0	0
ENSMUSG00000103561	-1.88148	0.64104		nonsignificant	0	0	0	2.0331	0	0
ENSMUSG00000101610				nonsignificant	0	0	0	0	0	0
ENSMUSG00000093864				nonsignificant	0	0	0	0	0	0
ENSMUSG00000098555				nonsignificant	0	0	0	0	0	0
ENSMUSG00000097628				nonsignificant	0	0	0	0	0	0
ENSMUSG00000098163				nonsignificant	0	0	0	0	0	0
ENSMUSG00000097171				nonsignificant	0	0	0	0	0	0
ENSMUSG00000101314				nonsignificant	0	0	0	0	0	0
ENSMUSG00000016918	-2.3781	0.000136868	0.00688243	Decreased	516.798	484.263	515.816	842.721	4238.68	2804.07
ENSMUSG00000025938	-0.14604	0.701248	0.876522	nonsignificant	89.9647	93.5971	72.1557	144.35	52.3904	86.3093
ENSMUSG00000104518				nonsignificant	0	0	0	0	0	0
ENSMUSG00000069620				nonsignificant	0	0	0	0	0	0
ENSMUSG00000099498				nonsignificant	0	0	0	0	0	0
ENSMUSG00000042414	1.88579	0.640288		nonsignificant	0	2.03472	0	0	0	0
ENSMUSG00000005886	0.278645	0.00186406	0.0345244	nonsignificant	3425.66	3862.91	3839.86	3079.13	3042.6	3052.21
ENSMUSG00000103506				nonsignificant	0	0	0	0	0	0
ENSMUSG00000103495				nonsignificant	0	0	0	0	0	0
ENSMUSG00000099183	-0.958844	0.814222		nonsignificant	0	0	0	0	0	0.980788
ENSMUSG00000102639				nonsignificant	0	0	0	0	0	0
ENSMUSG00000104170	-0.0198935	0.99558		nonsignificant	1.99922	0	0	2.0331	0	0
ENSMUSG00000087782				nonsignificant	0	0	0	0	0	0
ENSMUSG00000103085	-1.83654	0.649357		nonsignificant	0	0	0	0	0	1.96158
ENSMUSG00000102664				nonsignificant	0	0	0	0	0	0
ENSMUSG00000101476	0.453868	0.747183		nonsignificant	3.99843	5.0868	1.95016	6.09931	1.977	0
ENSMUSG00000101171				nonsignificant	0	0	0	0	0	0
ENSMUSG00000025935	0.0145574	0.919853	0.971985	nonsignificant	1437.44	1514.85	1433.36	1192.41	1695.27	1453.53
ENSMUSG00000025937	-0.166679	0.151355	0.412539	nonsignificant	712.721	788.454	850.268	905.747	877.787	856.228
ENSMUSG00000102982	2.88751	0.467201		nonsignificant	0	4.06944	0	0	0	0
ENSMUSG00000067813	-0.00658783	0.998546		nonsignificant	0	0	1.95016	0	0	1.96158
ENSMUSG00000077368				nonsignificant	0	0	0	0	0	0
ENSMUSG00000097711	-0.0198935	0.99558		nonsignificant	1.99922	0	0	2.0331	0	0
ENSMUSG00000102166	-1.83654	0.649357		nonsignificant	0	0	0	0	0	1.96158
ENSMUSG00000089358				nonsignificant	0	0	0	0	0	0
ENSMUSG00000104209	-0.874876	0.824956		nonsignificant	0	0	0.975078	0	0	1.96158
ENSMUSG00000025932	0.509686	0.0140994	0.109856	nonsignificant	717.719	773.193	713.757	369.008	667.236	511.971
ENSMUSG00000095853				nonsignificant	0	0	0	0	0	0
ENSMUSG00000102588	1.88579	0.640288		nonsignificant	0	2.03472	0	0	0	0
ENSMUSG00000054493	0.269642	0.644858		nonsignificant	11.9953	24.4166	17.5514	12.1986	20.7585	11.7695
ENSMUSG00000025930	0.389986	0.352711	0.63253	nonsignificant	29.9882	36.6249	54.6043	30.4965	37.5629	24.5197
ENSMUSG00000103492	0.453231	0.475349		nonsignificant	19.9922	8.13888	19.5016	11.1821	13.839	9.80788
ENSMUSG00000081201	2.85931	0.408657		nonsignificant	0	2.03472	1.95016	0	0	0
ENSMUSG00000082193	1.01681	0.700343		nonsignificant	0	2.03472	1.95016	0	0	1.96158
ENSMUSG00000032769	0.967534	0.095056	0.318637	nonsignificant	17.9929	30.5208	21.4517	8.13241	17.793	9.80788
ENSMUSG00000088159				nonsignificant	0	0	0	0	0	0
ENSMUSG00000073737	0.319814	0.781307		nonsignificant	14.9941	4.06944	5.85047	10.1655	0	9.80788
ENSMUSG00000092083	0.404748	0.000805558	0.0209538	nonsignificant	886.653	1057.04	1051.13	742.082	733.466	786.592
ENSMUSG00000102937				nonsignificant	0	0	0	0	0	0
ENSMUSG00000104149	-1.84635	0.647538		nonsignificant	0	0	0	0	1.977	0
ENSMUSG00000088829				nonsignificant	0	0	0	0	0	0
ENSMUSG00000077377				nonsignificant	0	0	0	0	0	0
ENSMUSG00000101652				nonsignificant	0	0	0	0	0	0
ENSMUSG00000100814				nonsignificant	0	0	0	0	0	0
ENSMUSG00000025925	-0.245212	0.250249	0.535175	nonsignificant	171.933	164.812	241.819	249.055	207.585	229.504
ENSMUSG00000104379	-0.994986	0.284958		nonsignificant	3.99843	7.12152	1.95016	13.2152	4.94249	7.8463
ENSMUSG00000032719	-1.38763	0.0897445		nonsignificant	6.99726	4.06944	4.87539	9.14896	24.7125	7.8463
ENSMUSG00000088943				nonsignificant	0	0	0	0	0	0
ENSMUSG00000100652				nonsignificant	0	0	0	0	0	0
ENSMUSG00000067795	-0.611441	0.397863		nonsignificant	12.9949	7.12152	5.85047	7.11586	16.8045	15.6926
ENSMUSG00000043716	-0.0931281	0.312921	0.596476	nonsignificant	8017.86	8445.1	8274.51	8049.05	9387.77	8949.69
ENSMUSG00000025921	-0.245607	0.244609	0.528779	nonsignificant	507.801	545.305	592.847	468.63	839.235	643.397
ENSMUSG00000104165	-2.70753	0.113717		nonsignificant	0	0	1.95016	3.04965	3.95399	5.88473
ENSMUSG00000100868	3.67302	0.128318		nonsignificant	3.99843	2.03472	0.975078	0	0	0
ENSMUSG00000025920	0.00848654	0.927436	0.974909	nonsignificant	5435.87	5671.78	5610.6	5954.96	5087.8	5577.74
ENSMUSG00000089982				nonsignificant	0	0	0	0	0	0
ENSMUSG00000025939	0.234472	0.0526402	0.227762	nonsignificant	3176.76	3400.02	3594.14	2505.8	3199.77	2939.42
ENSMUSG00000102457	0.244446	0.646663		nonsignificant	13.9945	20.3472	17.5514	15.2483	13.839	14.7118
ENSMUSG00000079658	-0.160464	0.200485	0.477826	nonsignificant	3156.76	3978.89	3536.61	4407.77	3701.93	3818.21
ENSMUSG00000097744	-1.83654	0.649357		nonsignificant	0	0	0	0	0	1.96158
ENSMUSG00000100959	-1.88148	0.64104		nonsignificant	0	0	0	2.0331	0	0
ENSMUSG00000025940	-0.0190764	0.840368	0.941576	nonsignificant	1653.35	1674.57	1643.01	1691.54	1778.31	1567.3
ENSMUSG00000025779	-0.0443765	0.927863	0.974917	nonsignificant	17.9929	43.7465	23.4019	34.5627	29.655	23.5389
ENSMUSG00000100093				nonsignificant	0	0	0	0	0	0
ENSMUSG00000091020	0.727381	0.322591		nonsignificant	13.9945	16.2778	15.6012	4.0662	5.93099	17.6542
ENSMUSG00000101640				nonsignificant	0	0	0	0	0	0
ENSMUSG00000104133				nonsignificant	0	0	0	0	0	0
ENSMUSG00000042686	0.539025	0.00437945	0.0559329	nonsignificant	1660.35	2142.56	1970.63	1024.68	1680.45	1268.16
ENSMUSG00000100110	-0.884629	0.822774		nonsignificant	0	0	0.975078	0	1.977	0
ENSMUSG00000025777	0.0244419	0.765824	0.906874	nonsignificant	3707.55	4071.47	4005.62	3883.22	3813.63	3889.8
ENSMUSG00000099899	1.0044	0.54212		nonsignificant	0.999608	5.0868	1.95016	2.0331	1.977	0
ENSMUSG00000100272	-1.83654	0.649357		nonsignificant	0	0	0	0	0	1.96158
ENSMUSG00000100398				nonsignificant	0	0	0	0	0	0
ENSMUSG00000101589	-0.265016	0.214854	0.494875	nonsignificant	101.96	109.875	101.408	136.218	114.666	125.541
ENSMUSG00000102048				nonsignificant	0	0	0	0	0	0
ENSMUSG00000089534				nonsignificant	0	0	0	0	0	0
ENSMUSG00000067780	0.683467	0.144234	0.402251	nonsignificant	32.9871	40.6944	40.9533	12.1986	31.6319	27.4621
ENSMUSG00000100053	2.70649	0.113666		nonsignificant	5.99765	3.05208	3.90031	0	1.977	0
ENSMUSG00000085125	-0.167717	0.823748		nonsignificant	11.9953	15.2604	3.90031	16.2648	7.90799	10.7887
ENSMUSG00000025776	0.195261	0.335632	0.617956	nonsignificant	203.92	239.08	211.592	164.681	231.309	175.561
ENSMUSG00000099895	-0.898726	0.60458		nonsignificant	3.99843	3.05208	0	11.1821	0	1.96158
ENSMUSG00000100554	2.84764	0.41175		nonsignificant	1.99922	0	1.95016	0	0	0
ENSMUSG00000099473	1.33214	0.549281		nonsignificant	2.99882	1.01736	0.975078	0	1.977	0
ENSMUSG00000099591	2.43474	0.136709		nonsignificant	2.99882	10.1736	2.92523	0	2.9655	0
ENSMUSG00000109887	0.0673168	0.83267	0.93849	nonsignificant	63.9749	88.5103	83.8567	99.622	70.1834	55.9049
ENSMUSG00000102001				nonsignificant	0	0	0	0	0	0
ENSMUSG00000101717				nonsignificant	0	0	0	0	0	0
ENSMUSG00000025774				nonsignificant	0	0	0	0	0	0
ENSMUSG00000070977				nonsignificant	0	0	0	0	0	0
ENSMUSG00000073735				nonsignificant	0	0	0	0	0	0
ENSMUSG00000067773				nonsignificant	0	0	0	0	0	0
ENSMUSG00000101685				nonsignificant	0	0	0	0	0	0
ENSMUSG00000101306				nonsignificant	0	0	0	0	0	0
ENSMUSG00000088800				nonsignificant	0	0	0	0	0	0
ENSMUSG00000101644				nonsignificant	0	0	0	0	0	0
ENSMUSG00000099433				nonsignificant	0	0	0	0	0	0
ENSMUSG00000089787	-3.86157	0.087983		nonsignificant	0	0	0	4.0662	1.977	1.96158
ENSMUSG00000042596	-2.27842	0.198924		nonsignificant	1.99922	0	1.95016	17.2814	0	1.96158
ENSMUSG00000100720	-0.594899	0.735577		nonsignificant	0	2.03472	1.95016	4.0662	0.988498	0.980788
ENSMUSG00000025927	-0.134473	0.883026		nonsignificant	3.99843	14.243	19.5016	2.0331	17.793	21.5773
ENSMUSG00000100538				nonsignificant	0	0	0	0	0	0
ENSMUSG00000101117				nonsignificant	0	0	0	0	0	0
ENSMUSG00000100204	-0.510935	0.442215		nonsignificant	7.99687	8.13888	9.75078	16.2648	9.88498	10.7887
ENSMUSG00000084668				nonsignificant	0	0	0	0	0	0
ENSMUSG00000102597				nonsignificant	0	0	0	0	0	0
ENSMUSG00000043760	-2.30617	0.207691		nonsignificant	0	2.03472	0	4.0662	1.977	3.92315
ENSMUSG00000104095				nonsignificant	0	0	0	0	0	0
ENSMUSG00000089914	-2.85932	0.408396		nonsignificant	0	0	0	2.0331	0	1.96158
ENSMUSG00000090142	0.0140111	0.996898		nonsignificant	1.99922	0	0	0	1.977	0
ENSMUSG00000070175				nonsignificant	0	0	0	0	0	0
ENSMUSG00000099906	-1.88148	0.64104		nonsignificant	0	0	0	2.0331	0	0
ENSMUSG00000065559				nonsignificant	0	0	0	0	0	0
ENSMUSG00000065480				nonsignificant	0	0	0	0	0	0
ENSMUSG00000025929				nonsignificant	0	0	0	0	0	0
ENSMUSG00000041872	1.0457	0.744562		nonsignificant	0	4.06944	0	0	0	1.96158
ENSMUSG00000041859	0.047966	0.810085	0.928472	nonsignificant	199.922	164.812	167.713	192.128	173.976	149.08
ENSMUSG00000099714	1.88579	0.640288		nonsignificant	0	2.03472	0	0	0	0
ENSMUSG00000102121				nonsignificant	0	0	0	0	0	0
ENSMUSG00000088858				nonsignificant	0	0	0	0	0	0
ENSMUSG00000097934	0.478	0.505648		nonsignificant	15.9937	29.5034	5.85047	11.1821	15.816	9.80788
ENSMUSG00000025931	0.388137	0.000115469	0.00621259	nonsignificant	11089.7	9658.81	10372.9	7463.52	8593.02	7723.7
ENSMUSG00000077314				nonsignificant	0	0	0	0	0	0
ENSMUSG00000100929	0.305085	0.598413		nonsignificant	12.9949	14.243	19.5016	14.2317	13.839	9.80788
ENSMUSG00000041809	-0.577671	0.157733	0.421434	nonsignificant	63.9749	60.0242	91.6573	52.8607	158.16	110.829
ENSMUSG00000041779	-0.311904	0.265223	0.550251	nonsignificant	71.9718	83.4235	64.3551	87.4234	110.712	74.5399
ENSMUSG00000099971				nonsignificant	0	0	0	0	0	0
ENSMUSG00000100819	-0.364776	0.639726		nonsignificant	6.99726	12.2083	4.87539	15.2483	5.93099	9.80788
ENSMUSG00000025933	-0.252189	0.139802	0.395153	nonsignificant	936.633	916.641	847.342	1333.71	865.925	1017.08
ENSMUSG00000102633	1.83254	0.650141		nonsignificant	0	0	1.95016	0	0	0
ENSMUSG00000025934	0.323903	0.431531	0.697395	nonsignificant	34.9863	60.0242	48.7539	53.8772	31.6319	29.4236
ENSMUSG00000099343	-3.55261	0.0139058		nonsignificant	2.99882	0	0	23.3807	2.9655	8.82709
ENSMUSG00000096375	-0.134054	0.641429	0.84441	nonsignificant	60.9761	78.3367	55.5794	64.0427	71.1719	78.463
ENSMUSG00000025936	-1.55036	0.52685		nonsignificant	0	2.03472	0	0	3.95399	1.96158
ENSMUSG00000093963				nonsignificant	0	0	0	0	0	0
ENSMUSG00000067750				nonsignificant	0	0	0	0	0	0
ENSMUSG00000086194	2.41621	0.545444		nonsignificant	0	0	2.92523	0	0	0
ENSMUSG00000094436				nonsignificant	0	0	0	0	0	0
ENSMUSG00000041722	1.16842	0.473402		nonsignificant	5.99765	1.01736	1.95016	2.0331	0	1.96158
ENSMUSG00000085507	-2.44321	0.525909		nonsignificant	0	0	0	1.01655	1.977	0
ENSMUSG00000094926	-0.958844	0.814222		nonsignificant	0	0	0	0	0.988498	0
ENSMUSG00000085079	-3.43049	0.372519		nonsignificant	0	0	0	0	5.93099	0
ENSMUSG00000085679				nonsignificant	0	0	0	0	0	0
ENSMUSG00000028033	-0.110873	0.346483	0.627037	nonsignificant	3598.59	3621.8	3823.28	4541.95	3534.87	3849.59
ENSMUSG00000104138	1.83254	0.650141		nonsignificant	0	0	1.95016	0	0	0
ENSMUSG00000082935	0.00968666	0.957832	0.985942	nonsignificant	349.863	447.638	300.324	345.627	381.56	362.891
ENSMUSG00000103748				nonsignificant	0	0	0	0	0	0
ENSMUSG00000099692				nonsignificant	0	0	0	0	0	0
ENSMUSG00000100418				nonsignificant	0	0	0	0	0	0
ENSMUSG00000041670	-0.247597	0.138098	0.392698	nonsignificant	6567.43	6638.27	6594.45	9819.88	6021.93	7665.84
ENSMUSG00000097642				nonsignificant	0	0	0	0	0	0
ENSMUSG00000101468	3.67174	0.117745		nonsignificant	1.99922	3.05208	1.95016	0	0	0
ENSMUSG00000101227	-2.49668	0.263671		nonsignificant	0	0	1.95016	9.14896	0	1.96158
ENSMUSG00000073730				nonsignificant	0	0	0	0	0	0
ENSMUSG00000089553				nonsignificant	0	0	0	0	0	0
ENSMUSG00000102766	-0.958844	0.814222		nonsignificant	0	0	0	0	0	0.980788
ENSMUSG00000065405				nonsignificant	0	0	0	0	0	0
ENSMUSG00000097970	-0.35495	0.714679		nonsignificant	5.99765	12.2083	2.92523	14.2317	1.977	10.7887
ENSMUSG00000065567				nonsignificant	0	0	0	0	0	0
ENSMUSG00000100775	-1.83654	0.649357		nonsignificant	0	0	0	0	0	1.96158
ENSMUSG00000101226				nonsignificant	0	0	0	0	0	0
ENSMUSG00000026158	0.15783	0.105588	0.338852	nonsignificant	5778.74	6875.32	6659.78	5747.58	5820.28	5744.47
ENSMUSG00000097920				nonsignificant	0	0	0	0	0	0
ENSMUSG00000099503	2.49141	0.325666		nonsignificant	0	4.06944	1.95016	1.01655	0	0
ENSMUSG00000026156	0.28821	0.0647002	0.256741	nonsignificant	369.855	375.406	399.782	300.899	278.757	357.987
ENSMUSG00000026155	0.232466	0.0525346	0.227538	nonsignificant	1258.51	1234.06	1350.48	963.69	1189.16	1118.1
ENSMUSG00000026154	-0.0714413	0.517888	0.760789	nonsignificant	658.742	663.319	719.607	689.222	715.673	740.495
ENSMUSG00000102495	-3.1785	0.232137		nonsignificant	0	0	0	2.0331	0.988498	1.96158
ENSMUSG00000026153	-0.0597721	0.658852	0.85434	nonsignificant	695.727	871.877	818.09	900.664	771.029	815.034
ENSMUSG00000102398	0.712449	0.310312		nonsignificant	11.9953	14.243	9.75078	10.1655	5.93099	5.88473
ENSMUSG00000097670				nonsignificant	0	0	0	0	0	0
ENSMUSG00000026147	-0.0916554	0.856191	0.948723	nonsignificant	23.9906	14.243	24.3769	25.4138	25.701	15.6926
ENSMUSG00000026141	0.190615	0.502198	0.751678	nonsignificant	203.92	310.295	273.997	281.585	143.332	265.793
ENSMUSG00000077463				nonsignificant	0	0	0	0	0	0
ENSMUSG00000099997	3.44577	0.162648		nonsignificant	1.99922	2.03472	1.95016	0	0	0
ENSMUSG00000100131	-2	0.192403		nonsignificant	1.99922	0	0.975078	4.0662	1.977	5.88473
ENSMUSG00000067736	-0.236828	0.562839	0.792276	nonsignificant	46.9816	80.3714	44.8536	98.6054	45.4709	58.8473
ENSMUSG00000101939	-0.387572	0.0278013	0.159074	nonsignificant	1125.56	1440.58	1412.89	2106.29	1385.87	1713.44
ENSMUSG00000101111	0.044016	0.867505	0.952532	nonsignificant	74.9706	77.3193	81.9065	89.4565	68.2064	69.6359
ENSMUSG00000100862	-0.450606	0.617929		nonsignificant	2.99882	7.12152	5.85047	5.08275	4.94249	11.7695
ENSMUSG00000102070	-0.735686	0.444877		nonsignificant	8.99647	6.10416	2.92523	16.2648	1.977	11.7695
ENSMUSG00000101249	-1.04986	0.0583108	0.241918	nonsignificant	9.99608	13.2257	13.6511	16.2648	24.7125	35.3084
ENSMUSG00000073725	0.0475801	0.483512	0.737916	nonsignificant	8439.69	8276.22	8523.15	8210.68	8092.84	8117
ENSMUSG00000100808				nonsignificant	0	0	0	0	0	0
ENSMUSG00000100483				nonsignificant	0	0	0	0	0	0
ENSMUSG00000100450				nonsignificant	0	0	0	0	0	0
ENSMUSG00000099392				nonsignificant	0	0	0	0	0	0
ENSMUSG00000033569	0.325432	0.000989207	0.0236461	nonsignificant	6006.65	6019.72	6121.54	4437.25	5329.98	4715.63
ENSMUSG00000080849				nonsignificant	0	0	0	0	0	0
ENSMUSG00000104257	-1.99091	0.305145		nonsignificant	1.99922	0	0	2.0331	1.977	3.92315
ENSMUSG00000096866	-1.83654	0.649357		nonsignificant	0	0	0	0	0	1.96158
ENSMUSG00000102296	1.83254	0.650141		nonsignificant	0	0	1.95016	0	0	0
ENSMUSG00000103209	-0.980354	0.709983		nonsignificant	0	2.03472	0	2.0331	0	1.96158
ENSMUSG00000104027	-0.874905	0.824106		nonsignificant	0	1.01736	0	0	0	1.96158
ENSMUSG00000102407				nonsignificant	0	0	0	0	0	0
ENSMUSG00000103214	-1.60111	0.513708		nonsignificant	0	0	1.95016	2.0331	0	3.92315
ENSMUSG00000104100				nonsignificant	0	0	0	0	0	0
ENSMUSG00000084740				nonsignificant	0	0	0	0	0	0
ENSMUSG00000103889				nonsignificant	0	0	0	0	0	0
ENSMUSG00000101301				nonsignificant	0	0	0	0	0	0
ENSMUSG00000104221	-1.83654	0.649357		nonsignificant	0	0	0	0	0	1.96158
ENSMUSG00000102250	-2.86437	0.407062		nonsignificant	0	0	0	2.0331	1.977	0
ENSMUSG00000102317	-2.85932	0.408396		nonsignificant	0	0	0	2.0331	0	1.96158
ENSMUSG00000103563	1.86368	0.644372		nonsignificant	1.99922	0	0	0	0	0
ENSMUSG00000102465	0.0107617	0.994253		nonsignificant	1.99922	2.03472	3.90031	0	1.977	5.88473
ENSMUSG00000102659	-1.98249	0.387561		nonsignificant	0	2.03472	0	4.0662	0	3.92315
ENSMUSG00000103924	1.86368	0.644372		nonsignificant	1.99922	0	0	0	0	0
ENSMUSG00000104132	-0.00905261	0.997067		nonsignificant	1.99922	2.03472	0	4.0662	0	0
ENSMUSG00000102747	-0.00685027	0.997073		nonsignificant	3.99843	0	1.95016	2.0331	3.95399	0
ENSMUSG00000102386	-2.15127	0.152706		nonsignificant	0	0	5.85047	18.2979	3.95399	3.92315
ENSMUSG00000103004	-1.88148	0.64104		nonsignificant	0	0	0	2.0331	0	0
ENSMUSG00000104516	0.265395	0.672843		nonsignificant	21.9914	16.2778	15.6012	18.2979	5.93099	20.5965
ENSMUSG00000101618				nonsignificant	0	0	0	0	0	0
ENSMUSG00000099458				nonsignificant	0	0	0	0	0	0
ENSMUSG00000088111				nonsignificant	0	0	0	0	0	0
ENSMUSG00000073722	2.83055	0.47632		nonsignificant	0	0	3.90031	0	0	0
ENSMUSG00000095256				nonsignificant	0	0	0	0	0	0
ENSMUSG00000100310				nonsignificant	0	0	0	0	0	0
ENSMUSG00000101514				nonsignificant	0	0	0	0	0	0
ENSMUSG00000101033				nonsignificant	0	0	0	0	0	0
ENSMUSG00000101372	1.83254	0.650141		nonsignificant	0	0	1.95016	0	0	0
ENSMUSG00000103241				nonsignificant	0	0	0	0	0	0
ENSMUSG00000086240	-0.46963	0.0289704	0.162958	nonsignificant	94.9628	105.805	92.6324	145.367	123.562	137.31
ENSMUSG00000048411				nonsignificant	0	0	0	0	0	0
ENSMUSG00000081557	-0.981661	0.71031		nonsignificant	1.99922	0	0	0	1.977	1.96158
ENSMUSG00000058590				nonsignificant	0	0	0	0	0	0
ENSMUSG00000101235				nonsignificant	0	0	0	0	0	0
ENSMUSG00000064433				nonsignificant	0	0	0	0	0	0
ENSMUSG00000080625				nonsignificant	0	0	0	0	0	0
ENSMUSG00000080391				nonsignificant	0	0	0	0	0	0
ENSMUSG00000099257				nonsignificant	0	0	0	0	0	0
ENSMUSG00000099492	0.179205	0.472857	0.729937	nonsignificant	101.96	105.805	87.757	93.5227	94.8958	72.5783
ENSMUSG00000118548				nonsignificant	0	0	0	0	0	0
ENSMUSG00000101726				nonsignificant	0	0	0	0	0	0
ENSMUSG00000096829				nonsignificant	0	0	0	0	0	0
ENSMUSG00000098883				nonsignificant	0	0	0	0	0	0
ENSMUSG00000053185	-0.0103364	0.995287		nonsignificant	5.99765	0	1.95016	4.0662	3.95399	0
ENSMUSG00000100261	0.287477	0.349818	0.630715	nonsignificant	81.9679	81.3888	79.9564	83.3572	45.4709	70.6167
ENSMUSG00000101180	-1.88148	0.64104		nonsignificant	0	0	0	2.0331	0	0
ENSMUSG00000048874	0.0308913	0.719318	0.885717	nonsignificant	3227.74	3322.7	3528.81	3153.34	3380.66	3331.74
ENSMUSG00000103783	-0.0198935	0.99558		nonsignificant	1.99922	0	0	2.0331	0	0
ENSMUSG00000104315	-3.16705	0.334427		nonsignificant	0	0	0	1.01655	0	3.92315
ENSMUSG00000117310	-0.56351	0.841093		nonsignificant	0	2.03472	0	1.01655	1.977	0
ENSMUSG00000026064	-1.0601	0.297334		nonsignificant	6.99726	4.06944	1.95016	18.2979	3.95399	4.90394
ENSMUSG00000117091				nonsignificant	0	0	0	0	0	0
ENSMUSG00000086726				nonsignificant	0	0	0	0	0	0
ENSMUSG00000086727	-0.958844	0.814222		nonsignificant	0	0	0	1.01655	0	0
ENSMUSG00000100237				nonsignificant	0	0	0	0	0	0
ENSMUSG00000098529				nonsignificant	0	0	0	0	0	0
ENSMUSG00000100910				nonsignificant	0	0	0	0	0	0
ENSMUSG00000099796				nonsignificant	0	0	0	0	0	0
ENSMUSG00000050217				nonsignificant	0	0	0	0	0	0
ENSMUSG00000026063				nonsignificant	0	0	0	0	0	0
ENSMUSG00000077664				nonsignificant	0	0	0	0	0	0
ENSMUSG00000100205				nonsignificant	0	0	0	0	0	0
ENSMUSG00000100592				nonsignificant	0	0	0	0	0	0
ENSMUSG00000094215				nonsignificant	0	0	0	0	0	0
ENSMUSG00000101093				nonsignificant	0	0	0	0	0	0
ENSMUSG00000070960	-0.0293127	0.912229	0.969351	nonsignificant	71.9718	67.1457	79.9564	65.0593	76.1144	82.3862
ENSMUSG00000088620				nonsignificant	0	0	0	0	0	0
ENSMUSG00000082159				nonsignificant	0	0	0	0	0	0
ENSMUSG00000026058	0.0252057	0.865826	0.95225	nonsignificant	245.904	267.566	267.171	255.154	250.09	261.87
ENSMUSG00000064688				nonsignificant	0	0	0	0	0	0
ENSMUSG00000103482	0.158311	0.89665		nonsignificant	3.99843	8.13888	5.85047	12.1986	3.95399	0
ENSMUSG00000104498				nonsignificant	0	0	0	0	0	0
ENSMUSG00000104313				nonsignificant	0	0	0	0	0	0
ENSMUSG00000102865	-0.881671	0.50268		nonsignificant	0.999608	1.01736	3.90031	4.0662	1.977	4.90394
ENSMUSG00000102321	-0.049976	0.988931		nonsignificant	0	0	1.95016	2.0331	0	0
ENSMUSG00000091318	-3.53357	0.0325726		nonsignificant	1.99922	0	0	16.2648	1.977	4.90394
ENSMUSG00000089489				nonsignificant	0	0	0	0	0	0
ENSMUSG00000104433	0.813373	0.626515		nonsignificant	1.99922	4.06944	0.975078	2.0331	1.977	0
ENSMUSG00000089395				nonsignificant	0	0	0	0	0	0
ENSMUSG00000102926				nonsignificant	0	0	0	0	0	0
ENSMUSG00000100497				nonsignificant	0	0	0	0	0	0
ENSMUSG00000102917				nonsignificant	0	0	0	0	0	0
ENSMUSG00000100481	-0.166161	0.540403	0.776532	nonsignificant	59.9765	79.3541	70.2056	87.4234	77.1029	70.6167
ENSMUSG00000100590				nonsignificant	0	0	0	0	0	0
ENSMUSG00000088750				nonsignificant	0	0	0	0	0	0
ENSMUSG00000104230				nonsignificant	0	0	0	0	0	0
ENSMUSG00000101754				nonsignificant	0	0	0	0	0	0
ENSMUSG00000065223				nonsignificant	0	0	0	0	0	0
ENSMUSG00000100318				nonsignificant	0	0	0	0	0	0
ENSMUSG00000101612	-1.84635	0.647538		nonsignificant	0	0	0	0	1.977	0
ENSMUSG00000065260				nonsignificant	0	0	0	0	0	0
ENSMUSG00000026134	-0.0284715	0.864636	0.95192	nonsignificant	294.884	260.444	277.897	323.263	274.803	252.062
ENSMUSG00000101682				nonsignificant	0	0	0	0	0	0
ENSMUSG00000102714	1.83254	0.650141		nonsignificant	0	0	1.95016	0	0	0
ENSMUSG00000102093				nonsignificant	0	0	0	0	0	0
ENSMUSG00000103746	-0.779149	0.280872		nonsignificant	5.99765	4.06944	13.6511	14.2317	13.839	12.7502
ENSMUSG00000102198	1.86368	0.644372		nonsignificant	1.99922	0	0	0	0	0
ENSMUSG00000004768	0.24982	0.00706645	0.0743403	nonsignificant	1333.48	1265.6	1298.8	1068.4	1129.85	1079.85
ENSMUSG00000042215	0.268775	0.150896	0.411675	nonsignificant	366.856	360.145	449.511	267.353	382.549	326.602
ENSMUSG00000103072	-0.958844	0.814222		nonsignificant	0	0	0	1.01655	0	0
ENSMUSG00000042197	0.03309	0.689679	0.871073	nonsignificant	2263.11	2419.28	2309.96	2255.73	2330.88	2246.98
ENSMUSG00000081402	0.0646367	0.761612	0.905516	nonsignificant	113.955	107.84	109.209	109.788	100.827	105.925
ENSMUSG00000042182	-0.310712	0.0608128	0.247813	nonsignificant	4219.35	4373.63	4402.48	6796.66	4259.44	5062.83
ENSMUSG00000104416	0.161061	0.930892		nonsignificant	1.99922	6.10416	0.975078	8.13241	0	0
ENSMUSG00000026131	0.0757874	0.432025	0.697986	nonsignificant	9200.4	9604.89	9681.55	9936.79	8494.17	8598.56
ENSMUSG00000103596				nonsignificant	0	0	0	0	0	0
ENSMUSG00000099382				nonsignificant	0	0	0	0	0	0
ENSMUSG00000084506				nonsignificant	0	0	0	0	0	0
ENSMUSG00000103364	-0.852881	0.456908		nonsignificant	6.99726	4.06944	0	8.13241	5.93099	5.88473
ENSMUSG00000105982				nonsignificant	0	0	0	0	0	0
ENSMUSG00000096992	-0.981366	0.269031		nonsignificant	1.99922	13.2257	3.90031	8.13241	10.8735	18.635
ENSMUSG00000103001				nonsignificant	0	0	0	0	0	0
ENSMUSG00000104397	-0.958844	0.814222		nonsignificant	0	0	0	0	0.988498	0
ENSMUSG00000102839				nonsignificant	0	0	0	0	0	0
ENSMUSG00000101206				nonsignificant	0	0	0	0	0	0
ENSMUSG00000101462	-1.20118	0.0208756	0.135607	nonsignificant	16.9933	18.3125	9.75078	36.5958	21.747	45.1162
ENSMUSG00000102336	0.293227	0.415272	0.685337	nonsignificant	73.971	82.4061	82.8816	79.291	35.5859	80.4246
ENSMUSG00000092852				nonsignificant	0	0	0	0	0	0
ENSMUSG00000042111	-0.0182361	0.87234	0.954817	nonsignificant	645.747	740.638	712.782	723.784	698.868	703.225
ENSMUSG00000101711	-0.89698	0.783553		nonsignificant	0	1.01736	0	1.01655	0	0.980788
ENSMUSG00000026127	-0.0134841	0.897525	0.963347	nonsignificant	1044.59	926.815	941.925	988.088	994.429	958.229
ENSMUSG00000026126	-0.210591	0.750815		nonsignificant	7.99687	18.3125	9.75078	10.1655	11.862	19.6158
ENSMUSG00000100280	-3.5955	0.0425123		nonsignificant	0.999608	0	0	5.08275	3.95399	3.92315
ENSMUSG00000101223	-0.0198935	0.99558		nonsignificant	1.99922	0	0	2.0331	0	0
ENSMUSG00000026125				nonsignificant	0	0	0	0	0	0
ENSMUSG00000101116				nonsignificant	0	0	0	0	0	0
ENSMUSG00000026124	-0.958844	0.814222		nonsignificant	0	0	0	0	0.988498	0
ENSMUSG00000101803				nonsignificant	0	0	0	0	0	0
ENSMUSG00000037529	3.1883	0.230128		nonsignificant	1.99922	2.03472	0.975078	0	0	0
ENSMUSG00000045815	0.212892	0.89655		nonsignificant	0.999608	5.0868	1.95016	0	5.93099	0.980788
ENSMUSG00000045174	0.428259	0.00628025	0.0692503	nonsignificant	2338.08	2407.07	2447.44	1388.61	2110.44	1845.84
ENSMUSG00000100524				nonsignificant	0	0	0	0	0	0
ENSMUSG00000102499				nonsignificant	0	0	0	0	0	0
ENSMUSG00000103521				nonsignificant	0	0	0	0	0	0
ENSMUSG00000104098				nonsignificant	0	0	0	0	0	0
ENSMUSG00000037509	0.151798	0.0960833	0.320429	nonsignificant	7209.18	6783.75	6724.14	5776.04	6628.87	6242.71
ENSMUSG00000102537				nonsignificant	0	0	0	0	0	0
ENSMUSG00000102612				nonsignificant	0	0	0	0	0	0
ENSMUSG00000118272				nonsignificant	0	0	0	0	0	0
ENSMUSG00000104002	-0.567988	0.302929	0.587016	nonsignificant	17.9929	27.4687	14.6262	46.7613	17.793	24.5197
ENSMUSG00000037503	0.0805833	0.303607	0.587792	nonsignificant	14050.5	13726.2	13815.9	13843.4	12497.6	12992.5
ENSMUSG00000104358	0.16333	0.80005		nonsignificant	9.99608	12.2083	15.6012	8.13241	15.816	9.80788
ENSMUSG00000026123	-0.022146	0.815835	0.930859	nonsignificant	14424.3	12274.4	12575.6	13549.6	13358.6	12973.9
ENSMUSG00000103716				nonsignificant	0	0	0	0	0	0
ENSMUSG00000103548	0.00736208	0.964163	0.987646	nonsignificant	191.925	201.437	210.617	199.244	197.7	204.004
ENSMUSG00000103760				nonsignificant	0	0	0	0	0	0
ENSMUSG00000103997				nonsignificant	0	0	0	0	0	0
ENSMUSG00000077231				nonsignificant	0	0	0	0	0	0
ENSMUSG00000104417	-0.983926	0.714177		nonsignificant	1.99922	0	0	0	2.9655	0.980788
ENSMUSG00000064601				nonsignificant	0	0	0	0	0	0
ENSMUSG00000101714				nonsignificant	0	0	0	0	0	0
ENSMUSG00000102531	0.399682	0.8267		nonsignificant	1.99922	4.06944	1.95016	6.09931	0	0
ENSMUSG00000103096				nonsignificant	0	0	0	0	0	0
ENSMUSG00000102279				nonsignificant	0	0	0	0	0	0
ENSMUSG00000103708				nonsignificant	0	0	0	0	0	0
ENSMUSG00000104201				nonsignificant	0	0	0	0	0	0
ENSMUSG00000102434	1.88672	0.496671		nonsignificant	1.99922	0	1.95016	0	0.988498	0
ENSMUSG00000045216	0.12111	0.17554	0.445504	nonsignificant	1832.28	1822.09	1724.91	1692.56	1673.53	1580.05
ENSMUSG00000104523				nonsignificant	0	0	0	0	0	0
ENSMUSG00000102202	-0.34902	0.639615		nonsignificant	9.99608	11.191	3.90031	13.2152	7.90799	10.7887
ENSMUSG00000037470	0.0927874	0.261262	0.546516	nonsignificant	2569.99	2419.28	2525.45	2278.09	2376.35	2392.14
ENSMUSG00000098752				nonsignificant	0	0	0	0	0	0
ENSMUSG00000047180	-0.646638	0.0256587	0.152446	nonsignificant	43.9828	44.7638	42.9034	73.1917	66.2294	66.6936
ENSMUSG00000037447	0.341051	0.0165966	0.11988	nonsignificant	405.841	349.972	370.529	284.634	298.527	306.006
ENSMUSG00000102762				nonsignificant	0	0	0	0	0	0
ENSMUSG00000010453	0.0704203	0.408401	0.679186	nonsignificant	3122.78	2868.95	2992.51	2745.7	2925.96	2884.5
ENSMUSG00000098680				nonsignificant	0	0	0	0	0	0
ENSMUSG00000037432	0.219894	0.140167	0.395505	nonsignificant	512.799	519.871	528.492	402.554	522.916	414.873
ENSMUSG00000001143	0.198076	0.221233	0.501733	nonsignificant	1906.25	1781.4	1831.2	1241.21	1914.72	1654.59
ENSMUSG00000037408	0.245085	0.123142	0.367755	nonsignificant	622.756	567.687	574.321	426.951	592.111	469.797
ENSMUSG00000104316				nonsignificant	0	0	0	0	0	0
ENSMUSG00000106081				nonsignificant	0	0	0	0	0	0
ENSMUSG00000001138	0.157092	0.123382	0.368083	nonsignificant	1364.47	1267.63	1299.78	1111.09	1158.52	1256.39
ENSMUSG00000102845				nonsignificant	0	0	0	0	0	0
ENSMUSG00000067653	-0.279418	0.769789		nonsignificant	6.99726	4.06944	2.92523	8.13241	3.95399	4.90394
ENSMUSG00000109510				nonsignificant	0	0	0	0	0	0
ENSMUSG00000079610	-0.162777	0.29676	0.581025	nonsignificant	254.9	259.427	275.947	264.303	301.492	318.756
ENSMUSG00000026121	-0.131559	0.396338	0.668633	nonsignificant	459.82	370.319	430.984	518.441	428.02	435.47
ENSMUSG00000087589	-0.341632	0.433857	0.698434	nonsignificant	31.9875	39.677	53.6293	78.2744	31.6319	49.0394
ENSMUSG00000046337	-1.53041	0.136256		nonsignificant	0.999608	2.03472	4.87539	9.14896	7.90799	5.88473
ENSMUSG00000089906	-2.00746	0.391236		nonsignificant	0	0	1.95016	0	5.93099	1.96158
ENSMUSG00000077939				nonsignificant	0	0	0	0	0	0
ENSMUSG00000061518	-0.0684184	0.471393	0.72854	nonsignificant	4897.08	4301.4	4455.13	4919.09	4902.95	4494.95
ENSMUSG00000037351	-0.0325371	0.769949	0.909153	nonsignificant	11542.5	10863.4	10677.1	12766.9	10161.8	10909.3
ENSMUSG00000102416	-0.254452	0.619885	0.829057	nonsignificant	19.9922	16.2778	21.4517	31.5131	22.7355	14.7118
ENSMUSG00000104237	0.917145	0.106848	0.341092	nonsignificant	21.9914	18.3125	29.2523	15.2483	6.91949	14.7118
ENSMUSG00000026117	0.621684	0.109042	0.345105	nonsignificant	142.944	141.413	172.589	42.6951	142.344	111.81
ENSMUSG00000097291				nonsignificant	0	0	0	0	0	0
ENSMUSG00000026116	0.198051	0.0125839	0.103631	nonsignificant	3550.61	3492.6	3713.1	3039.49	3179.01	3158.14
ENSMUSG00000103016	-1.84635	0.647538		nonsignificant	0	0	0	0	1.977	0
ENSMUSG00000102930				nonsignificant	0	0	0	0	0	0
ENSMUSG00000103159	1.88579	0.640288		nonsignificant	0	2.03472	0	0	0	0
ENSMUSG00000080054	-2.83523	0.475537		nonsignificant	0	0	0	0	0	3.92315
ENSMUSG00000095944				nonsignificant	0	0	0	0	0	0
ENSMUSG00000050122	0.6424	0.516631	0.760357	nonsignificant	369.855	416.1	419.283	23.3807	425.054	323.66
ENSMUSG00000103603	-0.720129	0.666896		nonsignificant	1.99922	5.0868	5.85047	21.3476	0	0
ENSMUSG00000026114	-0.38016	0.636457		nonsignificant	9.99608	8.13888	7.80062	6.09931	21.747	5.88473
ENSMUSG00000102231				nonsignificant	0	0	0	0	0	0
ENSMUSG00000026113	0.0778628	0.486608	0.740973	nonsignificant	5295.92	5002.36	5205.94	5545.29	4400.79	4744.07
ENSMUSG00000086064	1.83254	0.650141		nonsignificant	0	0	1.95016	0	0	0
ENSMUSG00000102879				nonsignificant	0	0	0	0	0	0
ENSMUSG00000026112	-0.123748	0.212842	0.492523	nonsignificant	5279.93	5094.94	5353.18	6257.89	5210.38	5668.95
ENSMUSG00000026111	-0.111157	0.286989	0.571751	nonsignificant	1386.46	1310.36	1451.89	1378.44	1547	1555.53
ENSMUSG00000026110	0.180406	0.0466929	0.21364	nonsignificant	1725.32	1802.76	1704.44	1532.96	1607.3	1477.07
ENSMUSG00000103948				nonsignificant	0	0	0	0	0	0
ENSMUSG00000087233				nonsignificant	0	0	0	0	0	0
ENSMUSG00000026090	0.433845	0.000354276	0.0124829	nonsignificant	18323.8	18378.6	18514.8	11618.2	15604.4	13653.5
ENSMUSG00000089767	0.119378	0.823867	0.93441	nonsignificant	24.9902	24.4166	24.3769	34.5627	10.8735	22.5581
ENSMUSG00000104365				nonsignificant	0	0	0	0	0	0
ENSMUSG00000102650	-2.44321	0.525909		nonsignificant	0	0	0	1.01655	1.977	0
ENSMUSG00000060771	-0.0552662	0.668714	0.860021	nonsignificant	435.829	504.61	437.81	476.762	472.502	482.547
ENSMUSG00000097268	0.25612	0.434757	0.698882	nonsignificant	74.9706	53.9201	71.1807	72.1751	50.4134	45.1162
ENSMUSG00000037216	0.252775	0.290833	0.575284	nonsignificant	172.932	137.344	112.134	126.052	112.689	115.733
ENSMUSG00000026088	-0.0418525	0.851532	0.946707	nonsignificant	133.948	176.003	202.816	197.211	171.01	159.868
ENSMUSG00000026087	-0.102595	0.211759	0.490874	nonsignificant	1946.24	1856.68	1863.37	2000.57	2041.25	2042
ENSMUSG00000061584	-0.0478102	0.958574		nonsignificant	7.99687	7.12152	10.7259	2.0331	18.7815	5.88473
ENSMUSG00000087374				nonsignificant	0	0	0	0	0	0
ENSMUSG00000026085				nonsignificant	0	0	0	0	0	0
ENSMUSG00000089141				nonsignificant	0	0	0	0	0	0
ENSMUSG00000058407	-0.081018	0.341912	0.623022	nonsignificant	1970.23	1945.19	2026.21	2007.69	2118.35	2158.71
ENSMUSG00000026083	0.0596448	0.58276	0.804416	nonsignificant	3207.74	3945.32	3680.92	3354.62	3423.17	3617.14
ENSMUSG00000026082	0.0525915	0.651604	0.850341	nonsignificant	636.751	691.805	742.034	650.593	672.179	673.801
ENSMUSG00000103804	0.0133243	0.988474		nonsignificant	5.99765	13.2257	6.82554	7.11586	1.977	16.6734
ENSMUSG00000102716				nonsignificant	0	0	0	0	0	0
ENSMUSG00000037138	0.228697	0.0164498	0.119345	nonsignificant	2511.02	2359.26	2520.58	1954.83	2223.13	2129.29
ENSMUSG00000085391	-0.840426	0.297855		nonsignificant	9.99608	10.1736	10.7259	3.04965	30.6435	21.5773
ENSMUSG00000085280				nonsignificant	0	0	0	0	0	0
ENSMUSG00000087131	0.0101372	0.995094		nonsignificant	5.99765	3.05208	3.90031	0	12.8505	0
ENSMUSG00000102984				nonsignificant	0	0	0	0	0	0
ENSMUSG00000102541				nonsignificant	0	0	0	0	0	0
ENSMUSG00000103531				nonsignificant	0	0	0	0	0	0
ENSMUSG00000048814	0.371335	0.000848476	0.0215915	nonsignificant	10195	9235.59	9678.62	6588.27	8239.13	7675.64
ENSMUSG00000026080	-0.0575028	0.607446	0.820776	nonsignificant	3283.71	2608.51	2961.31	3075.07	3143.42	2995.33
ENSMUSG00000103647	-1.84635	0.647538		nonsignificant	0	0	0	0	1.977	0
ENSMUSG00000102447				nonsignificant	0	0	0	0	0	0
ENSMUSG00000067604	0.55321	0.661492		nonsignificant	13.9945	0	7.80062	2.0331	8.89649	3.92315
ENSMUSG00000026078	-0.16571	0.104612	0.336808	nonsignificant	908.644	897.311	852.218	1038.92	994.429	948.422
ENSMUSG00000103046	-0.0532842	0.926816	0.974906	nonsignificant	13.9945	37.6423	35.1028	47.7779	15.816	26.4813
ENSMUSG00000104188				nonsignificant	0	0	0	0	0	0
ENSMUSG00000103182				nonsignificant	0	0	0	0	0	0
ENSMUSG00000098833				nonsignificant	0	0	0	0	0	0
ENSMUSG00000026077	-0.243373	0.271474	0.557676	nonsignificant	1371.46	1107.9	1295.88	2023.95	1045.83	1399.58
ENSMUSG00000092553	0.96471	0.813106		nonsignificant	0	0	0.975078	0	0	0
ENSMUSG00000092563	-1.02262	0.589332		nonsignificant	1.99922	0	1.95016	6.09931	0	1.96158
ENSMUSG00000073702	-0.430506	0.0386627	0.191876	nonsignificant	227.911	170.916	210.617	304.965	219.447	297.179
ENSMUSG00000003134	-1.02565	0.0468788	0.214041	nonsignificant	567.778	502.576	517.766	1726.1	470.525	1036.69
ENSMUSG00000102607	-1.88148	0.64104		nonsignificant	0	0	0	2.0331	0	0
ENSMUSG00000065629				nonsignificant	0	0	0	0	0	0
ENSMUSG00000104827				nonsignificant	0	0	0	0	0	0
ENSMUSG00000003135	0.166022	0.0728876	0.274066	nonsignificant	1496.41	1470.08	1553.3	1288.99	1402.68	1336.81
ENSMUSG00000085894	-0.212941	0.658397	0.854035	nonsignificant	34.9863	35.6076	31.2025	62.0096	19.77	36.2891
ENSMUSG00000077704	1.47749	0.18945		nonsignificant	5.99765	11.191	4.87539	1.01655	0.988498	5.88473
ENSMUSG00000048234	0.042208	0.690404	0.871321	nonsignificant	832.674	808.801	796.638	800.026	824.408	743.437
ENSMUSG00000064936				nonsignificant	0	0	0	0	0	0
ENSMUSG00000102471	0.00293686	0.999426		nonsignificant	0	1.01736	0	0	0.988498	0
ENSMUSG00000050967	0.410128	0.00214593	0.0375528	nonsignificant	6177.58	6821.4	6568.12	4125.16	5713.52	4886.28
ENSMUSG00000097083	0.223867	0.397695	0.669926	nonsignificant	92.9636	149.552	131.635	107.754	91.9304	120.637
ENSMUSG00000057173	-0.275988	0.749934		nonsignificant	8.99647	18.3125	7.80062	2.0331	22.7355	17.6542
ENSMUSG00000091937	-2.8833	0.467842		nonsignificant	0	0	0	4.0662	0	0
ENSMUSG00000101634	-2.86437	0.407062		nonsignificant	0	0	0	2.0331	1.977	0
ENSMUSG00000026074	-0.105614	0.188141	0.462184	nonsignificant	4600.2	4970.82	4781.78	4997.36	5126.35	5318.81
ENSMUSG00000102985	-0.402169	0.48132	0.736096	nonsignificant	23.9906	10.1736	14.6262	14.2317	25.701	24.5197
ENSMUSG00000026073	0.700549	0.146593	0.40589	nonsignificant	26.9894	23.3993	22.4268	16.2648	13.839	14.7118
ENSMUSG00000097899	-0.029769	0.945739	0.981349	nonsignificant	36.9855	27.4687	23.4019	32.5296	35.5859	21.5773
ENSMUSG00000102975				nonsignificant	0	0	0	0	0	0
ENSMUSG00000026072	0.41789	0.473404	0.730098	nonsignificant	534.79	697.909	688.405	171.797	743.351	522.76
ENSMUSG00000103560	0.035341	0.992159		nonsignificant	0	2.03472	0	0	1.977	0
ENSMUSG00000070942	-0.212879	0.599952	0.815846	nonsignificant	21.9914	46.7985	41.9283	41.6786	39.5399	47.0778
ENSMUSG00000103230	-0.958844	0.814222		nonsignificant	0	0	0	0	0.988498	0
ENSMUSG00000026069	-1.09549	0.102787		nonsignificant	7.99687	4.06944	9.75078	13.2152	17.793	15.6926
ENSMUSG00000026070	-2.03446	0.384019		nonsignificant	0	0	1.95016	6.09931	0	1.96158
ENSMUSG00000026068	1.14019	0.258798		nonsignificant	3.99843	8.13888	9.75078	2.0331	5.93099	1.96158
ENSMUSG00000104441				nonsignificant	0	0	0	0	0	0
ENSMUSG00000026065	1.01333	0.421089	0.690263	nonsignificant	512.799	635.85	626.975	8.13241	574.318	297.179
ENSMUSG00000102676	2.47362	0.330674		nonsignificant	0	2.03472	3.90031	0	0	0.980788
ENSMUSG00000026062	0.783985	0.143742	0.401274	nonsignificant	921.639	1079.42	1001.4	223.641	849.12	670.859
ENSMUSG00000103679	-1.88148	0.64104		nonsignificant	0	0	0	2.0331	0	0
ENSMUSG00000103270	0.495645	0.62578		nonsignificant	7.99687	11.191	1.95016	7.11586	1.977	5.88473
ENSMUSG00000041945	0.450265	0.161068	0.426484	nonsignificant	73.971	63.0763	69.2305	37.6124	64.2524	49.0394
ENSMUSG00000079588	-0.372749	0.621246		nonsignificant	4.99804	6.10416	19.5016	10.1655	13.839	15.6926
ENSMUSG00000094136				nonsignificant	0	0	0	0	0	0
ENSMUSG00000104072				nonsignificant	0	0	0	0	0	0
ENSMUSG00000100185				nonsignificant	0	0	0	0	0	0
ENSMUSG00000100832	-1.18988	0.542045		nonsignificant	0	2.03472	1.95016	8.13241	0	0.980788
ENSMUSG00000100178				nonsignificant	0	0	0	0	0	0
ENSMUSG00000101877				nonsignificant	0	0	0	0	0	0
ENSMUSG00000053640	0.0133389	0.994841		nonsignificant	0	2.03472	1.95016	0	1.977	1.96158
ENSMUSG00000101919				nonsignificant	0	0	0	0	0	0
ENSMUSG00000101299	-0.0841722	0.806215	0.926407	nonsignificant	37.9851	50.868	56.5545	51.8441	41.5169	60.8088
ENSMUSG00000100180	-1.83654	0.649357		nonsignificant	0	0	0	0	0	1.96158
ENSMUSG00000103106	-0.958844	0.814222		nonsignificant	0	0	0	1.01655	0	0
ENSMUSG00000060424	-0.152672	0.0661737	0.25985	nonsignificant	1923.25	1926.88	1817.54	2080.88	2106.49	2112.62
ENSMUSG00000104199	-0.454167	0.861013		nonsignificant	0.999608	0	1.95016	4.0662	0	0
ENSMUSG00000093436	-0.184693	0.525799	0.767218	nonsignificant	94.9628	112.927	79.9564	137.234	79.0799	110.829
ENSMUSG00000045515	0.0704519	0.46269	0.722002	nonsignificant	3587.59	3729.64	3634.11	3776.49	3212.62	3440.6
ENSMUSG00000097063	-0.115594	0.776581	0.912535	nonsignificant	46.9816	31.5382	61.4299	68.1089	47.4479	36.2891
ENSMUSG00000099784	-0.447859	0.213718	0.493809	nonsignificant	52.9792	71.2152	82.8816	131.135	59.3099	92.194
ENSMUSG00000060679	-0.00710283	0.944787	0.980861	nonsignificant	1271.5	1280.86	1354.38	1286.95	1231.67	1407.43
ENSMUSG00000077448				nonsignificant	0	0	0	0	0	0
ENSMUSG00000041907	0.204819	0.1335	0.384944	nonsignificant	685.731	622.624	704.006	508.275	608.915	628.685
ENSMUSG00000089088				nonsignificant	0	0	0	0	0	0
ENSMUSG00000070939	0.150533	0.0744479	0.277489	nonsignificant	2886.87	2651.24	2866.73	2516.98	2563.18	2492.18
ENSMUSG00000100269	-1.60061	0.524484		nonsignificant	1.99922	0	0	5.08275	0.988498	0
ENSMUSG00000041878	0.0325381	0.951272		nonsignificant	12.9949	17.2951	17.5514	16.2648	14.8275	15.6926
ENSMUSG00000010290	0.209699	0.056903	0.238829	nonsignificant	2138.16	1965.54	2244.63	1680.36	1984.9	1824.26
ENSMUSG00000008136	-0.0203104	0.888143	0.959965	nonsignificant	1032.6	1081.45	999.455	1243.24	899.534	1015.12
ENSMUSG00000094497	0.0547706	0.913281	0.969887	nonsignificant	19.9922	18.3125	17.5514	20.331	13.839	19.6158
ENSMUSG00000099576				nonsignificant	0	0	0	0	0	0
ENSMUSG00000099694				nonsignificant	0	0	0	0	0	0
ENSMUSG00000101923				nonsignificant	0	0	0	0	0	0
ENSMUSG00000066877	0.277291	0.122579	0.367369	nonsignificant	1456.43	1511.8	1447.99	896.598	1489.67	1257.37
ENSMUSG00000103422				nonsignificant	0	0	0	0	0	0
ENSMUSG00000103945	0.670372	0.52544		nonsignificant	5.99765	4.06944	5.85047	6.09931	1.977	1.96158
ENSMUSG00000026051	-4.21772	0.00103377	0.0243338	Decreased	115.955	75.2846	88.7321	42.6951	3118.71	2047.88
ENSMUSG00000100764	-0.315322	0.786306		nonsignificant	0	11.191	4.87539	9.14896	4.94249	5.88473
ENSMUSG00000100635	-1.72533	0.122389		nonsignificant	0	12.2083	1.95016	10.1655	26.6895	9.80788
ENSMUSG00000100480	-0.451661	0.404304	0.676331	nonsignificant	15.9937	16.2778	19.5016	32.5296	12.8505	25.5005
ENSMUSG00000057363	-0.0202368	0.84328	0.943007	nonsignificant	1610.37	1583.01	1664.46	1791.16	1538.1	1597.7
ENSMUSG00000090243	-0.00658783	0.998546		nonsignificant	0	0	1.95016	0	0	1.96158
ENSMUSG00000100701	0.547361	0.144662	0.402658	nonsignificant	59.9765	36.6249	66.3053	40.662	39.5399	31.3852
ENSMUSG00000101395				nonsignificant	0	0	0	0	0	0
ENSMUSG00000088848				nonsignificant	0	0	0	0	0	0
ENSMUSG00000095757				nonsignificant	0	0	0	0	0	0
ENSMUSG00000041763	0.301646	0.00212671	0.0375181	nonsignificant	2806.9	2998.16	2944.73	2163.22	2513.75	2421.56
ENSMUSG00000047343	0.740219	0.410696		nonsignificant	7.99687	6.10416	5.85047	4.0662	3.95399	3.92315
ENSMUSG00000090106				nonsignificant	0	0	0	0	0	0
ENSMUSG00000091844	-2.84086	0.413289		nonsignificant	0	0	0	0	1.977	1.96158
ENSMUSG00000026049	-0.278694	0.267659	0.55307	nonsignificant	80.9683	77.3193	108.234	110.804	114.666	98.0788
ENSMUSG00000101104				nonsignificant	0	0	0	0	0	0
ENSMUSG00000026047	-0.196104	0.327994	0.610794	nonsignificant	209.918	166.847	152.112	198.227	188.803	218.716
ENSMUSG00000041684	0.0920758	0.38783	0.660817	nonsignificant	1013.6	1147.58	1097.94	969.79	1064.61	1022.96
ENSMUSG00000026048	-0.0425337	0.78989	0.918494	nonsignificant	604.763	734.534	697.18	831.539	622.754	643.397
ENSMUSG00000046828	0.0013615	0.999635		nonsignificant	0	4.06944	0	4.0662	0	0
ENSMUSG00000089703				nonsignificant	0	0	0	0	0	0
ENSMUSG00000100966				nonsignificant	0	0	0	0	0	0
ENSMUSG00000100769				nonsignificant	0	0	0	0	0	0
ENSMUSG00000101567	-0.989287	0.465038		nonsignificant	3.99843	2.03472	0	4.0662	3.95399	3.92315
ENSMUSG00000056870	-0.402912	0.0442989	0.206883	nonsignificant	141.944	142.43	129.685	179.93	208.573	158.888
ENSMUSG00000102319	-2.85932	0.408396		nonsignificant	0	0	0	2.0331	0	1.96158
ENSMUSG00000089877	2.45642	0.522668		nonsignificant	1.99922	1.01736	0	0	0	0
ENSMUSG00000101701				nonsignificant	0	0	0	0	0	0
ENSMUSG00000103071				nonsignificant	0	0	0	0	0	0
ENSMUSG00000100434				nonsignificant	0	0	0	0	0	0
ENSMUSG00000100013				nonsignificant	0	0	0	0	0	0
ENSMUSG00000101251				nonsignificant	0	0	0	0	0	0
ENSMUSG00000101937				nonsignificant	0	0	0	0	0	0
ENSMUSG00000026043	-0.372296	0.619707	0.829007	nonsignificant	130.949	256.375	174.539	62.0096	405.284	259.909
ENSMUSG00000105211				nonsignificant	0	0	0	0	0	0
ENSMUSG00000026042	0.260433	0.359888	0.638516	nonsignificant	176.931	186.177	188.19	95.5558	207.585	156.926
ENSMUSG00000104476	-1.83654	0.649357		nonsignificant	0	0	0	0	0	1.96158
ENSMUSG00000100218				nonsignificant	0	0	0	0	0	0
ENSMUSG00000100361				nonsignificant	0	0	0	0	0	0
ENSMUSG00000100894				nonsignificant	0	0	0	0	0	0
ENSMUSG00000095121				nonsignificant	0	0	0	0	0	0
ENSMUSG00000065255				nonsignificant	0	0	0	0	0	0
ENSMUSG00000100843	1.801	0.396001		nonsignificant	1.99922	0	4.87539	0	0.988498	0.980788
ENSMUSG00000087764				nonsignificant	0	0	0	0	0	0
ENSMUSG00000025995	0.158703	0.156676	0.420711	nonsignificant	1077.58	1194.38	1186.67	1006.39	1120.96	970.98
ENSMUSG00000099850				nonsignificant	0	0	0	0	0	0
ENSMUSG00000084817	-0.341457	0.000131036	0.00672968	nonsignificant	1529.4	1442.62	1433.36	1858.26	1804.01	1919.4
ENSMUSG00000098549				nonsignificant	0	0	0	0	0	0
ENSMUSG00000099381	-1.83654	0.649357		nonsignificant	0	0	0	0	0	1.96158
ENSMUSG00000025993	-0.351904	0.0136466	0.108079	nonsignificant	653.744	573.791	566.52	872.201	687.995	729.706
ENSMUSG00000099946				nonsignificant	0	0	0	0	0	0
ENSMUSG00000070896				nonsignificant	0	0	0	0	0	0
ENSMUSG00000090682				nonsignificant	0	0	0	0	0	0
ENSMUSG00000044457				nonsignificant	0	0	0	0	0	0
ENSMUSG00000099432				nonsignificant	0	0	0	0	0	0
ENSMUSG00000041144	-0.365615	0.268117	0.553483	nonsignificant	89.9647	109.875	99.4579	73.1917	170.022	142.214
ENSMUSG00000096047				nonsignificant	0	0	0	0	0	0
ENSMUSG00000101262				nonsignificant	0	0	0	0	0	0
ENSMUSG00000101337	-0.398631	0.177276	0.447738	nonsignificant	123.951	119.031	130.66	237.873	118.62	136.329
ENSMUSG00000025986	-0.0573458	0.664407	0.857924	nonsignificant	6601.41	6879.39	6877.22	8317.42	5981.4	6885.13
ENSMUSG00000100213	-0.297635	0.451568	0.713383	nonsignificant	39.9843	79.3541	64.3551	107.754	52.3904	65.7128
ENSMUSG00000103129				nonsignificant	0	0	0	0	0	0
ENSMUSG00000100160	-0.560781	0.868289		nonsignificant	1.99922	0	0	0	0	2.94236
ENSMUSG00000101921				nonsignificant	0	0	0	0	0	0
ENSMUSG00000101447	-2.86437	0.407062		nonsignificant	0	0	0	2.0331	1.977	0
ENSMUSG00000081185	-0.0631564	0.897284	0.963211	nonsignificant	39.9843	16.2778	29.2523	22.3641	37.5629	29.4236
ENSMUSG00000103246				nonsignificant	0	0	0	0	0	0
ENSMUSG00000098876				nonsignificant	0	0	0	0	0	0
ENSMUSG00000100530				nonsignificant	0	0	0	0	0	0
ENSMUSG00000104067				nonsignificant	0	0	0	0	0	0
ENSMUSG00000100033	1.023	0.750528		nonsignificant	3.99843	0	0	0	0	1.96158
ENSMUSG00000094968				nonsignificant	0	0	0	0	0	0
ENSMUSG00000088017				nonsignificant	0	0	0	0	0	0
ENSMUSG00000101996				nonsignificant	0	0	0	0	0	0
ENSMUSG00000096973				nonsignificant	0	0	0	0	0	0
ENSMUSG00000064943				nonsignificant	0	0	0	0	0	0
ENSMUSG00000100866				nonsignificant	0	0	0	0	0	0
ENSMUSG00000101721				nonsignificant	0	0	0	0	0	0
ENSMUSG00000099376				nonsignificant	0	0	0	0	0	0
ENSMUSG00000097883				nonsignificant	0	0	0	0	0	0
ENSMUSG00000092790				nonsignificant	0	0	0	0	0	0
ENSMUSG00000099698				nonsignificant	0	0	0	0	0	0
ENSMUSG00000099454				nonsignificant	0	0	0	0	0	0
ENSMUSG00000051616				nonsignificant	0	0	0	0	0	0
ENSMUSG00000099627				nonsignificant	0	0	0	0	0	0
ENSMUSG00000099577				nonsignificant	0	0	0	0	0	0
ENSMUSG00000099882				nonsignificant	0	0	0	0	0	0
ENSMUSG00000101760				nonsignificant	0	0	0	0	0	0
ENSMUSG00000099608				nonsignificant	0	0	0	0	0	0
ENSMUSG00000099864				nonsignificant	0	0	0	0	0	0
ENSMUSG00000098249				nonsignificant	0	0	0	0	0	0
ENSMUSG00000100451				nonsignificant	0	0	0	0	0	0
ENSMUSG00000099941				nonsignificant	0	0	0	0	0	0
ENSMUSG00000084531				nonsignificant	0	0	0	0	0	0
ENSMUSG00000100816				nonsignificant	0	0	0	0	0	0
ENSMUSG00000026109	0.179094	0.15058	0.411285	nonsignificant	2937.85	3165.01	2998.36	2348.23	3090.05	2600.07
ENSMUSG00000100671				nonsignificant	0	0	0	0	0	0
ENSMUSG00000092906				nonsignificant	0	0	0	0	0	0
ENSMUSG00000101242				nonsignificant	0	0	0	0	0	0
ENSMUSG00000099924	1.83254	0.650141		nonsignificant	0	0	1.95016	0	0	0
ENSMUSG00000099625	0.961065	0.211211		nonsignificant	5.99765	13.2257	21.4517	8.13241	4.94249	7.8463
ENSMUSG00000101799	0.000222549	0.99975		nonsignificant	7.99687	11.191	8.7757	13.2152	6.91949	7.8463
ENSMUSG00000045954	-0.232011	0.174569	0.444232	nonsignificant	359.859	448.656	373.455	410.687	541.697	435.47
ENSMUSG00000099741				nonsignificant	0	0	0	0	0	0
ENSMUSG00000101702	1.83254	0.650141		nonsignificant	0	0	1.95016	0	0	0
ENSMUSG00000026107	0.303888	0.0770247	0.282304	nonsignificant	555.782	649.075	595.772	397.471	584.203	476.663
ENSMUSG00000099413	0.146789	0.838696		nonsignificant	12.9949	11.191	18.5265	4.0662	20.7585	13.731
ENSMUSG00000103424				nonsignificant	0	0	0	0	0	0
ENSMUSG00000101741	-3.18043	0.23171		nonsignificant	0	0	0	2.0331	1.977	0.980788
ENSMUSG00000018417	-0.921404	0.0453913	0.209767	nonsignificant	776.696	855.6	837.592	2489.53	793.764	1394.68
ENSMUSG00000101724				nonsignificant	0	0	0	0	0	0
ENSMUSG00000100313				nonsignificant	0	0	0	0	0	0
ENSMUSG00000100696	-3.45219	0.254899		nonsignificant	0	0	0	4.0662	0	1.96158
ENSMUSG00000099135	-2.45201	0.523569		nonsignificant	0	0	0	2.0331	0	0.980788
ENSMUSG00000072324	-1.60737	0.590792		nonsignificant	1.99922	0	0	6.09931	0	0
ENSMUSG00000062939	-1.55795	0.0342933		nonsignificant	4.99804	10.1736	5.85047	27.4469	7.90799	26.4813
ENSMUSG00000101628	0.630407	0.85161		nonsignificant	0	3.05208	0	0	0	1.96158
ENSMUSG00000078291	1.88579	0.640288		nonsignificant	0	2.03472	0	0	0	0
ENSMUSG00000109599	-0.0353527	0.947605	0.982383	nonsignificant	15.9937	32.5555	19.5016	26.4303	13.839	29.4236
ENSMUSG00000026104	0.134549	0.26668	0.552056	nonsignificant	574.775	602.277	545.068	543.855	490.295	534.529
ENSMUSG00000099569				nonsignificant	0	0	0	0	0	0
ENSMUSG00000026103	0.320833	0.00016671	0.00782659	nonsignificant	17211.3	17133.4	17063.9	12843.1	14737.5	13577
ENSMUSG00000099648				nonsignificant	0	0	0	0	0	0
ENSMUSG00000065192				nonsignificant	0	0	0	0	0	0
ENSMUSG00000002881	-0.144251	0.121674	0.365695	nonsignificant	981.615	1012.27	978.003	1119.22	1079.44	1085.73
ENSMUSG00000097833	1.0457	0.744562		nonsignificant	0	4.06944	0	0	0	1.96158
ENSMUSG00000101501	-1.3542	0.592375		nonsignificant	0	0	1.95016	3.04965	1.977	0
ENSMUSG00000100120	-1.25901	0.380873		nonsignificant	3.99843	0	0.975078	3.04965	3.95399	4.90394
ENSMUSG00000099878				nonsignificant	0	0	0	0	0	0
ENSMUSG00000100007	0.587104	0.763614		nonsignificant	0	4.06944	1.95016	2.0331	1.977	0
ENSMUSG00000043015	-0.39796	0.0539895	0.23126	nonsignificant	151.94	139.378	144.311	227.707	163.102	183.407
ENSMUSG00000103630	-0.656295	0.520032		nonsignificant	0	17.2951	9.75078	8.13241	14.8275	19.6158
ENSMUSG00000041439	0.304807	0.0126838	0.103988	nonsignificant	4288.32	4278	4384.92	3056.77	4042.96	3384.7
ENSMUSG00000100302				nonsignificant	0	0	0	0	0	0
ENSMUSG00000100230	1.88579	0.640288		nonsignificant	0	2.03472	0	0	0	0
ENSMUSG00000026102	0.201355	0.0729503	0.274172	nonsignificant	1478.42	1269.66	1440.19	1138.54	1287.02	1217.16
ENSMUSG00000041426	-0.329054	0.0268486	0.155725	nonsignificant	455.821	377.44	432.934	541.822	578.272	470.778
ENSMUSG00000089802				nonsignificant	0	0	0	0	0	0
ENSMUSG00000043629	-0.0803049	0.638535	0.842564	nonsignificant	405.841	406.944	434.885	536.739	388.48	394.277
ENSMUSG00000026100	1.28039	0.0326201		nonsignificant	13.9945	22.3819	31.2025	8.13241	9.88498	9.80788
ENSMUSG00000089334				nonsignificant	0	0	0	0	0	0
ENSMUSG00000060715	1.53176	0.124499		nonsignificant	8.99647	7.12152	6.82554	1.01655	3.95399	2.94236
ENSMUSG00000026098	-0.0754418	0.745987	0.899291	nonsignificant	105.958	107.84	97.5078	91.4896	122.574	113.771
ENSMUSG00000100763	0.96471	0.813106		nonsignificant	0	1.01736	0	0	0	0
ENSMUSG00000026097	-0.333011	0.022066	0.140426	nonsignificant	295.884	290.965	311.05	360.876	416.158	354.064
ENSMUSG00000100679				nonsignificant	0	0	0	0	0	0
ENSMUSG00000026096	-0.252105	0.251217	0.536697	nonsignificant	223.912	299.104	255.47	376.124	235.263	315.814
ENSMUSG00000099913	1.30013	0.384406		nonsignificant	8.99647	5.0868	5.85047	8.13241	0	0
ENSMUSG00000101838	0.435536	0.780566		nonsignificant	1.99922	6.10416	0	2.0331	1.977	1.96158
ENSMUSG00000026095	-0.255707	0.315375	0.599012	nonsignificant	72.9714	84.4409	65.3302	94.5392	83.0339	88.2709
ENSMUSG00000117809				nonsignificant	0	0	0	0	0	0
ENSMUSG00000100267				nonsignificant	0	0	0	0	0	0
ENSMUSG00000099450				nonsignificant	0	0	0	0	0	0
ENSMUSG00000100069				nonsignificant	0	0	0	0	0	0
ENSMUSG00000096141	0.0932456	0.756905	0.904145	nonsignificant	58.9769	81.3888	75.081	62.0096	83.0339	56.8857
ENSMUSG00000092657				nonsignificant	0	0	0	0	0	0
ENSMUSG00000026094	-0.514835	0.0113507	0.0978921	nonsignificant	271.893	315.382	265.221	513.358	330.158	374.661
ENSMUSG00000102405				nonsignificant	0	0	0	0	0	0
ENSMUSG00000042807	-0.456268	0.0723141	0.273117	nonsignificant	1511.41	1521.97	1491.87	3044.57	1293.94	1870.36
ENSMUSG00000098443				nonsignificant	0	0	0	0	0	0
ENSMUSG00000087949	-0.958844	0.814222		nonsignificant	0	0	0	1.01655	0	0
ENSMUSG00000102868				nonsignificant	0	0	0	0	0	0
ENSMUSG00000094013	1.83254	0.650141		nonsignificant	0	0	1.95016	0	0	0
ENSMUSG00000025983	-1.30736	0.336648		nonsignificant	1.99922	4.06944	0	5.08275	7.90799	1.96158
ENSMUSG00000041303	0.156769	0.103173	0.333716	nonsignificant	1610.37	1489.41	1595.23	1378.44	1480.77	1352.51
ENSMUSG00000109809	-2.86437	0.407062		nonsignificant	0	0	0	2.0331	1.977	0
ENSMUSG00000073678	0.281144	0.00892916	0.0854015	nonsignificant	1416.45	1346.98	1369.01	1039.93	1232.66	1127.91
ENSMUSG00000104136	0.035341	0.992159		nonsignificant	0	2.03472	0	0	1.977	0
ENSMUSG00000101130				nonsignificant	0	0	0	0	0	0
ENSMUSG00000052331	-0.0196756	0.890811	0.961255	nonsignificant	521.796	432.378	413.433	468.63	461.629	456.066
ENSMUSG00000101674	-2.86437	0.407062		nonsignificant	0	0	0	2.0331	1.977	0
ENSMUSG00000102503	0.96471	0.813106		nonsignificant	0.999608	0	0	0	0	0
ENSMUSG00000089245				nonsignificant	0	0	0	0	0	0
ENSMUSG00000102642				nonsignificant	0	0	0	0	0	0
ENSMUSG00000025982	0.117691	0.143335	0.400666	nonsignificant	9193.4	10106.5	9723.47	9194.7	8665.18	8889.86
ENSMUSG00000103030	-1.47724	0.394041		nonsignificant	3.99843	1.01736	0	6.09931	0	7.8463
ENSMUSG00000025981	-0.261433	0.048153	0.21722	nonsignificant	796.688	803.714	834.666	1106.01	848.132	965.095
ENSMUSG00000101122	-1.3142	0.175233		nonsignificant	5.99765	8.13888	4.87539	33.5462	1.977	11.7695
ENSMUSG00000025980	-0.0219419	0.821422	0.933136	nonsignificant	4872.09	4620.85	4667.7	4349.82	5138.21	4889.23
ENSMUSG00000073676	-0.0698657	0.521578	0.763749	nonsignificant	1331.48	1533.16	1381.68	1379.46	1549.97	1527.09
ENSMUSG00000100736	-1.88148	0.64104		nonsignificant	0	0	0	2.0331	0	0
ENSMUSG00000089670	-0.176409	0.785277		nonsignificant	11.9953	10.1736	7.80062	12.1986	9.88498	11.7695
ENSMUSG00000025979	-0.0476404	0.696184	0.873932	nonsignificant	1857.27	2263.63	2234.88	2029.04	2374.37	2165.58
ENSMUSG00000061863	-0.414079	0.849061		nonsignificant	0	2.03472	0.975078	2.0331	1.977	0
ENSMUSG00000025978	-0.00495283	0.958333	0.985942	nonsignificant	1716.33	1556.56	1621.55	1649.86	1696.26	1565.34
ENSMUSG00000097649	-0.401848	0.0205431	0.134407	nonsignificant	229.91	268.583	234.994	340.545	353.882	274.621
ENSMUSG00000046994	0.161428	0.186622	0.460189	nonsignificant	711.721	860.686	772.261	721.751	700.845	673.801
ENSMUSG00000025977	-0.00658783	0.998546		nonsignificant	0	0	1.95016	0	0	1.96158
ENSMUSG00000100215	-0.229364	0.0220968	0.140426	nonsignificant	932.635	1017.36	1037.48	1197.5	1149.62	1155.37
ENSMUSG00000101945				nonsignificant	0	0	0	0	0	0
ENSMUSG00000101085				nonsignificant	0	0	0	0	0	0
ENSMUSG00000038349	0.276093	0.0170702	0.121608	nonsignificant	1659.35	1840.4	1868.25	1357.1	1636.95	1438.82
ENSMUSG00000102145	-0.0219862	0.994195		nonsignificant	0	1.01736	0.975078	2.0331	0	0
ENSMUSG00000100309				nonsignificant	0	0	0	0	0	0
ENSMUSG00000102831				nonsignificant	0	0	0	0	0	0
ENSMUSG00000099950	-1.59076	0.0940189		nonsignificant	3.99843	2.03472	3.90031	15.2483	3.95399	10.7887
ENSMUSG00000102491	-1.83654	0.649357		nonsignificant	0	0	0	0	0	1.96158
ENSMUSG00000100372				nonsignificant	0	0	0	0	0	0
ENSMUSG00000100944	1.83254	0.650141		nonsignificant	0	0	1.95016	0	0	0
ENSMUSG00000101332				nonsignificant	0	0	0	0	0	0
ENSMUSG00000045336				nonsignificant	0	0	0	0	0	0
ENSMUSG00000038331	-0.486308	0.273526	0.559195	nonsignificant	1077.58	980.735	998.479	2217.1	703.811	1361.33
ENSMUSG00000087022	-0.988336	0.098481	0.324608	nonsignificant	194.924	231.958	220.368	752.248	167.056	364.853
ENSMUSG00000104310	-1.56725	0.228104		nonsignificant	6.99726	2.03472	3.90031	31.5131	0	6.86551
ENSMUSG00000094128				nonsignificant	0	0	0	0	0	0
ENSMUSG00000099945				nonsignificant	0	0	0	0	0	0
ENSMUSG00000101429	0.423425	0.494044		nonsignificant	13.9945	12.2083	20.4766	11.1821	15.816	7.8463
ENSMUSG00000101129				nonsignificant	0	0	0	0	0	0
ENSMUSG00000097519	3.85931	0.162381		nonsignificant	0	4.06944	3.90031	0	0	0
ENSMUSG00000038323	-0.0764673	0.503002	0.752217	nonsignificant	904.646	1080.44	1047.23	1081.61	1031	1084.75
ENSMUSG00000048495	-0.124079	0.464527	0.723464	nonsignificant	241.905	253.323	204.766	272.436	238.228	252.062
ENSMUSG00000025971	0.095836	0.471156	0.728352	nonsignificant	607.762	731.482	653.302	678.04	598.042	588.473
ENSMUSG00000077776				nonsignificant	0	0	0	0	0	0
ENSMUSG00000088353				nonsignificant	0	0	0	0	0	0
ENSMUSG00000101826				nonsignificant	0	0	0	0	0	0
ENSMUSG00000102685				nonsignificant	0	0	0	0	0	0
ENSMUSG00000101151				nonsignificant	0	0	0	0	0	0
ENSMUSG00000038305	-0.286955	0.077339	0.282853	nonsignificant	880.655	781.332	792.738	1184.28	802.661	1008.25
ENSMUSG00000091283	0.96471	0.813106		nonsignificant	0	0	0.975078	0	0	0
ENSMUSG00000054770	0.0391058	0.822377	0.933533	nonsignificant	437.828	529.027	554.819	584.517	421.1	475.682
ENSMUSG00000026039	-0.891628	0.231753		nonsignificant	5.99765	6.10416	7.80062	18.2979	6.91949	11.7695
ENSMUSG00000063558	-0.519775	0.0212429	0.137048	nonsignificant	201.921	243.149	223.293	237.873	406.273	313.852
ENSMUSG00000064294	0.0182215	0.973354	0.989901	nonsignificant	104.959	149.552	132.611	26.4303	211.539	144.176
ENSMUSG00000089275				nonsignificant	0	0	0	0	0	0
ENSMUSG00000038242	0.436948	0.24785	0.532332	nonsignificant	42.9832	40.6944	32.1776	27.4469	27.678	30.4044
ENSMUSG00000089822				nonsignificant	0	0	0	0	0	0
ENSMUSG00000079554	-1.83654	0.649357		nonsignificant	0	0	0	0	0	1.96158
ENSMUSG00000103839	-0.293432	0.530827	0.770934	nonsignificant	36.9855	98.6839	89.7071	147.4	56.3444	72.5783
ENSMUSG00000051223	-0.0138614	0.868656	0.952941	nonsignificant	7991.87	8965.99	8573.86	8847.04	8405.2	8525.99
ENSMUSG00000026034	-0.246372	0.209636	0.488305	nonsignificant	1465.43	1906.53	1616.68	2555.61	1515.37	1846.82
ENSMUSG00000026035	-0.00765183	0.953964	0.985092	nonsignificant	673.736	590.069	686.455	596.715	714.684	649.281
ENSMUSG00000026036	0.0895859	0.411855	0.682452	nonsignificant	970.62	919.693	954.601	817.307	938.085	918.017
ENSMUSG00000026037	-0.037119	0.757729	0.904557	nonsignificant	740.71	901.381	794.688	853.903	811.557	834.65
ENSMUSG00000094245	-1.41204	0.291311		nonsignificant	0	4.06944	1.95016	7.11586	6.91949	1.96158
ENSMUSG00000085054	-0.17328	0.827272		nonsignificant	9.99608	3.05208	10.7259	8.13241	10.8735	7.8463
ENSMUSG00000038174	0.329622	0.00459654	0.0573231	nonsignificant	2731.93	3253.52	3203.13	2426.51	2641.27	2244.04
ENSMUSG00000026032	-0.00708293	0.931777	0.976427	nonsignificant	3521.62	3339.99	3396.2	3330.22	3604.07	3373.91
ENSMUSG00000100202				nonsignificant	0	0	0	0	0	0
ENSMUSG00000099490				nonsignificant	0	0	0	0	0	0
ENSMUSG00000059647	0.253709	0.245024	0.529204	nonsignificant	133.948	134.291	115.059	104.705	118.62	98.0788
ENSMUSG00000047528	0.786886	0.370385		nonsignificant	4.99804	12.2083	6.82554	4.0662	3.95399	5.88473
ENSMUSG00000102059	-0.141562	0.728334	0.89108	nonsignificant	27.989	27.4687	28.2773	24.3972	30.6435	37.2699
ENSMUSG00000101046				nonsignificant	0	0	0	0	0	0
ENSMUSG00000026031	-0.19146	0.293844	0.578271	nonsignificant	837.672	910.537	882.445	746.148	1223.76	1033.75
ENSMUSG00000100236				nonsignificant	0	0	0	0	0	0
ENSMUSG00000026029	-0.611961	0.00475955	0.0585376	nonsignificant	119.953	124.118	127.735	152.483	221.424	194.196
ENSMUSG00000102719				nonsignificant	0	0	0	0	0	0
ENSMUSG00000099719	-1.30599	0.396985		nonsignificant	1.99922	2.03472	0	2.0331	5.93099	1.96158
ENSMUSG00000026028	-0.117368	0.15455	0.417753	nonsignificant	8767.56	8728.95	8732.79	10148.2	9068.48	9236.08
ENSMUSG00000026027	-0.0315048	0.756117	0.90397	nonsignificant	1502.41	1389.71	1458.72	1572.6	1375.99	1498.64
ENSMUSG00000072295	1.83254	0.650141		nonsignificant	0	0	1.95016	0	0	0
ENSMUSG00000047383				nonsignificant	0	0	0	0	0	0
ENSMUSG00000099752				nonsignificant	0	0	0	0	0	0
ENSMUSG00000077616				nonsignificant	0	0	0	0	0	0
ENSMUSG00000038079	-0.505335	0.0709121	0.270209	nonsignificant	832.674	776.245	782.012	601.798	1566.77	1225
ENSMUSG00000097573	-0.794545	0.167366	0.434782	nonsignificant	17.9929	20.3472	7.80062	37.6124	23.724	18.635
ENSMUSG00000079550	0.21298	0.666111	0.858797	nonsignificant	30.9879	20.3472	23.4019	14.2317	21.747	28.4428
ENSMUSG00000101586	-0.137697	0.833936		nonsignificant	9.99608	9.15624	9.75078	9.14896	9.88498	12.7502
ENSMUSG00000099563				nonsignificant	0	0	0	0	0	0
ENSMUSG00000026024	0.570432	0.00382381	0.0521787	nonsignificant	2621.97	2397.92	2718.52	1232.06	2239.94	1738.94
ENSMUSG00000026023	-0.32199	0.65054		nonsignificant	17.9929	12.2083	10.7259	31.5131	12.8505	6.86551
ENSMUSG00000099922				nonsignificant	0	0	0	0	0	0
ENSMUSG00000104502				nonsignificant	0	0	0	0	0	0
ENSMUSG00000041075	-0.180612	0.758428	0.904722	nonsignificant	542.787	442.551	551.894	202.294	887.672	652.224
ENSMUSG00000097819	-0.11079	0.932584		nonsignificant	1.99922	18.3125	0	6.09931	11.862	3.92315
ENSMUSG00000047361	-0.13308	0.430547	0.696536	nonsignificant	334.869	330.642	322.751	293.783	392.434	397.219
ENSMUSG00000099811	-0.958844	0.814222		nonsignificant	0	0	0	0	0	0.980788
ENSMUSG00000101409				nonsignificant	0	0	0	0	0	0
ENSMUSG00000026021	-0.259236	0.00319415	0.0465072	nonsignificant	2090.18	2292.11	2308.01	2665.4	2714.42	2627.53
ENSMUSG00000089276				nonsignificant	0	0	0	0	0	0
ENSMUSG00000103821	-0.0966532	0.899488		nonsignificant	3.99843	9.15624	17.5514	12.1986	12.8505	7.8463
ENSMUSG00000101400	0.96471	0.813106		nonsignificant	0.999608	0	0	0	0	0
ENSMUSG00000026020	0.122007	0.205477	0.483554	nonsignificant	1474.42	1584.03	1554.27	1329.65	1470.89	1437.83
ENSMUSG00000077345	0.96471	0.813106		nonsignificant	0	0	0.975078	0	0	0
ENSMUSG00000077358				nonsignificant	0	0	0	0	0	0
ENSMUSG00000089512	-0.958844	0.814222		nonsignificant	0	0	0	0	0.988498	0
ENSMUSG00000089093				nonsignificant	0	0	0	0	0	0
ENSMUSG00000067336	0.161339	0.126419	0.373722	nonsignificant	5227.95	6209.96	6128.36	5476.16	5301.32	4930.42
ENSMUSG00000104052				nonsignificant	0	0	0	0	0	0
ENSMUSG00000103131				nonsignificant	0	0	0	0	0	0
ENSMUSG00000041040	0.236707	0.00433148	0.055702	nonsignificant	3923.46	3818.15	4218.19	3388.16	3358.92	3403.33
ENSMUSG00000103696				nonsignificant	0	0	0	0	0	0
ENSMUSG00000100901				nonsignificant	0	0	0	0	0	0
ENSMUSG00000026018	0.105145	0.305789	0.589659	nonsignificant	1638.36	1607.43	1472.37	1547.19	1373.02	1466.28
ENSMUSG00000026019	0.121374	0.18155	0.453821	nonsignificant	1697.33	1646.09	1596.2	1484.16	1583.57	1473.14
ENSMUSG00000026017	0.137456	0.283204	0.568541	nonsignificant	578.773	706.048	615.274	571.302	567.398	588.473
ENSMUSG00000082609				nonsignificant	0	0	0	0	0	0
ENSMUSG00000073664	-0.130576	0.319528	0.602779	nonsignificant	536.79	630.763	535.318	664.824	595.076	604.165
ENSMUSG00000100516				nonsignificant	0	0	0	0	0	0
ENSMUSG00000049439	-0.0535042	0.685065	0.868712	nonsignificant	780.694	661.284	744.959	681.089	822.431	765.995
ENSMUSG00000103822				nonsignificant	0	0	0	0	0	0
ENSMUSG00000026782	0.0268804	0.779823	0.913557	nonsignificant	7934.89	8403.39	8308.64	8866.36	7575.85	7750.18
ENSMUSG00000026014	0.172821	0.0484955	0.217844	nonsignificant	2079.19	1993.01	2028.16	1894.85	1766.45	1750.71
ENSMUSG00000081562	0.0448221	0.990065		nonsignificant	0	2.03472	0	0	0	1.96158
ENSMUSG00000084400				nonsignificant	0	0	0	0	0	0
ENSMUSG00000082160	-0.0784771	0.685114	0.868712	nonsignificant	151.94	159.725	140.411	142.317	171.999	162.811
ENSMUSG00000103215	-1.88148	0.64104		nonsignificant	0	0	0	2.0331	0	0
ENSMUSG00000088973				nonsignificant	0	0	0	0	0	0
ENSMUSG00000084151				nonsignificant	0	0	0	0	0	0
ENSMUSG00000101188	0.203649	0.135456	0.388264	nonsignificant	8600.63	7844.86	8278.41	5890.91	8293.5	7284.31
ENSMUSG00000026012	0.000159164	0.999816		nonsignificant	5.99765	12.2083	13.6511	12.1986	7.90799	11.7695
ENSMUSG00000086795				nonsignificant	0	0	0	0	0	0
ENSMUSG00000085965				nonsignificant	0	0	0	0	0	0
ENSMUSG00000104069				nonsignificant	0	0	0	0	0	0
ENSMUSG00000083118				nonsignificant	0	0	0	0	0	0
ENSMUSG00000083355	-2.84573	0.47385		nonsignificant	0	0	0	0	3.95399	0
ENSMUSG00000102549	0.178285	0.888565		nonsignificant	7.99687	12.2083	0	4.0662	1.977	11.7695
ENSMUSG00000026011	0.870955	0.825793		nonsignificant	0	0	1.95016	0	0	0.980788
ENSMUSG00000081382	2.00778	0.301162		nonsignificant	1.99922	2.03472	3.90031	0	0	1.96158
ENSMUSG00000080800	-2.86437	0.407062		nonsignificant	0	0	0	2.0331	1.977	0
ENSMUSG00000026009	-0.66437	0.56148		nonsignificant	0	6.10416	5.85047	8.13241	4.94249	5.88473
ENSMUSG00000102561				nonsignificant	0	0	0	0	0	0
ENSMUSG00000082804	-0.958844	0.814222		nonsignificant	0	0	0	0	0	0.980788
ENSMUSG00000082661				nonsignificant	0	0	0	0	0	0
ENSMUSG00000080785				nonsignificant	0	0	0	0	0	0
ENSMUSG00000100893				nonsignificant	0	0	0	0	0	0
ENSMUSG00000085248	0.870963	0.825637		nonsignificant	0	0	1.95016	0	0.988498	0
ENSMUSG00000085447	-1.00753	0.703429		nonsignificant	0	0	1.95016	0	1.977	1.96158
ENSMUSG00000086408				nonsignificant	0	0	0	0	0	0
ENSMUSG00000089546				nonsignificant	0	0	0	0	0	0
ENSMUSG00000100965				nonsignificant	0	0	0	0	0	0
ENSMUSG00000102168				nonsignificant	0	0	0	0	0	0
ENSMUSG00000100381				nonsignificant	0	0	0	0	0	0
ENSMUSG00000086009				nonsignificant	0	0	0	0	0	0
ENSMUSG00000052062	0.224852	0.367142	0.644323	nonsignificant	231.909	258.409	269.121	144.35	275.791	229.504
ENSMUSG00000103656				nonsignificant	0	0	0	0	0	0
ENSMUSG00000104402				nonsignificant	0	0	0	0	0	0
ENSMUSG00000104081				nonsignificant	0	0	0	0	0	0
ENSMUSG00000085842	-1.84635	0.647538		nonsignificant	0	0	0	0	1.977	0
ENSMUSG00000103002	-1.88148	0.64104		nonsignificant	0	0	0	2.0331	0	0
ENSMUSG00000100344				nonsignificant	0	0	0	0	0	0
ENSMUSG00000101509				nonsignificant	0	0	0	0	0	0
ENSMUSG00000085019	1.88579	0.640288		nonsignificant	0	2.03472	0	0	0	0
ENSMUSG00000102359				nonsignificant	0	0	0	0	0	0
ENSMUSG00000085400	1.88579	0.640288		nonsignificant	0	2.03472	0	0	0	0
ENSMUSG00000100750				nonsignificant	0	0	0	0	0	0
ENSMUSG00000081950	-1.84635	0.647538		nonsignificant	0	0	0	0	1.977	0
ENSMUSG00000084333	1.86368	0.644372		nonsignificant	1.99922	0	0	0	0	0
ENSMUSG00000025969	0.735805	0.305789	0.589659	nonsignificant	3786.52	3590.26	3605.84	542.838	3713.79	2338.2
ENSMUSG00000100811	0.513976	0.350035	0.630727	nonsignificant	24.9902	18.3125	23.4019	12.1986	23.724	10.7887
ENSMUSG00000103032	0.754467	0.561304		nonsignificant	0	16.2778	3.90031	4.0662	3.95399	3.92315
ENSMUSG00000100426	1.92387	0.0709673		nonsignificant	11.9953	8.13888	13.6511	0	6.91949	1.96158
ENSMUSG00000040865	0.17527	0.114484	0.354388	nonsignificant	1570.38	1708.15	1479.19	1495.35	1422.45	1295.62
ENSMUSG00000104991				nonsignificant	0	0	0	0	0	0
ENSMUSG00000088953				nonsignificant	0	0	0	0	0	0
ENSMUSG00000081617				nonsignificant	0	0	0	0	0	0
ENSMUSG00000081429				nonsignificant	0	0	0	0	0	0
ENSMUSG00000084799	-0.00981378	0.97664	0.991559	nonsignificant	76.9698	87.4929	62.405	97.5889	49.4249	81.4054
ENSMUSG00000101599	-0.384692	0.22808	0.510432	nonsignificant	54.9785	74.2673	48.7539	94.5392	61.2869	76.5014
ENSMUSG00000025968	0.162207	0.118312	0.360899	nonsignificant	6483.46	5837.61	6346.78	5073.61	6076.3	5532.62
ENSMUSG00000077884				nonsignificant	0	0	0	0	0	0
ENSMUSG00000025967	-0.187941	0.0170295	0.12142	nonsignificant	4601.2	4323.78	4310.82	5175.26	4934.58	4967.69
ENSMUSG00000098850				nonsignificant	0	0	0	0	0	0
ENSMUSG00000064612				nonsignificant	0	0	0	0	0	0
ENSMUSG00000105060				nonsignificant	0	0	0	0	0	0
ENSMUSG00000064602	-0.310628	0.651896		nonsignificant	8.99647	12.2083	7.80062	16.2648	12.8505	6.86551
ENSMUSG00000046856	-0.222327	0.588024	0.807518	nonsignificant	41.9835	22.3819	37.0529	40.662	31.6319	46.097
ENSMUSG00000094290				nonsignificant	0	0	0	0	0	0
ENSMUSG00000086730	1.88579	0.640288		nonsignificant	0	2.03472	0	0	0	0
ENSMUSG00000102536				nonsignificant	0	0	0	0	0	0
ENSMUSG00000087561	0.96471	0.813106		nonsignificant	0.999608	0	0	0	0	0
ENSMUSG00000092705				nonsignificant	0	0	0	0	0	0
ENSMUSG00000027520	0.133598	0.337742	0.619513	nonsignificant	923.638	732.499	876.595	734.966	848.132	725.783
ENSMUSG00000094214	-0.958844	0.814222		nonsignificant	0	0	0	0	0	0.980788
ENSMUSG00000083039				nonsignificant	0	0	0	0	0	0
ENSMUSG00000081643	-0.0846682	0.668982	0.860302	nonsignificant	205.919	182.107	209.642	253.121	182.872	198.119
ENSMUSG00000025964	-0.111352	0.488155	0.742307	nonsignificant	5796.73	5432.7	5771.48	7626.17	4870.33	5869.03
ENSMUSG00000087823	-1.21819	0.559085		nonsignificant	0	1.01736	1.95016	0	5.93099	0.980788
ENSMUSG00000115378	-2.89942	0.151678		nonsignificant	0	0	0.975078	4.0662	1.977	1.96158
ENSMUSG00000069085	0.730206	0.630859		nonsignificant	3.99843	0	5.85047	1.01655	2.9655	1.96158
ENSMUSG00000083066				nonsignificant	0	0	0	0	0	0
ENSMUSG00000025963	-0.188435	0.560467	0.791328	nonsignificant	47.9812	46.7985	43.8785	44.7282	49.4249	63.7512
ENSMUSG00000025962	0.0512407	0.710104	0.8809	nonsignificant	861.662	812.87	839.542	703.453	934.131	788.553
ENSMUSG00000025961	0.0949144	0.808683	0.92791	nonsignificant	33.9867	32.5555	32.1776	27.4469	26.6895	38.2507
ENSMUSG00000080817	-1.84635	0.647538		nonsignificant	0	0	0	0	1.977	0
ENSMUSG00000082373	-1.23709	0.151068		nonsignificant	3.99843	4.06944	2.92523	9.14896	8.89649	7.8463
ENSMUSG00000044689	-0.810388	0.458531		nonsignificant	1.99922	2.03472	3.90031	5.08275	4.94249	3.92315
ENSMUSG00000025959	-0.0149589	0.902417	0.964703	nonsignificant	1761.31	1831.25	1866.3	2049.37	1587.53	1879.19
ENSMUSG00000098487				nonsignificant	0	0	0	0	0	0
ENSMUSG00000086836				nonsignificant	0	0	0	0	0	0
ENSMUSG00000086721				nonsignificant	0	0	0	0	0	0
ENSMUSG00000101895	2.48881	0.255919		nonsignificant	2.99882	2.03472	0.975078	1.01655	0	0
ENSMUSG00000093228				nonsignificant	0	0	0	0	0	0
ENSMUSG00000099658				nonsignificant	0	0	0	0	0	0
ENSMUSG00000025958	0.0987803	0.365716	0.643126	nonsignificant	1694.34	2077.45	1860.45	1771.85	1731.85	1755.61
ENSMUSG00000025956	-0.275646	0.0518707	0.226068	nonsignificant	383.85	486.298	435.86	510.309	554.548	515.894
ENSMUSG00000101832	0.602354	0.833177		nonsignificant	2.99882	0	0	0	0.988498	0.980788
ENSMUSG00000100437	-0.958844	0.814222		nonsignificant	0	0	0	0	0	0.980788
ENSMUSG00000087213	-1.31046	0.224718		nonsignificant	5.99765	4.06944	0	9.14896	6.91949	8.82709
ENSMUSG00000070871	-0.6011	0.0135479	0.107785	nonsignificant	383.85	372.354	315.925	757.33	394.411	474.701
ENSMUSG00000045005	-0.577751	0.0269282	0.156134	nonsignificant	99.9608	84.4409	80.9314	165.698	122.574	107.887
ENSMUSG00000102140	0.435414	0.632308		nonsignificant	7.99687	14.243	4.87539	11.1821	6.91949	1.96158
ENSMUSG00000051344	0.250672	0.00539265	0.0630308	nonsignificant	2011.21	1965.54	1957.96	1744.4	1571.71	1672.24
ENSMUSG00000097264				nonsignificant	0	0	0	0	0	0
ENSMUSG00000084416	-0.156651	0.106393	0.340389	nonsignificant	3162.76	2679.73	2884.28	3189.94	3262.04	3275.83
ENSMUSG00000077471				nonsignificant	0	0	0	0	0	0
ENSMUSG00000025955	0.281016	0.903094		nonsignificant	5.99765	0	0	0	2.9655	1.96158
ENSMUSG00000090042				nonsignificant	0	0	0	0	0	0
ENSMUSG00000070870	-1.84635	0.647538		nonsignificant	0	0	0	0	1.977	0
ENSMUSG00000067299				nonsignificant	0	0	0	0	0	0
ENSMUSG00000025952				nonsignificant	0	0	0	0	0	0
ENSMUSG00000073658				nonsignificant	0	0	0	0	0	0
ENSMUSG00000100774	0.537553	0.186861	0.46039	nonsignificant	35.9859	39.677	46.8037	19.3145	35.5859	29.4236
ENSMUSG00000044429	2.23258	0.395697		nonsignificant	2.99882	2.03472	0	1.01655	0	0
ENSMUSG00000100846				nonsignificant	0	0	0	0	0	0
ENSMUSG00000044816	0.704955	0.0610718	0.248492	nonsignificant	196.923	248.236	189.165	56.9269	190.78	141.233
ENSMUSG00000025950	-0.00964498	0.943572	0.980608	nonsignificant	2589.99	2442.68	2521.55	2142.89	2982.3	2479.43
ENSMUSG00000025949	0.186148	0.052839	0.228273	nonsignificant	1939.24	2122.21	2023.29	1716.95	1899.89	1731.09
ENSMUSG00000025946	0.0350855	0.93978	0.979304	nonsignificant	42.9832	36.6249	41.9283	51.8441	17.793	49.0394
ENSMUSG00000100503				nonsignificant	0	0	0	0	0	0
ENSMUSG00000100504				nonsignificant	0	0	0	0	0	0
ENSMUSG00000099383				nonsignificant	0	0	0	0	0	0
ENSMUSG00000100340				nonsignificant	0	0	0	0	0	0
ENSMUSG00000100439				nonsignificant	0	0	0	0	0	0
ENSMUSG00000099819				nonsignificant	0	0	0	0	0	0
ENSMUSG00000082565				nonsignificant	0	0	0	0	0	0
ENSMUSG00000082774				nonsignificant	0	0	0	0	0	0
ENSMUSG00000025945				nonsignificant	0	0	0	0	0	0
ENSMUSG00000081623				nonsignificant	0	0	0	0	0	0
ENSMUSG00000083242				nonsignificant	0	0	0	0	0	0
ENSMUSG00000083289	0.944693	0.145812	0.404522	nonsignificant	33.9867	28.4861	17.5514	4.0662	19.77	17.6542
ENSMUSG00000015222	0.113967	0.137663	0.391896	nonsignificant	46369.8	45455.6	47351.7	45214.2	41217.4	42174.8
ENSMUSG00000088850				nonsignificant	0	0	0	0	0	0
ENSMUSG00000073656	-1.88148	0.64104		nonsignificant	0	0	0	2.0331	0	0
ENSMUSG00000065694	-0.0052069	0.998452		nonsignificant	2.99882	0	0	2.0331	0	0.980788
ENSMUSG00000055567	0.113756	0.272161	0.558424	nonsignificant	7747.96	8936.49	8180.9	8359.1	7230.87	7390.23
ENSMUSG00000103375	0.131002	0.809275		nonsignificant	16.9933	14.243	15.6012	14.2317	12.8505	15.6926
ENSMUSG00000026005	-0.166796	0.130933	0.380495	nonsignificant	692.729	720.291	700.106	797.993	737.42	836.612
ENSMUSG00000026004	0.0171998	0.913241	0.969887	nonsignificant	376.852	512.749	464.137	450.332	463.606	423.7
ENSMUSG00000102559	0.0524341	0.896552	0.963037	nonsignificant	29.9882	39.677	28.2773	26.4303	29.655	38.2507
ENSMUSG00000102374	0.539989	0.193188	0.468605	nonsignificant	30.9879	52.9027	36.0779	22.3641	28.6665	31.3852
ENSMUSG00000102776	0.191274	0.806087		nonsignificant	3.99843	18.3125	10.7259	12.1986	6.91949	9.80788
ENSMUSG00000082057	1.00557	0.553172		nonsignificant	4.99804	7.12152	0	4.0662	1.977	0
ENSMUSG00000103706	-0.723303	0.614554		nonsignificant	1.99922	6.10416	2.92523	16.2648	0	1.96158
ENSMUSG00000103756	-0.129785	0.891431		nonsignificant	7.99687	8.13888	2.92523	3.04965	12.8505	4.90394
ENSMUSG00000103382	0.0410784	0.964117		nonsignificant	12.9949	4.06944	9.75078	17.2814	2.9655	5.88473
ENSMUSG00000103553	-1.30737	0.466704		nonsignificant	1.99922	2.03472	0	4.0662	0	5.88473
ENSMUSG00000026003	-0.167705	0.0759894	0.279789	nonsignificant	1893.26	1758	1784.39	1923.31	2149.98	2032.19
ENSMUSG00000082769	-1.0054	0.472426		nonsignificant	1.99922	0	3.90031	2.0331	5.93099	3.92315
ENSMUSG00000089420				nonsignificant	0	0	0	0	0	0
ENSMUSG00000077328				nonsignificant	0	0	0	0	0	0
ENSMUSG00000061816	-0.274773	0.714984		nonsignificant	3.99843	8.13888	11.7009	10.1655	9.88498	8.82709
ENSMUSG00000094191	1.86368	0.644372		nonsignificant	1.99922	0	0	0	0	0
ENSMUSG00000082212				nonsignificant	0	0	0	0	0	0
ENSMUSG00000026000	0.168417	0.0337493	0.176975	nonsignificant	8269.76	7754.32	7989.79	7460.47	6962.98	6944.96
ENSMUSG00000025991	0.0803415	0.860548	0.9508	nonsignificant	25.9898	28.4861	21.4517	30.4965	17.793	23.5389
ENSMUSG00000086204	-1.83654	0.649357		nonsignificant	0	0	0	0	0	1.96158
ENSMUSG00000077745				nonsignificant	0	0	0	0	0	0
ENSMUSG00000082473				nonsignificant	0	0	0	0	0	0
ENSMUSG00000095282				nonsignificant	0	0	0	0	0	0
ENSMUSG00000085075				nonsignificant	0	0	0	0	0	0
ENSMUSG00000104395				nonsignificant	0	0	0	0	0	0
ENSMUSG00000096031				nonsignificant	0	0	0	0	0	0
ENSMUSG00000087329				nonsignificant	0	0	0	0	0	0
ENSMUSG00000062209	0.181974	0.0247046	0.149534	nonsignificant	2546	2627.84	2653.19	2281.14	2372.4	2246
ENSMUSG00000102449				nonsignificant	0	0	0	0	0	0
ENSMUSG00000083795				nonsignificant	0	0	0	0	0	0
ENSMUSG00000080539				nonsignificant	0	0	0	0	0	0
ENSMUSG00000103307				nonsignificant	0	0	0	0	0	0
ENSMUSG00000104508	-2.42759	0.530062		nonsignificant	0	0	0	0	1.977	0.980788
ENSMUSG00000103642				nonsignificant	0	0	0	0	0	0
ENSMUSG00000103809				nonsignificant	0	0	0	0	0	0
ENSMUSG00000087514	0.96471	0.813106		nonsignificant	0.999608	0	0	0	0	0
ENSMUSG00000084332				nonsignificant	0	0	0	0	0	0
ENSMUSG00000101387				nonsignificant	0	0	0	0	0	0
ENSMUSG00000099804				nonsignificant	0	0	0	0	0	0
ENSMUSG00000100354	1.88579	0.640288		nonsignificant	0	2.03472	0	0	0	0
ENSMUSG00000101156				nonsignificant	0	0	0	0	0	0
ENSMUSG00000025997	0.518717	0.0147046	0.112715	nonsignificant	151.94	162.778	157.963	92.5061	112.689	124.56
ENSMUSG00000100815				nonsignificant	0	0	0	0	0	0
ENSMUSG00000099954				nonsignificant	0	0	0	0	0	0
ENSMUSG00000103402				nonsignificant	0	0	0	0	0	0
ENSMUSG00000053153	-1.38628	0.00659854	0.0714582	nonsignificant	60.9761	76.302	62.405	47.7779	291.607	182.426
ENSMUSG00000089345	-1.84635	0.647538		nonsignificant	0	0	0	0	1.977	0
ENSMUSG00000080524				nonsignificant	0	0	0	0	0	0
ENSMUSG00000101730				nonsignificant	0	0	0	0	0	0
ENSMUSG00000103052				nonsignificant	0	0	0	0	0	0
ENSMUSG00000104287				nonsignificant	0	0	0	0	0	0
ENSMUSG00000075952				nonsignificant	0	0	0	0	0	0
ENSMUSG00000045648	0.917094	0.00650778	0.070792	nonsignificant	561.78	748.777	762.511	165.698	529.835	402.123
ENSMUSG00000026196	0.555024	0.238971	0.523539	nonsignificant	35.9859	20.3472	31.2025	16.2648	19.77	23.5389
ENSMUSG00000089965				nonsignificant	0	0	0	0	0	0
ENSMUSG00000101551				nonsignificant	0	0	0	0	0	0
ENSMUSG00000050296	1.69505	0.0245806		nonsignificant	7.99687	22.3819	24.3769	5.08275	7.90799	3.92315
ENSMUSG00000101617				nonsignificant	0	0	0	0	0	0
ENSMUSG00000026192	0.182118	0.157159	0.421111	nonsignificant	1647.35	1419.22	1451.89	1161.92	1463.97	1356.43
ENSMUSG00000026193	0.370415	0.0847946	0.298711	nonsignificant	3073.8	3805.94	3365.97	1747.45	3379.68	2798.19
ENSMUSG00000073652	0.696154	0.651059		nonsignificant	1.99922	4.06944	1.95016	0	2.9655	1.96158
ENSMUSG00000101834	-0.0160723	0.996453		nonsignificant	0	0	1.95016	0	1.977	0
ENSMUSG00000100319	-0.605953	0.756371		nonsignificant	0	0	3.90031	2.0331	1.977	1.96158
ENSMUSG00000102689				nonsignificant	0	0	0	0	0	0
ENSMUSG00000099707				nonsignificant	0	0	0	0	0	0
ENSMUSG00000101211	0.0234926	0.994804		nonsignificant	1.99922	0	0	0	0	1.96158
ENSMUSG00000101848	-1.88148	0.64104		nonsignificant	0	0	0	2.0331	0	0
ENSMUSG00000101764				nonsignificant	0	0	0	0	0	0
ENSMUSG00000059483				nonsignificant	0	0	0	0	0	0
ENSMUSG00000101496				nonsignificant	0	0	0	0	0	0
ENSMUSG00000102123	1.02354	0.697951		nonsignificant	1.99922	2.03472	0	0	1.977	0
ENSMUSG00000039395	0.0349228	0.872625	0.954817	nonsignificant	229.91	190.246	208.667	158.582	248.113	206.946
ENSMUSG00000094655	-1.83654	0.649357		nonsignificant	0	0	0	0	0	1.96158
ENSMUSG00000094050	-0.0160723	0.996453		nonsignificant	0	0	1.95016	0	1.977	0
ENSMUSG00000093956	1.01669	0.546208		nonsignificant	0.999608	5.0868	1.95016	1.01655	0	2.94236
ENSMUSG00000093843	1.83254	0.650141		nonsignificant	0	0	1.95016	0	0	0
ENSMUSG00000026189	0.00353694	0.984799	0.99535	nonsignificant	203.92	231.958	279.847	224.658	256.021	233.427
ENSMUSG00000026188	0.104234	0.420896	0.690223	nonsignificant	676.735	606.346	627.95	569.269	657.351	551.203
ENSMUSG00000026187	-0.289019	0.00615893	0.0683573	nonsignificant	805.684	850.513	760.561	981.988	1018.15	952.345
ENSMUSG00000039372	-0.0148734	0.911008	0.968895	nonsignificant	825.676	786.419	754.71	887.449	691.949	812.092
ENSMUSG00000085812	-1.38493	0.0823911		nonsignificant	1.99922	8.13888	5.85047	10.1655	19.77	11.7695
ENSMUSG00000039354	0.153634	0.0646492	0.256692	nonsignificant	1795.3	1746.81	1793.17	1571.59	1621.14	1603.59
ENSMUSG00000110712	0.60644	0.668028		nonsignificant	3.99843	8.13888	0	2.0331	3.95399	1.96158
ENSMUSG00000039342				nonsignificant	0	0	0	0	0	0
ENSMUSG00000110487				nonsignificant	0	0	0	0	0	0
ENSMUSG00000110596				nonsignificant	0	0	0	0	0	0
ENSMUSG00000046330	-0.182214	0.203102	0.481154	nonsignificant	400.843	356.076	334.452	419.836	431.974	386.43
ENSMUSG00000039323	-1.42503	0.0335528	0.176491	nonsignificant	869.659	1144.53	899.022	742.082	4157.62	2922.75
ENSMUSG00000026185	0.283479	0.0146718	0.112697	nonsignificant	10157	11548.1	11186.1	7844.72	9823.7	9354.75
ENSMUSG00000101968	-2.42419	0.530965		nonsignificant	0	0	0	0	0.988498	1.96158
ENSMUSG00000026182				nonsignificant	0	0	0	0	0	0
ENSMUSG00000102266				nonsignificant	0	0	0	0	0	0
ENSMUSG00000101112	-1.84635	0.647538		nonsignificant	0	0	0	0	1.977	0
ENSMUSG00000100697				nonsignificant	0	0	0	0	0	0
ENSMUSG00000099877				nonsignificant	0	0	0	0	0	0
ENSMUSG00000098697				nonsignificant	0	0	0	0	0	0
ENSMUSG00000101812				nonsignificant	0	0	0	0	0	0
ENSMUSG00000100044				nonsignificant	0	0	0	0	0	0
ENSMUSG00000100444				nonsignificant	0	0	0	0	0	0
ENSMUSG00000100429				nonsignificant	0	0	0	0	0	0
ENSMUSG00000100301	0.593449	0.402315		nonsignificant	14.9941	13.2257	7.80062	6.09931	10.8735	6.86551
ENSMUSG00000101344	-1.22684	0.485635		nonsignificant	0	1.01736	1.95016	2.0331	3.95399	0.980788
ENSMUSG00000088666				nonsignificant	0	0	0	0	0	0
ENSMUSG00000098504	-1.85914	0.64517		nonsignificant	0	0	0	1.01655	0	0.980788
ENSMUSG00000055322	-0.0285679	0.8283	0.936081	nonsignificant	2264.11	2396.9	2195.87	1962.96	2651.15	2379.39
ENSMUSG00000061815	-2.30065	0.220346		nonsignificant	0	2.03472	0	2.0331	5.93099	1.96158
ENSMUSG00000026180	-1.83654	0.649357		nonsignificant	0	0	0	0	0	1.96158
ENSMUSG00000048480				nonsignificant	0	0	0	0	0	0
ENSMUSG00000087820				nonsignificant	0	0	0	0	0	0
ENSMUSG00000094768				nonsignificant	0	0	0	0	0	0
ENSMUSG00000006304	0.330323	0.00869848	0.084193	nonsignificant	11085.7	11466.7	11182.2	7462.5	10117.3	9250.79
ENSMUSG00000064272	-1.83654	0.649357		nonsignificant	0	0	0	0	0	1.96158
ENSMUSG00000006299	0.0995945	0.360002	0.638587	nonsignificant	4932.07	4509.96	4657.95	3915.75	4833.76	4409.62
ENSMUSG00000101503				nonsignificant	0	0	0	0	0	0
ENSMUSG00000026179	0.24737	0.00464189	0.0575921	nonsignificant	7640.01	7068.62	7113.19	5750.63	6392.62	6239.77
ENSMUSG00000103013	-0.424199	0.737225		nonsignificant	3.99843	4.06944	3.90031	11.1821	0	4.90394
ENSMUSG00000006301	-0.3847	7.6818e-05	0.0048041	nonsignificant	1524.4	1607.43	1597.18	2217.1	2003.69	1953.73
ENSMUSG00000099931				nonsignificant	0	0	0	0	0	0
ENSMUSG00000103403	-0.543523	0.815455		nonsignificant	0	4.06944	0	0	1.977	3.92315
ENSMUSG00000073650	-0.879682	0.00025612	0.0102617	nonsignificant	89.9647	86.4756	66.3053	132.152	168.045	146.137
ENSMUSG00000026177	-0.491346	0.0869139	0.303027	nonsignificant	71.9718	67.1457	51.6791	106.738	77.1029	84.3477
ENSMUSG00000026176	-0.119434	0.24143	0.525513	nonsignificant	1205.53	1197.43	1258.83	1297.12	1428.38	1252.47
ENSMUSG00000065468	-0.958844	0.814222		nonsignificant	0	0	0	1.01655	0	0
ENSMUSG00000026175	-0.64414	0.175412	0.445442	nonsignificant	17.9929	19.3298	17.5514	36.5958	19.77	29.4236
ENSMUSG00000033364	0.155996	0.104653	0.336812	nonsignificant	1098.57	1139.44	1053.08	997.237	969.717	986.672
ENSMUSG00000103227	-0.0160723	0.996453		nonsignificant	0	0	1.95016	0	1.977	0
ENSMUSG00000026174	0.167243	0.122493	0.367241	nonsignificant	1425.44	1474.15	1462.62	1173.1	1300.86	1410.37
ENSMUSG00000026173	-0.141377	0.277608	0.563237	nonsignificant	668.738	536.149	590.897	645.51	680.087	655.166
ENSMUSG00000026135	0.201675	0.118202	0.360744	nonsignificant	911.643	838.304	939.975	881.35	718.638	739.514
ENSMUSG00000093155				nonsignificant	0	0	0	0	0	0
ENSMUSG00000026172	-0.0249551	0.824572	0.934697	nonsignificant	713.72	693.839	769.336	780.711	719.627	714.994
ENSMUSG00000026171	0.03595	0.733911	0.893686	nonsignificant	1252.51	1187.26	1178.87	1076.53	1222.77	1229.91
ENSMUSG00000033276	-0.352957	0.142843	0.399556	nonsignificant	109.957	86.4756	94.5825	104.705	142.344	124.56
ENSMUSG00000033257	0.0779621	0.475471	0.731573	nonsignificant	713.72	719.273	662.078	642.46	678.11	663.993
ENSMUSG00000026170	-0.629994	0.0424071	0.201946	nonsignificant	84.9667	144.465	137.486	252.105	131.47	184.388
ENSMUSG00000006542	-0.617293	0.826577		nonsignificant	0	0	1.95016	2.0331	0	0.980788
ENSMUSG00000098351				nonsignificant	0	0	0	0	0	0
ENSMUSG00000033227	-0.0357807	0.959755	0.986293	nonsignificant	17.9929	50.868	38.028	6.09931	51.4019	51.9817
ENSMUSG00000099472	0.923767	0.813196		nonsignificant	0	2.03472	0	1.01655	0	0
ENSMUSG00000026167	-0.0693962	0.762807	0.906091	nonsignificant	133.948	105.805	121.885	145.367	107.746	126.522
ENSMUSG00000089964	-1.33301	0.607528		nonsignificant	0	0	1.95016	1.01655	0	3.92315
ENSMUSG00000090071	-0.401546	0.0562802	0.237155	nonsignificant	4967.05	4400.08	4383.95	8215.77	4218.91	5729.76
ENSMUSG00000055197	-0.95488	0.766719		nonsignificant	0	2.03472	0	0	0	3.92315
ENSMUSG00000006546	-0.868833	0.488745		nonsignificant	1.99922	0	7.80062	8.13241	5.93099	3.92315
ENSMUSG00000065616				nonsignificant	0	0	0	0	0	0
ENSMUSG00000047021	-0.576493	0.113238	0.352502	nonsignificant	105.958	126.153	157.963	102.672	295.561	183.407
ENSMUSG00000089653				nonsignificant	0	0	0	0	0	0
ENSMUSG00000006538	-1.48126	0.317992		nonsignificant	3.99843	2.03472	0	3.04965	0.988498	12.7502
ENSMUSG00000103145	-1.70991	0.222128		nonsignificant	1.99922	0	1.95016	6.09931	2.9655	3.92315
ENSMUSG00000026162	-0.29489	0.287412	0.572123	nonsignificant	58.9769	63.0763	65.3302	81.3241	63.2639	85.3285
ENSMUSG00000026205	-0.400789	0.504444		nonsignificant	11.9953	18.3125	13.6511	30.4965	15.816	11.7695
ENSMUSG00000033159	-0.109661	0.382966	0.656787	nonsignificant	989.612	1013.29	951.676	1200.55	944.016	1043.56
ENSMUSG00000049339	-0.0274287	0.726197	0.889726	nonsignificant	6793.34	6422.59	6590.55	6972.52	6449.95	6764.49
ENSMUSG00000026197	-0.00298292	0.981947	0.99403	nonsignificant	570.776	532.079	553.844	612.98	499.192	548.26
ENSMUSG00000026198	-0.497064	0.314111	0.598144	nonsignificant	11.9953	29.5034	26.3271	39.6455	26.6895	29.4236
ENSMUSG00000099519				nonsignificant	0	0	0	0	0	0
ENSMUSG00000033124	0.244791	0.0068272	0.0728636	nonsignificant	2628.97	2329.75	2441.59	2065.63	2103.52	2076.33
ENSMUSG00000026199	-0.14104	0.3921	0.664664	nonsignificant	520.796	616.52	613.324	759.364	539.72	631.627
ENSMUSG00000026200	-0.42632	0.0640539	0.255596	nonsignificant	188.926	226.871	204.766	201.277	344.986	287.371
ENSMUSG00000099204				nonsignificant	0	0	0	0	0	0
ENSMUSG00000026201	-0.207839	0.0130613	0.105605	nonsignificant	1508.41	1490.43	1486.02	1753.55	1690.33	1735.99
ENSMUSG00000026202	0.108105	0.318621	0.601871	nonsignificant	15792.8	12797.4	14273.2	13890.2	12451.1	13428
ENSMUSG00000096094	-0.332725	0.678235		nonsignificant	8.99647	5.0868	4.87539	7.11586	9.88498	6.86551
ENSMUSG00000118482	-1.83654	0.649357		nonsignificant	0	0	0	0	0	1.96158
ENSMUSG00000026203	-0.24616	0.0451207	0.209074	nonsignificant	3037.81	3075.48	2861.85	4046.89	3079.17	3519.07
ENSMUSG00000026204	-0.0858638	0.480536	0.735626	nonsignificant	14474.3	13123.9	13334.2	16510.8	12534.2	14398
ENSMUSG00000101840	2.46804	0.15369		nonsignificant	5.99765	4.06944	0.975078	1.01655	0	0.980788
ENSMUSG00000033061	-0.0283678	0.847904	0.945413	nonsignificant	2047.2	1532.14	1878	1608.18	2014.56	1942.94
ENSMUSG00000100556	0.149061	0.923331		nonsignificant	0.999608	0	7.80062	3.04965	1.977	2.94236
ENSMUSG00000026209	-0.15304	0.365911	0.643305	nonsignificant	1181.54	901.381	984.828	1356.08	952.912	1102.41
ENSMUSG00000026208	0.378631	0.244038	0.528152	nonsignificant	117.954	179.055	136.511	71.1586	156.183	105.925
ENSMUSG00000085653	2.41621	0.545444		nonsignificant	0	0	2.92523	0	0	0
ENSMUSG00000026207	-0.00717598	0.958179	0.985942	nonsignificant	3251.73	3331.85	3114.4	3816.13	2720.35	3210.12
ENSMUSG00000086053	-0.568406	0.840149		nonsignificant	1.99922	0	0	0	1.977	0.980788
ENSMUSG00000033021	-0.0331145	0.760885	0.905516	nonsignificant	855.665	873.912	897.071	836.621	887.672	963.133
ENSMUSG00000033007	-1.23023	0.0489149	0.219048	nonsignificant	325.872	309.277	312.025	1326.6	268.872	626.723
ENSMUSG00000102605	-1.0444	0.34419		nonsignificant	3.99843	5.0868	1.95016	3.04965	2.9655	16.6734
ENSMUSG00000032997	0.110099	0.376219	0.651493	nonsignificant	1865.27	1591.15	1572.8	1399.79	1691.32	1568.28
ENSMUSG00000026211	-0.0623658	0.680599	0.866561	nonsignificant	413.838	400.84	446.586	504.209	392.434	420.758
ENSMUSG00000051703	0.0527676	0.617279	0.827328	nonsignificant	1253.51	1198.45	1208.12	1237.14	1072.52	1219.12
ENSMUSG00000032968	-0.2108	0.357207	0.635886	nonsignificant	269.894	245.184	276.922	393.405	219.447	304.044
ENSMUSG00000082745				nonsignificant	0	0	0	0	0	0
ENSMUSG00000026213	-0.114946	0.471833	0.728854	nonsignificant	893.65	849.495	799.564	1082.63	739.397	931.748
ENSMUSG00000082059				nonsignificant	0	0	0	0	0	0
ENSMUSG00000006576	-0.0319676	0.83055	0.937349	nonsignificant	3848.49	3581.11	3890.56	4678.17	3169.13	3726.99
ENSMUSG00000083244				nonsignificant	0	0	0	0	0	0
ENSMUSG00000082528				nonsignificant	0	0	0	0	0	0
ENSMUSG00000082012				nonsignificant	0	0	0	0	0	0
ENSMUSG00000099996				nonsignificant	0	0	0	0	0	0
ENSMUSG00000101763				nonsignificant	0	0	0	0	0	0
ENSMUSG00000100827	2.89703	0.165737		nonsignificant	4.99804	1.01736	1.95016	0	0	0.980788
ENSMUSG00000100553	-0.321317	0.704866		nonsignificant	3.99843	9.15624	11.7009	19.3145	5.93099	5.88473
ENSMUSG00000098611				nonsignificant	0	0	0	0	0	0
ENSMUSG00000100534	-0.409333	0.524314		nonsignificant	13.9945	6.10416	23.4019	25.4138	17.793	14.7118
ENSMUSG00000102904				nonsignificant	0	0	0	0	0	0
ENSMUSG00000089326				nonsignificant	0	0	0	0	0	0
ENSMUSG00000026235	0.642117	0.000832534	0.0213785	nonsignificant	12969.9	13730.3	13704.7	6010.87	11009.9	8869.26
ENSMUSG00000099141				nonsignificant	0	0	0	0	0	0
ENSMUSG00000101849	0.668626	0.241134	0.525341	nonsignificant	19.9922	22.3819	42.9034	18.2979	9.88498	25.5005
ENSMUSG00000101506				nonsignificant	0	0	0	0	0	0
ENSMUSG00000065215				nonsignificant	0	0	0	0	0	0
ENSMUSG00000102052				nonsignificant	0	0	0	0	0	0
ENSMUSG00000004872	1.6141	0.436876		nonsignificant	3.99843	8.13888	0	0	3.95399	0
ENSMUSG00000118426	0.241791	0.898778		nonsignificant	1.99922	0	3.90031	3.04965	0	1.96158
ENSMUSG00000032908	-0.479855	0.0159984	0.11749	nonsignificant	733.713	606.346	654.277	1187.33	697.88	896.44
ENSMUSG00000099561	-0.958844	0.814222		nonsignificant	0	0	0	1.01655	0	0
ENSMUSG00000102945				nonsignificant	0	0	0	0	0	0
ENSMUSG00000026245	0.157578	0.318571	0.601871	nonsignificant	2715.94	2580.02	2605.41	1817.59	2763.84	2501.99
ENSMUSG00000101798	0.901887	0.818864		nonsignificant	1.99922	0	0	0	0	0.980788
ENSMUSG00000104018	-0.0732709	0.903799	0.965458	nonsignificant	8.99647	28.4861	19.5016	28.4634	15.816	15.6926
ENSMUSG00000090486	0.147266	0.749627	0.901105	nonsignificant	36.9855	40.6944	19.5016	34.5627	21.747	31.3852
ENSMUSG00000012187	-1.61455	0.185859		nonsignificant	3.99843	3.05208	3.90031	0	21.747	11.7695
ENSMUSG00000099364	0.96471	0.813106		nonsignificant	0.999608	0	0	0	0	0
ENSMUSG00000100562	-0.0160723	0.996453		nonsignificant	0	0	1.95016	0	1.977	0
ENSMUSG00000032883	0.0889002	0.216329	0.496941	nonsignificant	8683.6	8874.43	8930.74	8572.57	8235.18	8098.36
ENSMUSG00000079470	-0.138865	0.353224	0.632631	nonsignificant	396.845	504.61	520.691	509.292	539.72	516.875
ENSMUSG00000099377	-0.157768	0.670944	0.861827	nonsignificant	31.9875	28.4861	42.9034	38.6289	37.5629	39.2315
ENSMUSG00000099706				nonsignificant	0	0	0	0	0	0
ENSMUSG00000047330	0.205775	0.54023	0.77651	nonsignificant	71.9718	118.014	91.6573	54.8938	106.758	82.3862
ENSMUSG00000101324	3.66418	0.118836		nonsignificant	1.99922	2.03472	2.92523	0	0	0
ENSMUSG00000072978	-0.150557	0.566795	0.794664	nonsignificant	87.9655	75.2846	66.3053	87.4234	75.1259	92.194
ENSMUSG00000050711	-0.121679	0.127748	0.37575	nonsignificant	8760.57	8303.69	8664.54	9823.95	8983.47	9186.06
ENSMUSG00000099562				nonsignificant	0	0	0	0	0	0
ENSMUSG00000077782				nonsignificant	0	0	0	0	0	0
ENSMUSG00000054702	0.377741	0.173384	0.442613	nonsignificant	89.9647	103.771	96.5327	95.5558	61.2869	66.6936
ENSMUSG00000102235				nonsignificant	0	0	0	0	0	0
ENSMUSG00000073643	0.853234	0.0656302	0.258664	nonsignificant	1072.58	1798.69	1494.79	1222.91	423.077	770.899
ENSMUSG00000104497	1.83254	0.650141		nonsignificant	0	0	1.95016	0	0	0
ENSMUSG00000026248	0.0189124	0.855348	0.948348	nonsignificant	840.671	896.294	860.994	810.191	876.798	876.824
ENSMUSG00000026249	-0.0958708	0.3338	0.616772	nonsignificant	10596.8	9320.03	9764.43	11447.4	9924.52	10349.3
ENSMUSG00000067106	-0.0503353	0.898944	0.963637	nonsignificant	84.9667	35.6076	63.38	82.3406	53.3789	54.9241
ENSMUSG00000100397	0.136032	0.882105		nonsignificant	9.99608	4.06944	7.80062	8.13241	1.977	9.80788
ENSMUSG00000099753				nonsignificant	0	0	0	0	0	0
ENSMUSG00000096297				nonsignificant	0	0	0	0	0	0
ENSMUSG00000102518				nonsignificant	0	0	0	0	0	0
ENSMUSG00000099552				nonsignificant	0	0	0	0	0	0
ENSMUSG00000043230	1.86368	0.644372		nonsignificant	1.99922	0	0	0	0	0
ENSMUSG00000101257	-2.86437	0.407062		nonsignificant	0	0	0	2.0331	1.977	0
ENSMUSG00000103404				nonsignificant	0	0	0	0	0	0
ENSMUSG00000004364	0.0702004	0.426836	0.693512	nonsignificant	5397.88	6004.46	5889.47	5231.17	5689.8	5549.3
ENSMUSG00000103076	-0.493298	0.703094		nonsignificant	0	4.06944	5.85047	6.09931	5.93099	1.96158
ENSMUSG00000103525	-1.83654	0.649357		nonsignificant	0	0	0	0	0	1.96158
ENSMUSG00000101722	-1.02165	0.749988		nonsignificant	1.99922	0	0	4.0662	0	0
ENSMUSG00000090637				nonsignificant	0	0	0	0	0	0
ENSMUSG00000101483	-1.84635	0.647538		nonsignificant	0	0	0	0	1.977	0
ENSMUSG00000110100				nonsignificant	0	0	0	0	0	0
ENSMUSG00000038608	0.436052	0.031808	0.17186	nonsignificant	3422.66	3512.94	3567.81	1771.85	3378.69	2612.82
ENSMUSG00000103192				nonsignificant	0	0	0	0	0	0
ENSMUSG00000104488	-1.83654	0.649357		nonsignificant	0	0	0	0	0	1.96158
ENSMUSG00000102721				nonsignificant	0	0	0	0	0	0
ENSMUSG00000099949				nonsignificant	0	0	0	0	0	0
ENSMUSG00000099918				nonsignificant	0	0	0	0	0	0
ENSMUSG00000054976	0.0413942	0.801423	0.92461	nonsignificant	852.666	974.631	944.85	1108.04	769.052	816.996
ENSMUSG00000104029	-1.88148	0.64104		nonsignificant	0	0	0	2.0331	0	0
ENSMUSG00000101986				nonsignificant	0	0	0	0	0	0
ENSMUSG00000087008	-0.244716	0.756063		nonsignificant	9.99608	6.10416	15.6012	4.0662	19.77	13.731
ENSMUSG00000100561				nonsignificant	0	0	0	0	0	0
ENSMUSG00000103571				nonsignificant	0	0	0	0	0	0
ENSMUSG00000098797				nonsignificant	0	0	0	0	0	0
ENSMUSG00000055980	0.410967	0.141315	0.397438	nonsignificant	346.864	309.277	309.1	147.4	341.032	237.351
ENSMUSG00000022591				nonsignificant	0	0	0	0	0	0
ENSMUSG00000026142	-0.0102868	0.957836	0.985942	nonsignificant	471.815	613.468	456.336	411.703	608.915	531.587
ENSMUSG00000104493				nonsignificant	0	0	0	0	0	0
ENSMUSG00000100786				nonsignificant	0	0	0	0	0	0
ENSMUSG00000096779				nonsignificant	0	0	0	0	0	0
ENSMUSG00000067158	-1.26065	0.0135377	0.107767	nonsignificant	47.9812	44.7638	40.9533	32.5296	165.079	122.598
ENSMUSG00000079465	-1.94018	0.00154133	0.0304458	Decreased	11.9953	20.3472	21.4517	18.2979	95.8843	92.194
ENSMUSG00000065055				nonsignificant	0	0	0	0	0	0
ENSMUSG00000097564	-0.401779	0.791198		nonsignificant	3.99843	2.03472	0	2.0331	3.95399	1.96158
ENSMUSG00000026150	0.0250615	0.727223	0.890126	nonsignificant	8265.76	8213.14	8645.04	8101.91	8363.69	8225.87
ENSMUSG00000101450	-0.0539201	0.943577		nonsignificant	11.9953	6.10416	17.5514	21.3476	9.88498	5.88473
ENSMUSG00000026149	1.83254	0.650141		nonsignificant	0	0	1.95016	0	0	0
ENSMUSG00000114299				nonsignificant	0	0	0	0	0	0
ENSMUSG00000099771				nonsignificant	0	0	0	0	0	0
ENSMUSG00000102280				nonsignificant	0	0	0	0	0	0
ENSMUSG00000100170				nonsignificant	0	0	0	0	0	0
ENSMUSG00000100744	-0.958844	0.814222		nonsignificant	0	0	0	0	0.988498	0
ENSMUSG00000093782				nonsignificant	0	0	0	0	0	0
ENSMUSG00000026159	0.146066	0.0852876	0.299514	nonsignificant	3836.5	3974.82	4018.29	3396.3	3767.17	3526.91
ENSMUSG00000113880	-0.6886	0.688909		nonsignificant	4.99804	0	2.92523	0	1.977	10.7887
ENSMUSG00000113973				nonsignificant	0	0	0	0	0	0
ENSMUSG00000113846				nonsignificant	0	0	0	0	0	0
ENSMUSG00000113084				nonsignificant	0	0	0	0	0	0
ENSMUSG00000113925				nonsignificant	0	0	0	0	0	0
ENSMUSG00000114011				nonsignificant	0	0	0	0	0	0
ENSMUSG00000113097				nonsignificant	0	0	0	0	0	0
ENSMUSG00000101784	1.02354	0.697951		nonsignificant	1.99922	2.03472	0	0	1.977	0
ENSMUSG00000038496	-0.0365786	0.867898	0.952787	nonsignificant	185.927	171.934	164.788	211.443	137.401	187.33
ENSMUSG00000100432	4.17137	0.0526943		nonsignificant	1.99922	2.03472	5.85047	0	0	0
ENSMUSG00000100190				nonsignificant	0	0	0	0	0	0
ENSMUSG00000113267	1.83254	0.650141		nonsignificant	0	0	1.95016	0	0	0
ENSMUSG00000104423				nonsignificant	0	0	0	0	0	0
ENSMUSG00000101315	-1.83654	0.649357		nonsignificant	0	0	0	0	0	1.96158
ENSMUSG00000099691				nonsignificant	0	0	0	0	0	0
ENSMUSG00000026166	0.00143673	0.99968		nonsignificant	0	2.03472	0	2.0331	0	0
ENSMUSG00000101173				nonsignificant	0	0	0	0	0	0
ENSMUSG00000053161	0.194922	0.705981	0.878743	nonsignificant	20.9918	32.5555	20.4766	17.2814	31.6319	15.6926
ENSMUSG00000101896	-1.83654	0.649357		nonsignificant	0	0	0	0	0	1.96158
ENSMUSG00000084443				nonsignificant	0	0	0	0	0	0
ENSMUSG00000026163	0.732691	0.00276874	0.0430435	nonsignificant	11154.6	12120.8	11508.8	4054.01	9534.07	7344.14
ENSMUSG00000079140	-0.233615	0.863949		nonsignificant	1.99922	0	9.75078	2.0331	5.93099	5.88473
ENSMUSG00000104374				nonsignificant	0	0	0	0	0	0
ENSMUSG00000104219				nonsignificant	0	0	0	0	0	0
ENSMUSG00000100580	-1.84635	0.647538		nonsignificant	0	0	0	0	1.977	0
ENSMUSG00000094946				nonsignificant	0	0	0	0	0	0
ENSMUSG00000077736				nonsignificant	0	0	0	0	0	0
ENSMUSG00000045658	0.139108	0.310872	0.594389	nonsignificant	1377.46	1502.64	1538.67	1116.17	1488.68	1407.43
ENSMUSG00000102750				nonsignificant	0	0	0	0	0	0
ENSMUSG00000101934				nonsignificant	0	0	0	0	0	0
ENSMUSG00000098851				nonsignificant	0	0	0	0	0	0
ENSMUSG00000036766	0.241767	0.0273043	0.157506	nonsignificant	7223.17	6652.52	7014.71	5262.68	6569.56	5834.71
ENSMUSG00000104396				nonsignificant	0	0	0	0	0	0
ENSMUSG00000102481	-1.88148	0.64104		nonsignificant	0	0	0	2.0331	0	0
ENSMUSG00000093254				nonsignificant	0	0	0	0	0	0
ENSMUSG00000026219	0.167852	0.0643031	0.256245	nonsignificant	7255.16	7703.45	7567.58	6161.32	7093.46	6796.86
ENSMUSG00000103505	2.87316	0.410905		nonsignificant	0	3.05208	0.975078	0	0	0
ENSMUSG00000104503	-1.88148	0.64104		nonsignificant	0	0	0	2.0331	0	0
ENSMUSG00000073633	-0.761002	0.0184313	0.126981	nonsignificant	119.953	80.3714	76.0561	103.688	207.585	156.926
ENSMUSG00000026220	0.507871	0.0134727	0.107504	nonsignificant	274.892	276.722	300.324	160.615	250.09	188.311
ENSMUSG00000118590				nonsignificant	0	0	0	0	0	0
ENSMUSG00000099693	0.00293686	0.999426		nonsignificant	0.999608	0	0	0	0.988498	0
ENSMUSG00000052477	3.17565	0.323415		nonsignificant	0	2.03472	2.92523	0	0	0
ENSMUSG00000064281	-0.879247	0.497108		nonsignificant	3.99843	3.05208	0	4.0662	3.95399	4.90394
ENSMUSG00000098842				nonsignificant	0	0	0	0	0	0
ENSMUSG00000118640				nonsignificant	0	0	0	0	0	0
ENSMUSG00000061852				nonsignificant	0	0	0	0	0	0
ENSMUSG00000089976				nonsignificant	0	0	0	0	0	0
ENSMUSG00000101279				nonsignificant	0	0	0	0	0	0
ENSMUSG00000089844				nonsignificant	0	0	0	0	0	0
ENSMUSG00000073631				nonsignificant	0	0	0	0	0	0
ENSMUSG00000072109	-0.480001	0.803748		nonsignificant	4.99804	0	0	2.0331	3.95399	0.980788
ENSMUSG00000090128				nonsignificant	0	0	0	0	0	0
ENSMUSG00000090186				nonsignificant	0	0	0	0	0	0
ENSMUSG00000089716				nonsignificant	0	0	0	0	0	0
ENSMUSG00000118618				nonsignificant	0	0	0	0	0	0
ENSMUSG00000079457				nonsignificant	0	0	0	0	0	0
ENSMUSG00000090252				nonsignificant	0	0	0	0	0	0
ENSMUSG00000079455	1.83254	0.650141		nonsignificant	0	0	1.95016	0	0	0
ENSMUSG00000091199				nonsignificant	0	0	0	0	0	0
ENSMUSG00000089652				nonsignificant	0	0	0	0	0	0
ENSMUSG00000089937				nonsignificant	0	0	0	0	0	0
ENSMUSG00000118591				nonsignificant	0	0	0	0	0	0
ENSMUSG00000101751				nonsignificant	0	0	0	0	0	0
ENSMUSG00000089714				nonsignificant	0	0	0	0	0	0
ENSMUSG00000118607	-0.0198935	0.99558		nonsignificant	1.99922	0	0	2.0331	0	0
ENSMUSG00000118632				nonsignificant	0	0	0	0	0	0
ENSMUSG00000094127				nonsignificant	0	0	0	0	0	0
ENSMUSG00000070034	-0.11245	0.735876	0.894596	nonsignificant	74.9706	43.7465	48.7539	59.9765	55.3559	65.7128
ENSMUSG00000090103				nonsignificant	0	0	0	0	0	0
ENSMUSG00000070031	-0.28035	0.644163	0.846234	nonsignificant	9.99608	11.191	31.2025	23.3807	20.7585	19.6158
ENSMUSG00000073628				nonsignificant	0	0	0	0	0	0
ENSMUSG00000090246	1.00605	0.703641		nonsignificant	1.99922	0	1.95016	0	0	1.96158
ENSMUSG00000026222	-0.258006	0.150092	0.41068	nonsignificant	172.932	224.836	197.941	226.691	253.056	232.447
ENSMUSG00000064414				nonsignificant	0	0	0	0	0	0
ENSMUSG00000052760	-0.563405	0.335419	0.617956	nonsignificant	8.99647	17.2951	15.6012	29.48	13.839	18.635
ENSMUSG00000098634				nonsignificant	0	0	0	0	0	0
ENSMUSG00000094834				nonsignificant	0	0	0	0	0	0
ENSMUSG00000100217	0.96471	0.813106		nonsignificant	0	1.01736	0	0	0	0
ENSMUSG00000092932				nonsignificant	0	0	0	0	0	0
ENSMUSG00000036707	0.0296913	0.767747	0.908199	nonsignificant	5884.69	6926.18	6439.41	6698.05	6088.16	6072.06
ENSMUSG00000026223	0.0708278	0.426742	0.693456	nonsignificant	43135.1	38391.1	40473.5	36378.3	40379.2	39397.3
ENSMUSG00000026224	-0.510557	0.115862	0.356415	nonsignificant	86.9659	81.3888	144.311	186.029	102.804	156.926
ENSMUSG00000099767	-1.81028	0.0318795		nonsignificant	3.99843	2.03472	3.90031	14.2317	11.862	8.82709
ENSMUSG00000049608	-0.275341	0.509747	0.757028	nonsignificant	24.9902	35.6076	23.4019	38.6289	26.6895	36.2891
ENSMUSG00000100108	-4.19571	0.113595		nonsignificant	0	0	0	8.13241	0	1.96158
ENSMUSG00000099342	-1.22065	0.0944355		nonsignificant	1.99922	13.2257	11.7009	24.3972	13.839	24.5197
ENSMUSG00000026226	-0.128666	0.769676	0.908992	nonsignificant	45.982	23.3993	25.352	36.5958	38.5514	28.4428
ENSMUSG00000026227	-0.0254808	0.89152	0.961486	nonsignificant	718.718	679.596	682.554	515.391	831.327	770.899
ENSMUSG00000026229	0.251105	0.0384701	0.191442	nonsignificant	6177.58	5639.22	6090.33	4389.47	5735.27	4921.59
ENSMUSG00000077274				nonsignificant	0	0	0	0	0	0
ENSMUSG00000026228	0.389065	0.691979		nonsignificant	7.99687	5.0868	3.90031	5.08275	5.93099	1.96158
ENSMUSG00000103272	0.511366	0.638611		nonsignificant	13.9945	3.05208	2.92523	8.13241	1.977	3.92315
ENSMUSG00000094638				nonsignificant	0	0	0	0	0	0
ENSMUSG00000062590	-0.014362	0.907808	0.967339	nonsignificant	1102.57	895.277	996.529	949.459	1073.51	1001.38
ENSMUSG00000087538	-1.48926	0.617595		nonsignificant	0.999608	0	0	2.0331	0	0.980788
ENSMUSG00000079445	-0.310893	0.419166	0.689109	nonsignificant	23.9906	30.5208	32.1776	39.6455	34.5974	33.3468
ENSMUSG00000099644				nonsignificant	0	0	0	0	0	0
ENSMUSG00000091806				nonsignificant	0	0	0	0	0	0
ENSMUSG00000101853				nonsignificant	0	0	0	0	0	0
ENSMUSG00000026234	-0.0610592	0.449652	0.71171	nonsignificant	8773.56	9607.95	9669.84	9731.44	9588.43	9944.21
ENSMUSG00000064837				nonsignificant	0	0	0	0	0	0
ENSMUSG00000104627				nonsignificant	0	0	0	0	0	0
ENSMUSG00000064696				nonsignificant	0	0	0	0	0	0
ENSMUSG00000064823				nonsignificant	0	0	0	0	0	0
ENSMUSG00000073627	0.0817207	0.728628	0.89108	nonsignificant	92.9636	97.6665	89.7071	94.5392	90.9419	79.4438
ENSMUSG00000110510	-1.88148	0.64104		nonsignificant	0	0	0	2.0331	0	0
ENSMUSG00000026237	0.151637	0.913992		nonsignificant	1.99922	5.0868	3.90031	0	7.90799	1.96158
ENSMUSG00000036574				nonsignificant	0	0	0	0	0	0
ENSMUSG00000101328				nonsignificant	0	0	0	0	0	0
ENSMUSG00000026238	0.0725651	0.488555	0.742307	nonsignificant	3807.51	4616.78	4199.66	4001.14	4167.51	3835.86
ENSMUSG00000026239	-0.122533	0.21757	0.497623	nonsignificant	1576.38	1488.4	1667.38	1627.5	1803.02	1721.28
ENSMUSG00000102927	-0.958844	0.814222		nonsignificant	0	0	0	0	0	0.980788
ENSMUSG00000026240	0.0652371	0.636432	0.841541	nonsignificant	674.736	730.464	693.28	767.496	593.099	645.358
ENSMUSG00000084468				nonsignificant	0	0	0	0	0	0
ENSMUSG00000103609	-3.64421	0.22348		nonsignificant	0	0	0	0	0.988498	5.88473
ENSMUSG00000026241	0.291138	0.270715	0.556872	nonsignificant	120.953	121.066	129.685	118.936	71.1719	113.771
ENSMUSG00000053333	0.152983	0.111654	0.349545	nonsignificant	1089.57	1095.7	1118.41	1035.87	957.855	977.845
ENSMUSG00000100225				nonsignificant	0	0	0	0	0	0
ENSMUSG00000100768				nonsignificant	0	0	0	0	0	0
ENSMUSG00000104121				nonsignificant	0	0	0	0	0	0
ENSMUSG00000102383	-1.88148	0.64104		nonsignificant	0	0	0	2.0331	0	0
ENSMUSG00000104400				nonsignificant	0	0	0	0	0	0
ENSMUSG00000102293				nonsignificant	0	0	0	0	0	0
ENSMUSG00000102649	-3.86157	0.087983		nonsignificant	0	0	0	4.0662	1.977	1.96158
ENSMUSG00000084106	-0.110796	0.164998	0.431541	nonsignificant	6199.57	5992.25	6094.23	6235.52	6860.18	6649.74
ENSMUSG00000102571	-1.01198	0.522156		nonsignificant	1.99922	0	1.95016	4.0662	1.977	1.96158
ENSMUSG00000099401				nonsignificant	0	0	0	0	0	0
ENSMUSG00000102956	1.86368	0.644372		nonsignificant	1.99922	0	0	0	0	0
ENSMUSG00000103984	0.225691	0.844142		nonsignificant	1.99922	4.06944	7.80062	2.0331	1.977	7.8463
ENSMUSG00000101940	0.96471	0.813106		nonsignificant	0	0	0.975078	0	0	0
ENSMUSG00000101625				nonsignificant	0	0	0	0	0	0
ENSMUSG00000026246				nonsignificant	0	0	0	0	0	0
ENSMUSG00000079440	-1.83654	0.649357		nonsignificant	0	0	0	0	0	1.96158
ENSMUSG00000100940				nonsignificant	0	0	0	0	0	0
ENSMUSG00000036500	-1.00753	0.703429		nonsignificant	0	0	1.95016	0	1.977	1.96158
ENSMUSG00000099839	-3.32616	0.0351529		nonsignificant	1.99922	0	0	11.1821	3.95399	4.90394
ENSMUSG00000026247	-1.01125	0.00128553	0.0277846	Decreased	408.84	161.76	268.146	715.652	424.066	551.203
ENSMUSG00000036480	-2.63842	0.106383		nonsignificant	1.99922	3.05208	0	27.4469	0	3.92315
ENSMUSG00000026251				nonsignificant	0	0	0	0	0	0
ENSMUSG00000026253	0.96471	0.813106		nonsignificant	0.999608	0	0	0	0	0
ENSMUSG00000026254	0.0289099	0.730251	0.891605	nonsignificant	2148.16	2028.62	2113.97	2024.97	2025.43	2115.56
ENSMUSG00000088318	-1.88148	0.64104		nonsignificant	0	0	0	2.0331	0	0
ENSMUSG00000026255	-0.340241	0.000436238	0.0141506	nonsignificant	858.664	882.051	891.221	1123.29	1140.73	1068.08
ENSMUSG00000089821				nonsignificant	0	0	0	0	0	0
ENSMUSG00000048000	0.251505	0.0060715	0.0677652	nonsignificant	3153.76	3208.75	3219.71	2528.16	2894.32	2626.55
ENSMUSG00000095281				nonsignificant	0	0	0	0	0	0
ENSMUSG00000079436	-4.3874	0.00683827	0.0728899	nonsignificant	4.99804	25.434	23.4019	2.0331	712.707	411.931
ENSMUSG00000089613				nonsignificant	0	0	0	0	0	0
ENSMUSG00000026258	-2.32393	0.027218		nonsignificant	5.99765	2.03472	1.95016	26.4303	1.977	21.5773
ENSMUSG00000026259	-1.30888	0.0250971	0.150778	nonsignificant	5291.93	4593.38	4829.56	21318.1	4583.67	10554.3
ENSMUSG00000079434	-2.35868	1.20631e-05	0.00142969	Decreased	41.9835	28.4861	48.7539	373.074	59.3099	179.484
ENSMUSG00000091123				nonsignificant	0	0	0	0	0	0
ENSMUSG00000090994	-1.83654	0.649357		nonsignificant	0	0	0	0	0	1.96158
ENSMUSG00000026288	-0.193016	0.301062	0.584923	nonsignificant	652.744	575.826	608.448	869.151	536.755	694.398
ENSMUSG00000026289	0.0452339	0.635406	0.8406	nonsignificant	2363.07	2254.47	2347.01	2413.29	2095.62	2241.1
ENSMUSG00000087968	0.587916	0.861072		nonsignificant	0	3.05208	0	2.0331	0	0
ENSMUSG00000089281	0.602296	0.679588		nonsignificant	1.99922	5.0868	4.87539	0	0.988498	6.86551
ENSMUSG00000056055	0.242211	0.359671	0.638361	nonsignificant	73.971	95.6318	108.234	83.3572	77.1029	74.5399
ENSMUSG00000070738	0.400481	0.00214708	0.0375528	nonsignificant	5377.89	5004.39	5252.74	3291.59	4501.62	4051.63
ENSMUSG00000101942	-0.0668055	0.938797		nonsignificant	4.99804	9.15624	4.87539	6.09931	9.88498	3.92315
ENSMUSG00000103996				nonsignificant	0	0	0	0	0	0
ENSMUSG00000103591				nonsignificant	0	0	0	0	0	0
ENSMUSG00000005501	-0.327451	0.00990417	0.0913253	nonsignificant	428.832	485.281	431.959	531.656	585.191	571.799
ENSMUSG00000095942				nonsignificant	0	0	0	0	0	0
ENSMUSG00000084021				nonsignificant	0	0	0	0	0	0
ENSMUSG00000083478				nonsignificant	0	0	0	0	0	0
ENSMUSG00000118514				nonsignificant	0	0	0	0	0	0
ENSMUSG00000090165				nonsignificant	0	0	0	0	0	0
ENSMUSG00000092220				nonsignificant	0	0	0	0	0	0
ENSMUSG00000118583				nonsignificant	0	0	0	0	0	0
ENSMUSG00000090175				nonsignificant	0	0	0	0	0	0
ENSMUSG00000089675				nonsignificant	0	0	0	0	0	0
ENSMUSG00000090124	-0.335868	0.537734	0.774631	nonsignificant	23.9906	12.2083	30.2274	40.662	24.7125	18.635
ENSMUSG00000082837				nonsignificant	0	0	0	0	0	0
ENSMUSG00000090145				nonsignificant	0	0	0	0	0	0
ENSMUSG00000084195				nonsignificant	0	0	0	0	0	0
ENSMUSG00000081261				nonsignificant	0	0	0	0	0	0
ENSMUSG00000054545	-0.879202	0.570932		nonsignificant	0	1.01736	4.87539	1.01655	5.93099	3.92315
ENSMUSG00000081602				nonsignificant	0	0	0	0	0	0
ENSMUSG00000082513				nonsignificant	0	0	0	0	0	0
ENSMUSG00000082677				nonsignificant	0	0	0	0	0	0
ENSMUSG00000089943				nonsignificant	0	0	0	0	0	0
ENSMUSG00000118621				nonsignificant	0	0	0	0	0	0
ENSMUSG00000081488				nonsignificant	0	0	0	0	0	0
ENSMUSG00000083277				nonsignificant	0	0	0	0	0	0
ENSMUSG00000090171				nonsignificant	0	0	0	0	0	0
ENSMUSG00000081984	-0.409947	0.289722	0.574698	nonsignificant	23.9906	48.8333	38.028	48.7944	43.4939	54.9241
ENSMUSG00000089960				nonsignificant	0	0	0	0	0	0
ENSMUSG00000079429	-0.262682	0.317678	0.60152	nonsignificant	83.9671	93.5971	80.9314	128.085	85.0109	97.098
ENSMUSG00000044783	-0.0319357	0.825555	0.935011	nonsignificant	2221.13	2255.49	2117.87	2691.83	1873.2	2177.35
ENSMUSG00000036251	0.299083	0.749893		nonsignificant	10.9957	3.05208	12.676	2.0331	7.90799	11.7695
ENSMUSG00000085420				nonsignificant	0	0	0	0	0	0
ENSMUSG00000026295	-0.805934	0.500509		nonsignificant	4.99804	4.06944	3.90031	0	9.88498	12.7502
ENSMUSG00000099553	-4.53942	0.000415272		nonsignificant	3.99843	0	0	4.0662	65.2409	23.5389
ENSMUSG00000100908				nonsignificant	0	0	0	0	0	0
ENSMUSG00000062310	-0.994474	0.478705		nonsignificant	3.99843	2.03472	0	6.09931	1.977	3.92315
ENSMUSG00000100798	-2.83523	0.475537		nonsignificant	0	0	0	0	0	3.92315
ENSMUSG00000104057				nonsignificant	0	0	0	0	0	0
ENSMUSG00000100367				nonsignificant	0	0	0	0	0	0
ENSMUSG00000049866	0.0770055	0.406207	0.677857	nonsignificant	2538.01	2233.1	2398.69	2212.01	2262.67	2322.51
ENSMUSG00000101736				nonsignificant	0	0	0	0	0	0
ENSMUSG00000097398				nonsignificant	0	0	0	0	0	0
ENSMUSG00000099848				nonsignificant	0	0	0	0	0	0
ENSMUSG00000101333				nonsignificant	0	0	0	0	0	0
ENSMUSG00000099378	1.88579	0.640288		nonsignificant	0	2.03472	0	0	0	0
ENSMUSG00000099544				nonsignificant	0	0	0	0	0	0
ENSMUSG00000036206	0.365229	0.0372837	0.188117	nonsignificant	1342.47	1334.78	1329.03	775.628	1260.34	1073.96
ENSMUSG00000102700	-2.45535	0.522683		nonsignificant	0	0	0	2.0331	0.988498	0
ENSMUSG00000102083				nonsignificant	0	0	0	0	0	0
ENSMUSG00000101288				nonsignificant	0	0	0	0	0	0
ENSMUSG00000099938	-3.67689	0.205012		nonsignificant	0	0	0	5.08275	0	1.96158
ENSMUSG00000055013	0.106918	0.329447	0.612625	nonsignificant	5451.86	5276.03	5294.67	5611.36	4487.78	4779.38
ENSMUSG00000104114				nonsignificant	0	0	0	0	0	0
ENSMUSG00000088371				nonsignificant	0	0	0	0	0	0
ENSMUSG00000101662				nonsignificant	0	0	0	0	0	0
ENSMUSG00000102009	-0.0198935	0.99558		nonsignificant	1.99922	0	0	2.0331	0	0
ENSMUSG00000088775				nonsignificant	0	0	0	0	0	0
ENSMUSG00000103252	-0.00590679	0.997916		nonsignificant	1.99922	4.06944	0	6.09931	0	0
ENSMUSG00000034486	0.986773	0.290033		nonsignificant	1.99922	37.6423	15.6012	8.13241	13.839	5.88473
ENSMUSG00000092627	0.0986122	0.939093		nonsignificant	0	18.3125	9.75078	20.331	1.977	3.92315
ENSMUSG00000067081	0.682523	0.00132617	0.0279879	nonsignificant	192.924	198.385	196.966	95.5558	136.413	134.368
ENSMUSG00000026301	0.366702	0.302565	0.586625	nonsignificant	73.971	61.0416	72.1557	32.5296	69.1949	58.8473
ENSMUSG00000100850	-1.84635	0.647538		nonsignificant	0	0	0	0	1.977	0
ENSMUSG00000044337	0.00320569	0.989596	0.997054	nonsignificant	611.76	575.826	512.891	354.776	741.374	600.242
ENSMUSG00000104087				nonsignificant	0	0	0	0	0	0
ENSMUSG00000101951				nonsignificant	0	0	0	0	0	0
ENSMUSG00000101028	0.785022	0.546804		nonsignificant	1.99922	8.13888	1.95016	4.0662	0.988498	1.96158
ENSMUSG00000098368				nonsignificant	0	0	0	0	0	0
ENSMUSG00000101997	0.26143	0.79084		nonsignificant	1.99922	6.10416	9.75078	4.0662	6.91949	3.92315
ENSMUSG00000103292	1.83254	0.650141		nonsignificant	0	0	1.95016	0	0	0
ENSMUSG00000034432	0.0980152	0.219253	0.499338	nonsignificant	4581.2	4244.42	4249.39	4010.29	4089.42	4116.37
ENSMUSG00000056128				nonsignificant	0	0	0	0	0	0
ENSMUSG00000048126	-0.0196165	0.961362	0.98664	nonsignificant	309.879	129.205	235.969	110.804	336.089	237.351
ENSMUSG00000103061				nonsignificant	0	0	0	0	0	0
ENSMUSG00000103978				nonsignificant	0	0	0	0	0	0
ENSMUSG00000026303	0.511097	0.0503347	0.222676	nonsignificant	133.948	99.7013	132.611	97.5889	90.9419	68.6551
ENSMUSG00000090550				nonsignificant	0	0	0	0	0	0
ENSMUSG00000026304	-3.8594	0.162258		nonsignificant	0	0	0	4.0662	0	3.92315
ENSMUSG00000100791				nonsignificant	0	0	0	0	0	0
ENSMUSG00000026305	0.173425	0.163021	0.428735	nonsignificant	1924.25	1848.54	1896.53	1454.68	1908.79	1663.42
ENSMUSG00000070732	0.00751547	0.995996		nonsignificant	0	6.10416	1.95016	4.0662	1.977	1.96158
ENSMUSG00000100018	0.171517	0.861785		nonsignificant	7.99687	4.06944	5.85047	4.0662	9.88498	1.96158
ENSMUSG00000034353	-0.166514	0.155033	0.418268	nonsignificant	1971.23	1785.47	1909.2	2391.94	1935.48	2032.19
ENSMUSG00000034343	-0.0123232	0.899414	0.963788	nonsignificant	1350.47	1326.64	1461.64	1390.64	1446.17	1337.79
ENSMUSG00000083064	0.223116	0.338938	0.620731	nonsignificant	127.95	127.17	101.408	93.5227	114.666	97.098
ENSMUSG00000026307	-0.146775	0.244217	0.528404	nonsignificant	396.845	400.84	372.48	420.852	445.813	428.604
ENSMUSG00000090322	-2.43091	0.542874		nonsignificant	0	0	0	0	2.9655	0
ENSMUSG00000049515	-0.814608	0.3342		nonsignificant	11.9953	16.2778	7.80062	46.7613	4.94249	11.7695
ENSMUSG00000026308	-1.59233	0.175642		nonsignificant	3.99843	0	5.85047	6.09931	19.77	3.92315
ENSMUSG00000047443	-3.74546	0.00256152		nonsignificant	1.99922	3.05208	0	47.7779	1.977	17.6542
ENSMUSG00000026309	-0.200334	0.0866767	0.302574	nonsignificant	1082.58	1084.51	1257.85	1417.07	1263.3	1255.41
ENSMUSG00000100253	0.170381	0.908787		nonsignificant	0	3.05208	5.85047	1.01655	3.95399	2.94236
ENSMUSG00000067071	-0.190482	0.232537	0.515843	nonsignificant	297.883	331.659	304.224	305.982	392.434	366.815
ENSMUSG00000055866	0.591837	2.22275e-07	7.24445e-05	nonsignificant	1384.46	1427.36	1255.9	827.472	962.797	908.209
ENSMUSG00000101911				nonsignificant	0	0	0	0	0	0
ENSMUSG00000100151				nonsignificant	0	0	0	0	0	0
ENSMUSG00000101958				nonsignificant	0	0	0	0	0	0
ENSMUSG00000034292	0.0748239	0.509847	0.757109	nonsignificant	784.693	751.829	752.76	725.817	776.96	670.859
ENSMUSG00000026311	0.161478	0.206212	0.484281	nonsignificant	2929.85	2341.96	2638.56	2158.14	2619.52	2295.04
ENSMUSG00000101705	-3.44326	0.256896		nonsignificant	0	0	0	2.0331	3.95399	0
ENSMUSG00000100980	0.0972856	0.765501	0.906745	nonsignificant	59.9765	63.0763	40.9533	48.7944	55.3559	49.0394
ENSMUSG00000007805	0.272676	0.533001	0.772112	nonsignificant	28.9886	23.3993	29.2523	19.3145	26.6895	21.5773
ENSMUSG00000101414	1.88579	0.640288		nonsignificant	0	2.03472	0	0	0	0
ENSMUSG00000102745				nonsignificant	0	0	0	0	0	0
ENSMUSG00000026313	0.0351977	0.717965	0.88495	nonsignificant	2184.14	1987.92	2065.21	2174.4	1964.15	1948.82
ENSMUSG00000103101				nonsignificant	0	0	0	0	0	0
ENSMUSG00000102565				nonsignificant	0	0	0	0	0	0
ENSMUSG00000101265				nonsignificant	0	0	0	0	0	0
ENSMUSG00000101522				nonsignificant	0	0	0	0	0	0
ENSMUSG00000026260	0.100438	0.280922	0.566645	nonsignificant	6911.29	6208.95	6331.18	5639.82	6298.71	6204.46
ENSMUSG00000098288				nonsignificant	0	0	0	0	0	0
ENSMUSG00000067064				nonsignificant	0	0	0	0	0	0
ENSMUSG00000057464				nonsignificant	0	0	0	0	0	0
ENSMUSG00000042849				nonsignificant	0	0	0	0	0	0
ENSMUSG00000058904				nonsignificant	0	0	0	0	0	0
ENSMUSG00000097001				nonsignificant	0	0	0	0	0	0
ENSMUSG00000099363				nonsignificant	0	0	0	0	0	0
ENSMUSG00000046300				nonsignificant	0	0	0	0	0	0
ENSMUSG00000107778				nonsignificant	0	0	0	0	0	0
ENSMUSG00000062497				nonsignificant	0	0	0	0	0	0
ENSMUSG00000108131				nonsignificant	0	0	0	0	0	0
ENSMUSG00000063583				nonsignificant	0	0	0	0	0	0
ENSMUSG00000061616	-1.88148	0.64104		nonsignificant	0	0	0	2.0331	0	0
ENSMUSG00000073616	-0.125412	0.236254	0.520123	nonsignificant	3511.62	3108.03	3017.87	3277.36	3749.37	3485.72
ENSMUSG00000044055	-0.0518549	0.940454	0.9794	nonsignificant	31.9875	18.3125	13.6511	6.09931	36.5744	23.5389
ENSMUSG00000100546	0.62059	0.260162	0.545688	nonsignificant	45.982	35.6076	37.0529	8.13241	36.5744	32.366
ENSMUSG00000099665				nonsignificant	0	0	0	0	0	0
ENSMUSG00000100781	-0.874905	0.824106		nonsignificant	0	1.01736	0	0	0	1.96158
ENSMUSG00000034220	0.306973	0.0947298	0.318106	nonsignificant	3132.77	2980.86	3022.74	1784.05	3094.99	2505.91
ENSMUSG00000101995	0.502561	0.537155		nonsignificant	8.99647	6.10416	18.5265	4.0662	6.91949	12.7502
ENSMUSG00000065470	0.394485	0.856214		nonsignificant	1.99922	0	1.95016	2.0331	0.988498	0
ENSMUSG00000034212	0.220164	0.764346		nonsignificant	9.99608	9.15624	16.5763	4.0662	13.839	12.7502
ENSMUSG00000047067	-0.0700598	0.567208	0.794664	nonsignificant	758.703	629.746	672.804	747.165	704.799	712.052
ENSMUSG00000097251	0.213133	0.524923	0.76627	nonsignificant	51.9796	52.9027	61.4299	58.96	35.5859	49.0394
ENSMUSG00000026269	-0.126546	0.331992	0.615069	nonsignificant	688.73	692.822	708.881	857.969	674.156	750.303
ENSMUSG00000100632	0.0646194	0.942604		nonsignificant	12.9949	6.10416	3.90031	10.1655	8.89649	2.94236
ENSMUSG00000026270	0.0874724	0.406122	0.677857	nonsignificant	793.689	783.367	787.863	728.867	783.879	713.033
ENSMUSG00000026271	-0.704103	0.199613	0.47674	nonsignificant	17.9929	11.191	13.6511	30.4965	14.8275	24.5197
ENSMUSG00000100021				nonsignificant	0	0	0	0	0	0
ENSMUSG00000045091	-2.87103	0.411208		nonsignificant	0	0	0	3.04965	0	0.980788
ENSMUSG00000014602	0.189292	0.0191137	0.129472	nonsignificant	56267	50249.4	53498.6	48022.9	45731.9	46584.5
ENSMUSG00000101378	-2.1588	0.210764		nonsignificant	0.999608	1.01736	0	3.04965	1.977	3.92315
ENSMUSG00000026272	1.86368	0.644372		nonsignificant	1.99922	0	0	0	0	0
ENSMUSG00000034159	-1.97856	0.39801		nonsignificant	1.99922	0	0	0	1.977	5.88473
ENSMUSG00000084989	-0.163526	0.762729	0.906091	nonsignificant	17.9929	29.5034	31.2025	13.2152	41.5169	33.3468
ENSMUSG00000047793	-0.287826	0.345224	0.626296	nonsignificant	208.918	364.215	289.598	216.525	482.387	354.064
ENSMUSG00000098997				nonsignificant	0	0	0	0	0	0
ENSMUSG00000026273	-0.0107062	0.932212	0.976608	nonsignificant	517.797	492.402	483.638	472.696	542.686	489.413
ENSMUSG00000101172	0.665081	0.714323		nonsignificant	4.99804	0	2.92523	3.04965	0	1.96158
ENSMUSG00000100351	-2.45535	0.522683		nonsignificant	0	0	0	2.0331	0.988498	0
ENSMUSG00000026274	-0.104224	0.697857	0.875058	nonsignificant	96.962	74.2673	111.159	112.837	84.0224	106.906
ENSMUSG00000026275	-0.0793022	0.535284	0.773164	nonsignificant	5527.83	5397.09	5638.87	6890.18	5153.04	5457.1
ENSMUSG00000106302	-0.958844	0.814222		nonsignificant	0	0	0	1.01655	0	0
ENSMUSG00000098689				nonsignificant	0	0	0	0	0	0
ENSMUSG00000064389	-1.66806	0.203085		nonsignificant	0	3.05208	3.90031	15.2483	4.94249	1.96158
ENSMUSG00000034107	-0.439608	0.644486		nonsignificant	9.99608	3.05208	6.82554	14.2317	1.977	10.7887
ENSMUSG00000034088	0.0491052	0.677771	0.865631	nonsignificant	9070.45	8239.6	8825.43	7232.76	9297.82	8729.99
ENSMUSG00000090489	0.911856	0.780316		nonsignificant	0.999608	1.01736	0	0	0.988498	0
ENSMUSG00000026276	-0.429634	0.296628	0.581025	nonsignificant	28.9886	19.3298	26.3271	37.6124	31.6319	31.3852
ENSMUSG00000116048				nonsignificant	0	0	0	0	0	0
ENSMUSG00000034066	-0.0492231	0.802011	0.925037	nonsignificant	259.898	243.149	202.816	200.261	267.883	261.87
ENSMUSG00000103854	-0.958844	0.814222		nonsignificant	0	0	0	0	0.988498	0
ENSMUSG00000026277	0.158825	0.0246204	0.149077	nonsignificant	9442.3	9293.58	9343.19	8139.52	8607.84	8404.37
ENSMUSG00000100927	0.00928787	0.993899		nonsignificant	1.99922	8.13888	1.95016	5.08275	5.93099	0.980788
ENSMUSG00000026278	0.0653976	0.743133	0.898077	nonsignificant	1739.32	1308.32	1643.98	1083.64	1824.77	1575.14
ENSMUSG00000026279	-0.183734	0.231451	0.514848	nonsignificant	437.828	389.649	385.156	392.389	493.261	491.375
ENSMUSG00000101952				nonsignificant	0	0	0	0	0	0
ENSMUSG00000026280	0.133015	0.190836	0.465969	nonsignificant	3087.79	2891.34	2861.85	2431.59	2836	2794.26
ENSMUSG00000026281	-0.0156474	0.886706	0.959391	nonsignificant	881.655	788.454	790.788	800.026	829.35	858.189
ENSMUSG00000026283	0.0582946	0.620973	0.829857	nonsignificant	917.64	812.87	782.012	811.208	764.109	837.593
ENSMUSG00000088961	-0.958844	0.814222		nonsignificant	0	0	0	0	0.988498	0
ENSMUSG00000073609	0.278776	0.0542632	0.23206	nonsignificant	404.841	411.013	408.558	302.932	376.618	329.545
ENSMUSG00000094651	-1.96448	0.392459		nonsignificant	0	2.03472	0	0	3.95399	3.92315
ENSMUSG00000101660				nonsignificant	0	0	0	0	0	0
ENSMUSG00000093805	0.979485	0.710289		nonsignificant	0	2.03472	1.95016	2.0331	0	0
ENSMUSG00000099624				nonsignificant	0	0	0	0	0	0
ENSMUSG00000073608	1.02473	0.617204		nonsignificant	3.99843	2.03472	0	0	0.988498	1.96158
ENSMUSG00000034000	0.123979	0.40755	0.678333	nonsignificant	438.828	348.954	380.28	364.942	366.733	340.333
ENSMUSG00000026285	-0.926489	0.367904		nonsignificant	3.99843	4.06944	1.95016	10.1655	5.93099	2.94236
ENSMUSG00000100990				nonsignificant	0	0	0	0	0	0
ENSMUSG00000100347	-0.020717	0.884031	0.958148	nonsignificant	430.831	400.84	422.209	472.696	418.135	381.526
ENSMUSG00000077413				nonsignificant	0	0	0	0	0	0
ENSMUSG00000100518				nonsignificant	0	0	0	0	0	0
ENSMUSG00000089310				nonsignificant	0	0	0	0	0	0
ENSMUSG00000099592				nonsignificant	0	0	0	0	0	0
ENSMUSG00000051185	-0.0293625	0.753804	0.902898	nonsignificant	1883.26	1797.67	1933.58	1816.58	2021.48	1891.94
ENSMUSG00000103973	0.207095	0.816027		nonsignificant	7.99687	6.10416	7.80062	10.1655	1.977	6.86551
ENSMUSG00000081051	-0.136187	0.155996	0.419987	nonsignificant	6065.62	5135.63	5542.34	6209.09	5925.06	6267.23
ENSMUSG00000040710	0.0456597	0.699279	0.876063	nonsignificant	623.756	681.631	629.9	588.583	666.248	619.858
ENSMUSG00000103197				nonsignificant	0	0	0	0	0	0
ENSMUSG00000100777				nonsignificant	0	0	0	0	0	0
ENSMUSG00000102718				nonsignificant	0	0	0	0	0	0
ENSMUSG00000095955				nonsignificant	0	0	0	0	0	0
ENSMUSG00000100062				nonsignificant	0	0	0	0	0	0
ENSMUSG00000080345				nonsignificant	0	0	0	0	0	0
ENSMUSG00000096585				nonsignificant	0	0	0	0	0	0
ENSMUSG00000102658				nonsignificant	0	0	0	0	0	0
ENSMUSG00000100336				nonsignificant	0	0	0	0	0	0
ENSMUSG00000100589				nonsignificant	0	0	0	0	0	0
ENSMUSG00000095610				nonsignificant	0	0	0	0	0	0
ENSMUSG00000100362	0.139651	0.904718		nonsignificant	4.99804	2.03472	3.90031	2.0331	5.93099	1.96158
ENSMUSG00000077255				nonsignificant	0	0	0	0	0	0
ENSMUSG00000040693	-0.117952	0.654748	0.852196	nonsignificant	105.958	111.91	89.7071	129.102	83.0339	121.618
ENSMUSG00000097814	-0.275673	0.276709	0.56258	nonsignificant	90.9644	87.4929	75.081	118.936	85.9994	102.002
ENSMUSG00000045463	-1.88148	0.64104		nonsignificant	0	0	0	2.0331	0	0
ENSMUSG00000097480				nonsignificant	0	0	0	0	0	0
ENSMUSG00000100454	0.134881	0.716226	0.884255	nonsignificant	62.9753	68.1631	70.2056	33.5462	79.0799	70.6167
ENSMUSG00000044757	0.335013	0.193482	0.468916	nonsignificant	96.962	80.3714	89.7071	62.0096	72.1604	77.4822
ENSMUSG00000026331				nonsignificant	0	0	0	0	0	0
ENSMUSG00000100484	-0.958844	0.814222		nonsignificant	0	0	0	0	0	0.980788
ENSMUSG00000101348				nonsignificant	0	0	0	0	0	0
ENSMUSG00000103179				nonsignificant	0	0	0	0	0	0
ENSMUSG00000044768	-0.369344	0.0617629	0.250454	nonsignificant	1803.29	1904.5	1794.14	3170.62	1761.5	2175.39
ENSMUSG00000118489	0.96471	0.813106		nonsignificant	0.999608	0	0	0	0	0
ENSMUSG00000040648	-0.130854	0.505115	0.753649	nonsignificant	637.75	786.419	699.131	998.253	609.904	716.956
ENSMUSG00000026333	-0.287857	0.117332	0.359213	nonsignificant	168.934	230.941	199.891	232.79	252.067	247.158
ENSMUSG00000026335	0.284537	0.0109099	0.0959029	nonsignificant	9968.09	8746.24	9385.12	6926.78	8556.44	7586.39
ENSMUSG00000104140	-0.958844	0.814222		nonsignificant	0	0	0	0	0.988498	0
ENSMUSG00000089169	-0.958844	0.814222		nonsignificant	0	0	0	0	0	0.980788
ENSMUSG00000089782	-0.000992248	0.993574	0.998579	nonsignificant	2170.15	1868.89	1922.85	1742.37	2141.09	2082.21
ENSMUSG00000089706	-0.37909	0.277	0.562768	nonsignificant	92.9636	131.239	90.6822	193.145	79.0799	137.31
ENSMUSG00000096085				nonsignificant	0	0	0	0	0	0
ENSMUSG00000100182	1.83254	0.650141		nonsignificant	0	0	1.95016	0	0	0
ENSMUSG00000100711	3.1883	0.230128		nonsignificant	1.99922	2.03472	0.975078	0	0	0
ENSMUSG00000097608				nonsignificant	0	0	0	0	0	0
ENSMUSG00000099634	0.34273	0.60211		nonsignificant	9.99608	12.2083	15.6012	8.13241	13.839	7.8463
ENSMUSG00000026336				nonsignificant	0	0	0	0	0	0
ENSMUSG00000089791	0.20434	0.3149	0.598712	nonsignificant	165.935	134.291	169.664	134.185	144.321	129.464
ENSMUSG00000096193				nonsignificant	0	0	0	0	0	0
ENSMUSG00000100009	-0.451802	0.548862		nonsignificant	13.9945	6.10416	9.75078	17.2814	4.94249	18.635
ENSMUSG00000099686	1.00709	0.43106		nonsignificant	6.99726	3.05208	1.95016	2.0331	0.988498	2.94236
ENSMUSG00000087804				nonsignificant	0	0	0	0	0	0
ENSMUSG00000099453				nonsignificant	0	0	0	0	0	0
ENSMUSG00000067028	0.481331	0.00114828	0.025879	nonsignificant	344.865	396.77	402.707	263.287	289.63	266.774
ENSMUSG00000082431	-0.184906	0.304022	0.58826	nonsignificant	325.872	239.08	277.897	282.601	338.066	337.391
ENSMUSG00000104104	-1.84635	0.647538		nonsignificant	0	0	0	0	1.977	0
ENSMUSG00000100662				nonsignificant	0	0	0	0	0	0
ENSMUSG00000087883				nonsignificant	0	0	0	0	0	0
ENSMUSG00000099835	1.57716	0.518861		nonsignificant	3.99843	2.03472	0	2.0331	0	0
ENSMUSG00000100794	1.58453	0.516665		nonsignificant	1.99922	4.06944	0	2.0331	0	0
ENSMUSG00000099427				nonsignificant	0	0	0	0	0	0
ENSMUSG00000099892				nonsignificant	0	0	0	0	0	0
ENSMUSG00000100977				nonsignificant	0	0	0	0	0	0
ENSMUSG00000077039				nonsignificant	0	0	0	0	0	0
ENSMUSG00000100684				nonsignificant	0	0	0	0	0	0
ENSMUSG00000100088				nonsignificant	0	0	0	0	0	0
ENSMUSG00000100222				nonsignificant	0	0	0	0	0	0
ENSMUSG00000100065				nonsignificant	0	0	0	0	0	0
ENSMUSG00000100349	-0.901455	0.782743		nonsignificant	0.999608	0	0	1.01655	0.988498	0
ENSMUSG00000099375	-0.986437	0.388677		nonsignificant	3.99843	6.10416	0	8.13241	5.93099	5.88473
ENSMUSG00000077295				nonsignificant	0	0	0	0	0	0
ENSMUSG00000099770				nonsignificant	0	0	0	0	0	0
ENSMUSG00000088510				nonsignificant	0	0	0	0	0	0
ENSMUSG00000101890	-1.84635	0.647538		nonsignificant	0	0	0	0	1.977	0
ENSMUSG00000099989				nonsignificant	0	0	0	0	0	0
ENSMUSG00000087908				nonsignificant	0	0	0	0	0	0
ENSMUSG00000100955				nonsignificant	0	0	0	0	0	0
ENSMUSG00000088594				nonsignificant	0	0	0	0	0	0
ENSMUSG00000099469				nonsignificant	0	0	0	0	0	0
ENSMUSG00000102325				nonsignificant	0	0	0	0	0	0
ENSMUSG00000101297				nonsignificant	0	0	0	0	0	0
ENSMUSG00000100059				nonsignificant	0	0	0	0	0	0
ENSMUSG00000088161				nonsignificant	0	0	0	0	0	0
ENSMUSG00000099464				nonsignificant	0	0	0	0	0	0
ENSMUSG00000100935				nonsignificant	0	0	0	0	0	0
ENSMUSG00000099801				nonsignificant	0	0	0	0	0	0
ENSMUSG00000050840	0.0786415	0.510628	0.757733	nonsignificant	1085.57	1096.71	1250.05	994.187	1170.38	1085.73
ENSMUSG00000103991	2.86387	0.470974		nonsignificant	3.99843	0	0	0	0	0
ENSMUSG00000084704				nonsignificant	0	0	0	0	0	0
ENSMUSG00000103060				nonsignificant	0	0	0	0	0	0
ENSMUSG00000089866				nonsignificant	0	0	0	0	0	0
ENSMUSG00000099669				nonsignificant	0	0	0	0	0	0
ENSMUSG00000099702				nonsignificant	0	0	0	0	0	0
ENSMUSG00000047496	-0.885946	1.17958e-09	8.69196e-07	nonsignificant	395.845	353.024	326.651	736.999	636.593	613.973
ENSMUSG00000099582				nonsignificant	0	0	0	0	0	0
ENSMUSG00000097482	-1.61569	0.175144		nonsignificant	1.99922	7.12152	0	9.14896	3.95399	14.7118
ENSMUSG00000101214	1.88579	0.640288		nonsignificant	0	2.03472	0	0	0	0
ENSMUSG00000067017	0.031129	0.87823	0.956103	nonsignificant	450.823	427.291	446.586	315.131	537.743	443.316
ENSMUSG00000056536	0.0947864	0.424913	0.692118	nonsignificant	655.743	686.718	626	580.451	660.317	602.204
ENSMUSG00000100672	1.86368	0.644372		nonsignificant	1.99922	0	0	0	0	0
ENSMUSG00000101219	0.96471	0.813106		nonsignificant	0	1.01736	0	0	0	0
ENSMUSG00000076999				nonsignificant	0	0	0	0	0	0
ENSMUSG00000101656				nonsignificant	0	0	0	0	0	0
ENSMUSG00000026319	0.294013	0.00395948	0.0531737	nonsignificant	3525.62	3360.34	3458.6	2559.68	3083.13	2794.26
ENSMUSG00000104044	1.86368	0.644372		nonsignificant	1.99922	0	0	0	0	0
ENSMUSG00000101330	-0.0320472	0.95706	0.985804	nonsignificant	23.9906	36.6249	9.75078	30.4965	25.701	15.6926
ENSMUSG00000026321	-0.409243	0.0984071	0.324569	nonsignificant	149.941	112.927	103.358	191.112	133.447	161.83
ENSMUSG00000102690				nonsignificant	0	0	0	0	0	0
ENSMUSG00000089206				nonsignificant	0	0	0	0	0	0
ENSMUSG00000099448				nonsignificant	0	0	0	0	0	0
ENSMUSG00000099843	-0.115371	0.746938	0.899846	nonsignificant	51.9796	51.8853	37.0529	65.0593	39.5399	48.0586
ENSMUSG00000038866	0.199848	0.0664364	0.260519	nonsignificant	1169.54	997.013	1102.81	946.409	933.143	967.057
ENSMUSG00000102501	0.394485	0.856214		nonsignificant	1.99922	0	1.95016	2.0331	0.988498	0
ENSMUSG00000097612	0.0665468	0.948645		nonsignificant	17.9929	8.13888	1.95016	8.13241	1.977	16.6734
ENSMUSG00000101583	0.324435	0.565796		nonsignificant	10.9957	23.3993	20.4766	16.2648	12.8505	14.7118
ENSMUSG00000044340	0.164912	0.0665661	0.260726	nonsignificant	5081.01	4878.24	4895.86	4207.5	4772.47	4270.35
ENSMUSG00000103291	-0.0160723	0.996453		nonsignificant	0	0	1.95016	0	1.977	0
ENSMUSG00000100247				nonsignificant	0	0	0	0	0	0
ENSMUSG00000099604				nonsignificant	0	0	0	0	0	0
ENSMUSG00000057329	-0.37216	0.0579607	0.24134	nonsignificant	503.803	484.263	476.813	821.373	499.192	575.722
ENSMUSG00000054006				nonsignificant	0	0	0	0	0	0
ENSMUSG00000098344				nonsignificant	0	0	0	0	0	0
ENSMUSG00000103348	-1.88148	0.64104		nonsignificant	0	0	0	2.0331	0	0
ENSMUSG00000009905	0.0626687	0.504598	0.753274	nonsignificant	1452.43	1530.11	1509.42	1516.69	1399.71	1384.87
ENSMUSG00000009907	-0.00197525	0.981699	0.994006	nonsignificant	2001.22	2194.44	2095.44	2093.08	2122.31	2084.17
ENSMUSG00000067006	-0.00621844	0.997593		nonsignificant	0	2.03472	1.95016	2.0331	1.977	0
ENSMUSG00000083613				nonsignificant	0	0	0	0	0	0
ENSMUSG00000059956	-1.84635	0.647538		nonsignificant	0	0	0	0	1.977	0
ENSMUSG00000048775	-0.958844	0.814222		nonsignificant	0	0	0	0	0	0.980788
ENSMUSG00000084228				nonsignificant	0	0	0	0	0	0
ENSMUSG00000044594				nonsignificant	0	0	0	0	0	0
ENSMUSG00000058017				nonsignificant	0	0	0	0	0	0
ENSMUSG00000083884				nonsignificant	0	0	0	0	0	0
ENSMUSG00000073602				nonsignificant	0	0	0	0	0	0
ENSMUSG00000080729				nonsignificant	0	0	0	0	0	0
ENSMUSG00000081114				nonsignificant	0	0	0	0	0	0
ENSMUSG00000073601				nonsignificant	0	0	0	0	0	0
ENSMUSG00000084189	-1.84635	0.647538		nonsignificant	0	0	0	0	1.977	0
ENSMUSG00000026327	-1.02456	0.698212		nonsignificant	0	0	1.95016	2.0331	0	1.96158
ENSMUSG00000087210				nonsignificant	0	0	0	0	0	0
ENSMUSG00000067001	-1.97943	0.307704		nonsignificant	0	2.03472	0	2.0331	3.95399	1.96158
ENSMUSG00000089278				nonsignificant	0	0	0	0	0	0
ENSMUSG00000062345	1.83254	0.650141		nonsignificant	0	0	1.95016	0	0	0
ENSMUSG00000092572	-2.78373	0.104879		nonsignificant	0	2.03472	0	2.0331	5.93099	5.88473
ENSMUSG00000026315	-0.709538	0.0109797	0.096267	nonsignificant	76.9698	132.257	109.209	217.542	147.286	155.945
ENSMUSG00000086161				nonsignificant	0	0	0	0	0	0
ENSMUSG00000096241				nonsignificant	0	0	0	0	0	0
ENSMUSG00000077237				nonsignificant	0	0	0	0	0	0
ENSMUSG00000100457				nonsignificant	0	0	0	0	0	0
ENSMUSG00000101477				nonsignificant	0	0	0	0	0	0
ENSMUSG00000099484				nonsignificant	0	0	0	0	0	0
ENSMUSG00000100041				nonsignificant	0	0	0	0	0	0
ENSMUSG00000104478				nonsignificant	0	0	0	0	0	0
ENSMUSG00000101231				nonsignificant	0	0	0	0	0	0
ENSMUSG00000101097				nonsignificant	0	0	0	0	0	0
ENSMUSG00000100831				nonsignificant	0	0	0	0	0	0
ENSMUSG00000100884				nonsignificant	0	0	0	0	0	0
ENSMUSG00000089037				nonsignificant	0	0	0	0	0	0
ENSMUSG00000084741				nonsignificant	0	0	0	0	0	0
ENSMUSG00000100025				nonsignificant	0	0	0	0	0	0
ENSMUSG00000026312	-0.81826	0.00255771	0.0410883	nonsignificant	313.877	327.59	288.623	794.943	350.917	494.317
ENSMUSG00000100290				nonsignificant	0	0	0	0	0	0
ENSMUSG00000100758				nonsignificant	0	0	0	0	0	0
ENSMUSG00000099926				nonsignificant	0	0	0	0	0	0
ENSMUSG00000047216	0.36407	0.0796939	0.287312	nonsignificant	312.877	401.857	380.28	357.826	234.274	258.928
ENSMUSG00000102788	1.50227	0.298342		nonsignificant	9.99608	6.10416	6.82554	8.13241	0	0
ENSMUSG00000102160	0.574954	0.750628		nonsignificant	0	2.03472	6.82554	2.0331	0	3.92315
ENSMUSG00000101253	-1.90196	0.492		nonsignificant	0.999608	0	0	2.0331	1.977	0
ENSMUSG00000101846	0.901887	0.818864		nonsignificant	1.99922	0	0	0	0	0.980788
ENSMUSG00000100555	-2.45202	0.049782		nonsignificant	0	2.03472	1.95016	4.0662	9.88498	7.8463
ENSMUSG00000102728				nonsignificant	0	0	0	0	0	0
ENSMUSG00000038702	0.194457	0.178838	0.449763	nonsignificant	555.782	637.885	592.847	446.266	556.525	558.068
ENSMUSG00000101875				nonsignificant	0	0	0	0	0	0
ENSMUSG00000099732				nonsignificant	0	0	0	0	0	0
ENSMUSG00000101220				nonsignificant	0	0	0	0	0	0
ENSMUSG00000100020				nonsignificant	0	0	0	0	0	0
ENSMUSG00000101054	0.143566	0.871152		nonsignificant	21.9914	11.191	6.82554	26.4303	3.95399	5.88473
ENSMUSG00000088691				nonsignificant	0	0	0	0	0	0
ENSMUSG00000099884				nonsignificant	0	0	0	0	0	0
ENSMUSG00000100304				nonsignificant	0	0	0	0	0	0
ENSMUSG00000101453				nonsignificant	0	0	0	0	0	0
ENSMUSG00000102105				nonsignificant	0	0	0	0	0	0
ENSMUSG00000099943				nonsignificant	0	0	0	0	0	0
ENSMUSG00000084546				nonsignificant	0	0	0	0	0	0
ENSMUSG00000097648	0.0230026	0.984169		nonsignificant	15.9937	8.13888	2.92523	0	12.8505	13.731
ENSMUSG00000101687				nonsignificant	0	0	0	0	0	0
ENSMUSG00000100515	-0.409461	0.483588		nonsignificant	11.9953	13.2257	10.7259	15.2483	11.862	20.5965
ENSMUSG00000070695	0.0635568	0.494657	0.746588	nonsignificant	1666.35	1702.04	1707.36	1727.12	1579.62	1550.63
ENSMUSG00000092948				nonsignificant	0	0	0	0	0	0
ENSMUSG00000102033				nonsignificant	0	0	0	0	0	0
ENSMUSG00000094429				nonsignificant	0	0	0	0	0	0
ENSMUSG00000101154				nonsignificant	0	0	0	0	0	0
ENSMUSG00000065865				nonsignificant	0	0	0	0	0	0
ENSMUSG00000098815				nonsignificant	0	0	0	0	0	0
ENSMUSG00000101573				nonsignificant	0	0	0	0	0	0
ENSMUSG00000107979				nonsignificant	0	0	0	0	0	0
ENSMUSG00000101373				nonsignificant	0	0	0	0	0	0
ENSMUSG00000099615				nonsignificant	0	0	0	0	0	0
ENSMUSG00000100265				nonsignificant	0	0	0	0	0	0
ENSMUSG00000100527				nonsignificant	0	0	0	0	0	0
ENSMUSG00000099571				nonsignificant	0	0	0	0	0	0
ENSMUSG00000101303				nonsignificant	0	0	0	0	0	0
ENSMUSG00000100305				nonsignificant	0	0	0	0	0	0
ENSMUSG00000099534				nonsignificant	0	0	0	0	0	0
ENSMUSG00000100886				nonsignificant	0	0	0	0	0	0
ENSMUSG00000101415				nonsignificant	0	0	0	0	0	0
ENSMUSG00000100617				nonsignificant	0	0	0	0	0	0
ENSMUSG00000100703				nonsignificant	0	0	0	0	0	0
ENSMUSG00000100177				nonsignificant	0	0	0	0	0	0
ENSMUSG00000101363				nonsignificant	0	0	0	0	0	0
ENSMUSG00000101590				nonsignificant	0	0	0	0	0	0
ENSMUSG00000102030	0.614216	0.716277		nonsignificant	3.99843	6.10416	1.95016	0	0	7.8463
ENSMUSG00000099870				nonsignificant	0	0	0	0	0	0
ENSMUSG00000026374	0.142753	0.078502	0.284771	nonsignificant	4514.23	4567.95	4509.73	3901.52	4309.85	4099.69
ENSMUSG00000026377	0.124077	0.417403	0.687612	nonsignificant	1249.51	1388.7	1345.61	986.054	1432.33	1236.77
ENSMUSG00000099936				nonsignificant	0	0	0	0	0	0
ENSMUSG00000064302	0.19637	0.0177789	0.124513	nonsignificant	4326.3	3930.06	4229.89	3644.34	3689.08	3564.18
ENSMUSG00000077257				nonsignificant	0	0	0	0	0	0
ENSMUSG00000107722				nonsignificant	0	0	0	0	0	0
ENSMUSG00000080542				nonsignificant	0	0	0	0	0	0
ENSMUSG00000100770				nonsignificant	0	0	0	0	0	0
ENSMUSG00000026380	0.0933872	0.556226	0.788204	nonsignificant	290.886	245.184	264.246	244.989	264.918	240.293
ENSMUSG00000089601				nonsignificant	0	0	0	0	0	0
ENSMUSG00000101624				nonsignificant	0	0	0	0	0	0
ENSMUSG00000088363				nonsignificant	0	0	0	0	0	0
ENSMUSG00000100040				nonsignificant	0	0	0	0	0	0
ENSMUSG00000048402	0.0855187	0.63975	0.843117	nonsignificant	160.937	181.09	173.564	174.847	156.183	154.964
ENSMUSG00000098273	1.88579	0.640288		nonsignificant	0	2.03472	0	0	0	0
ENSMUSG00000097408	0.326041	0.797921		nonsignificant	5.99765	2.03472	1.95016	3.04965	0.988498	3.92315
ENSMUSG00000096939				nonsignificant	0	0	0	0	0	0
ENSMUSG00000100767				nonsignificant	0	0	0	0	0	0
ENSMUSG00000099860				nonsignificant	0	0	0	0	0	0
ENSMUSG00000101179	-1.45048	0.11485		nonsignificant	1.99922	12.2083	1.95016	22.3641	11.862	9.80788
ENSMUSG00000037035	0.153671	0.432863	0.698191	nonsignificant	258.899	335.729	282.773	236.856	316.319	235.389
ENSMUSG00000004451	-0.088521	0.437875	0.701096	nonsignificant	844.669	877.981	878.545	856.952	1013.21	895.459
ENSMUSG00000101437				nonsignificant	0	0	0	0	0	0
ENSMUSG00000098447	0.576516	0.638466		nonsignificant	3.99843	8.13888	5.85047	9.14896	0	2.94236
ENSMUSG00000098923	0.0450386	0.686967	0.869768	nonsignificant	771.698	684.683	728.383	679.056	718.638	719.898
ENSMUSG00000101731	0.968707	0.713599		nonsignificant	1.99922	0	1.95016	2.0331	0	0
ENSMUSG00000084505				nonsignificant	0	0	0	0	0	0
ENSMUSG00000026383	-0.162305	0.222892	0.503878	nonsignificant	387.848	463.916	413.433	460.498	478.433	476.663
ENSMUSG00000102687				nonsignificant	0	0	0	0	0	0
ENSMUSG00000026384	-0.0796382	0.596865	0.813352	nonsignificant	2525.01	3085.65	2913.53	3558.94	2519.68	2929.61
ENSMUSG00000091876	1.88579	0.640288		nonsignificant	0	2.03472	0	0	0	0
ENSMUSG00000103146	1.86368	0.644372		nonsignificant	1.99922	0	0	0	0	0
ENSMUSG00000100436				nonsignificant	0	0	0	0	0	0
ENSMUSG00000090277				nonsignificant	0	0	0	0	0	0
ENSMUSG00000100042				nonsignificant	0	0	0	0	0	0
ENSMUSG00000100636	0.218689	0.875611		nonsignificant	0.999608	2.03472	3.90031	2.0331	1.977	1.96158
ENSMUSG00000101224	2.45642	0.522668		nonsignificant	1.99922	1.01736	0	0	0	0
ENSMUSG00000036975	0.262994	0.0761069	0.279918	nonsignificant	479.812	423.222	437.81	382.223	327.193	408.008
ENSMUSG00000036962	-0.152592	0.790786		nonsignificant	13.9945	16.2778	12.676	15.2483	10.8735	21.5773
ENSMUSG00000092245				nonsignificant	0	0	0	0	0	0
ENSMUSG00000026387	-0.351102	0.599154		nonsignificant	6.99726	12.2083	9.75078	16.2648	11.862	8.82709
ENSMUSG00000050777	-0.373308	0.458101	0.718148	nonsignificant	21.9914	36.6249	33.1526	18.2979	55.3559	45.1162
ENSMUSG00000026385	-0.286765	0.0431641	0.204106	nonsignificant	5154.98	4849.75	5077.23	4935.36	7110.27	6352.56
ENSMUSG00000026388	-0.816606	0.0192617	0.130163	nonsignificant	33.9867	40.6944	25.352	52.8607	65.2409	57.8665
ENSMUSG00000026389	-0.161511	0.435735	0.699057	nonsignificant	275.892	305.208	278.872	256.171	410.227	295.217
ENSMUSG00000036907	0.899089	0.489492	0.743081	nonsignificant	1914.25	2332.81	2055.46	24.3972	2123.29	1231.87
ENSMUSG00000101275				nonsignificant	0	0	0	0	0	0
ENSMUSG00000026390				nonsignificant	0	0	0	0	0	0
ENSMUSG00000058665	-2.01033	0.300767		nonsignificant	0	0	1.95016	2.0331	1.977	3.92315
ENSMUSG00000099957				nonsignificant	0	0	0	0	0	0
ENSMUSG00000101386				nonsignificant	0	0	0	0	0	0
ENSMUSG00000101922	-1.84635	0.647538		nonsignificant	0	0	0	0	1.977	0
ENSMUSG00000100761				nonsignificant	0	0	0	0	0	0
ENSMUSG00000099336				nonsignificant	0	0	0	0	0	0
ENSMUSG00000100979				nonsignificant	0	0	0	0	0	0
ENSMUSG00000102360				nonsignificant	0	0	0	0	0	0
ENSMUSG00000097881	-0.62174	0.0053814	0.0629427	nonsignificant	79.9687	95.6318	81.9065	137.234	121.585	137.31
ENSMUSG00000101700	0.96471	0.813106		nonsignificant	0	0	0.975078	0	0	0
ENSMUSG00000104332				nonsignificant	0	0	0	0	0	0
ENSMUSG00000003721	0.0722658	0.573915	0.79842	nonsignificant	2331.09	2357.22	2386.01	1913.15	2583.93	2231.29
ENSMUSG00000104253	-0.22997	0.614252	0.825366	nonsignificant	17.9929	34.5902	33.1526	37.6124	23.724	39.2315
ENSMUSG00000101791	0.96471	0.813106		nonsignificant	0	1.01736	0	0	0	0
ENSMUSG00000026339	0.161554	0.263628	0.548914	nonsignificant	1271.5	1206.59	1215.92	939.293	1310.75	1052.39
ENSMUSG00000085857	-1.83654	0.649357		nonsignificant	0	0	0	0	0	1.96158
ENSMUSG00000083582	2.83944	0.419746		nonsignificant	0.999608	0	2.92523	0	0	0
ENSMUSG00000050534	0.889375	0.357019	0.635886	nonsignificant	201.921	235.01	230.118	12.1986	211.539	136.329
ENSMUSG00000081130	0.96471	0.813106		nonsignificant	0	1.01736	0	0	0	0
ENSMUSG00000001674	0.0360288	0.791883	0.919446	nonsignificant	554.783	488.333	510.941	470.663	561.467	483.528
ENSMUSG00000102006				nonsignificant	0	0	0	0	0	0
ENSMUSG00000102488				nonsignificant	0	0	0	0	0	0
ENSMUSG00000083584				nonsignificant	0	0	0	0	0	0
ENSMUSG00000100913				nonsignificant	0	0	0	0	0	0
ENSMUSG00000080410				nonsignificant	0	0	0	0	0	0
ENSMUSG00000099960	1.88579	0.640288		nonsignificant	0	2.03472	0	0	0	0
ENSMUSG00000089274				nonsignificant	0	0	0	0	0	0
ENSMUSG00000103263				nonsignificant	0	0	0	0	0	0
ENSMUSG00000089190				nonsignificant	0	0	0	0	0	0
ENSMUSG00000099451				nonsignificant	0	0	0	0	0	0
ENSMUSG00000104180				nonsignificant	0	0	0	0	0	0
ENSMUSG00000100762				nonsignificant	0	0	0	0	0	0
ENSMUSG00000100405				nonsignificant	0	0	0	0	0	0
ENSMUSG00000100525				nonsignificant	0	0	0	0	0	0
ENSMUSG00000101495				nonsignificant	0	0	0	0	0	0
[truncated: 53,402 more rows]
