# Supplementary material for: Unraveling the mechanisms of propofol-induced psychological dependence: a multi-omics approach linked to gut microbiota in hippocampal function
Source: Front Med (Lausanne). 2025 Apr 3;12:1539467. doi: 10.3389/fmed.2025.1539467 (PMC12005058; doi:10.3389/fmed.2025.1539467)
Supplement: Supplementary file 1 [file Data_Sheet_1.zip › raw data/transcriptome sequencing/Alcohol_vs_Saline.EnrichKEGG.total.xlsx]

## Sheet: Sheet1
Mapid	Pathway	GeneRatio	BgRatio	pvalue	padj	geneID	KO	Count	level	Down_Up
mmu00534	Glycosaminoglycan biosynthesis - heparan sulfate / heparin	2/106	28/10484	0.0322673	0.607845	ENSMUSG00000046321/ENSMUSG00000044499	K07808/K08104	2	Decreased/Decreased	2/0
mmu05200	Pathways in cancer	10/106	695/10484	0.164148	0.948615	ENSMUSG00000079465/ENSMUSG00000015843/ENSMUSG00000015843/ENSMUSG00000015843/ENSMUSG00000028072/ENSMUSG00000004328/ENSMUSG00000004328/ENSMUSG00000031074/ENSMUSG00000061048/ENSMUSG00000017491/ENSMUSG00000017491/ENSMUSG00000066687/ENSMUSG00000032380/ENSMUSG00000000555	K06237/K08524/K08525/K08526/K03176/K08268/K09095/K04358/K05689/K08527/K08528/K10055/K08803/K06487	10	Decreased/Decreased/Decreased/Decreased/Decreased/Increased/Increased/Decreased/Decreased/Decreased/Decreased/Increased/Decreased/Decreased	11/3
mmu04915	Estrogen signaling pathway	2/106	174/10484	0.528008	0.948615	ENSMUSG00000017491/ENSMUSG00000023043	K08527/K07604	2	Decreased/Decreased	2/0
mmu04728	Dopaminergic synapse	4/106	174/10484	0.0996243	0.841955	ENSMUSG00000000214/ENSMUSG00000032259/ENSMUSG00000061718/ENSMUSG00000021478/ENSMUSG00000021478	K00501/K04145/K15494/K04144/K05840	4	Decreased/Decreased/Decreased/Decreased/Decreased	5/0
mmu04310	Wnt signaling pathway	1/106	201/10484	0.872854	0.948615	ENSMUSG00000018822/ENSMUSG00000018822/ENSMUSG00000018822	K02176/K02166/K02222	1	Decreased/Decreased/Decreased	3/0
mmu05135	Yersinia infection	3/106	352/10484	0.69613	0.948615	ENSMUSG00000023274/ENSMUSG00000076617/ENSMUSG00000000555	K06454/K06856/K06484	3	Decreased/Decreased/Decreased	3/0
mmu05310	Asthma	2/106	181/10484	0.549383	0.948615	ENSMUSG00000076617/ENSMUSG00000037548	K06856/K06752	2	Decreased/Decreased	2/0
mmu04664	Fc epsilon RI signaling pathway	1/106	176/10484	0.835312	0.948615	ENSMUSG00000076617	K06856	1	Decreased	1/0
mmu04933	AGE-RAGE signaling pathway in diabetic complications	2/106	160/10484	0.483284	0.948615	ENSMUSG00000079465/ENSMUSG00000021108	K06237/K18050	2	Decreased/Decreased	2/0
mmu04970	Salivary secretion	1/106	130/10484	0.73534	0.948615	ENSMUSG00000028962	K13855	1	Decreased	1/0
mmu05171	Coronavirus disease - COVID-19	2/106	435/10484	0.938318	0.974039	ENSMUSG00000027995/ENSMUSG00000076617	K10159/K06856	2	Decreased/Decreased	2/0
mmu04130	SNARE interactions in vesicular transport	1/106	37/10484	0.313843	0.948615	ENSMUSG00000050732	K08512	1	Decreased	1/0
mmu00770	Pantothenate and CoA biosynthesis	2/106	37/10484	0.0536309	0.71613	ENSMUSG00000033427/ENSMUSG00000022425	K01431/K01513	2	Decreased/Decreased	2/0
mmu04015	Rap1 signaling pathway	5/106	357/10484	0.29363	0.948615	ENSMUSG00000000215/ENSMUSG00000031074/ENSMUSG00000061048/ENSMUSG00000032259/ENSMUSG00000048915	K04526/K04358/K05689/K04145/K05462	5	Decreased/Decreased/Decreased/Decreased/Decreased	5/0
mmu04613	Neutrophil extracellular trap formation	2/106	348/10484	0.871758	0.948615	ENSMUSG00000027995/ENSMUSG00000076617	K10159/K06856	2	Decreased/Decreased	2/0
mmu04670	Leukocyte transendothelial migration	1/106	206/10484	0.879275	0.948615	ENSMUSG00000047230	K06087	1	Decreased	1/0
mmu00590	Arachidonic acid metabolism	2/106	130/10484	0.3795	0.948615	ENSMUSG00000041193/ENSMUSG00000020377	K01047/K00807	2	Decreased/Decreased	2/0
mmu03013	Nucleocytoplasmic transport	2/106	141/10484	0.418682	0.948615	ENSMUSG00000031410/ENSMUSG00000060284	K14284/K14320	2	Decreased/Decreased	2/0
mmu04550	Signaling pathways regulating pluripotency of stem cells	2/106	185/10484	0.561294	0.948615	ENSMUSG00000066652/ENSMUSG00000020160	K04668/K15613	2	Increased/Decreased	1/1
mmu00230	Purine metabolism	2/106	163/10484	0.493083	0.948615	ENSMUSG00000068417/ENSMUSG00000022425	K03783/K01513	2	Decreased/Decreased	2/0
mmu00600	Sphingolipid metabolism	1/106	86/10484	0.584188	0.948615	ENSMUSG00000079434	K12357	1	Decreased	1/0
mmu00591	Linoleic acid metabolism	1/106	72/10484	0.520098	0.948615	ENSMUSG00000041193	K01047	1	Decreased	1/0
mmu05134	Legionellosis	1/106	84/10484	0.57558	0.948615	ENSMUSG00000027995	K10159	1	Decreased	1/0
mmu04923	Regulation of lipolysis in adipocytes	1/106	79/10484	0.55328	0.948615	ENSMUSG00000000215	K04526	1	Decreased	1/0
mmu04213	Longevity regulating pathway - multiple species	1/106	75/10484	0.534608	0.948615	ENSMUSG00000000215	K04526	1	Decreased	1/0
mmu04977	Vitamin digestion and absorption	1/106	37/10484	0.313843	0.948615	ENSMUSG00000020432	K14619	1	Decreased	1/0
mmu04115	p53 signaling pathway	1/106	89/10484	0.596776	0.948615	ENSMUSG00000019851	K10136	1	Decreased	1/0
mmu05417	Lipid and atherosclerosis	3/106	340/10484	0.673335	0.948615	ENSMUSG00000015843/ENSMUSG00000015843/ENSMUSG00000015843/ENSMUSG00000027995/ENSMUSG00000028125	K08524/K08525/K08526/K10159/K05641	3	Decreased/Decreased/Decreased/Decreased/Decreased	5/0
mmu04726	Serotonergic synapse	1/106	179/10484	0.840341	0.948615	ENSMUSG00000070687	K04153	1	Decreased	1/0
mmu05322	Systemic lupus erythematosus	2/106	324/10484	0.844239	0.948615	ENSMUSG00000076617/ENSMUSG00000037548	K06856/K06752	2	Decreased/Decreased	2/0
mmu03266	Virion - Herpesvirus	1/106	17/10484	0.158769	0.948615	ENSMUSG00000000555	K06484	1	Decreased	1/0
mmu04917	Prolactin signaling pathway	3/106	127/10484	0.137379	0.944999	ENSMUSG00000000215/ENSMUSG00000000214/ENSMUSG00000032578	K04526/K00501/K04701	3	Decreased/Decreased/Decreased	3/0
mmu05216	Thyroid cancer	3/106	55/10484	0.0180197	0.607845	ENSMUSG00000015843/ENSMUSG00000015843/ENSMUSG00000015843/ENSMUSG00000028072/ENSMUSG00000061048	K08524/K08525/K08526/K03176/K05689	3	Decreased/Decreased/Decreased/Decreased/Decreased	5/0
mmu04022	cGMP-PKG signaling pathway	3/106	221/10484	0.387463	0.948615	ENSMUSG00000027716/ENSMUSG00000000215/ENSMUSG00000021108	K04969/K04526/K18050	3	Decreased/Decreased/Decreased	3/0
mmu05323	Rheumatoid arthritis	3/106	271/10484	0.519361	0.948615	ENSMUSG00000027995/ENSMUSG00000076617/ENSMUSG00000037548	K10159/K06856/K06752	3	Decreased/Decreased/Decreased	3/0
mmu04910	Insulin signaling pathway	1/106	172/10484	0.828362	0.948615	ENSMUSG00000000215	K04526	1	Decreased	1/0
mmu00350	Tyrosine metabolism	1/106	45/10484	0.367618	0.948615	ENSMUSG00000000214	K00501	1	Decreased	1/0
mmu00561	Glycerolipid metabolism	1/106	80/10484	0.557831	0.948615	ENSMUSG00000023827	K13523	1	Decreased	1/0
mmu04914	Progesterone-mediated oocyte maturation	1/106	109/10484	0.671574	0.948615	ENSMUSG00000000215	K04526	1	Decreased	1/0
mmu04722	Neurotrophin signaling pathway	1/106	167/10484	0.819265	0.948615	ENSMUSG00000028072/ENSMUSG00000028072/ENSMUSG00000028072	K03176/K04360/K05101	1	Decreased/Decreased/Decreased	3/0
mmu05231	Choline metabolism in cancer	2/106	127/10484	0.368624	0.948615	ENSMUSG00000004328/ENSMUSG00000023945	K08268/K14387	2	Increased/Decreased	1/1
mmu05410	Hypertrophic cardiomyopathy	4/106	120/10484	0.0332298	0.607845	ENSMUSG00000002100/ENSMUSG00000091898/ENSMUSG00000061086/ENSMUSG00000000555/ENSMUSG00000000555/ENSMUSG00000000555	K12568/K05865/K12749/K06484/K06487/K06584	4	Decreased/Decreased/Decreased/Decreased/Decreased/Decreased	6/0
mmu04066	HIF-1 signaling pathway	2/106	164/10484	0.496324	0.948615	ENSMUSG00000004328/ENSMUSG00000000215	K08268/K04526	2	Increased/Decreased	1/1
mmu05160	Hepatitis C	2/106	242/10484	0.706723	0.948615	ENSMUSG00000015843/ENSMUSG00000047230	K08524/K06087	2	Decreased/Decreased	2/0
mmu05162	Measles	1/106	261/10484	0.931842	0.974039	ENSMUSG00000027995	K10159	1	Decreased	1/0
mmu05166	Human T-cell leukemia virus 1 infection	3/106	350/10484	0.692414	0.948615	ENSMUSG00000023274/ENSMUSG00000037548/ENSMUSG00000091705	K06454/K06752/K06751	3	Decreased/Decreased/Increased	2/1
mmu00410	beta-Alanine metabolism	3/106	41/10484	0.00810436	0.607845	ENSMUSG00000033427/ENSMUSG00000021751/ENSMUSG00000056162/ENSMUSG00000056162	K01431/K00232/K05604/K08660	3	Decreased/Decreased/Decreased/Decreased	4/0
mmu04926	Relaxin signaling pathway	1/106	178/10484	0.838682	0.948615	ENSMUSG00000079465	K06237	1	Decreased	1/0
mmu05320	Autoimmune thyroid disease	3/106	252/10484	0.470786	0.948615	ENSMUSG00000076617/ENSMUSG00000037548/ENSMUSG00000091705	K06856/K06752/K06751	3	Decreased/Decreased/Increased	2/1
mmu02010	ABC transporters	1/106	50/10484	0.399085	0.948615	ENSMUSG00000028125/ENSMUSG00000028125/ENSMUSG00000028125	K05641/K05644/K05645	1	Decreased/Decreased/Decreased	3/0
mmu05150	Staphylococcus aureus infection	3/106	289/10484	0.563127	0.948615	ENSMUSG00000076617/ENSMUSG00000023043/ENSMUSG00000037548	K06856/K07604/K06752	3	Decreased/Decreased/Decreased	3/0
mmu00120	Primary bile acid biosynthesis	2/106	43/10484	0.0699595	0.723227	ENSMUSG00000021751/ENSMUSG00000023963	K10214/K07439	2	Decreased/Decreased	2/0
mmu04918	Thyroid hormone synthesis	1/106	99/10484	0.636074	0.948615	ENSMUSG00000061808	K20731	1	Decreased	1/0
mmu00830	Retinol metabolism	1/106	129/10484	0.732603	0.948615	ENSMUSG00000025350/ENSMUSG00000025350/ENSMUSG00000025350	K00061/K11154/K13369	1	Decreased/Decreased/Decreased	3/0
mmu04024	cAMP signaling pathway	6/106	306/10484	0.0895979	0.813549	ENSMUSG00000025905/ENSMUSG00000070687/ENSMUSG00000021751/ENSMUSG00000032259/ENSMUSG00000061718/ENSMUSG00000021478/ENSMUSG00000021478	K04218/K04153/K00232/K04145/K15494/K04144/K05840	6	Decreased/Decreased/Decreased/Decreased/Decreased/Decreased/Decreased	7/0
mmu04659	Th17 cell differentiation	5/106	183/10484	0.0378776	0.607845	ENSMUSG00000015843/ENSMUSG00000015843/ENSMUSG00000015843/ENSMUSG00000023274/ENSMUSG00000004328/ENSMUSG00000017491/ENSMUSG00000037548	K08524/K08525/K08526/K06454/K08268/K08527/K06752	5	Decreased/Decreased/Decreased/Decreased/Increased/Decreased/Decreased	6/1
mmu00380	Tryptophan metabolism	1/106	63/10484	0.473826	0.948615	ENSMUSG00000031551	K00463	1	Decreased	1/0
mmu00740	Riboflavin metabolism	1/106	12/10484	0.11486	0.852144	ENSMUSG00000022425	K01513	1	Decreased	1/0
mmu05022	Pathways of neurodegeneration - multiple diseases	2/106	563/10484	0.980237	0.984574	ENSMUSG00000027716/ENSMUSG00000023484	K04966/K07607	2	Decreased/Increased	1/1
mmu04061	Viral protein interaction with cytokine and cytokine receptor	2/106	100/10484	0.268328	0.948615	ENSMUSG00000020007/ENSMUSG00000017607	K05136/K04182	2	Decreased/Decreased	2/0
mmu05235	PD-L1 expression and PD-1 checkpoint pathway in cancer	3/106	164/10484	0.230574	0.948615	ENSMUSG00000027995/ENSMUSG00000023274/ENSMUSG00000004328	K10159/K06454/K08268	3	Decreased/Decreased/Increased	2/1
mmu00512	Mucin type O-glycan biosynthesis	2/106	39/10484	0.0589055	0.723227	ENSMUSG00000039774/ENSMUSG00000057286/ENSMUSG00000057286	K00710/K03479/K06616	2	Decreased/Decreased/Decreased	3/0
mmu04962	Vasopressin-regulated water reabsorption	1/106	56/10484	0.434804	0.948615	ENSMUSG00000004655	K09866	1	Decreased	1/0
mmu05221	Acute myeloid leukemia	2/106	95/10484	0.249554	0.948615	ENSMUSG00000017491/ENSMUSG00000066687	K08527/K10055	2	Decreased/Increased	1/1
mmu05207	Chemical carcinogenesis - receptor activation	2/106	292/10484	0.799359	0.948615	ENSMUSG00000015843/ENSMUSG00000015843/ENSMUSG00000015843/ENSMUSG00000031074	K08524/K08525/K08526/K04358	2	Decreased/Decreased/Decreased/Decreased	4/0
mmu00240	Pyrimidine metabolism	2/106	72/10484	0.164746	0.948615	ENSMUSG00000033427/ENSMUSG00000022425	K01431/K01513	2	Decreased/Decreased	2/0
mmu05032	Morphine addiction	1/106	102/10484	0.647105	0.948615	ENSMUSG00000021478	K04144	1	Decreased	1/0
mmu04972	Pancreatic secretion	2/106	169/10484	0.512332	0.948615	ENSMUSG00000041193/ENSMUSG00000028962	K01047/K13855	2	Decreased/Decreased	2/0
mmu04725	Cholinergic synapse	3/106	154/10484	0.204154	0.948615	ENSMUSG00000021919/ENSMUSG00000100241/ENSMUSG00000023945	K00623/K14636/K14387	3	Decreased/Decreased/Decreased	3/0
mmu05168	Herpes simplex virus 1 infection	6/106	632/10484	0.622257	0.948615	ENSMUSG00000031410/ENSMUSG00000027995/ENSMUSG00000066000/ENSMUSG00000000555/ENSMUSG00000037548/ENSMUSG00000091705	K14284/K10159/K09228/K06484/K06752/K06751	6	Decreased/Decreased/Decreased/Decreased/Decreased/Increased	5/1
mmu04611	Platelet activation	1/106	207/10484	0.88052	0.948615	ENSMUSG00000050732	K08512	1	Decreased	1/0
mmu04660	T cell receptor signaling pathway	1/106	199/10484	0.870192	0.948615	ENSMUSG00000023274	K06454	1	Decreased	1/0
mmu05416	Viral myocarditis	3/106	259/10484	0.488942	0.948615	ENSMUSG00000076617/ENSMUSG00000037548/ENSMUSG00000091705	K06856/K06752/K06751	3	Decreased/Decreased/Increased	2/1
mmu04218	Cellular senescence	2/106	228/10484	0.675158	0.948615	ENSMUSG00000014158/ENSMUSG00000091705	K04973/K06751	2	Decreased/Increased	1/1
mmu05161	Hepatitis B	1/106	225/10484	0.900876	0.964617	ENSMUSG00000027995	K10159	1	Decreased	1/0
mmu04666	Fc gamma R-mediated phagocytosis	2/106	217/10484	0.648491	0.948615	ENSMUSG00000021108/ENSMUSG00000076617	K18050/K06856	2	Decreased/Decreased	2/0
mmu04750	Inflammatory mediator regulation of TRP channels	3/106	188/10484	0.29608	0.948615	ENSMUSG00000028072/ENSMUSG00000014158/ENSMUSG00000014158/ENSMUSG00000021108/ENSMUSG00000021108	K03176/K04973/K05222/K18050/K18051	3	Decreased/Decreased/Decreased/Decreased/Decreased	5/0
mmu00515	Mannose type O-glycan biosynthesis	1/106	28/10484	0.247916	0.948615	ENSMUSG00000040434	K09668	1	Decreased	1/0
mmu00760	Nicotinate and nicotinamide metabolism	2/106	53/10484	0.100144	0.841955	ENSMUSG00000068417/ENSMUSG00000022425	K03783/K01513	2	Decreased/Decreased	2/0
mmu05206	MicroRNAs in cancer	4/106	257/10484	0.262076	0.948615	ENSMUSG00000026435/ENSMUSG00000021108/ENSMUSG00000000555/ENSMUSG00000048915	K15379/K18050/K06484/K05462	4	Decreased/Decreased/Decreased/Decreased	4/0
mmu04978	Mineral absorption	2/106	90/10484	0.23083	0.948615	ENSMUSG00000015653/ENSMUSG00000015652	K14738/K14737	2	Decreased/Decreased	2/0
mmu00592	alpha-Linolenic acid metabolism	2/106	30/10484	0.0366535	0.607845	ENSMUSG00000041193/ENSMUSG00000021751	K01047/K00232	2	Decreased/Decreased	2/0
mmu05215	Prostate cancer	1/106	140/10484	0.761231	0.948615	ENSMUSG00000000215	K04526	1	Decreased	1/0
mmu03320	PPAR signaling pathway	4/106	120/10484	0.0332298	0.607845	ENSMUSG00000015843/ENSMUSG00000015843/ENSMUSG00000015843/ENSMUSG00000019874/ENSMUSG00000019874/ENSMUSG00000021751/ENSMUSG00000021751/ENSMUSG00000002831	K08524/K08525/K08526/K08752/K08756/K00232/K10214/K20254	4	Decreased/Decreased/Decreased/Decreased/Decreased/Decreased/Decreased/Increased	7/1
mmu04662	B cell receptor signaling pathway	2/106	209/10484	0.628042	0.948615	ENSMUSG00000028459/ENSMUSG00000076617	K06504/K06856	2	Decreased/Decreased	2/0
mmu04742	Taste transduction	1/106	132/10484	0.740732	0.948615	ENSMUSG00000070687	K04153	1	Decreased	1/0
mmu05414	Dilated cardiomyopathy	5/106	220/10484	0.0720781	0.723227	ENSMUSG00000002100/ENSMUSG00000091898/ENSMUSG00000061086/ENSMUSG00000076617/ENSMUSG00000000555/ENSMUSG00000000555/ENSMUSG00000000555	K12568/K05865/K12749/K06856/K06484/K06487/K06584	5	Decreased/Decreased/Decreased/Decreased/Decreased/Decreased/Decreased	7/0
mmu04390	Hippo signaling pathway	1/106	203/10484	0.875462	0.948615	ENSMUSG00000061048	K05689	1	Decreased	1/0
mmu05163	Human cytomegalovirus infection	2/106	346/10484	0.869645	0.948615	ENSMUSG00000000555/ENSMUSG00000091705	K06487/K06751	2	Decreased/Increased	1/1
mmu04146	Peroxisome	1/106	107/10484	0.66476	0.948615	ENSMUSG00000021751/ENSMUSG00000021751	K00232/K10214	1	Decreased/Decreased	2/0
mmu04928	Parathyroid hormone synthesis, secretion and action	1/106	289/10484	0.949113	0.974039	ENSMUSG00000015843/ENSMUSG00000015843/ENSMUSG00000015843	K08524/K08525/K08526	1	Decreased/Decreased/Decreased	3/0
mmu04971	Gastric acid secretion	3/106	120/10484	0.121517	0.862014	ENSMUSG00000025905/ENSMUSG00000028962/ENSMUSG00000039672	K04218/K13855/K04896	3	Decreased/Decreased/Decreased	3/0
mmu03260	Virion - Human immunodeficiency virus	1/106	26/10484	0.232435	0.948615	ENSMUSG00000023274	K06454	1	Decreased	1/0
mmu05415	Diabetic cardiomyopathy	1/106	288/10484	0.948579	0.974039	ENSMUSG00000000215	K04526	1	Decreased	1/0
mmu03008	Ribosome biogenesis in eukaryotes	1/106	93/10484	0.612976	0.948615	ENSMUSG00000031410	K14284	1	Decreased	1/0
mmu05014	Amyotrophic lateral sclerosis	2/106	462/10484	0.951218	0.974039	ENSMUSG00000031410/ENSMUSG00000023484	K14284/K07607	2	Decreased/Increased	1/1
mmu04672	Intestinal immune network for IgA production	2/106	200/10484	0.603963	0.948615	ENSMUSG00000076617/ENSMUSG00000037548	K06856/K06752	2	Decreased/Decreased	2/0
mmu00910	Nitrogen metabolism	2/106	18/10484	0.013942	0.607845	ENSMUSG00000038526/ENSMUSG00000038526/ENSMUSG00000041261	K01672/K01674/K01672	2	Decreased/Decreased/Decreased	3/0
mmu05164	Influenza A	2/106	267/10484	0.756778	0.948615	ENSMUSG00000031410/ENSMUSG00000037548	K14284/K06752	2	Decreased/Decreased	2/0
mmu04932	Non-alcoholic fatty liver disease	2/106	206/10484	0.620142	0.948615	ENSMUSG00000015843/ENSMUSG00000000215	K08524/K04526	2	Decreased/Decreased	2/0
mmu05165	Human papillomavirus infection	3/106	446/10484	0.834931	0.948615	ENSMUSG00000079465/ENSMUSG00000000555/ENSMUSG00000000555/ENSMUSG00000000555/ENSMUSG00000091705	K06237/K06484/K06487/K06584/K06751	3	Decreased/Decreased/Decreased/Decreased/Increased	4/1
mmu04924	Renin secretion	1/106	99/10484	0.636074	0.948615	ENSMUSG00000004655	K09864	1	Decreased	1/0
mmu05219	Bladder cancer	2/106	77/10484	0.182792	0.948615	ENSMUSG00000061048/ENSMUSG00000032380	K05689/K08803	2	Decreased/Decreased	2/0
mmu00982	Drug metabolism - cytochrome P450	1/106	121/10484	0.709672	0.948615	ENSMUSG00000040170	K00485	1	Increased	0/1
mmu00514	Other types of O-glycan biosynthesis	1/106	49/10484	0.392919	0.948615	ENSMUSG00000039774	K00710	1	Decreased	1/0
mmu04064	NF-kappa B signaling pathway	1/106	280/10484	0.944097	0.974039	ENSMUSG00000076617	K06856	1	Decreased	1/0
mmu04080	Neuroactive ligand-receptor interaction	9/106	438/10484	0.0329917	0.607845	ENSMUSG00000025905/ENSMUSG00000025905/ENSMUSG00000045573/ENSMUSG00000070687/ENSMUSG00000014158/ENSMUSG00000029917/ENSMUSG00000039079/ENSMUSG00000031932/ENSMUSG00000032259/ENSMUSG00000021478/ENSMUSG00000021478/ENSMUSG00000021478	K04214/K04218/K18832/K04153/K05222/K08378/K04282/K04210/K04145/K04144/K04148/K05840	9	Decreased/Decreased/Decreased/Decreased/Decreased/Decreased/Decreased/Decreased/Decreased/Decreased/Decreased/Decreased	12/0
mmu00330	Arginine and proline metabolism	1/106	64/10484	0.479178	0.948615	ENSMUSG00000056162/ENSMUSG00000056162	K05604/K08660	1	Decreased/Decreased	2/0
mmu03015	mRNA surveillance pathway	1/106	128/10484	0.729838	0.948615	ENSMUSG00000031410	K14284	1	Decreased	1/0
mmu00650	Butanoate metabolism	1/106	41/10484	0.341274	0.948615	ENSMUSG00000025350	K00019	1	Decreased	1/0
mmu05204	Chemical carcinogenesis - DNA adducts	1/106	126/10484	0.724222	0.948615	ENSMUSG00000051147	K00622	1	Decreased	1/0
mmu04640	Hematopoietic cell lineage	6/106	220/10484	0.0239869	0.607845	ENSMUSG00000032679/ENSMUSG00000027820/ENSMUSG00000023274/ENSMUSG00000076617/ENSMUSG00000000555/ENSMUSG00000037548	K04008/K01389/K06454/K06856/K06484/K06752	6	Decreased/Decreased/Decreased/Decreased/Decreased/Decreased	6/0
mmu05144	Malaria	1/106	130/10484	0.73534	0.948615	ENSMUSG00000027995	K10159	1	Decreased	1/0
mmu05034	Alcoholism	5/106	226/10484	0.0788304	0.745604	ENSMUSG00000028072/ENSMUSG00000000214/ENSMUSG00000032259/ENSMUSG00000061718/ENSMUSG00000021478	K04360/K00501/K04145/K15494/K04144	5	Decreased/Decreased/Decreased/Decreased/Decreased	5/0
mmu04810	Regulation of actin cytoskeleton	3/106	351/10484	0.694276	0.948615	ENSMUSG00000000215/ENSMUSG00000031074/ENSMUSG00000000555/ENSMUSG00000000555/ENSMUSG00000000555	K04526/K04358/K06484/K06487/K06584	3	Decreased/Decreased/Decreased/Decreased/Decreased	5/0
mmu05030	Cocaine addiction	5/106	77/10484	0.00106601	0.241985	ENSMUSG00000000214/ENSMUSG00000032259/ENSMUSG00000061718/ENSMUSG00000020599/ENSMUSG00000021478	K00501/K04145/K15494/K13765/K04144	5	Decreased/Decreased/Decreased/Decreased/Decreased	5/0
mmu04610	Complement and coagulation cascades	2/106	141/10484	0.418682	0.948615	ENSMUSG00000026579/ENSMUSG00000032679	K03902/K04008	2	Decreased/Decreased	2/0
mmu00790	Folate biosynthesis	1/106	46/10484	0.37404	0.948615	ENSMUSG00000000214	K00501	1	Decreased	1/0
mmu04514	Cell adhesion molecules	7/106	282/10484	0.0240686	0.607845	ENSMUSG00000047230/ENSMUSG00000023274/ENSMUSG00000061048/ENSMUSG00000061048/ENSMUSG00000000555/ENSMUSG00000000555/ENSMUSG00000037548/ENSMUSG00000091705/ENSMUSG00000024670	K06087/K06454/K05689/K06796/K06487/K06584/K06752/K06751/K06456	7	Decreased/Decreased/Decreased/Decreased/Decreased/Decreased/Decreased/Increased/Decreased	8/1
mmu04072	Phospholipase D signaling pathway	3/106	290/10484	0.565489	0.948615	ENSMUSG00000000215/ENSMUSG00000076617/ENSMUSG00000023827	K04526/K06856/K13523	3	Decreased/Decreased/Decreased	3/0
mmu05205	Proteoglycans in cancer	3/106	324/10484	0.641063	0.948615	ENSMUSG00000027995/ENSMUSG00000004328/ENSMUSG00000000555/ENSMUSG00000000555	K10159/K08268/K06484/K06487	3	Decreased/Increased/Decreased/Decreased	3/1
mmu05213	Endometrial cancer	1/106	75/10484	0.534608	0.948615	ENSMUSG00000061048	K05689	1	Decreased	1/0
mmu04151	PI3K-Akt signaling pathway	10/106	588/10484	0.0732785	0.723227	ENSMUSG00000079465/ENSMUSG00000015843/ENSMUSG00000027995/ENSMUSG00000028072/ENSMUSG00000028072/ENSMUSG00000000215/ENSMUSG00000031074/ENSMUSG00000076617/ENSMUSG00000022144/ENSMUSG00000000555/ENSMUSG00000000555/ENSMUSG00000000555/ENSMUSG00000048915	K06237/K08524/K10159/K03176/K04360/K04526/K04358/K06856/K05452/K06484/K06487/K06584/K05462	10	Decreased/Decreased/Decreased/Decreased/Decreased/Decreased/Decreased/Decreased/Decreased/Decreased/Decreased/Decreased/Decreased	13/0
mmu04930	Type II diabetes mellitus	2/106	71/10484	0.161176	0.948615	ENSMUSG00000000215/ENSMUSG00000021108	K04526/K18050	2	Decreased/Decreased	2/0
mmu04920	Adipocytokine signaling pathway	1/106	93/10484	0.612976	0.948615	ENSMUSG00000015843/ENSMUSG00000015843/ENSMUSG00000015843	K08524/K08525/K08526	1	Decreased/Decreased/Decreased	3/0
mmu00564	Glycerophospholipid metabolism	5/106	121/10484	0.00756517	0.607845	ENSMUSG00000070644/ENSMUSG00000019232/ENSMUSG00000041193/ENSMUSG00000021919/ENSMUSG00000023827	K00894/K14286/K01047/K00623/K13523	5	Decreased/Increased/Decreased/Decreased/Decreased	4/1
mmu05226	Gastric cancer	4/106	224/10484	0.191138	0.948615	ENSMUSG00000015843/ENSMUSG00000015843/ENSMUSG00000015843/ENSMUSG00000031074/ENSMUSG00000061048/ENSMUSG00000017491	K08524/K08525/K08526/K04358/K05689/K08528	4	Decreased/Decreased/Decreased/Decreased/Decreased/Decreased	6/0
mmu05203	Viral carcinogenesis	1/106	302/10484	0.955582	0.974039	ENSMUSG00000091705	K06751	1	Increased	0/1
mmu05211	Renal cell carcinoma	1/106	83/10484	0.57121	0.948615	ENSMUSG00000004328/ENSMUSG00000004328	K08268/K09095	1	Increased/Increased	0/2
mmu05222	Small cell lung cancer	4/106	133/10484	0.0456888	0.64821	ENSMUSG00000079465/ENSMUSG00000015843/ENSMUSG00000015843/ENSMUSG00000015843/ENSMUSG00000017491/ENSMUSG00000000555	K06237/K08524/K08525/K08526/K08528/K06487	4	Decreased/Decreased/Decreased/Decreased/Decreased/Decreased	6/0
mmu04152	AMPK signaling pathway	1/106	154/10484	0.793314	0.948615	ENSMUSG00000000215	K04526	1	Decreased	1/0
mmu05012	Parkinson disease	3/106	327/10484	0.647277	0.948615	ENSMUSG00000000214/ENSMUSG00000032259/ENSMUSG00000021478	K00501/K04145/K04144	3	Decreased/Decreased/Decreased	3/0
mmu04260	Cardiac muscle contraction	2/106	107/10484	0.294599	0.948615	ENSMUSG00000091898/ENSMUSG00000061086/ENSMUSG00000061086	K05865/K12749/K12750	2	Decreased/Decreased/Decreased	3/0
mmu04114	Oocyte meiosis	1/106	139/10484	0.758759	0.948615	ENSMUSG00000000215	K04526	1	Decreased	1/0
mmu04062	Chemokine signaling pathway	1/106	236/10484	0.911583	0.971499	ENSMUSG00000017607	K04182	1	Decreased	1/0
mmu04620	Toll-like receptor signaling pathway	1/106	148/10484	0.780124	0.948615	ENSMUSG00000027995	K10159	1	Decreased	1/0
mmu04215	Apoptosis - multiple species	1/106	48/10484	0.386689	0.948615	ENSMUSG00000004328	K10586	1	Increased	0/1
mmu04744	Phototransduction	1/106	35/10484	0.299706	0.948615	ENSMUSG00000020599	K13765	1	Decreased	1/0
mmu00340	Histidine metabolism	1/106	32/10484	0.277958	0.948615	ENSMUSG00000056162/ENSMUSG00000056162	K05604/K08660	1	Decreased/Decreased	2/0
mmu04936	Alcoholic liver disease	1/106	200/10484	0.87153	0.948615	ENSMUSG00000021751	K00232	1	Decreased	1/0
mmu04010	MAPK signaling pathway	6/106	371/10484	0.173001	0.948615	ENSMUSG00000031506/ENSMUSG00000028072/ENSMUSG00000028072/ENSMUSG00000000215/ENSMUSG00000031074/ENSMUSG00000022144/ENSMUSG00000048915	K18019/K03176/K04360/K04526/K04358/K05452/K05462	6	Decreased/Decreased/Decreased/Decreased/Decreased/Decreased/Decreased	7/0
mmu05152	Tuberculosis	3/106	356/10484	0.70346	0.948615	ENSMUSG00000027995/ENSMUSG00000076617/ENSMUSG00000037548	K10159/K06856/K06752	3	Decreased/Decreased/Decreased	3/0
mmu05170	Human immunodeficiency virus 1 infection	3/106	337/10484	0.667447	0.948615	ENSMUSG00000027995/ENSMUSG00000023274/ENSMUSG00000091705	K10159/K06454/K06751	3	Decreased/Decreased/Increased	2/1
mmu04137	Mitophagy - animal	2/106	90/10484	0.23083	0.948615	ENSMUSG00000070803/ENSMUSG00000004328	K21361/K08268	2	Decreased/Increased	1/1
mmu00232	Caffeine metabolism	1/106	12/10484	0.11486	0.852144	ENSMUSG00000051147	K00622	1	Decreased	1/0
mmu05321	Inflammatory bowel disease	2/106	121/10484	0.346662	0.948615	ENSMUSG00000027995/ENSMUSG00000037548	K10159/K06752	2	Decreased/Decreased	2/0
mmu04512	ECM-receptor interaction	2/106	109/10484	0.302087	0.948615	ENSMUSG00000079465/ENSMUSG00000000555/ENSMUSG00000000555/ENSMUSG00000000555	K06237/K06484/K06487/K06584	2	Decreased/Decreased/Decreased/Decreased	4/0
mmu04540	Gap junction	2/106	115/10484	0.324464	0.948615	ENSMUSG00000032259/ENSMUSG00000021478	K04145/K04144	2	Decreased/Decreased	2/0
mmu04360	Axon guidance	3/106	242/10484	0.444377	0.948615	ENSMUSG00000027716/ENSMUSG00000027716/ENSMUSG00000034684/ENSMUSG00000048915	K04966/K04969/K06840/K05462	3	Decreased/Decreased/Decreased/Decreased	4/0
mmu04020	Calcium signaling pathway	7/106	440/10484	0.157169	0.948615	ENSMUSG00000028072/ENSMUSG00000028072/ENSMUSG00000028072/ENSMUSG00000031074/ENSMUSG00000039079/ENSMUSG00000091898/ENSMUSG00000021478/ENSMUSG00000021478/ENSMUSG00000076617/ENSMUSG00000022144	K03176/K04360/K05101/K04358/K04282/K05865/K04144/K05840/K06856/K05452	7	Decreased/Decreased/Decreased/Decreased/Decreased/Decreased/Decreased/Decreased/Decreased/Decreased	10/0
mmu05146	Amoebiasis	3/106	261/10484	0.494076	0.948615	ENSMUSG00000079465/ENSMUSG00000027995/ENSMUSG00000076617	K06237/K10159/K06856	3	Decreased/Decreased/Decreased	3/0
mmu04350	TGF-beta signaling pathway	1/106	129/10484	0.732603	0.948615	ENSMUSG00000066652	K04668	1	Increased	0/1
mmu05218	Melanoma	2/106	96/10484	0.253307	0.948615	ENSMUSG00000031074/ENSMUSG00000061048	K04358/K05689	2	Decreased/Decreased	2/0
mmu05169	Epstein-Barr virus infection	4/106	456/10484	0.683133	0.948615	ENSMUSG00000027995/ENSMUSG00000076617/ENSMUSG00000037548/ENSMUSG00000091705	K10159/K06856/K06752/K06751	4	Decreased/Decreased/Decreased/Increased	3/1
mmu04261	Adrenergic signaling in cardiomyocytes	3/106	204/10484	0.340471	0.948615	ENSMUSG00000091898/ENSMUSG00000046480/ENSMUSG00000061086/ENSMUSG00000061086	K05865/K04848/K12749/K12750	3	Decreased/Decreased/Decreased/Decreased	4/0
mmu04814	Motor proteins	3/106	203/10484	0.337695	0.948615	ENSMUSG00000091898/ENSMUSG00000033590/ENSMUSG00000061086/ENSMUSG00000061086	K05865/K10357/K12749/K12750	3	Decreased/Decreased/Decreased/Decreased	4/0
mmu04071	Sphingolipid signaling pathway	1/106	164/10484	0.813578	0.948615	ENSMUSG00000021108	K18050	1	Decreased	1/0
mmu05332	Graft-versus-host disease	2/106	123/10484	0.354011	0.948615	ENSMUSG00000037548/ENSMUSG00000091705	K06752/K06751	2	Decreased/Increased	1/1
mmu03250	Viral life cycle - HIV-1	1/106	73/10484	0.524984	0.948615	ENSMUSG00000023274	K06454	1	Decreased	1/0
mmu04140	Autophagy - animal	4/106	213/10484	0.169044	0.948615	ENSMUSG00000050732/ENSMUSG00000004328/ENSMUSG00000004328/ENSMUSG00000000215/ENSMUSG00000032380	K08512/K08268/K10586/K04526/K08803	4	Decreased/Increased/Increased/Decreased/Decreased	3/2
mmu05143	African trypanosomiasis	2/106	146/10484	0.436086	0.948615	ENSMUSG00000031551/ENSMUSG00000076617	K00463/K06856	2	Decreased/Decreased	2/0
mmu00640	Propanoate metabolism	1/106	31/10484	0.270561	0.948615	ENSMUSG00000021751	K00232	1	Decreased	1/0
mmu05202	Transcriptional misregulation in cancer	7/106	489/10484	0.225151	0.948615	ENSMUSG00000026435/ENSMUSG00000015843/ENSMUSG00000015843/ENSMUSG00000015843/ENSMUSG00000028072/ENSMUSG00000017491/ENSMUSG00000066687/ENSMUSG00000020160/ENSMUSG00000076617	K15379/K08524/K08525/K08526/K03176/K08527/K10055/K15613/K06856	7	Decreased/Decreased/Decreased/Decreased/Decreased/Decreased/Increased/Decreased/Decreased	8/1
mmu04520	Adherens junction	1/106	188/10484	0.854533	0.948615	ENSMUSG00000061048	K05689	1	Decreased	1/0
mmu04211	Longevity regulating pathway	1/106	108/10484	0.668184	0.948615	ENSMUSG00000000215	K04526	1	Decreased	1/0
mmu00071	Fatty acid degradation	1/106	73/10484	0.524984	0.948615	ENSMUSG00000021751	K00232	1	Decreased	1/0
mmu04145	Phagosome	5/106	332/10484	0.245226	0.948615	ENSMUSG00000027995/ENSMUSG00000076617/ENSMUSG00000000555/ENSMUSG00000000555/ENSMUSG00000037548/ENSMUSG00000091705	K10159/K06856/K06484/K06487/K06752/K06751	5	Decreased/Decreased/Decreased/Decreased/Decreased/Increased	5/1
mmu05017	Spinocerebellar ataxia	1/106	183/10484	0.846811	0.948615	ENSMUSG00000027716	K04966	1	Decreased	1/0
mmu04976	Bile secretion	4/106	182/10484	0.112571	0.852144	ENSMUSG00000015843/ENSMUSG00000028962/ENSMUSG00000004655/ENSMUSG00000004655/ENSMUSG00000068323	K08524/K13855/K09864/K09866/K13857	4	Decreased/Decreased/Decreased/Decreased/Decreased	5/0
mmu05133	Pertussis	1/106	119/10484	0.703641	0.948615	ENSMUSG00000000555	K06484	1	Decreased	1/0
mmu04964	Proximal tubule bicarbonate reclamation	1/106	35/10484	0.299706	0.948615	ENSMUSG00000004655	K09864	1	Decreased	1/0
mmu04721	Synaptic vesicle cycle	1/106	89/10484	0.596776	0.948615	ENSMUSG00000100241	K14636	1	Decreased	1/0
mmu04270	Vascular smooth muscle contraction	2/106	186/10484	0.564237	0.948615	ENSMUSG00000041193/ENSMUSG00000021108/ENSMUSG00000021108	K01047/K18050/K18051	2	Decreased/Decreased/Decreased	3/0
mmu01040	Biosynthesis of unsaturated fatty acids	2/106	41/10484	0.0643513	0.723227	ENSMUSG00000021751/ENSMUSG00000021696/ENSMUSG00000021696	K00232/K10247/K10250	2	Decreased/Decreased/Decreased	3/0
mmu05167	Kaposi sarcoma-associated herpesvirus infection	2/106	301/10484	0.813012	0.948615	ENSMUSG00000004328/ENSMUSG00000091705	K08268/K06751	2	Increased/Increased	0/2
mmu04911	Insulin secretion	1/106	131/10484	0.73805	0.948615	ENSMUSG00000000215	K04526	1	Decreased	1/0
mmu05010	Alzheimer disease	2/106	456/10484	0.948593	0.974039	ENSMUSG00000027820/ENSMUSG00000000215	K01389/K04526	2	Decreased/Decreased	2/0
mmu05418	Fluid shear stress and atherosclerosis	2/106	229/10484	0.6775	0.948615	ENSMUSG00000014158/ENSMUSG00000000555	K04973/K06487	2	Decreased/Decreased	2/0
mmu00062	Fatty acid elongation	1/106	37/10484	0.313843	0.948615	ENSMUSG00000021696/ENSMUSG00000021696	K10247/K10250	1	Decreased/Decreased	2/0
mmu04913	Ovarian steroidogenesis	1/106	96/10484	0.624701	0.948615	ENSMUSG00000000215	K04526	1	Decreased	1/0
mmu05031	Amphetamine addiction	3/106	96/10484	0.0731895	0.723227	ENSMUSG00000000214/ENSMUSG00000061718/ENSMUSG00000021478	K00501/K15494/K04144	3	Decreased/Decreased/Decreased	3/0
mmu05100	Bacterial invasion of epithelial cells	2/106	175/10484	0.531103	0.948615	ENSMUSG00000061048/ENSMUSG00000000555	K05689/K06484	2	Decreased/Decreased	2/0
mmu05208	Chemical carcinogenesis - reactive oxygen species	1/106	308/10484	0.958286	0.974039	ENSMUSG00000004328	K08268	1	Increased	0/1
mmu00500	Starch and sucrose metabolism	1/106	41/10484	0.341274	0.948615	ENSMUSG00000022425	K01513	1	Decreased	1/0
mmu04630	JAK-STAT signaling pathway	2/106	226/10484	0.670433	0.948615	ENSMUSG00000020007/ENSMUSG00000032578	K05136/K04701	2	Decreased/Decreased	2/0
mmu04931	Insulin resistance	2/106	151/10484	0.45321	0.948615	ENSMUSG00000000215/ENSMUSG00000021108	K04526/K18050	2	Decreased/Decreased	2/0
mmu04740	Olfactory transduction	1/106	1257/10484	0.999999	0.999999	ENSMUSG00000059864	K04257	1	Decreased	1/0
mmu00310	Lysine degradation	1/106	75/10484	0.534608	0.948615	ENSMUSG00000019232	K18202	1	Increased	0/1
mmu05412	Arrhythmogenic right ventricular cardiomyopathy	1/106	101/10484	0.643466	0.948615	ENSMUSG00000000555/ENSMUSG00000000555/ENSMUSG00000000555	K06484/K06487/K06584	1	Decreased/Decreased/Decreased	3/0
mmu04014	Ras signaling pathway	5/106	352/10484	0.283795	0.948615	ENSMUSG00000028072/ENSMUSG00000028072/ENSMUSG00000041193/ENSMUSG00000000215/ENSMUSG00000031074/ENSMUSG00000048915	K03176/K04360/K01047/K04526/K04358/K05462	5	Decreased/Decreased/Decreased/Decreased/Decreased/Decreased	6/0
mmu04950	Maturity onset diabetes of the young	1/106	48/10484	0.386689	0.948615	ENSMUSG00000000215	K04526	1	Decreased	1/0
mmu04979	Cholesterol metabolism	1/106	83/10484	0.57121	0.948615	ENSMUSG00000028125	K05641	1	Decreased	1/0
mmu00983	Drug metabolism - other enzymes	2/106	128/10484	0.372257	0.948615	ENSMUSG00000033427/ENSMUSG00000051147	K01431/K00622	2	Decreased/Decreased	2/0
mmu00511	Other glycan degradation	1/106	29/10484	0.255541	0.948615	ENSMUSG00000079434	K12357	1	Decreased	1/0
mmu05330	Allograft rejection	3/106	216/10484	0.373697	0.948615	ENSMUSG00000076617/ENSMUSG00000037548/ENSMUSG00000091705	K06856/K06752/K06751	3	Decreased/Decreased/Increased	2/1
mmu04650	Natural killer cell mediated cytotoxicity	1/106	247/10484	0.921143	0.974039	ENSMUSG00000076617	K06856	1	Decreased	1/0
mmu04110	Cell cycle	2/106	167/10484	0.505968	0.948615	ENSMUSG00000037664/ENSMUSG00000035842	K09993/K11273	2	Decreased/Decreased	2/0
mmu04960	Aldosterone-regulated sodium reabsorption	1/106	49/10484	0.392919	0.948615	ENSMUSG00000000215	K04526	1	Decreased	1/0
mmu04614	Renin-angiotensin system	1/106	77/10484	0.544038	0.948615	ENSMUSG00000027820	K01389	1	Decreased	1/0
mmu04612	Antigen processing and presentation	3/106	164/10484	0.230574	0.948615	ENSMUSG00000023274/ENSMUSG00000037548/ENSMUSG00000091705	K06454/K06752/K06751	3	Decreased/Decreased/Increased	2/1
mmu04120	Ubiquitin mediated proteolysis	1/106	173/10484	0.830126	0.948615	ENSMUSG00000004328	K10586	1	Increased	0/1
mmu05142	Chagas disease	1/106	188/10484	0.854533	0.948615	ENSMUSG00000027995	K10159	1	Decreased	1/0
mmu00565	Ether lipid metabolism	3/106	75/10484	0.040166	0.607845	ENSMUSG00000041193/ENSMUSG00000038173/ENSMUSG00000022425	K01047/K08743/K01122	3	Decreased/Decreased/Decreased	3/0
mmu04371	Apelin signaling pathway	3/106	175/10484	0.260321	0.948615	ENSMUSG00000061048/ENSMUSG00000061086/ENSMUSG00000061086/ENSMUSG00000021108	K05689/K12749/K12750/K18050	3	Decreased/Decreased/Decreased/Decreased	4/0
mmu05140	Leishmaniasis	3/106	189/10484	0.298848	0.948615	ENSMUSG00000027995/ENSMUSG00000076617/ENSMUSG00000037548	K10159/K06856/K06752	3	Decreased/Decreased/Decreased	3/0
mmu04060	Cytokine-cytokine receptor interaction	3/106	342/10484	0.677218	0.948615	ENSMUSG00000023274/ENSMUSG00000020007/ENSMUSG00000017607	K06454/K05136/K04182	3	Decreased/Decreased/Decreased	3/0
mmu04068	FoxO signaling pathway	1/106	167/10484	0.819265	0.948615	ENSMUSG00000000215	K04526	1	Decreased	1/0
mmu00430	Taurine and hypotaurine metabolism	1/106	28/10484	0.247916	0.948615	ENSMUSG00000040170	K00485	1	Increased	0/1
mmu04925	Aldosterone synthesis and secretion	1/106	140/10484	0.761231	0.948615	ENSMUSG00000021108	K18050	1	Decreased	1/0
mmu04210	Apoptosis	1/106	208/10484	0.881752	0.948615	ENSMUSG00000028072	K03176	1	Decreased	1/0
mmu00140	Steroid hormone biosynthesis	1/106	137/10484	0.753739	0.948615	ENSMUSG00000025350	K13369	1	Decreased	1/0
mmu05230	Central carbon metabolism in cancer	2/106	100/10484	0.268328	0.948615	ENSMUSG00000028072/ENSMUSG00000028072/ENSMUSG00000004328	K03176/K05101/K08268	2	Decreased/Decreased/Increased	2/1
mmu04935	Growth hormone synthesis, secretion and action	1/106	148/10484	0.780124	0.948615	ENSMUSG00000025905	K04218	1	Decreased	1/0
mmu04144	Endocytosis	1/106	326/10484	0.965457	0.974039	ENSMUSG00000091705	K06751	1	Increased	0/1
mmu05223	Non-small cell lung cancer	2/106	97/10484	0.257061	0.948615	ENSMUSG00000015843/ENSMUSG00000015843/ENSMUSG00000015843/ENSMUSG00000017491	K08524/K08525/K08526/K08528	2	Decreased/Decreased/Decreased/Decreased	4/0
mmu04974	Protein digestion and absorption	5/106	148/10484	0.0170043	0.607845	ENSMUSG00000079465/ENSMUSG00000000392/ENSMUSG00000027820/ENSMUSG00000028197/ENSMUSG00000025064	K06237/K01278/K01389/K19721/K07603	5	Decreased/Decreased/Decreased/Decreased/Decreased	5/0
mmu04919	Thyroid hormone signaling pathway	3/106	189/10484	0.298848	0.948615	ENSMUSG00000015843/ENSMUSG00000015843/ENSMUSG00000015843/ENSMUSG00000004328/ENSMUSG00000000555	K08524/K08525/K08526/K08268/K06487	3	Decreased/Decreased/Decreased/Increased/Decreased	4/1
mmu04530	Tight junction	3/106	255/10484	0.478602	0.948615	ENSMUSG00000047230/ENSMUSG00000001672/ENSMUSG00000021108	K06087/K21099/K18050	3	Decreased/Decreased/Decreased	3/0
mmu05145	Toxoplasmosis	2/106	133/10484	0.390299	0.948615	ENSMUSG00000027995/ENSMUSG00000037548	K10159/K06752	2	Decreased/Decreased	2/0
mmu05340	Primary immunodeficiency	2/106	146/10484	0.436086	0.948615	ENSMUSG00000023274/ENSMUSG00000076617	K06454/K06856	2	Decreased/Decreased	2/0
mmu04510	Focal adhesion	2/106	313/10484	0.829937	0.948615	ENSMUSG00000079465/ENSMUSG00000000555/ENSMUSG00000000555/ENSMUSG00000000555	K06237/K06484/K06487/K06584	2	Decreased/Decreased/Decreased/Decreased	4/0
mmu04975	Fat digestion and absorption	2/106	58/10484	0.116372	0.852144	ENSMUSG00000028125/ENSMUSG00000041193	K05641/K01047	2	Decreased/Decreased	2/0
mmu05224	Breast cancer	1/106	177/10484	0.837006	0.948615	ENSMUSG00000031074	K04358	1	Decreased	1/0
mmu04150	mTOR signaling pathway	1/106	189/10484	0.856031	0.948615	ENSMUSG00000000215	K04526	1	Decreased	1/0
mmu04658	Th1 and Th2 cell differentiation	2/106	158/10484	0.476687	0.948615	ENSMUSG00000023274/ENSMUSG00000037548	K06454/K06752	2	Decreased/Decreased	2/0
mmu05132	Salmonella infection	1/106	317/10484	0.962039	0.974039	ENSMUSG00000027995	K10159	1	Decreased	1/0
mmu04940	Type I diabetes mellitus	3/106	133/10484	0.151508	0.948615	ENSMUSG00000000215/ENSMUSG00000037548/ENSMUSG00000091705	K04526/K06752/K06751	3	Decreased/Decreased/Increased	2/1
