# Supplementary material for: Unraveling the mechanisms of propofol-induced psychological dependence: a multi-omics approach linked to gut microbiota in hippocampal function
Source: Front Med (Lausanne). 2025 Apr 3;12:1539467. doi: 10.3389/fmed.2025.1539467 (PMC12005058; doi:10.3389/fmed.2025.1539467)
Supplement: Supplementary file 1 [file Data_Sheet_1.zip › raw data/transcriptome sequencing/Propofol_vs_Alcohol.DEGs_Result.xlsx]

## Sheet: Sheet1
Geneid	log2FC	pvalue	padj	level	70Z	WZ	69Z	79Z	81Z	56Z
ENSMUSG00000102693				nonsignificant	0	0	0	0	0	0
ENSMUSG00000064842				nonsignificant	0	0	0	0	0	0
ENSMUSG00000051951	0.180659	0.0690274	0.272763	nonsignificant	1252.87	1021.12	1062.34	900.327	1060.57	982.583
ENSMUSG00000102851				nonsignificant	0	0	0	0	0	0
ENSMUSG00000103377	0.0112129	0.997224		nonsignificant	0	0	1.98383	1.97224	0	0
ENSMUSG00000104017	1.86286	0.644666		nonsignificant	0	0	1.98383	0	0	0
ENSMUSG00000103025				nonsignificant	0	0	0	0	0	0
ENSMUSG00000089699				nonsignificant	0	0	0	0	0	0
ENSMUSG00000103201				nonsignificant	0	0	0	0	0	0
ENSMUSG00000103147	1.3291	0.390371		nonsignificant	2.05557	3.98875	3.96766	1.97224	2.03368	0
ENSMUSG00000103161				nonsignificant	0	0	0	0	0	0
ENSMUSG00000102331	-0.188661	0.831268		nonsignificant	8.22227	2.99156	7.93533	9.86119	7.11789	4.84031
ENSMUSG00000102348	0.487732	0.66899		nonsignificant	6.1667	3.98875	7.93533	9.86119	3.05052	0
ENSMUSG00000102592				nonsignificant	0	0	0	0	0	0
ENSMUSG00000088333				nonsignificant	0	0	0	0	0	0
ENSMUSG00000102343				nonsignificant	0	0	0	0	0	0
ENSMUSG00000025900	0.286982	0.733811		nonsignificant	7.19449	6.98032	9.91916	9.86119	4.06736	5.80837
ENSMUSG00000102948				nonsignificant	0	0	0	0	0	0
ENSMUSG00000104123				nonsignificant	0	0	0	0	0	0
ENSMUSG00000025902	-0.474928	0.0174111	0.113883	nonsignificant	179.862	137.612	126.965	173.557	233.873	210.069
ENSMUSG00000104238	-2.85	0.362171		nonsignificant	0	0	0	1.97224	2.03368	0
ENSMUSG00000102269	-0.20256	0.898172		nonsignificant	2.05557	3.98875	0	1.97224	3.05052	1.93612
ENSMUSG00000096126	0.923085	0.779935		nonsignificant	1.02778	0	0.991916	0	0	0.968062
ENSMUSG00000103003				nonsignificant	0	0	0	0	0	0
ENSMUSG00000104328				nonsignificant	0	0	0	0	0	0
ENSMUSG00000102735				nonsignificant	0	0	0	0	0	0
ENSMUSG00000098104	-0.468266	0.538616		nonsignificant	10.2778	5.98313	7.93533	9.86119	6.10105	17.4251
ENSMUSG00000102175				nonsignificant	0	0	0	0	0	0
ENSMUSG00000088000	-0.846578	0.814798		nonsignificant	0	0	0.991916	0	0	1.93612
ENSMUSG00000103265				nonsignificant	0	0	0	0	0	0
ENSMUSG00000103922	-0.0222939	0.836497	0.936988	nonsignificant	573.504	630.223	698.309	662.672	605.021	664.09
ENSMUSG00000033845	-0.00776356	0.926503	0.97337	nonsignificant	1095.62	1272.41	1253.78	1252.37	1198.86	1190.72
ENSMUSG00000102275	-0.438237	0.597741		nonsignificant	9.25006	7.9775	3.96766	3.94448	11.1853	13.5529
ENSMUSG00000025903	0.133545	0.263153	0.570553	nonsignificant	959.95	1133.8	854.04	754.381	938.544	994.199
ENSMUSG00000104217				nonsignificant	0	0	0	0	0	0
ENSMUSG00000033813	0.115126	0.117308	0.369432	nonsignificant	1875.71	1706.19	1688.24	1557.08	1643.22	1665.07
ENSMUSG00000062588	-0.123271	0.548824	0.798838	nonsignificant	187.057	127.64	161.682	168.626	148.459	201.357
ENSMUSG00000103280	0.443895	0.242569		nonsignificant	69.8893	34.9016	50.5877	31.5558	48.8084	33.8822
ENSMUSG00000002459	0.130805	0.196213	0.492919	nonsignificant	1066.84	882.511	903.636	940.757	857.197	807.364
ENSMUSG00000091305	1.86286	0.644666		nonsignificant	0	0	1.98383	0	0	0
ENSMUSG00000102653				nonsignificant	0	0	0	0	0	0
ENSMUSG00000085623				nonsignificant	0	0	0	0	0	0
ENSMUSG00000091665				nonsignificant	0	0	0	0	0	0
ENSMUSG00000033793	0.0291973	0.591455	0.823253	nonsignificant	7248.96	7475.92	7325.3	7669.05	6923.67	7015.54
ENSMUSG00000104352				nonsignificant	0	0	0	0	0	0
ENSMUSG00000104046	-1.86894	0.643218		nonsignificant	0	0	0	0	2.03368	0
ENSMUSG00000102907				nonsignificant	0	0	0	0	0	0
ENSMUSG00000025905	0.762341	0.0103809	0.0820057	nonsignificant	177.807	79.775	115.062	59.1671	73.2126	87.1256
ENSMUSG00000103936				nonsignificant	0	0	0	0	0	0
ENSMUSG00000093015				nonsignificant	0	0	0	0	0	0
ENSMUSG00000103519				nonsignificant	0	0	0	0	0	0
ENSMUSG00000033774	0.392515	0.267467	0.575178	nonsignificant	39.0558	121.657	91.2563	74.945	61.0105	56.1476
ENSMUSG00000103090				nonsignificant	0	0	0	0	0	0
ENSMUSG00000025907	0.360307	3.31686e-05	0.00144413	nonsignificant	3402.99	2795.12	2958.89	2113.25	2616.33	2403.7
ENSMUSG00000090031	-0.112343	0.71795	0.887024	nonsignificant	80.1672	53.8481	75.3856	51.2782	99.6504	75.5088
ENSMUSG00000087247				nonsignificant	0	0	0	0	0	0
ENSMUSG00000103355	-0.73996	0.530462		nonsignificant	6.1667	0	3.96766	2.95836	8.13473	5.80837
ENSMUSG00000102706				nonsignificant	0	0	0	0	0	0
ENSMUSG00000103845	-0.26693	0.508996		nonsignificant	43.1669	40.8847	19.8383	45.3615	44.741	34.8502
ENSMUSG00000033740	-0.0799659	0.369045	0.674746	nonsignificant	947.617	1049.04	951.248	972.313	1107.34	1036.79
ENSMUSG00000103329	-0.398875	0.331034		nonsignificant	25.6946	32.9072	28.7656	30.5697	51.8589	32.9141
ENSMUSG00000104385				nonsignificant	0	0	0	0	0	0
ENSMUSG00000102135	1.62338	0.476479		nonsignificant	4.11114	0	1.98383	1.97224	0	0
ENSMUSG00000103282				nonsignificant	0	0	0	0	0	0
ENSMUSG00000102534				nonsignificant	0	0	0	0	0	0
ENSMUSG00000102213				nonsignificant	0	0	0	0	0	0
ENSMUSG00000103629				nonsignificant	0	0	0	0	0	0
ENSMUSG00000051285	0.248942	0.00373003	0.041253	nonsignificant	3938.47	3140.14	3376.48	2643.78	3191.86	2962.27
ENSMUSG00000098201				nonsignificant	0	0	0	0	0	0
ENSMUSG00000103509	0.103692	0.834416		nonsignificant	34.9447	12.9634	39.6766	23.6669	36.6063	21.2974
ENSMUSG00000048538	-0.278029	0.306837	0.614184	nonsignificant	61.667	87.7525	81.3371	86.7785	115.92	77.4449
ENSMUSG00000103709				nonsignificant	0	0	0	0	0	0
ENSMUSG00000077244				nonsignificant	0	0	0	0	0	0
ENSMUSG00000102768				nonsignificant	0	0	0	0	0	0
ENSMUSG00000097797	0.424616	0.548854		nonsignificant	19.5279	9.97188	8.92725	9.86119	6.10105	12.5848
ENSMUSG00000103498				nonsignificant	0	0	0	0	0	0
ENSMUSG00000103067				nonsignificant	0	0	0	0	0	0
ENSMUSG00000102320				nonsignificant	0	0	0	0	0	0
ENSMUSG00000104226				nonsignificant	0	0	0	0	0	0
ENSMUSG00000103903				nonsignificant	0	0	0	0	0	0
ENSMUSG00000103557				nonsignificant	0	0	0	0	0	0
ENSMUSG00000025909	-0.0658377	0.513757	0.776499	nonsignificant	785.227	682.077	677.479	711.978	744.328	788.002
ENSMUSG00000102647	3.8758	0.0822962		nonsignificant	2.05557	1.99438	3.96766	0	0	0
ENSMUSG00000086235	-0.753858	0.393314		nonsignificant	8.22227	4.98594	3.96766	11.8334	14.2358	2.90419
ENSMUSG00000102253				nonsignificant	0	0	0	0	0	0
ENSMUSG00000093970				nonsignificant	0	0	0	0	0	0
ENSMUSG00000103884				nonsignificant	0	0	0	0	0	0
ENSMUSG00000084353	0.991502	0.576506		nonsignificant	2.05557	1.99438	3.96766	0	4.06736	0
ENSMUSG00000103933				nonsignificant	0	0	0	0	0	0
ENSMUSG00000076135				nonsignificant	0	0	0	0	0	0
ENSMUSG00000086195				nonsignificant	0	0	0	0	0	0
ENSMUSG00000104504				nonsignificant	0	0	0	0	0	0
ENSMUSG00000066693	1.8695	0.643437		nonsignificant	0	1.99438	0	0	0	0
ENSMUSG00000102316				nonsignificant	0	0	0	0	0	0
ENSMUSG00000103819				nonsignificant	0	0	0	0	0	0
ENSMUSG00000102871				nonsignificant	0	0	0	0	0	0
ENSMUSG00000101571	0.0325042	0.99198		nonsignificant	0	0	1.98383	0	0	1.93612
ENSMUSG00000104428	-1.83041	0.650353		nonsignificant	0	0	0	1.97224	0	0
ENSMUSG00000102272				nonsignificant	0	0	0	0	0	0
ENSMUSG00000065625				nonsignificant	0	0	0	0	0	0
ENSMUSG00000103411	2.88537	0.354673		nonsignificant	2.05557	0	1.98383	0	0	0
ENSMUSG00000061024	-0.0241276	0.791781	0.919402	nonsignificant	853.061	901.458	1005.8	960.48	923.292	923.531
ENSMUSG00000025911	-0.0191262	0.853049	0.94395	nonsignificant	777.005	700.026	738.978	792.84	662.98	788.97
ENSMUSG00000079671	0.348603	0.428283		nonsignificant	38.028	27.9213	29.7575	18.7363	24.4042	31.946
ENSMUSG00000081441	3.02334	0.0529603		nonsignificant	6.1667	5.98313	3.96766	0	1.01684	0.968062
ENSMUSG00000067879	0.12541	0.0152115	0.104556	nonsignificant	10790.7	10163.3	10553	9164	10001.7	9718.37
ENSMUSG00000099827				nonsignificant	0	0	0	0	0	0
ENSMUSG00000025912	0.226866	0.373703	0.677471	nonsignificant	119.223	81.7694	92.2482	74.945	86.4315	89.0617
ENSMUSG00000045210	0.124164	0.0587787	0.246905	nonsignificant	3638.36	3451.27	3342.76	2955.4	3346.42	3270.11
ENSMUSG00000097893	0.525847	0.680864		nonsignificant	10.2778	0	3.96766	1.97224	3.05052	4.84031
ENSMUSG00000025915	0.393691	0.000631207	0.0116826	nonsignificant	541.642	577.372	565.392	399.378	471.814	411.426
ENSMUSG00000046334	0.424458	0.079585	0.296419	nonsignificant	142.862	131.629	146.804	80.8618	142.358	90.9978
ENSMUSG00000088916				nonsignificant	0	0	0	0	0	0
ENSMUSG00000046101	-0.0754997	0.824194	0.932143	nonsignificant	79.1394	43.8763	57.5311	41.417	73.2126	75.5088
ENSMUSG00000098234	0.152517	0.546937	0.797396	nonsignificant	205.557	98.7216	163.666	142.001	165.745	113.263
ENSMUSG00000093178	-1.80726	0.654653		nonsignificant	0	0	0	0	0	1.93612
ENSMUSG00000099032	0.250117	0.633786		nonsignificant	32.8891	19.9438	17.8545	11.8334	22.3705	25.1696
ENSMUSG00000104025				nonsignificant	0	0	0	0	0	0
ENSMUSG00000025916	1.23045	0.0419365		nonsignificant	34.9447	21.9381	12.8949	9.86119	10.1684	9.68062
ENSMUSG00000087199				nonsignificant	0	0	0	0	0	0
ENSMUSG00000095780				nonsignificant	0	0	0	0	0	0
ENSMUSG00000025917	0.0266813	0.653451	0.854885	nonsignificant	3378.33	3152.11	3283.24	3263.07	3086.11	3283.67
ENSMUSG00000056763	0.251144	0.0277232	0.152837	nonsignificant	615.643	531.501	531.667	484.184	480.966	445.308
ENSMUSG00000102356				nonsignificant	0	0	0	0	0	0
ENSMUSG00000067851	0.195497	0.000355518	0.00771625	nonsignificant	5199.56	5216.29	5294.85	4341.88	4624.59	4753.18
ENSMUSG00000088153	2.45208	0.486298		nonsignificant	0	1.99438	0.991916	0	0	0
ENSMUSG00000102556				nonsignificant	0	0	0	0	0	0
ENSMUSG00000042501	-0.605468	0.202969		nonsignificant	20.5557	16.9522	17.8545	33.528	27.4547	23.2335
ENSMUSG00000103810				nonsignificant	0	0	0	0	0	0
ENSMUSG00000083422				nonsignificant	0	0	0	0	0	0
ENSMUSG00000094979				nonsignificant	0	0	0	0	0	0
ENSMUSG00000081417				nonsignificant	0	0	0	0	0	0
ENSMUSG00000103448				nonsignificant	0	0	0	0	0	0
ENSMUSG00000100212				nonsignificant	0	0	0	0	0	0
ENSMUSG00000100648				nonsignificant	0	0	0	0	0	0
ENSMUSG00000088585				nonsignificant	0	0	0	0	0	0
ENSMUSG00000048960	0.12438	0.051147	0.225361	nonsignificant	3578.74	3172.05	3331.85	3005.69	3049.51	3193.64
ENSMUSG00000077318				nonsignificant	0	0	0	0	0	0
ENSMUSG00000101827				nonsignificant	0	0	0	0	0	0
ENSMUSG00000103494				nonsignificant	0	0	0	0	0	0
ENSMUSG00000057715	0.230568	0.000717608	0.01265	nonsignificant	3139.88	2951.68	2939.05	2379.51	2743.44	2574.08
ENSMUSG00000103825	1.90744	0.636437		nonsignificant	2.05557	0	0	0	0	0
ENSMUSG00000099845				nonsignificant	0	0	0	0	0	0
ENSMUSG00000103561				nonsignificant	0	0	0	0	0	0
ENSMUSG00000101610				nonsignificant	0	0	0	0	0	0
ENSMUSG00000093864				nonsignificant	0	0	0	0	0	0
ENSMUSG00000098555				nonsignificant	0	0	0	0	0	0
ENSMUSG00000097628				nonsignificant	0	0	0	0	0	0
ENSMUSG00000098163				nonsignificant	0	0	0	0	0	0
ENSMUSG00000097171				nonsignificant	0	0	0	0	0	0
ENSMUSG00000101314				nonsignificant	0	0	0	0	0	0
ENSMUSG00000016918	1.92117	0.00367836	0.0408377	Increased	563.226	3203.96	1936.22	509.823	484.016	512.105
ENSMUSG00000025938	-0.2501	0.365575	0.672314	nonsignificant	84.2783	55.8425	73.4018	88.7507	93.5494	71.6366
ENSMUSG00000104518				nonsignificant	0	0	0	0	0	0
ENSMUSG00000069620				nonsignificant	0	0	0	0	0	0
ENSMUSG00000099498				nonsignificant	0	0	0	0	0	0
ENSMUSG00000042414	-0.0180027	0.995513		nonsignificant	0	1.99438	0	0	2.03368	0
ENSMUSG00000005886	-0.0123693	0.847537	0.941252	nonsignificant	3615.74	3749.43	3592.72	3379.43	3860.95	3812.23
ENSMUSG00000103506				nonsignificant	0	0	0	0	0	0
ENSMUSG00000103495				nonsignificant	0	0	0	0	0	0
ENSMUSG00000099183				nonsignificant	0	0	0	0	0	0
ENSMUSG00000102639				nonsignificant	0	0	0	0	0	0
ENSMUSG00000104170	0.0112129	0.997224		nonsignificant	0	0	1.98383	1.97224	0	0
ENSMUSG00000087782				nonsignificant	0	0	0	0	0	0
ENSMUSG00000103085				nonsignificant	0	0	0	0	0	0
ENSMUSG00000102664				nonsignificant	0	0	0	0	0	0
ENSMUSG00000101476	-0.266917	0.828956		nonsignificant	5.13892	1.99438	1.98383	3.94448	5.08421	1.93612
ENSMUSG00000101171				nonsignificant	0	0	0	0	0	0
ENSMUSG00000025935	0.18455	0.0124405	0.0921247	nonsignificant	1559.15	1690.23	1699.15	1418.04	1514.08	1423.05
ENSMUSG00000025937	-0.103721	0.294944	0.603673	nonsignificant	717.393	728.944	727.075	703.103	788.052	844.15
ENSMUSG00000102982	-2.87029	0.404263		nonsignificant	0	0	0	0	4.06736	0
ENSMUSG00000067813	-1.80726	0.654653		nonsignificant	0	0	0	0	0	1.93612
ENSMUSG00000077368				nonsignificant	0	0	0	0	0	0
ENSMUSG00000097711	-1.83041	0.650353		nonsignificant	0	0	0	1.97224	0	0
ENSMUSG00000102166				nonsignificant	0	0	0	0	0	0
ENSMUSG00000089358				nonsignificant	0	0	0	0	0	0
ENSMUSG00000104209	-0.939572	0.817889		nonsignificant	0	0	0	0	0	0.968062
ENSMUSG00000025932	-0.0811295	0.446697	0.732627	nonsignificant	780.088	638.2	651.689	708.033	772.799	708.621
ENSMUSG00000095853				nonsignificant	0	0	0	0	0	0
ENSMUSG00000102588	-1.86894	0.643218		nonsignificant	0	0	0	0	2.03368	0
ENSMUSG00000054493	-0.00566705	0.991883		nonsignificant	22.6113	14.9578	15.8707	11.8334	24.4042	17.4251
ENSMUSG00000025930	-0.0580109	0.879918		nonsignificant	43.1669	37.8931	34.7171	29.5836	36.6063	54.2115
ENSMUSG00000103492	-0.0360445	0.952918		nonsignificant	10.2778	17.9494	17.8545	19.7224	8.13473	19.3612
ENSMUSG00000081201	0.02444	0.99055		nonsignificant	2.05557	0	1.98383	0	2.03368	1.93612
ENSMUSG00000082193	-2.8384	0.365655		nonsignificant	0	0	0	0	2.03368	1.93612
ENSMUSG00000032769	0.346939	0.450007		nonsignificant	24.6668	35.8988	27.7737	17.7501	30.5052	21.2974
ENSMUSG00000088159				nonsignificant	0	0	0	0	0	0
ENSMUSG00000073737	0.29686	0.716529		nonsignificant	16.4445	7.9775	5.9515	14.7918	4.06736	5.80837
ENSMUSG00000092083	0.0118891	0.899005	0.964025	nonsignificant	1009.28	969.267	1020.68	874.688	1056.5	1043.57
ENSMUSG00000102937				nonsignificant	0	0	0	0	0	0
ENSMUSG00000104149	1.86286	0.644666		nonsignificant	0	0	1.98383	0	0	0
ENSMUSG00000088829				nonsignificant	0	0	0	0	0	0
ENSMUSG00000077377				nonsignificant	0	0	0	0	0	0
ENSMUSG00000101652	0.983982	0.809443		nonsignificant	1.02778	0	0	0	0	0
ENSMUSG00000100814				nonsignificant	0	0	0	0	0	0
ENSMUSG00000025925	0.497591	0.00520976	0.0521517	nonsignificant	279.557	252.289	279.72	169.612	164.728	240.079
ENSMUSG00000104379	0.703238	0.483034		nonsignificant	7.19449	2.99156	10.9111	3.94448	7.11789	1.93612
ENSMUSG00000032719	0.104776	0.915823		nonsignificant	2.05557	8.97469	5.9515	6.90283	4.06736	4.84031
ENSMUSG00000088943				nonsignificant	0	0	0	0	0	0
ENSMUSG00000100652				nonsignificant	0	0	0	0	0	0
ENSMUSG00000067795	0.773564	0.286336		nonsignificant	6.1667	17.9494	19.8383	12.8195	7.11789	5.80837
ENSMUSG00000043716	0.031562	0.547488	0.797666	nonsignificant	8721.78	8019.39	8367.81	7909.66	8440.8	8214.97
ENSMUSG00000025921	0.204846	0.0791763	0.295658	nonsignificant	581.726	709.998	592.174	500.948	545.027	588.582
ENSMUSG00000104165	2.05993	0.334227		nonsignificant	6.1667	1.99438	0	0	0	1.93612
ENSMUSG00000100868	0.0272686	0.98605		nonsignificant	4.11114	0	2.97575	3.94448	2.03368	0.968062
ENSMUSG00000025920	0.0677235	0.196269	0.492974	nonsignificant	5982.73	5630.12	5786.84	5362.51	5668.89	5570.23
ENSMUSG00000089982				nonsignificant	0	0	0	0	0	0
ENSMUSG00000025939	0.0827654	0.187348	0.4805	nonsignificant	3604.44	3489.16	3603.63	3133.89	3398.28	3568.28
ENSMUSG00000102457	-0.224196	0.707826		nonsignificant	9.25006	22.9353	11.903	13.8057	20.3368	17.4251
ENSMUSG00000079658	0.150743	0.0876493	0.312678	nonsignificant	4417.42	3637.74	3714.73	3114.16	3976.87	3511.16
ENSMUSG00000097744				nonsignificant	0	0	0	0	0	0
ENSMUSG00000100959				nonsignificant	0	0	0	0	0	0
ENSMUSG00000025940	0.106627	0.108434	0.353898	nonsignificant	1767.79	1769.01	1777.51	1631.04	1673.72	1631.18
ENSMUSG00000025779	0.463255	0.325413		nonsignificant	41.1114	21.9381	53.5635	17.7501	43.7242	23.2335
ENSMUSG00000100093				nonsignificant	0	0	0	0	0	0
ENSMUSG00000091020	-0.701467	0.310034		nonsignificant	4.11114	7.9775	15.8707	13.8057	16.2695	15.489
ENSMUSG00000101640				nonsignificant	0	0	0	0	0	0
ENSMUSG00000104133				nonsignificant	0	0	0	0	0	0
ENSMUSG00000042686	-0.321785	0.000596588	0.0111417	nonsignificant	1485.15	1646.36	1457.12	1637.94	2141.47	1956.45
ENSMUSG00000100110	-0.939572	0.817889		nonsignificant	0	0	0	0	0	0.968062
ENSMUSG00000025777	0.211337	0.00195643	0.0259928	nonsignificant	4879.92	4174.23	4496.36	3657.52	4069.4	3976.8
ENSMUSG00000099899	-0.194521	0.898635		nonsignificant	0	2.99156	3.96766	0.986119	5.08421	1.93612
ENSMUSG00000100272				nonsignificant	0	0	0	0	0	0
ENSMUSG00000100398				nonsignificant	0	0	0	0	0	0
ENSMUSG00000101589	-0.0931568	0.698548	0.879115	nonsignificant	100.723	77.7807	113.078	100.584	109.819	100.678
ENSMUSG00000102048				nonsignificant	0	0	0	0	0	0
ENSMUSG00000089534				nonsignificant	0	0	0	0	0	0
ENSMUSG00000067780	-0.635143	0.124672		nonsignificant	20.5557	28.9184	23.806	32.5419	40.6736	40.6586
ENSMUSG00000100053	-0.087896	0.935749		nonsignificant	5.13892	2.99156	3.96766	5.91671	3.05052	3.87225
ENSMUSG00000085125	0.270708	0.711874		nonsignificant	14.389	15.955	6.94341	11.8334	15.2526	3.87225
ENSMUSG00000025776	-0.0122741	0.945792	0.981482	nonsignificant	259.002	177.499	208.302	201.168	238.958	210.069
ENSMUSG00000099895	-1.20133	0.53465		nonsignificant	2.05557	0	0.991916	3.94448	3.05052	0
ENSMUSG00000100554	-2.81856	0.371648		nonsignificant	0	0	0	1.97224	0	1.93612
ENSMUSG00000099473	-2.19382	0.361283		nonsignificant	0	0.997188	0	2.95836	1.01684	0.968062
ENSMUSG00000099591	-0.820591	0.473823		nonsignificant	3.08335	3.98875	1.98383	2.95836	10.1684	2.90419
ENSMUSG00000109887	-0.0483102	0.869974	0.950508	nonsignificant	72.9727	54.8453	99.1916	63.1116	88.4652	83.2533
ENSMUSG00000102001				nonsignificant	0	0	0	0	0	0
ENSMUSG00000101717				nonsignificant	0	0	0	0	0	0
ENSMUSG00000025774				nonsignificant	0	0	0	0	0	0
ENSMUSG00000070977				nonsignificant	0	0	0	0	0	0
ENSMUSG00000073735				nonsignificant	0	0	0	0	0	0
ENSMUSG00000067773				nonsignificant	0	0	0	0	0	0
ENSMUSG00000101685				nonsignificant	0	0	0	0	0	0
ENSMUSG00000101306				nonsignificant	0	0	0	0	0	0
ENSMUSG00000088800				nonsignificant	0	0	0	0	0	0
ENSMUSG00000101644				nonsignificant	0	0	0	0	0	0
ENSMUSG00000099433				nonsignificant	0	0	0	0	0	0
ENSMUSG00000089787	3.68298	0.149722		nonsignificant	2.05557	0	4.95958	0	0	0
ENSMUSG00000042596	2.48936	0.0569004		nonsignificant	7.19449	1.99438	12.8949	1.97224	0	1.93612
ENSMUSG00000100720	0.00922913	0.996475		nonsignificant	0	2.99156	0.991916	0	2.03368	1.93612
ENSMUSG00000025927	0.178682	0.806043		nonsignificant	24.6668	9.97188	7.93533	3.94448	14.2358	19.3612
ENSMUSG00000100538				nonsignificant	0	0	0	0	0	0
ENSMUSG00000101117				nonsignificant	0	0	0	0	0	0
ENSMUSG00000100204	-0.682261	0.448726		nonsignificant	2.05557	9.97188	3.96766	7.88895	8.13473	9.68062
ENSMUSG00000084668				nonsignificant	0	0	0	0	0	0
ENSMUSG00000102597				nonsignificant	0	0	0	0	0	0
ENSMUSG00000043760	-0.0241085	0.993997		nonsignificant	0	0	1.98383	0	2.03368	0
ENSMUSG00000104095				nonsignificant	0	0	0	0	0	0
ENSMUSG00000089914				nonsignificant	0	0	0	0	0	0
ENSMUSG00000090142	-1.83041	0.650353		nonsignificant	0	0	0	1.97224	0	0
ENSMUSG00000070175				nonsignificant	0	0	0	0	0	0
ENSMUSG00000099906				nonsignificant	0	0	0	0	0	0
ENSMUSG00000065559				nonsignificant	0	0	0	0	0	0
ENSMUSG00000065480				nonsignificant	0	0	0	0	0	0
ENSMUSG00000025929				nonsignificant	0	0	0	0	0	0
ENSMUSG00000041872	-1.02514	0.709706		nonsignificant	0	0	1.98383	0	4.06736	0
ENSMUSG00000041859	-0.247653	0.197261	0.494092	nonsignificant	135.668	169.522	139.86	197.224	164.728	166.507
ENSMUSG00000099714	-1.86894	0.643218		nonsignificant	0	0	0	0	2.03368	0
ENSMUSG00000102121				nonsignificant	0	0	0	0	0	0
ENSMUSG00000088858				nonsignificant	0	0	0	0	0	0
ENSMUSG00000097934	-0.75526	0.279396		nonsignificant	11.3056	10.9691	7.93533	15.7779	29.4884	5.80837
ENSMUSG00000025931	-0.148	0.0078713	0.0685281	nonsignificant	9478.23	8996.63	9406.34	10940	9653.89	10298.2
ENSMUSG00000077314				nonsignificant	0	0	0	0	0	0
ENSMUSG00000100929	0.0218535	0.970355		nonsignificant	12.3334	12.9634	21.8222	12.8195	14.2358	19.3612
ENSMUSG00000041809	0.30842	0.292316	0.601485	nonsignificant	81.1949	114.677	69.4341	63.1116	59.9936	90.9978
ENSMUSG00000041779	0.128101	0.678858	0.86863	nonsignificant	47.2781	97.7244	93.2401	71.0006	83.381	63.8921
ENSMUSG00000099971				nonsignificant	0	0	0	0	0	0
ENSMUSG00000100819	0.244334	0.763798		nonsignificant	15.4168	7.9775	4.95958	6.90283	12.2021	4.84031
ENSMUSG00000025933	0.0138613	0.8738	0.951707	nonsignificant	920.895	890.489	895.7	923.993	916.174	841.246
ENSMUSG00000102633	2.36395	0.19848		nonsignificant	4.11114	3.98875	1.98383	0	0	1.93612
ENSMUSG00000025934	-0.354009	0.341505		nonsignificant	44.1947	30.9128	36.7009	34.5142	59.9936	48.4031
ENSMUSG00000099343	1.90564	0.2594		nonsignificant	5.13892	3.98875	1.98383	2.95836	0	0
ENSMUSG00000096375	0.241252	0.438911	0.727692	nonsignificant	97.6395	50.8566	80.3452	60.1533	78.2968	55.1795
ENSMUSG00000025936	1.81726	0.373521		nonsignificant	4.11114	1.99438	0.991916	0	2.03368	0
ENSMUSG00000093963				nonsignificant	0	0	0	0	0	0
ENSMUSG00000067750				nonsignificant	0	0	0	0	0	0
ENSMUSG00000086194	-2.39103	0.542391		nonsignificant	0	0	0	0	0	2.90419
ENSMUSG00000094436				nonsignificant	0	0	0	0	0	0
ENSMUSG00000041722	-1.5647	0.395306		nonsignificant	0	2.99156	0	5.91671	1.01684	1.93612
ENSMUSG00000085507	1.90744	0.636437		nonsignificant	2.05557	0	0	0	0	0
ENSMUSG00000094926				nonsignificant	0	0	0	0	0	0
ENSMUSG00000085079	1.90744	0.636437		nonsignificant	2.05557	0	0	0	0	0
ENSMUSG00000085679				nonsignificant	0	0	0	0	0	0
ENSMUSG00000028033	-0.110103	0.149291	0.425978	nonsignificant	2987.77	3761.39	3410.21	3550.03	3619.95	3795.77
ENSMUSG00000104138	-1.80726	0.654653		nonsignificant	0	0	0	0	0	1.93612
ENSMUSG00000082935	0.0427681	0.78261	0.915198	nonsignificant	409.058	347.021	367.009	345.142	447.41	298.163
ENSMUSG00000103748				nonsignificant	0	0	0	0	0	0
ENSMUSG00000099692				nonsignificant	0	0	0	0	0	0
ENSMUSG00000100418				nonsignificant	0	0	0	0	0	0
ENSMUSG00000041670	0.262094	1.20046e-05	0.000702536	nonsignificant	8513.14	7302.41	7762.74	6478.8	6634.89	6547
ENSMUSG00000097642				nonsignificant	0	0	0	0	0	0
ENSMUSG00000101468	-3.64781	0.118462		nonsignificant	0	0	0	1.97224	3.05052	1.93612
ENSMUSG00000101227	-1.80726	0.654653		nonsignificant	0	0	0	0	0	1.93612
ENSMUSG00000073730				nonsignificant	0	0	0	0	0	0
ENSMUSG00000089553				nonsignificant	0	0	0	0	0	0
ENSMUSG00000102766	1.8695	0.643437		nonsignificant	0	1.99438	0	0	0	0
ENSMUSG00000065405				nonsignificant	0	0	0	0	0	0
ENSMUSG00000097970	-0.480346	0.61929		nonsignificant	3.08335	4.98594	6.94341	5.91671	12.2021	2.90419
ENSMUSG00000065567				nonsignificant	0	0	0	0	0	0
ENSMUSG00000100775	1.86286	0.644666		nonsignificant	0	0	1.98383	0	0	0
ENSMUSG00000101226				nonsignificant	0	0	0	0	0	0
ENSMUSG00000026158	0.15537	0.0261821	0.147274	nonsignificant	7533.66	6733.01	7099.14	5700.75	6871.81	6611.86
ENSMUSG00000097920				nonsignificant	0	0	0	0	0	0
ENSMUSG00000099503	-2.47158	0.308369		nonsignificant	0	0	0.991916	0	4.06736	1.93612
ENSMUSG00000026156	0.0133314	0.914511	0.970719	nonsignificant	403.919	364.971	378.912	364.864	375.214	396.905
ENSMUSG00000026155	-0.0253801	0.743074	0.900498	nonsignificant	1228.2	1285.38	1235.93	1241.52	1233.43	1340.77
ENSMUSG00000026154	-0.107784	0.275565	0.584403	nonsignificant	646.476	613.271	621.931	649.852	662.98	714.43
ENSMUSG00000102495				nonsignificant	0	0	0	0	0	0
ENSMUSG00000026153	0.208529	0.0444947	0.206476	nonsignificant	969.2	864.562	904.628	686.339	871.433	812.204
ENSMUSG00000102398	-0.690199	0.343922		nonsignificant	8.22227	7.9775	5.9515	11.8334	14.2358	9.68062
ENSMUSG00000097670				nonsignificant	0	0	0	0	0	0
ENSMUSG00000026147	-0.656658	0.286869		nonsignificant	22.6113	5.98313	10.9111	23.6669	14.2358	24.2015
ENSMUSG00000026141	0.0373336	0.841602	0.939534	nonsignificant	320.669	220.379	262.858	201.168	310.137	272.025
ENSMUSG00000077463				nonsignificant	0	0	0	0	0	0
ENSMUSG00000099997	0.0348254	0.983021		nonsignificant	4.11114	1.99438	0	1.97224	2.03368	1.93612
ENSMUSG00000100131	1.44806	0.402602		nonsignificant	3.08335	2.99156	1.98383	1.97224	0	0.968062
ENSMUSG00000067736	-0.487271	0.681408		nonsignificant	89.4172	1.99438	30.7494	46.3476	80.3305	44.5308
ENSMUSG00000101939	-0.469656	0.776946	0.913242	nonsignificant	2012.4	1.99438	840.153	1110.37	1439.85	1402.72
ENSMUSG00000101111	-0.49373	0.571376	0.811491	nonsignificant	99.6951	7.9775	57.5311	73.9589	77.2799	81.3172
ENSMUSG00000100862	0.197464	0.83922		nonsignificant	10.2778	3.98875	3.96766	2.95836	7.11789	5.80837
ENSMUSG00000102070	0.659672	0.435861		nonsignificant	12.3334	5.98313	9.91916	8.87507	6.10105	2.90419
ENSMUSG00000101249	0.136993	0.829011		nonsignificant	16.4445	9.97188	13.8868	9.86119	13.2189	13.5529
ENSMUSG00000073725	0.0450674	0.318904	0.627475	nonsignificant	8635.44	8657.59	8562.22	8325.8	8272	8461.83
ENSMUSG00000100808				nonsignificant	0	0	0	0	0	0
ENSMUSG00000100483				nonsignificant	0	0	0	0	0	0
ENSMUSG00000100450				nonsignificant	0	0	0	0	0	0
ENSMUSG00000099392				nonsignificant	0	0	0	0	0	0
ENSMUSG00000033569	-0.202962	3.83944e-05	0.00158832	nonsignificant	5238.62	5119.56	5296.83	5925.59	6016.65	6077.49
ENSMUSG00000080849				nonsignificant	0	0	0	0	0	0
ENSMUSG00000104257	1.0133	0.688561		nonsignificant	0	1.99438	1.98383	1.97224	0	0
ENSMUSG00000096866				nonsignificant	0	0	0	0	0	0
ENSMUSG00000102296	-1.80726	0.654653		nonsignificant	0	0	0	0	0	1.93612
ENSMUSG00000103209	1.00359	0.689263		nonsignificant	2.05557	1.99438	0	0	2.03368	0
ENSMUSG00000104027	-0.939572	0.817889		nonsignificant	0	0	0	0	1.01684	0
ENSMUSG00000102407				nonsignificant	0	0	0	0	0	0
ENSMUSG00000103214	0.0734075	0.981769		nonsignificant	2.05557	0	0	0	0	1.93612
ENSMUSG00000104100	1.86286	0.644666		nonsignificant	0	0	1.98383	0	0	0
ENSMUSG00000084740	1.8695	0.643437		nonsignificant	0	1.99438	0	0	0	0
ENSMUSG00000103889				nonsignificant	0	0	0	0	0	0
ENSMUSG00000101301				nonsignificant	0	0	0	0	0	0
ENSMUSG00000104221				nonsignificant	0	0	0	0	0	0
ENSMUSG00000102250	1.86286	0.644666		nonsignificant	0	0	1.98383	0	0	0
ENSMUSG00000102317				nonsignificant	0	0	0	0	0	0
ENSMUSG00000103563	-1.83041	0.650353		nonsignificant	0	0	0	1.97224	0	0
ENSMUSG00000102465	0.359305	0.783023		nonsignificant	6.1667	1.99438	1.98383	1.97224	2.03368	3.87225
ENSMUSG00000102659	-1.86894	0.643218		nonsignificant	0	0	0	0	2.03368	0
ENSMUSG00000103924	-1.83041	0.650353		nonsignificant	0	0	0	1.97224	0	0
ENSMUSG00000104132	-0.969188	0.699776		nonsignificant	2.05557	0	0	1.97224	2.03368	0
ENSMUSG00000102747	-0.543793	0.775564		nonsignificant	2.05557	1.99438	0	3.94448	0	1.93612
ENSMUSG00000102386	0.28525	0.881185		nonsignificant	5.13892	0	1.98383	0	0	5.80837
ENSMUSG00000103004				nonsignificant	0	0	0	0	0	0
ENSMUSG00000104516	-0.372728	0.514825		nonsignificant	16.4445	12.9634	11.903	21.6946	16.2695	15.489
ENSMUSG00000101618				nonsignificant	0	0	0	0	0	0
ENSMUSG00000099458				nonsignificant	0	0	0	0	0	0
ENSMUSG00000088111				nonsignificant	0	0	0	0	0	0
ENSMUSG00000073722	-2.80596	0.423299		nonsignificant	0	0	0	0	0	3.87225
ENSMUSG00000095256				nonsignificant	0	0	0	0	0	0
ENSMUSG00000100310				nonsignificant	0	0	0	0	0	0
ENSMUSG00000101514	1.90744	0.636437		nonsignificant	2.05557	0	0	0	0	0
ENSMUSG00000101033				nonsignificant	0	0	0	0	0	0
ENSMUSG00000101372	0.0734075	0.981769		nonsignificant	2.05557	0	0	0	0	1.93612
ENSMUSG00000103241				nonsignificant	0	0	0	0	0	0
ENSMUSG00000086240	-0.0647521	0.785837	0.916108	nonsignificant	95.5839	82.7666	100.184	93.6813	105.751	91.9659
ENSMUSG00000048411				nonsignificant	0	0	0	0	0	0
ENSMUSG00000081557	-1.83041	0.650353		nonsignificant	0	0	0	1.97224	0	0
ENSMUSG00000058590				nonsignificant	0	0	0	0	0	0
ENSMUSG00000101235				nonsignificant	0	0	0	0	0	0
ENSMUSG00000064433				nonsignificant	0	0	0	0	0	0
ENSMUSG00000080625				nonsignificant	0	0	0	0	0	0
ENSMUSG00000080391				nonsignificant	0	0	0	0	0	0
ENSMUSG00000099257				nonsignificant	0	0	0	0	0	0
ENSMUSG00000099492	-0.0907318	0.704001	0.881535	nonsignificant	90.445	99.7188	85.3048	100.584	105.751	87.1256
ENSMUSG00000118548				nonsignificant	0	0	0	0	0	0
ENSMUSG00000101726				nonsignificant	0	0	0	0	0	0
ENSMUSG00000096829				nonsignificant	0	0	0	0	0	0
ENSMUSG00000098883				nonsignificant	0	0	0	0	0	0
ENSMUSG00000053185	0.212017	0.892501		nonsignificant	5.13892	3.98875	0	5.91671	0	1.93612
ENSMUSG00000100261	-0.0615754	0.81406	0.928784	nonsignificant	88.3894	65.8144	77.3695	80.8618	81.3473	79.3811
ENSMUSG00000101180				nonsignificant	0	0	0	0	0	0
ENSMUSG00000048874	0.194305	0.000930093	0.0152022	nonsignificant	3831.58	3875.07	3745.48	3184.18	3321	3503.42
ENSMUSG00000103783	0.0521172	0.987012		nonsignificant	2.05557	0	0	1.97224	0	0
ENSMUSG00000104315	1.8695	0.643437		nonsignificant	0	1.99438	0	0	0	0
ENSMUSG00000117310	0.567444	0.834144		nonsignificant	0	1.99438	0.991916	0	2.03368	0
ENSMUSG00000026064	1.22894	0.163522		nonsignificant	12.3334	8.97469	8.92725	6.90283	4.06736	1.93612
ENSMUSG00000117091				nonsignificant	0	0	0	0	0	0
ENSMUSG00000086726				nonsignificant	0	0	0	0	0	0
ENSMUSG00000086727				nonsignificant	0	0	0	0	0	0
ENSMUSG00000100237				nonsignificant	0	0	0	0	0	0
ENSMUSG00000098529				nonsignificant	0	0	0	0	0	0
ENSMUSG00000100910				nonsignificant	0	0	0	0	0	0
ENSMUSG00000099796	0.983982	0.809443		nonsignificant	0	0.997188	0	0	0	0
ENSMUSG00000050217	0.983982	0.809443		nonsignificant	1.02778	0	0	0	0	0
ENSMUSG00000026063				nonsignificant	0	0	0	0	0	0
ENSMUSG00000077664				nonsignificant	0	0	0	0	0	0
ENSMUSG00000100205				nonsignificant	0	0	0	0	0	0
ENSMUSG00000100592				nonsignificant	0	0	0	0	0	0
ENSMUSG00000094215				nonsignificant	0	0	0	0	0	0
ENSMUSG00000101093				nonsignificant	0	0	0	0	0	0
ENSMUSG00000070960	0.106901	0.684383	0.871609	nonsignificant	80.1672	77.7807	76.3775	71.0006	67.1115	79.3811
ENSMUSG00000088620				nonsignificant	0	0	0	0	0	0
ENSMUSG00000082159				nonsignificant	0	0	0	0	0	0
ENSMUSG00000026058	0.139051	0.351114	0.658367	nonsignificant	283.668	313.117	256.906	242.585	267.429	265.249
ENSMUSG00000064688				nonsignificant	0	0	0	0	0	0
ENSMUSG00000103482	0.172984	0.846366		nonsignificant	8.22227	5.98313	5.9515	3.94448	8.13473	5.80837
ENSMUSG00000104498				nonsignificant	0	0	0	0	0	0
ENSMUSG00000104313				nonsignificant	0	0	0	0	0	0
ENSMUSG00000102865	-1.55679	0.472313		nonsignificant	0	1.99438	0	0.986119	1.01684	3.87225
ENSMUSG00000102321	0.0325042	0.99198		nonsignificant	0	0	1.98383	0	0	1.93612
ENSMUSG00000091318	1.61075	0.444209		nonsignificant	2.05557	1.99438	1.98383	1.97224	0	0
ENSMUSG00000089489				nonsignificant	0	0	0	0	0	0
ENSMUSG00000104433	0.190893	0.900153		nonsignificant	0	3.98875	3.96766	1.97224	4.06736	0.968062
ENSMUSG00000089395				nonsignificant	0	0	0	0	0	0
ENSMUSG00000102926				nonsignificant	0	0	0	0	0	0
ENSMUSG00000100497				nonsignificant	0	0	0	0	0	0
ENSMUSG00000102917				nonsignificant	0	0	0	0	0	0
ENSMUSG00000100481	0.113839	0.70058	0.879681	nonsignificant	78.1116	53.8481	93.2401	59.1671	79.3136	69.7004
ENSMUSG00000100590	1.90744	0.636437		nonsignificant	2.05557	0	0	0	0	0
ENSMUSG00000088750				nonsignificant	0	0	0	0	0	0
ENSMUSG00000104230				nonsignificant	0	0	0	0	0	0
ENSMUSG00000101754				nonsignificant	0	0	0	0	0	0
ENSMUSG00000065223				nonsignificant	0	0	0	0	0	0
ENSMUSG00000100318				nonsignificant	0	0	0	0	0	0
ENSMUSG00000101612				nonsignificant	0	0	0	0	0	0
ENSMUSG00000065260				nonsignificant	0	0	0	0	0	0
ENSMUSG00000026134	-0.041405	0.776727	0.913242	nonsignificant	287.78	266.249	249.963	290.905	260.311	275.898
ENSMUSG00000101682				nonsignificant	0	0	0	0	0	0
ENSMUSG00000102714	-1.80726	0.654653		nonsignificant	0	0	0	0	0	1.93612
ENSMUSG00000102093				nonsignificant	0	0	0	0	0	0
ENSMUSG00000103746	-0.0980198	0.909612		nonsignificant	4.11114	8.97469	8.92725	5.91671	4.06736	13.5529
ENSMUSG00000102198	-1.83041	0.650353		nonsignificant	0	0	0	1.97224	0	0
ENSMUSG00000004768	0.115705	0.116188	0.367745	nonsignificant	1350.51	1420.99	1421.42	1315.48	1264.95	1289.46
ENSMUSG00000042215	0.232584	0.0711678	0.277839	nonsignificant	478.947	461.698	432.475	361.906	359.962	446.276
ENSMUSG00000103072				nonsignificant	0	0	0	0	0	0
ENSMUSG00000042197	0.199017	0.00262787	0.0324388	nonsignificant	2799.68	2537.84	2633.54	2232.57	2418.05	2293.34
ENSMUSG00000081402	-0.0278916	0.907079	0.96702	nonsignificant	129.501	111.685	81.3371	112.418	107.785	108.423
ENSMUSG00000042182	0.174886	0.00765414	0.0673406	nonsignificant	5331.12	4661.85	4575.71	4162.41	4371.4	4370.8
ENSMUSG00000104416	-0.174615	0.915132		nonsignificant	0	7.9775	0	1.97224	6.10105	0.968062
ENSMUSG00000026131	-0.0287659	0.547062	0.797396	nonsignificant	9117.47	9282.82	9328.97	9076.24	9600	9611.89
ENSMUSG00000103596				nonsignificant	0	0	0	0	0	0
ENSMUSG00000099382				nonsignificant	0	0	0	0	0	0
ENSMUSG00000084506				nonsignificant	0	0	0	0	0	0
ENSMUSG00000103364	0.272269	0.838353		nonsignificant	10.2778	1.99438	0.991916	6.90283	4.06736	0
ENSMUSG00000105982				nonsignificant	0	0	0	0	0	0
ENSMUSG00000096992	-0.547326	0.60928		nonsignificant	2.05557	3.98875	6.94341	1.97224	13.2189	3.87225
ENSMUSG00000103001	1.90744	0.636437		nonsignificant	2.05557	0	0	0	0	0
ENSMUSG00000104397				nonsignificant	0	0	0	0	0	0
ENSMUSG00000102839				nonsignificant	0	0	0	0	0	0
ENSMUSG00000101206				nonsignificant	0	0	0	0	0	0
ENSMUSG00000101462	0.546631	0.314792		nonsignificant	18.5001	24.9297	21.8222	16.764	18.3031	9.68062
ENSMUSG00000102336	0.0172599	0.946681	0.981776	nonsignificant	88.3894	72.7947	79.3533	72.9728	82.3641	82.2853
ENSMUSG00000092852				nonsignificant	0	0	0	0	0	0
ENSMUSG00000042111	0.0491619	0.618714	0.839758	nonsignificant	733.838	720.967	702.277	637.033	740.26	707.653
ENSMUSG00000101711	-0.939572	0.817889		nonsignificant	0	0	0	0	1.01684	0
ENSMUSG00000026127	0.0145871	0.875438	0.952548	nonsignificant	919.867	1066.99	934.385	1030.49	926.342	935.148
ENSMUSG00000026126	0.0518669	0.938459		nonsignificant	9.25006	13.9606	13.8868	7.88895	18.3031	9.68062
ENSMUSG00000100280	3.08889	0.122653		nonsignificant	3.08335	3.98875	1.98383	0.986119	0	0
ENSMUSG00000101223	1.84158	0.39962		nonsignificant	4.11114	0	2.97575	1.97224	0	0
ENSMUSG00000026125				nonsignificant	0	0	0	0	0	0
ENSMUSG00000101116				nonsignificant	0	0	0	0	0	0
ENSMUSG00000026124	2.49339	0.515435		nonsignificant	3.08335	0	0	0	0	0
ENSMUSG00000101803				nonsignificant	0	0	0	0	0	0
ENSMUSG00000037529	-1.28527	0.562977		nonsignificant	2.05557	0	0	1.97224	2.03368	0.968062
ENSMUSG00000045815	0.333029	0.800479		nonsignificant	3.08335	4.98594	1.98383	0.986119	5.08421	1.93612
ENSMUSG00000045174	-0.214066	0.000826484	0.0140057	nonsignificant	2040.15	1993.38	2123.69	2306.53	2405.85	2429.84
ENSMUSG00000100524				nonsignificant	0	0	0	0	0	0
ENSMUSG00000102499				nonsignificant	0	0	0	0	0	0
ENSMUSG00000103521				nonsignificant	0	0	0	0	0	0
ENSMUSG00000104098				nonsignificant	0	0	0	0	0	0
ENSMUSG00000037509	-0.185379	0.000251265	0.00602328	nonsignificant	5973.48	5964.18	6149.88	7111.89	6780.3	6675.75
ENSMUSG00000102537				nonsignificant	0	0	0	0	0	0
ENSMUSG00000102612				nonsignificant	0	0	0	0	0	0
ENSMUSG00000118272				nonsignificant	0	0	0	0	0	0
ENSMUSG00000104002	0.298567	0.546439		nonsignificant	22.6113	24.9297	25.7898	17.7501	27.4547	14.5209
ENSMUSG00000037503	-0.0741135	0.10153	0.341546	nonsignificant	12787.7	13524.9	12915.7	13860.9	13719.2	13716.5
ENSMUSG00000104358	-0.518936	0.463069		nonsignificant	12.3334	5.98313	7.93533	9.86119	12.2021	15.489
ENSMUSG00000026123	0.0289069	0.648298	0.853539	nonsignificant	12465	13927.7	13379	14229.7	12268.2	12485.1
ENSMUSG00000103716				nonsignificant	0	0	0	0	0	0
ENSMUSG00000103548	-0.0459437	0.7844	0.915582	nonsignificant	187.057	209.409	184.496	189.335	201.335	209.101
ENSMUSG00000103760				nonsignificant	0	0	0	0	0	0
ENSMUSG00000103997				nonsignificant	0	0	0	0	0	0
ENSMUSG00000077231				nonsignificant	0	0	0	0	0	0
ENSMUSG00000104417	1.0133	0.688561		nonsignificant	0	1.99438	1.98383	1.97224	0	0
ENSMUSG00000064601				nonsignificant	0	0	0	0	0	0
ENSMUSG00000101714				nonsignificant	0	0	0	0	0	0
ENSMUSG00000102531	1.18464	0.300984		nonsignificant	6.1667	1.99438	9.91916	1.97224	4.06736	1.93612
ENSMUSG00000103096				nonsignificant	0	0	0	0	0	0
ENSMUSG00000102279				nonsignificant	0	0	0	0	0	0
ENSMUSG00000103708	2.8887	0.353678		nonsignificant	2.05557	1.99438	0	0	0	0
ENSMUSG00000104201				nonsignificant	0	0	0	0	0	0
ENSMUSG00000102434	0.0218339	0.992297		nonsignificant	0	0	3.96766	1.97224	0	1.93612
ENSMUSG00000045216	-0.13601	0.0901676	0.318371	nonsignificant	1450.2	1740.09	1669.39	1807.56	1821.16	1712.5
ENSMUSG00000104523				nonsignificant	0	0	0	0	0	0
ENSMUSG00000102202	0.896066	0.191269		nonsignificant	16.4445	13.9606	15.8707	9.86119	11.1853	3.87225
ENSMUSG00000037470	0.0286557	0.686544	0.872636	nonsignificant	2311.49	2723.32	2575.01	2535.31	2418.05	2507.28
ENSMUSG00000098752				nonsignificant	0	0	0	0	0	0
ENSMUSG00000047180	-0.255689	0.48812		nonsignificant	30.8335	46.8678	31.7413	43.3892	44.741	42.5947
ENSMUSG00000037447	0.0108556	0.931641	0.975201	nonsignificant	359.724	375.94	390.815	400.364	349.793	367.863
ENSMUSG00000102762				nonsignificant	0	0	0	0	0	0
ENSMUSG00000010453	0.108474	0.0707703	0.277015	nonsignificant	3084.38	3261.8	3269.36	3080.64	2867.49	2970.98
ENSMUSG00000098680				nonsignificant	0	0	0	0	0	0
ENSMUSG00000037432	0.0396514	0.756779	0.906029	nonsignificant	444.003	623.242	525.716	505.879	519.606	524.689
ENSMUSG00000001143	0.0629318	0.408335	0.705027	nonsignificant	1724.62	2008.34	1989.78	1880.53	1780.49	1818.02
ENSMUSG00000037408	-0.0327065	0.751248	0.90312	nonsignificant	553.976	573.383	585.231	614.352	567.397	570.188
ENSMUSG00000104316				nonsignificant	0	0	0	0	0	0
ENSMUSG00000106081				nonsignificant	0	0	0	0	0	0
ENSMUSG00000001138	-0.0850519	0.275519	0.584392	nonsignificant	1163.45	1280.39	1235.93	1346.05	1266.98	1290.43
ENSMUSG00000102845				nonsignificant	0	0	0	0	0	0
ENSMUSG00000067653	0.603708	0.530507		nonsignificant	6.1667	3.98875	10.9111	6.90283	4.06736	2.90419
ENSMUSG00000109510				nonsignificant	0	0	0	0	0	0
ENSMUSG00000079610	0.0851867	0.556856	0.803624	nonsignificant	277.502	294.17	260.874	251.46	259.295	273.961
ENSMUSG00000026121	-0.139719	0.285153	0.594274	nonsignificant	349.447	405.855	380.896	453.615	370.13	427.883
ENSMUSG00000087589	-0.286533	0.527756		nonsignificant	55.5003	15.955	30.7494	31.5558	39.6568	53.2434
ENSMUSG00000046337	-0.395509	0.801043		nonsignificant	0	2.99156	2.97575	0.986119	2.03368	4.84031
ENSMUSG00000089906	-1.80726	0.654653		nonsignificant	0	0	0	0	0	1.93612
ENSMUSG00000077939				nonsignificant	0	0	0	0	0	0
ENSMUSG00000061518	-0.0379255	0.53199	0.788871	nonsignificant	4323.89	4567.12	4310.87	4831	4299.2	4423.07
ENSMUSG00000037351	-0.0630159	0.197507	0.494539	nonsignificant	10221.3	10704.8	10514.3	11386.7	10857.8	10600.3
ENSMUSG00000102416	0.360261	0.476541		nonsignificant	32.8891	15.955	24.7979	19.7224	16.2695	21.2974
ENSMUSG00000104237	0.107678	0.818878		nonsignificant	27.7502	21.9381	24.7979	21.6946	18.3031	29.0419
ENSMUSG00000026117	-0.19	0.344462	0.653096	nonsignificant	122.306	130.632	144.82	141.015	141.341	171.347
ENSMUSG00000097291	1.88528	0.640523		nonsignificant	1.02778	0	0.991916	0	0	0
ENSMUSG00000026116	-0.0852238	0.159865	0.443372	nonsignificant	3256.02	3549.99	3261.42	3502.69	3490.82	3686.38
ENSMUSG00000103016				nonsignificant	0	0	0	0	0	0
ENSMUSG00000102930				nonsignificant	0	0	0	0	0	0
ENSMUSG00000103159	-1.86894	0.643218		nonsignificant	0	0	0	0	2.03368	0
ENSMUSG00000080054				nonsignificant	0	0	0	0	0	0
ENSMUSG00000095944				nonsignificant	0	0	0	0	0	0
ENSMUSG00000050122	-0.353917	0.00777785	0.0679946	nonsignificant	291.891	338.047	306.502	364.864	415.888	416.267
ENSMUSG00000103603	0.733593	0.505527		nonsignificant	17.4723	1.99438	1.98383	1.97224	5.08421	5.80837
ENSMUSG00000026114	0.609512	0.397044		nonsignificant	16.4445	5.98313	16.8626	9.86119	8.13473	7.74449
ENSMUSG00000102231				nonsignificant	0	0	0	0	0	0
ENSMUSG00000026113	-0.0817824	0.106575	0.350762	nonsignificant	4881.97	4845.34	4817.74	5224.46	4999.81	5168.48
ENSMUSG00000086064	-1.80726	0.654653		nonsignificant	0	0	0	0	0	1.93612
ENSMUSG00000102879				nonsignificant	0	0	0	0	0	0
ENSMUSG00000026112	-0.0212516	0.677366	0.867949	nonsignificant	5225.25	5019.84	5143.09	5208.68	5092.34	5314.66
ENSMUSG00000026111	0.0454285	0.541736	0.795581	nonsignificant	1435.81	1403.04	1412.49	1367.75	1309.69	1441.44
ENSMUSG00000026110	0.0136263	0.843586	0.940172	nonsignificant	1769.84	1785.96	1689.23	1702.04	1801.84	1692.17
ENSMUSG00000103948				nonsignificant	0	0	0	0	0	0
ENSMUSG00000087233				nonsignificant	0	0	0	0	0	0
ENSMUSG00000026090	-0.348336	5.38999e-12	4.58308e-09	nonsignificant	15244.1	13698.4	14124.9	18076.5	18369.2	18381.6
ENSMUSG00000089767	-1.09019	0.0712979		nonsignificant	21.5835	5.98313	6.94341	24.653	24.4042	24.2015
ENSMUSG00000104365				nonsignificant	0	0	0	0	0	0
ENSMUSG00000102650				nonsignificant	0	0	0	0	0	0
ENSMUSG00000060771	0.364202	0.00302005	0.0355495	nonsignificant	604.337	514.549	642.762	429.948	504.353	434.66
ENSMUSG00000097268	-0.364639	0.274525	0.58358	nonsignificant	69.8893	34.9016	49.5958	73.9589	53.8926	70.6685
ENSMUSG00000037216	-0.101006	0.68082	0.86983	nonsignificant	113.056	173.511	104.151	170.599	137.274	111.327
ENSMUSG00000026088	0.223231	0.251579	0.557714	nonsignificant	183.973	192.457	218.222	132.14	175.914	201.357
ENSMUSG00000026087	-0.0176339	0.786679	0.91647	nonsignificant	1840.76	1837.82	1878.69	1919.97	1855.74	1849.97
ENSMUSG00000061584	0.364604	0.627058		nonsignificant	7.19449	7.9775	17.8545	7.88895	7.11789	10.6487
ENSMUSG00000087374				nonsignificant	0	0	0	0	0	0
ENSMUSG00000026085				nonsignificant	0	0	0	0	0	0
ENSMUSG00000089141				nonsignificant	0	0	0	0	0	0
ENSMUSG00000058407	0.0651445	0.305575	0.612887	nonsignificant	2028.85	2063.18	2080.05	1943.64	1944.2	2011.63
ENSMUSG00000026083	0.155858	0.0370294	0.18312	nonsignificant	4163.55	3905.98	3920.05	3164.46	3943.31	3654.43
ENSMUSG00000026082	-0.0745676	0.479833	0.755925	nonsignificant	701.977	639.197	612.012	628.158	691.452	736.695
ENSMUSG00000103804	-0.503304	0.592471		nonsignificant	12.3334	4.98594	0.991916	5.91671	13.2189	6.77643
ENSMUSG00000102716				nonsignificant	0	0	0	0	0	0
ENSMUSG00000037138	-0.164678	0.0247904	0.142427	nonsignificant	2064.82	2401.23	2080.05	2477.13	2358.05	2502.44
ENSMUSG00000085391	1.51178	0.00824322		nonsignificant	27.7502	43.8763	15.8707	9.86119	10.1684	10.6487
ENSMUSG00000085280	0.983982	0.809443		nonsignificant	0	0	0.991916	0	0	0
ENSMUSG00000087131	0.975051	0.317075		nonsignificant	12.3334	10.9691	1.98383	5.91671	3.05052	3.87225
ENSMUSG00000102984				nonsignificant	0	0	0	0	0	0
ENSMUSG00000102541				nonsignificant	0	0	0	0	0	0
ENSMUSG00000103531				nonsignificant	0	0	0	0	0	0
ENSMUSG00000048814	-0.0602386	0.230222	0.533425	nonsignificant	9422.72	9183.1	9110.75	10057.4	9230.88	9608.98
ENSMUSG00000026080	0.0122015	0.873135	0.951305	nonsignificant	3071.02	2914.78	2876.56	3239.4	2607.18	2940
ENSMUSG00000103647	1.90744	0.636437		nonsignificant	2.05557	0	0	0	0	0
ENSMUSG00000102447				nonsignificant	0	0	0	0	0	0
ENSMUSG00000067604	-1.61901	0.20241		nonsignificant	2.05557	0.997188	3.96766	13.8057	0	7.74449
ENSMUSG00000026078	0.135681	0.125391	0.385537	nonsignificant	1034.98	934.365	930.417	896.382	896.854	846.086
ENSMUSG00000103046	0.371748	0.407462		nonsignificant	38.028	29.9156	43.6443	13.8057	37.6231	34.8502
ENSMUSG00000104188				nonsignificant	0	0	0	0	0	0
ENSMUSG00000103182	1.90744	0.636437		nonsignificant	2.05557	0	0	0	0	0
ENSMUSG00000098833				nonsignificant	0	0	0	0	0	0
ENSMUSG00000026077	0.0277635	0.756145	0.905782	nonsignificant	1343.31	1228.54	1248.82	1352.96	1107.34	1286.55
ENSMUSG00000092553	0.0222091	0.995657		nonsignificant	0	0.997188	0	0	0	0.968062
ENSMUSG00000092563	0.607442	0.750462		nonsignificant	0	1.99438	3.96766	1.97224	0	1.93612
ENSMUSG00000073702	0.222135	0.192733	0.487908	nonsignificant	236.39	215.393	253.931	224.835	170.829	209.101
ENSMUSG00000003134	0.0611313	0.578912	0.815293	nonsignificant	586.865	536.487	521.748	560.116	502.32	514.041
ENSMUSG00000102607				nonsignificant	0	0	0	0	0	0
ENSMUSG00000065629				nonsignificant	0	0	0	0	0	0
ENSMUSG00000104827				nonsignificant	0	0	0	0	0	0
ENSMUSG00000003135	-0.0893367	0.248818	0.554186	nonsignificant	1340.23	1361.16	1516.64	1476.22	1469.34	1542.12
ENSMUSG00000085894	-0.0186665	0.96285		nonsignificant	42.1391	30.9128	26.7817	34.5142	35.5894	30.978
ENSMUSG00000077704	-0.629686	0.514838		nonsignificant	8.22227	3.98875	1.98383	5.91671	11.1853	4.84031
ENSMUSG00000048234	0.0229014	0.80318	0.923938	nonsignificant	836.616	762.849	859.991	821.437	808.389	790.906
ENSMUSG00000064936				nonsignificant	0	0	0	0	0	0
ENSMUSG00000102471	-0.939572	0.817889		nonsignificant	0	0	0	0	1.01684	0
ENSMUSG00000050967	0.0308351	0.587114	0.819975	nonsignificant	6398.98	6624.32	6828.35	6094.22	6817.92	6520.86
ENSMUSG00000097083	0.164431	0.469953	0.74949	nonsignificant	154.168	126.643	135.893	91.7091	149.476	130.688
ENSMUSG00000057173	0.503124	0.431698		nonsignificant	21.5835	11.9663	15.8707	8.87507	18.3031	7.74449
ENSMUSG00000091937	1.86286	0.644666		nonsignificant	0	0	1.98383	0	0	0
ENSMUSG00000101634	1.86286	0.644666		nonsignificant	0	0	1.98383	0	0	0
ENSMUSG00000026074	0.0710494	0.273994	0.58321	nonsignificant	4644.56	5396.78	4930.82	4538.12	4968.29	4747.37
ENSMUSG00000102985	0.166052	0.775447		nonsignificant	17.4723	23.9325	12.8949	23.6669	10.1684	14.5209
ENSMUSG00000026073	-0.670612	0.211559		nonsignificant	22.6113	9.97188	12.8949	26.6252	23.3873	22.2654
ENSMUSG00000097899	-0.0441794	0.922982		nonsignificant	32.8891	16.9522	34.7171	36.4864	27.4547	23.2335
ENSMUSG00000102975				nonsignificant	0	0	0	0	0	0
ENSMUSG00000026072	-0.00537921	0.963404	0.987309	nonsignificant	639.282	627.231	634.826	527.574	697.553	683.452
ENSMUSG00000103560	-1.86894	0.643218		nonsignificant	0	0	0	0	2.03368	0
ENSMUSG00000070942	-0.143765	0.72925		nonsignificant	35.9724	33.9044	29.7575	21.6946	46.7747	41.6267
ENSMUSG00000103230	1.90744	0.636437		nonsignificant	2.05557	0	0	0	0	0
ENSMUSG00000026069	-0.105675	0.902211		nonsignificant	8.22227	5.98313	5.9515	7.88895	4.06736	9.68062
ENSMUSG00000026070	0.0325042	0.99198		nonsignificant	0	0	1.98383	0	0	1.93612
ENSMUSG00000026068	-0.112197	0.89761		nonsignificant	8.22227	3.98875	7.93533	3.94448	8.13473	9.68062
ENSMUSG00000104441				nonsignificant	0	0	0	0	0	0
ENSMUSG00000026065	-0.141474	0.312629	0.620826	nonsignificant	433.725	636.206	528.691	505.879	635.526	622.464
ENSMUSG00000102676	-0.570641	0.783992		nonsignificant	0	0	3.96766	0	2.03368	3.87225
ENSMUSG00000026062	-0.289096	0.00234696	0.0298901	nonsignificant	862.311	799.745	778.654	909.202	1078.87	994.199
ENSMUSG00000103679				nonsignificant	0	0	0	0	0	0
ENSMUSG00000103270	0.141798	0.872701		nonsignificant	7.19449	9.97188	5.9515	7.88895	11.1853	1.93612
ENSMUSG00000041945	-0.0935449	0.738984	0.897799	nonsignificant	59.6115	68.806	63.4826	72.9728	63.0442	68.7324
ENSMUSG00000079588	-0.329575	0.689654		nonsignificant	12.3334	5.98313	5.9515	4.93059	6.10105	19.3612
ENSMUSG00000094136				nonsignificant	0	0	0	0	0	0
ENSMUSG00000104072				nonsignificant	0	0	0	0	0	0
ENSMUSG00000100185				nonsignificant	0	0	0	0	0	0
ENSMUSG00000100832	0.02444	0.99055		nonsignificant	2.05557	0	1.98383	0	2.03368	1.93612
ENSMUSG00000100178				nonsignificant	0	0	0	0	0	0
ENSMUSG00000101877				nonsignificant	0	0	0	0	0	0
ENSMUSG00000053640	0.00406682	0.998562		nonsignificant	0	0	3.96766	0	2.03368	1.93612
ENSMUSG00000101919				nonsignificant	0	0	0	0	0	0
ENSMUSG00000101299	-0.158377	0.667351		nonsignificant	31.8613	58.8341	38.6847	37.4725	50.8421	56.1476
ENSMUSG00000100180				nonsignificant	0	0	0	0	0	0
ENSMUSG00000103106	0.983982	0.809443		nonsignificant	0	0	0.991916	0	0	0
ENSMUSG00000060424	-0.0581112	0.382265	0.685522	nonsignificant	1806.84	1786.96	1811.24	1897.29	1925.9	1804.47
ENSMUSG00000104199	-2.39964	0.499222		nonsignificant	0	0	0	0.986119	0	1.93612
ENSMUSG00000093436	-0.0634837	0.797039	0.920664	nonsignificant	90.445	87.7525	95.224	93.6813	112.869	79.3811
ENSMUSG00000045515	-0.114179	0.0742181	0.283815	nonsignificant	3131.66	3589.88	3324.9	3539.18	3727.74	3607.97
ENSMUSG00000097063	0.399499	0.255506		nonsignificant	75.0282	62.8228	45.6281	46.3476	31.5221	60.9879
ENSMUSG00000099784	-0.176063	0.560088	0.805167	nonsignificant	67.8338	51.8538	62.4907	52.2643	71.1789	82.2853
ENSMUSG00000060679	-0.0451664	0.553012	0.800794	nonsignificant	1276.51	1269.42	1214.11	1254.34	1280.2	1344.64
ENSMUSG00000077448				nonsignificant	0	0	0	0	0	0
ENSMUSG00000041907	-0.0674636	0.504267	0.770617	nonsignificant	656.754	646.178	604.077	676.478	622.307	698.941
ENSMUSG00000089088				nonsignificant	0	0	0	0	0	0
ENSMUSG00000070939	-0.11637	0.0618781	0.253732	nonsignificant	2530.4	2516.9	2650.4	2847.91	2649.89	2846.1
ENSMUSG00000100269	-1.83041	0.650353		nonsignificant	0	0	0	1.97224	0	0
ENSMUSG00000041878	0.36201	0.525077		nonsignificant	10.2778	27.9213	22.8141	12.8195	17.2863	17.4251
ENSMUSG00000010290	-0.00463113	0.946363	0.981678	nonsignificant	2076.12	2080.13	2126.67	2109.31	1964.54	2228.48
ENSMUSG00000008136	-0.24863	0.00539276	0.0534237	nonsignificant	916.783	804.731	880.822	1018.66	1080.9	992.263
ENSMUSG00000094497	-0.879469	0.163157		nonsignificant	8.22227	15.955	5.9515	19.7224	18.3031	17.4251
ENSMUSG00000099576				nonsignificant	0	0	0	0	0	0
ENSMUSG00000099694				nonsignificant	0	0	0	0	0	0
ENSMUSG00000101923				nonsignificant	0	0	0	0	0	0
ENSMUSG00000066877	-0.0798735	0.286623	0.595986	nonsignificant	1396.76	1440.94	1311.31	1436.78	1511.03	1437.57
ENSMUSG00000103422				nonsignificant	0	0	0	0	0	0
ENSMUSG00000103945	0.345471	0.709779		nonsignificant	6.1667	3.98875	9.91916	5.91671	4.06736	5.80837
ENSMUSG00000026051	3.52174	0.000418917	0.00867543	Increased	113.056	2048.22	1028.62	114.39	75.2463	88.0936
ENSMUSG00000100764	0.598315	0.556689		nonsignificant	10.2778	7.9775	5.9515	0	11.1853	4.84031
ENSMUSG00000100635	0.502292	0.67923		nonsignificant	1.02778	8.97469	9.91916	0	12.2021	1.93612
ENSMUSG00000100480	0.388136	0.445158		nonsignificant	20.5557	20.9409	25.7898	15.7779	16.2695	19.3612
ENSMUSG00000057363	0.081026	0.246627	0.551385	nonsignificant	1744.15	1628.41	1729.9	1588.64	1582.2	1652.48
ENSMUSG00000090243	-1.80726	0.654653		nonsignificant	0	0	0	0	0	1.93612
ENSMUSG00000100701	-0.328586	0.349538		nonsignificant	48.3059	38.8903	41.6605	59.1671	36.6063	65.8282
ENSMUSG00000101395				nonsignificant	0	0	0	0	0	0
ENSMUSG00000088848				nonsignificant	0	0	0	0	0	0
ENSMUSG00000095757				nonsignificant	0	0	0	0	0	0
ENSMUSG00000041763	0.0120423	0.846257	0.940563	nonsignificant	2998.05	2795.12	2968.81	2769.02	2996.63	2923.55
ENSMUSG00000047343	-0.133475	0.881058		nonsignificant	4.11114	5.98313	7.93533	7.88895	6.10105	5.80837
ENSMUSG00000090106				nonsignificant	0	0	0	0	0	0
ENSMUSG00000091844				nonsignificant	0	0	0	0	0	0
ENSMUSG00000026049	0.341626	0.158184	0.440747	nonsignificant	101.751	115.674	118.038	79.8756	77.2799	107.455
ENSMUSG00000101104				nonsignificant	0	0	0	0	0	0
ENSMUSG00000026047	0.241206	0.18767	0.480934	nonsignificant	209.668	189.466	221.197	207.085	166.762	151.018
ENSMUSG00000041684	0.00338715	0.968848	0.990081	nonsignificant	1085.34	1027.1	1131.78	999.925	1147	1090.04
ENSMUSG00000026048	0.00315973	0.976665	0.993428	nonsignificant	721.504	657.147	648.713	596.602	734.159	692.164
ENSMUSG00000046828	0.0165868	0.994597		nonsignificant	4.11114	0	0	0	4.06736	0
ENSMUSG00000089703	3.48016	0.194178		nonsignificant	4.11114	1.99438	0	0	0	0
ENSMUSG00000100966				nonsignificant	0	0	0	0	0	0
ENSMUSG00000100769				nonsignificant	0	0	0	0	0	0
ENSMUSG00000101567	-1.54984	0.496991		nonsignificant	2.05557	0	0	3.94448	2.03368	0
ENSMUSG00000056870	0.26025	0.236593	0.539963	nonsignificant	145.945	215.393	130.933	140.029	142.358	128.752
ENSMUSG00000102319				nonsignificant	0	0	0	0	0	0
ENSMUSG00000089877	-2.42841	0.490449		nonsignificant	0	0	0	1.97224	1.01684	0
ENSMUSG00000101701				nonsignificant	0	0	0	0	0	0
ENSMUSG00000103071				nonsignificant	0	0	0	0	0	0
ENSMUSG00000100434				nonsignificant	0	0	0	0	0	0
ENSMUSG00000100013				nonsignificant	0	0	0	0	0	0
ENSMUSG00000101251				nonsignificant	0	0	0	0	0	0
ENSMUSG00000101937				nonsignificant	0	0	0	0	0	0
ENSMUSG00000026043	-0.752253	0.0085616	0.0724154	nonsignificant	143.89	63.82	123.99	129.182	256.244	173.283
ENSMUSG00000105211				nonsignificant	0	0	0	0	0	0
ENSMUSG00000026042	-0.21987	0.239043	0.542359	nonsignificant	180.89	135.618	153.747	174.543	186.082	186.836
ENSMUSG00000104476				nonsignificant	0	0	0	0	0	0
ENSMUSG00000100218				nonsignificant	0	0	0	0	0	0
ENSMUSG00000100361	1.86286	0.644666		nonsignificant	0	0	1.98383	0	0	0
ENSMUSG00000100894				nonsignificant	0	0	0	0	0	0
ENSMUSG00000095121				nonsignificant	0	0	0	0	0	0
ENSMUSG00000065255				nonsignificant	0	0	0	0	0	0
ENSMUSG00000100843	0.406769	0.780859		nonsignificant	4.11114	1.99438	2.97575	1.97224	0	4.84031
ENSMUSG00000087764				nonsignificant	0	0	0	0	0	0
ENSMUSG00000025995	0.00723003	0.93158	0.975201	nonsignificant	1211.76	1101.89	1138.72	1063.04	1193.77	1178.13
ENSMUSG00000099850				nonsignificant	0	0	0	0	0	0
ENSMUSG00000084817	0.0324111	0.665044	0.862059	nonsignificant	1541.68	1403.04	1528.54	1508.76	1441.88	1423.05
ENSMUSG00000098549				nonsignificant	0	0	0	0	0	0
ENSMUSG00000099381	1.86286	0.644666		nonsignificant	0	0	1.98383	0	0	0
ENSMUSG00000025993	-0.244796	0.0295843	0.159687	nonsignificant	532.392	508.566	462.233	644.922	573.498	562.444
ENSMUSG00000099946				nonsignificant	0	0	0	0	0	0
ENSMUSG00000070896				nonsignificant	0	0	0	0	0	0
ENSMUSG00000090682				nonsignificant	0	0	0	0	0	0
ENSMUSG00000044457				nonsignificant	0	0	0	0	0	0
ENSMUSG00000099432				nonsignificant	0	0	0	0	0	0
ENSMUSG00000041144	0.300582	0.182463	0.473944	nonsignificant	124.362	133.623	108.119	88.7507	109.819	98.7423
ENSMUSG00000096047				nonsignificant	0	0	0	0	0	0
ENSMUSG00000101262				nonsignificant	0	0	0	0	0	0
ENSMUSG00000101337	0.181635	0.392128	0.694254	nonsignificant	164.445	116.671	139.86	122.279	118.97	129.72
ENSMUSG00000025986	0.148095	0.00344337	0.0389494	nonsignificant	7711.46	7317.36	7372.91	6512.33	6875.88	6827.74
ENSMUSG00000100213	0.23695	0.489355	0.76094	nonsignificant	75.0282	46.8678	93.2401	39.4448	79.3136	63.8921
ENSMUSG00000103129	1.90744	0.636437		nonsignificant	2.05557	0	0	0	0	0
ENSMUSG00000100160	1.62338	0.476479		nonsignificant	4.11114	0	1.98383	1.97224	0	0
ENSMUSG00000101921				nonsignificant	0	0	0	0	0	0
ENSMUSG00000101447	0.983982	0.809443		nonsignificant	1.02778	0	0	0	0	0
ENSMUSG00000081185	0.0598632	0.895723		nonsignificant	28.778	25.9269	33.7252	39.4448	16.2695	29.0419
ENSMUSG00000103246	1.86286	0.644666		nonsignificant	0	0	1.98383	0	0	0
ENSMUSG00000098876				nonsignificant	0	0	0	0	0	0
ENSMUSG00000100530				nonsignificant	0	0	0	0	0	0
ENSMUSG00000104067	2.88537	0.354673		nonsignificant	2.05557	0	1.98383	0	0	0
ENSMUSG00000100033	0.0143083	0.994944		nonsignificant	0	1.99438	1.98383	3.94448	0	0
ENSMUSG00000094968				nonsignificant	0	0	0	0	0	0
ENSMUSG00000088017				nonsignificant	0	0	0	0	0	0
ENSMUSG00000101996				nonsignificant	0	0	0	0	0	0
ENSMUSG00000096973				nonsignificant	0	0	0	0	0	0
ENSMUSG00000064943				nonsignificant	0	0	0	0	0	0
ENSMUSG00000100866				nonsignificant	0	0	0	0	0	0
ENSMUSG00000101721				nonsignificant	0	0	0	0	0	0
ENSMUSG00000099376				nonsignificant	0	0	0	0	0	0
ENSMUSG00000097883				nonsignificant	0	0	0	0	0	0
ENSMUSG00000092790				nonsignificant	0	0	0	0	0	0
ENSMUSG00000099698				nonsignificant	0	0	0	0	0	0
ENSMUSG00000099454				nonsignificant	0	0	0	0	0	0
ENSMUSG00000051616				nonsignificant	0	0	0	0	0	0
ENSMUSG00000099627				nonsignificant	0	0	0	0	0	0
ENSMUSG00000099577				nonsignificant	0	0	0	0	0	0
ENSMUSG00000099882				nonsignificant	0	0	0	0	0	0
ENSMUSG00000101760				nonsignificant	0	0	0	0	0	0
ENSMUSG00000099608				nonsignificant	0	0	0	0	0	0
ENSMUSG00000099864				nonsignificant	0	0	0	0	0	0
ENSMUSG00000098249				nonsignificant	0	0	0	0	0	0
ENSMUSG00000100451				nonsignificant	0	0	0	0	0	0
ENSMUSG00000099941				nonsignificant	0	0	0	0	0	0
ENSMUSG00000084531				nonsignificant	0	0	0	0	0	0
ENSMUSG00000100816	0.983982	0.809443		nonsignificant	0	0	0.991916	0	0	0
ENSMUSG00000026109	0.0567118	0.355854	0.662373	nonsignificant	3237.52	3034.44	3128.5	2898.2	3163.39	2976.79
ENSMUSG00000100671				nonsignificant	0	0	0	0	0	0
ENSMUSG00000092906				nonsignificant	0	0	0	0	0	0
ENSMUSG00000101242				nonsignificant	0	0	0	0	0	0
ENSMUSG00000099924	1.03191	0.683819		nonsignificant	0	1.99438	1.98383	0	0	1.93612
ENSMUSG00000099625	-1.14953	0.17484		nonsignificant	12.3334	1.99438	3.96766	5.91671	13.2189	21.2974
ENSMUSG00000101799	0.163785	0.820814		nonsignificant	8.22227	8.97469	13.8868	7.88895	11.1853	8.71256
ENSMUSG00000045954	-0.0149154	0.911127	0.968764	nonsignificant	408.03	363.974	389.823	355.003	448.427	370.768
ENSMUSG00000099741				nonsignificant	0	0	0	0	0	0
ENSMUSG00000101702	-1.80726	0.654653		nonsignificant	0	0	0	0	0	1.93612
ENSMUSG00000026107	-0.0112739	0.917469	0.971307	nonsignificant	616.67	603.299	554.481	548.282	648.745	591.486
ENSMUSG00000099413	0.328863	0.570144		nonsignificant	19.5279	12.9634	20.8302	12.8195	11.1853	18.3932
ENSMUSG00000103424				nonsignificant	0	0	0	0	0	0
ENSMUSG00000101741	3.47794	0.194702		nonsignificant	4.11114	0	1.98383	0	0	0
ENSMUSG00000018417	0.0752347	0.463788	0.745944	nonsignificant	920.895	750.882	912.563	766.214	855.163	831.565
ENSMUSG00000101724				nonsignificant	0	0	0	0	0	0
ENSMUSG00000100313	1.86286	0.644666		nonsignificant	0	0	1.98383	0	0	0
ENSMUSG00000100696				nonsignificant	0	0	0	0	0	0
ENSMUSG00000099135				nonsignificant	0	0	0	0	0	0
ENSMUSG00000072324	-1.83041	0.650353		nonsignificant	0	0	0	1.97224	0	0
ENSMUSG00000062939	-0.915981	0.353793		nonsignificant	4.11114	2.99156	3.96766	4.93059	10.1684	5.80837
ENSMUSG00000101628	-2.45512	0.523705		nonsignificant	0	0	0	0	3.05052	0
ENSMUSG00000078291	-1.86894	0.643218		nonsignificant	0	0	0	0	2.03368	0
ENSMUSG00000109599	-0.429355	0.428165		nonsignificant	14.389	13.9606	21.8222	15.7779	32.5389	19.3612
ENSMUSG00000026104	-0.0559917	0.608181	0.833927	nonsignificant	504.642	580.363	559.441	567.018	601.97	541.147
ENSMUSG00000099569				nonsignificant	0	0	0	0	0	0
ENSMUSG00000026103	-0.0434993	0.310129	0.618247	nonsignificant	16192.7	16867.4	16467.8	16979	17124.6	16941.1
ENSMUSG00000099648				nonsignificant	0	0	0	0	0	0
ENSMUSG00000065192				nonsignificant	0	0	0	0	0	0
ENSMUSG00000002881	0.36798	8.21103e-06	0.000529868	nonsignificant	1311.45	1181.67	1315.28	968.369	1011.76	970.966
ENSMUSG00000097833	1.17665	0.532658		nonsignificant	6.1667	0	2.97575	0	4.06736	0
ENSMUSG00000101501	1.63046	0.476074		nonsignificant	2.05557	3.98875	0	0	0	1.93612
ENSMUSG00000100120	-3.1475	0.281588		nonsignificant	0	0	0	3.94448	0	0.968062
ENSMUSG00000099878				nonsignificant	0	0	0	0	0	0
ENSMUSG00000100007	-3.43385	0.202813		nonsignificant	0	0	0	0	4.06736	1.93612
ENSMUSG00000043015	-0.212957	0.284635	0.593978	nonsignificant	131.556	116.671	124.981	149.89	139.307	143.273
ENSMUSG00000103630	0.471021	0.589142		nonsignificant	16.4445	10.9691	9.91916	0	17.2863	9.68062
ENSMUSG00000041439	0.0608651	0.238658	0.541995	nonsignificant	4413.31	4459.42	4540.99	4230.45	4275.82	4353.37
ENSMUSG00000100302				nonsignificant	0	0	0	0	0	0
ENSMUSG00000100230	0.016796	0.995791		nonsignificant	2.05557	0	0	0	2.03368	0
ENSMUSG00000026102	0.0769649	0.336048	0.643388	nonsignificant	1407.04	1460.88	1517.63	1458.47	1269.02	1429.83
ENSMUSG00000041426	0.361232	0.0022937	0.0294964	nonsignificant	505.67	543.467	565.392	449.67	377.248	429.819
ENSMUSG00000089802				nonsignificant	0	0	0	0	0	0
ENSMUSG00000043629	0.193119	0.099997	0.338119	nonsignificant	505.67	458.706	452.314	400.364	406.736	431.756
ENSMUSG00000026100	-0.664009	0.268581		nonsignificant	20.5557	15.955	5.9515	13.8057	22.3705	30.978
ENSMUSG00000089334				nonsignificant	0	0	0	0	0	0
ENSMUSG00000060715	0.0851533	0.919615		nonsignificant	8.22227	12.9634	2.97575	8.87507	7.11789	6.77643
ENSMUSG00000026098	0.401645	0.0556742	0.237816	nonsignificant	138.751	134.62	134.901	104.529	107.785	96.8062
ENSMUSG00000100763	-0.939572	0.817889		nonsignificant	0	0	0	0	1.01684	0
ENSMUSG00000026097	0.406472	0.00394881	0.0427566	nonsignificant	452.225	344.03	385.855	291.891	290.817	308.812
ENSMUSG00000100679				nonsignificant	0	0	0	0	0	0
ENSMUSG00000026096	-0.0384471	0.817517	0.92983	nonsignificant	284.696	228.356	240.044	220.891	298.951	253.632
ENSMUSG00000099913	-0.597003	0.545088		nonsignificant	4.11114	6.98032	1.98383	8.87507	5.08421	5.80837
ENSMUSG00000101838	0.719736	0.629311		nonsignificant	10.2778	2.99156	0	1.97224	6.10105	0
ENSMUSG00000026095	0.305466	0.236755	0.540043	nonsignificant	83.2505	90.7441	99.1916	71.9867	84.3978	64.8601
ENSMUSG00000117809				nonsignificant	0	0	0	0	0	0
ENSMUSG00000100267				nonsignificant	0	0	0	0	0	0
ENSMUSG00000099450				nonsignificant	0	0	0	0	0	0
ENSMUSG00000100069				nonsignificant	0	0	0	0	0	0
ENSMUSG00000096141	0.240454	0.392471	0.694254	nonsignificant	103.806	67.8088	81.3371	58.181	81.3473	74.5408
ENSMUSG00000092657				nonsignificant	0	0	0	0	0	0
ENSMUSG00000026094	0.180394	0.209622	0.509047	nonsignificant	324.78	297.162	337.252	268.224	315.221	263.313
ENSMUSG00000102405				nonsignificant	0	0	0	0	0	0
ENSMUSG00000042807	0.0822798	0.341069	0.649302	nonsignificant	1758.54	1394.07	1604.92	1491.01	1521.19	1481.13
ENSMUSG00000098443				nonsignificant	0	0	0	0	0	0
ENSMUSG00000087949				nonsignificant	0	0	0	0	0	0
ENSMUSG00000102868				nonsignificant	0	0	0	0	0	0
ENSMUSG00000094013	-1.80726	0.654653		nonsignificant	0	0	0	0	0	1.93612
ENSMUSG00000025983	0.434466	0.796844		nonsignificant	6.1667	0	1.98383	1.97224	4.06736	0
ENSMUSG00000041303	0.0209117	0.773033	0.911807	nonsignificant	1557.09	1525.7	1646.58	1588.64	1488.66	1583.75
ENSMUSG00000109809	3.22092	0.264332		nonsignificant	4.11114	0	0.991916	0	0	0
ENSMUSG00000073678	0.359687	0.000113771	0.00336999	nonsignificant	2020.62	1527.69	1717.01	1397.33	1346.3	1359.16
ENSMUSG00000104136	1.58023	0.488013		nonsignificant	2.05557	0	3.96766	0	2.03368	0
ENSMUSG00000101130				nonsignificant	0	0	0	0	0	0
ENSMUSG00000052331	0.0757836	0.543958	0.796463	nonsignificant	509.781	465.687	455.29	514.754	432.158	410.458
ENSMUSG00000101674	2.86212	0.409736		nonsignificant	0	0	3.96766	0	0	0
ENSMUSG00000102503	1.53014	0.631574		nonsignificant	3.08335	0	0	0.986119	0	0
ENSMUSG00000089245				nonsignificant	0	0	0	0	0	0
ENSMUSG00000102642				nonsignificant	0	0	0	0	0	0
ENSMUSG00000025982	0.0164838	0.761957	0.908239	nonsignificant	10052.8	9397.5	9704.91	9069.34	10101.3	9653.51
ENSMUSG00000103030	1.01214	0.552204		nonsignificant	2.05557	0	7.93533	3.94448	1.01684	0
ENSMUSG00000025981	0.272535	0.00135486	0.0201539	nonsignificant	980.506	964.281	976.046	785.937	803.305	828.661
ENSMUSG00000101122	-0.531735	0.611304		nonsignificant	3.08335	8.97469	0.991916	5.91671	8.13473	4.84031
ENSMUSG00000025980	0.24744	1.05728e-06	0.000103263	nonsignificant	5628.15	5582.26	5479.35	4806.34	4618.49	4634.11
ENSMUSG00000073676	0.179832	0.0212783	0.128586	nonsignificant	1597.18	1590.51	1589.05	1313.51	1532.38	1371.74
ENSMUSG00000100736	1.90744	0.636437		nonsignificant	2.05557	0	0	0	0	0
ENSMUSG00000089670	-0.720022	0.372959		nonsignificant	4.11114	5.98313	7.93533	11.8334	10.1684	7.74449
ENSMUSG00000025979	0.329663	0.000486615	0.00957928	nonsignificant	2981.6	2325.44	2627.59	1832.21	2262.47	2218.8
ENSMUSG00000061863	-0.589121	0.828387		nonsignificant	0	0	1.98383	0	2.03368	0.968062
ENSMUSG00000025978	0.0248577	0.738892	0.897799	nonsignificant	1541.68	1698.21	1703.12	1693.17	1555.77	1609.89
ENSMUSG00000097649	0.349157	0.0207617	0.126576	nonsignificant	341.224	283.201	303.526	226.807	268.446	233.303
ENSMUSG00000046994	0.0566901	0.592441	0.823594	nonsignificant	883.894	744.899	793.533	702.117	860.248	766.705
ENSMUSG00000025977	0.0734075	0.981769		nonsignificant	2.05557	0	0	0	0	1.93612
ENSMUSG00000100215	0.25484	0.00772764	0.0676988	nonsignificant	1303.23	1049.04	1188.32	920.049	1016.84	1030.02
ENSMUSG00000101945				nonsignificant	0	0	0	0	0	0
ENSMUSG00000101085				nonsignificant	0	0	0	0	0	0
ENSMUSG00000038349	-0.188741	0.018499	0.11759	nonsignificant	1455.34	1669.29	1552.35	1636.96	1839.47	1854.81
ENSMUSG00000102145	1.34671	0.548314		nonsignificant	2.05557	2.99156	0	0	1.01684	0.968062
ENSMUSG00000100309				nonsignificant	0	0	0	0	0	0
ENSMUSG00000102831				nonsignificant	0	0	0	0	0	0
ENSMUSG00000099950	0.279498	0.8297		nonsignificant	0	7.9775	3.96766	3.94448	2.03368	3.87225
ENSMUSG00000102491				nonsignificant	0	0	0	0	0	0
ENSMUSG00000100372				nonsignificant	0	0	0	0	0	0
ENSMUSG00000100944	-1.80726	0.654653		nonsignificant	0	0	0	0	0	1.93612
ENSMUSG00000101332				nonsignificant	0	0	0	0	0	0
ENSMUSG00000045336				nonsignificant	0	0	0	0	0	0
ENSMUSG00000038331	0.0658104	0.52128	0.78173	nonsignificant	913.7	1213.58	1048.46	1063.04	980.235	991.295
ENSMUSG00000087022	0.113629	0.484177	0.758182	nonsignificant	219.946	250.294	225.165	192.293	231.84	218.782
ENSMUSG00000104310	-2.67776	0.122836		nonsignificant	0	1.99438	0	6.90283	2.03368	3.87225
ENSMUSG00000094128				nonsignificant	0	0	0	0	0	0
ENSMUSG00000099945				nonsignificant	0	0	0	0	0	0
ENSMUSG00000101429	-0.0375691	0.948859		nonsignificant	13.3612	13.9606	17.8545	13.8057	12.2021	20.3293
ENSMUSG00000101129				nonsignificant	0	0	0	0	0	0
ENSMUSG00000097519	-1.98782	0.348524		nonsignificant	0	1.99438	0	0	4.06736	3.87225
ENSMUSG00000038323	0.395536	1.78272e-05	0.000910574	nonsignificant	1414.23	1250.47	1297.43	892.438	1079.89	1039.7
ENSMUSG00000048495	0.280432	0.110203	0.357493	nonsignificant	340.197	226.362	277.737	238.641	253.193	203.293
ENSMUSG00000025971	0.0292206	0.781058	0.914751	nonsignificant	689.643	678.088	651.689	599.56	731.109	648.601
ENSMUSG00000077776				nonsignificant	0	0	0	0	0	0
ENSMUSG00000088353				nonsignificant	0	0	0	0	0	0
ENSMUSG00000101826				nonsignificant	0	0	0	0	0	0
ENSMUSG00000102685				nonsignificant	0	0	0	0	0	0
ENSMUSG00000101151				nonsignificant	0	0	0	0	0	0
ENSMUSG00000038305	0.117897	0.202471	0.500375	nonsignificant	921.922	887.497	835.193	868.771	780.934	787.034
ENSMUSG00000091283	0.0222091	0.995657		nonsignificant	0	0.997188	0	0	0	0.968062
ENSMUSG00000054770	-0.234269	0.0690997	0.272777	nonsignificant	469.697	408.847	406.686	431.92	528.757	550.827
ENSMUSG00000026039	0.406045	0.616777		nonsignificant	11.3056	6.98032	7.93533	5.91671	6.10105	7.74449
ENSMUSG00000063558	0.449129	0.0099579	0.0798684	nonsignificant	237.418	358.988	309.478	199.196	243.025	221.686
ENSMUSG00000064294	-0.296159	0.252296	0.558234	nonsignificant	128.473	69.8032	115.062	103.542	149.476	131.656
ENSMUSG00000089275				nonsignificant	0	0	0	0	0	0
ENSMUSG00000038242	0.0331315	0.927958		nonsignificant	40.0836	36.896	40.6686	42.4031	40.6736	31.946
ENSMUSG00000089822	0.983982	0.809443		nonsignificant	0	0	0.991916	0	0	0
ENSMUSG00000079554	0.983982	0.809443		nonsignificant	0	0	0.991916	0	0	0
ENSMUSG00000103839	-0.0634449	0.856996	0.945315	nonsignificant	85.3061	51.8538	77.3695	36.4864	98.6336	89.0617
ENSMUSG00000051223	0.130446	0.0254887	0.144629	nonsignificant	9705.37	8985.66	9066.11	7884.02	8961.42	8512.17
ENSMUSG00000026034	0.324452	0.00103891	0.0165027	nonsignificant	2310.46	1889.67	2005.65	1445.65	1905.56	1605.05
ENSMUSG00000026035	-0.00891597	0.933294	0.975606	nonsignificant	688.615	596.318	639.786	664.644	589.768	681.515
ENSMUSG00000026036	-0.0365262	0.688872	0.874049	nonsignificant	844.839	999.182	909.587	957.521	919.224	947.732
ENSMUSG00000026037	0.230505	0.0193441	0.120577	nonsignificant	989.756	906.444	943.312	730.714	900.921	788.97
ENSMUSG00000094245	1.88401	0.120757		nonsignificant	6.1667	2.99156	12.8949	0	4.06736	1.93612
ENSMUSG00000085054	-0.38725	0.664236		nonsignificant	4.11114	5.98313	7.93533	9.86119	3.05052	10.6487
ENSMUSG00000038174	0.320795	7.71321e-05	0.00255721	nonsignificant	4201.58	3620.79	3577.84	2695.06	3251.86	3180.08
ENSMUSG00000026032	-0.0113867	0.8374	0.937489	nonsignificant	3305.35	3380.47	3418.14	3474.1	3338.29	3371.76
ENSMUSG00000100202				nonsignificant	0	0	0	0	0	0
ENSMUSG00000099490				nonsignificant	0	0	0	0	0	0
ENSMUSG00000059647	0.0826377	0.707255	0.883196	nonsignificant	165.473	112.682	124.981	132.14	134.223	114.231
ENSMUSG00000047528	-0.240768	0.78779		nonsignificant	10.2778	7.9775	1.98383	4.93059	12.2021	6.77643
ENSMUSG00000102059	-0.0498425	0.917745		nonsignificant	24.6668	13.9606	41.6605	27.6113	27.4547	28.0738
ENSMUSG00000101046				nonsignificant	0	0	0	0	0	0
ENSMUSG00000026031	0.279217	0.00638124	0.059937	nonsignificant	913.7	1187.65	1068.29	826.368	910.073	876.096
ENSMUSG00000100236				nonsignificant	0	0	0	0	0	0
ENSMUSG00000026029	0.392666	0.0602983	0.24996	nonsignificant	127.445	177.499	179.537	118.334	124.055	126.816
ENSMUSG00000102719	2.86906	0.407687		nonsignificant	0	3.98875	0	0	0	0
ENSMUSG00000099719	0.609026	0.748385		nonsignificant	4.11114	1.99438	0	1.97224	2.03368	0
ENSMUSG00000026028	0.200071	3.90425e-05	0.00159875	nonsignificant	10401.2	9646.8	9870.56	8649.25	8724.5	8669.96
ENSMUSG00000026027	0.0500244	0.490508	0.761245	nonsignificant	1536.54	1448.91	1486.88	1482.14	1389.01	1448.22
ENSMUSG00000072295	-1.80726	0.654653		nonsignificant	0	0	0	0	0	1.93612
ENSMUSG00000047383				nonsignificant	0	0	0	0	0	0
ENSMUSG00000099752				nonsignificant	0	0	0	0	0	0
ENSMUSG00000077616				nonsignificant	0	0	0	0	0	0
ENSMUSG00000038079	0.447146	0.000823049	0.0139802	nonsignificant	794.477	1296.34	1144.67	821.437	775.85	776.386
ENSMUSG00000097573	0.169098	0.781513		nonsignificant	23.639	16.9522	10.9111	17.7501	20.3368	7.74449
ENSMUSG00000079550	0.237807	0.589056		nonsignificant	28.778	29.9156	28.7656	30.5697	20.3368	23.2335
ENSMUSG00000101586	-0.6652	0.407087		nonsignificant	6.1667	4.98594	6.94341	9.86119	9.15157	9.68062
ENSMUSG00000099563				nonsignificant	0	0	0	0	0	0
ENSMUSG00000026024	-0.0297397	0.693762	0.876525	nonsignificant	2342.32	2753.24	2430.19	2586.59	2396.69	2698.96
ENSMUSG00000026023	0.41701	0.471313		nonsignificant	14.389	20.9409	18.8464	17.7501	12.2021	10.6487
ENSMUSG00000099922				nonsignificant	0	0	0	0	0	0
ENSMUSG00000104502				nonsignificant	0	0	0	0	0	0
ENSMUSG00000041075	0.201641	0.138503	0.408251	nonsignificant	491.281	693.046	570.352	535.463	442.326	547.923
ENSMUSG00000097819	-0.756001	0.58816		nonsignificant	0	9.97188	1.98383	1.97224	18.3031	0
ENSMUSG00000047361	-0.0495788	0.704454	0.881558	nonsignificant	314.502	319.1	314.437	330.35	330.473	320.428
ENSMUSG00000099811				nonsignificant	0	0	0	0	0	0
ENSMUSG00000101409				nonsignificant	0	0	0	0	0	0
ENSMUSG00000026021	0.266013	0.00543646	0.0536776	nonsignificant	3138.85	2275.58	2576.01	2061.97	2290.94	2291.4
ENSMUSG00000089276				nonsignificant	0	0	0	0	0	0
ENSMUSG00000103821	-0.114244	0.883986		nonsignificant	12.3334	9.97188	5.9515	3.94448	9.15157	17.4251
ENSMUSG00000101400	2.49365	0.310854		nonsignificant	1.02778	0	4.95958	0.986119	0	0
ENSMUSG00000026020	0.211395	0.0175873	0.11439	nonsignificant	2019.6	1598.49	1686.26	1454.53	1583.22	1543.09
ENSMUSG00000077345	0.0222091	0.995657		nonsignificant	1.02778	0	0	0	0	0.968062
ENSMUSG00000077358				nonsignificant	0	0	0	0	0	0
ENSMUSG00000089512				nonsignificant	0	0	0	0	0	0
ENSMUSG00000089093				nonsignificant	0	0	0	0	0	0
ENSMUSG00000067336	0.182725	0.0120823	0.0903357	nonsignificant	7122.54	6301.23	6381	5157.4	6206.8	6084.27
ENSMUSG00000104052				nonsignificant	0	0	0	0	0	0
ENSMUSG00000103131				nonsignificant	0	0	0	0	0	0
ENSMUSG00000041040	0.00736991	0.901176	0.964431	nonsignificant	3975.47	3857.12	4103.56	3870.52	3816.21	4187.84
ENSMUSG00000103696	1.86286	0.644666		nonsignificant	0	0	1.98383	0	0	0
ENSMUSG00000100901	1.8695	0.643437		nonsignificant	0	1.99438	0	0	0	0
ENSMUSG00000026018	0.109732	0.132392	0.397615	nonsignificant	1725.65	1685.25	1643.61	1616.25	1606.61	1461.77
ENSMUSG00000026019	0.0986789	0.147732	0.423201	nonsignificant	1718.46	1786.96	1745.77	1674.43	1645.25	1584.72
ENSMUSG00000026017	0.00992577	0.927869	0.974043	nonsignificant	666.004	616.262	617.964	570.963	705.688	610.847
ENSMUSG00000082609				nonsignificant	0	0	0	0	0	0
ENSMUSG00000073664	0.391614	0.000395454	0.00826053	nonsignificant	795.505	681.079	741.953	529.546	630.442	531.466
ENSMUSG00000100516				nonsignificant	0	0	0	0	0	0
ENSMUSG00000049439	-0.100463	0.351199	0.65844	nonsignificant	613.587	666.122	744.929	770.159	660.947	739.599
ENSMUSG00000103822				nonsignificant	0	0	0	0	0	0
ENSMUSG00000026782	0.113515	0.0600596	0.249597	nonsignificant	9549.14	8241.76	8689.19	7827.81	8399.11	8248.85
ENSMUSG00000026014	0.177532	0.0138988	0.0988481	nonsignificant	2449.21	2090.11	2311.16	2051.13	1991.99	2013.57
ENSMUSG00000081562	-0.0241085	0.993997		nonsignificant	0	0	1.98383	0	2.03368	0
ENSMUSG00000084400				nonsignificant	0	0	0	0	0	0
ENSMUSG00000082160	0.304448	0.0995702	0.337623	nonsignificant	193.223	197.443	163.666	149.89	159.644	139.401
ENSMUSG00000103215				nonsignificant	0	0	0	0	0	0
ENSMUSG00000088973				nonsignificant	0	0	0	0	0	0
ENSMUSG00000084151				nonsignificant	0	0	0	0	0	0
ENSMUSG00000101188	-0.0752433	0.15692	0.438342	nonsignificant	7426.77	7972.52	7897.64	8484.57	7840.86	8218.84
ENSMUSG00000026012	-0.642548	0.497617		nonsignificant	14.389	0	5.9515	5.91671	12.2021	13.5529
ENSMUSG00000086795				nonsignificant	0	0	0	0	0	0
ENSMUSG00000085965				nonsignificant	0	0	0	0	0	0
ENSMUSG00000104069				nonsignificant	0	0	0	0	0	0
ENSMUSG00000083118	0.983982	0.809443		nonsignificant	1.02778	0	0	0	0	0
ENSMUSG00000083355	3.46502	0.15861		nonsignificant	2.05557	1.99438	1.98383	0	0	0
ENSMUSG00000102549	-0.512672	0.652475		nonsignificant	4.11114	1.99438	7.93533	7.88895	12.2021	0
ENSMUSG00000026011	2.49794	0.173075		nonsignificant	4.11114	0.997188	5.9515	0	0	1.93612
ENSMUSG00000081382	-1.95381	0.31835		nonsignificant	2.05557	0	0	1.97224	2.03368	3.87225
ENSMUSG00000080800				nonsignificant	0	0	0	0	0	0
ENSMUSG00000026009	0.357269	0.775207		nonsignificant	11.3056	1.99438	1.98383	0	6.10105	5.80837
ENSMUSG00000102561				nonsignificant	0	0	0	0	0	0
ENSMUSG00000082804				nonsignificant	0	0	0	0	0	0
ENSMUSG00000082661				nonsignificant	0	0	0	0	0	0
ENSMUSG00000080785				nonsignificant	0	0	0	0	0	0
ENSMUSG00000100893				nonsignificant	0	0	0	0	0	0
ENSMUSG00000085248	0.0325042	0.99198		nonsignificant	0	0	1.98383	0	0	1.93612
ENSMUSG00000085447	-1.80726	0.654653		nonsignificant	0	0	0	0	0	1.93612
ENSMUSG00000086408				nonsignificant	0	0	0	0	0	0
ENSMUSG00000089546				nonsignificant	0	0	0	0	0	0
ENSMUSG00000100965				nonsignificant	0	0	0	0	0	0
ENSMUSG00000102168				nonsignificant	0	0	0	0	0	0
ENSMUSG00000100381				nonsignificant	0	0	0	0	0	0
ENSMUSG00000086009				nonsignificant	0	0	0	0	0	0
ENSMUSG00000052062	0.0599644	0.690889	0.874501	nonsignificant	262.085	277.218	246.987	228.78	258.278	267.185
ENSMUSG00000103656				nonsignificant	0	0	0	0	0	0
ENSMUSG00000104402				nonsignificant	0	0	0	0	0	0
ENSMUSG00000104081				nonsignificant	0	0	0	0	0	0
ENSMUSG00000085842				nonsignificant	0	0	0	0	0	0
ENSMUSG00000103002				nonsignificant	0	0	0	0	0	0
ENSMUSG00000100344				nonsignificant	0	0	0	0	0	0
ENSMUSG00000101509				nonsignificant	0	0	0	0	0	0
ENSMUSG00000085019	-0.905743	0.799627		nonsignificant	0	0.997188	0	0	2.03368	0
ENSMUSG00000102359				nonsignificant	0	0	0	0	0	0
ENSMUSG00000085400	1.02063	0.709338		nonsignificant	4.11114	0	0	0	2.03368	0
ENSMUSG00000100750				nonsignificant	0	0	0	0	0	0
ENSMUSG00000081950	0.983982	0.809443		nonsignificant	0	0.997188	0	0	0	0
ENSMUSG00000084333	-1.83041	0.650353		nonsignificant	0	0	0	1.97224	0	0
ENSMUSG00000025969	-0.0374684	0.506869	0.771891	nonsignificant	3664.05	3455.26	3505.43	3735.42	3588.43	3579.89
ENSMUSG00000100811	0.105364	0.833011		nonsignificant	19.5279	16.9522	34.7171	24.653	18.3031	23.2335
ENSMUSG00000103032	-0.309372	0.790343		nonsignificant	10.2778	1.99438	3.96766	0	16.2695	3.87225
ENSMUSG00000100426	-1.88445	0.0406795		nonsignificant	5.13892	1.99438	1.98383	11.8334	8.13473	13.5529
ENSMUSG00000040865	0.0106998	0.903352	0.965182	nonsignificant	1749.29	1577.55	1433.32	1549.19	1707.28	1468.55
ENSMUSG00000104991				nonsignificant	0	0	0	0	0	0
ENSMUSG00000088953				nonsignificant	0	0	0	0	0	0
ENSMUSG00000081617				nonsignificant	0	0	0	0	0	0
ENSMUSG00000081429				nonsignificant	0	0	0	0	0	0
ENSMUSG00000084799	0.0681616	0.803272	0.923938	nonsignificant	69.8893	90.7441	75.3856	75.9312	87.4483	61.956
ENSMUSG00000101599	0.15534	0.614466	0.836987	nonsignificant	56.5281	62.8228	77.3695	54.2365	74.2294	48.4031
ENSMUSG00000025968	-0.0204578	0.733078	0.895976	nonsignificant	5753.54	6455.79	6061.6	6395.97	5834.63	6301.11
ENSMUSG00000077884				nonsignificant	0	0	0	0	0	0
ENSMUSG00000025967	0.0367652	0.490356	0.761245	nonsignificant	4435.92	4549.17	4494.37	4539.11	4321.58	4279.8
ENSMUSG00000098850				nonsignificant	0	0	0	0	0	0
ENSMUSG00000064612				nonsignificant	0	0	0	0	0	0
ENSMUSG00000105060				nonsignificant	0	0	0	0	0	0
ENSMUSG00000064602	0.163827	0.819688		nonsignificant	14.389	6.98032	10.9111	8.87507	12.2021	7.74449
ENSMUSG00000046856	0.441509	0.244978		nonsignificant	45.2225	47.865	43.6443	41.417	22.3705	36.7863
ENSMUSG00000094290				nonsignificant	0	0	0	0	0	0
ENSMUSG00000086730	-1.86894	0.643218		nonsignificant	0	0	0	0	2.03368	0
ENSMUSG00000102536				nonsignificant	0	0	0	0	0	0
ENSMUSG00000087561	0.908166	0.800309		nonsignificant	0	1.99438	0	0.986119	0	0
ENSMUSG00000092705				nonsignificant	0	0	0	0	0	0
ENSMUSG00000027520	0.506202	9.20958e-07	9.3094e-05	nonsignificant	1323.79	1108.87	1138.72	911.174	732.126	870.288
ENSMUSG00000094214	1.86286	0.644666		nonsignificant	0	0	1.98383	0	0	0
ENSMUSG00000083039				nonsignificant	0	0	0	0	0	0
ENSMUSG00000081643	-0.130539	0.490106	0.7612	nonsignificant	153.14	166.53	222.189	203.141	182.015	208.133
ENSMUSG00000025964	-0.136549	0.01042	0.0822166	nonsignificant	4941.59	5153.47	5259.14	5718.5	5429.93	5729.96
ENSMUSG00000087823	-2.41289	0.495176		nonsignificant	0	0	0	0	1.01684	1.93612
ENSMUSG00000115378	2.91574	0.159769		nonsignificant	2.05557	3.98875	1.98383	0	0	0.968062
ENSMUSG00000069085	-0.94287	0.572994		nonsignificant	4.11114	0.997188	0	3.94448	0	5.80837
ENSMUSG00000083066				nonsignificant	0	0	0	0	0	0
ENSMUSG00000025963	0.363313	0.270695		nonsignificant	61.667	71.7975	43.6443	47.3337	46.7747	43.5628
ENSMUSG00000025962	-0.0127833	0.886704	0.957659	nonsignificant	779.06	852.596	842.137	850.035	812.456	833.501
ENSMUSG00000025961	0.241287	0.532827		nonsignificant	48.3059	32.9072	34.7171	33.528	32.5389	31.946
ENSMUSG00000080817				nonsignificant	0	0	0	0	0	0
ENSMUSG00000082373	0.152395	0.896577		nonsignificant	6.1667	4.98594	0.991916	3.94448	4.06736	2.90419
ENSMUSG00000044689	0.209444	0.883966		nonsignificant	6.1667	0	2.97575	1.97224	2.03368	3.87225
ENSMUSG00000025959	-0.131517	0.0541295	0.234298	nonsignificant	1642.4	1683.25	1622.77	1737.54	1830.31	1852.87
ENSMUSG00000098487				nonsignificant	0	0	0	0	0	0
ENSMUSG00000086836				nonsignificant	0	0	0	0	0	0
ENSMUSG00000086721				nonsignificant	0	0	0	0	0	0
ENSMUSG00000101895	-3.42447	0.169112		nonsignificant	0	0	0	2.95836	2.03368	0.968062
ENSMUSG00000093228				nonsignificant	0	0	0	0	0	0
ENSMUSG00000099658				nonsignificant	0	0	0	0	0	0
ENSMUSG00000025958	0.304321	0.000207048	0.00528778	nonsignificant	2428.65	2279.57	2200.07	1671.47	2076.39	1847.06
ENSMUSG00000025956	-0.0155009	0.905687	0.966214	nonsignificant	437.836	454.718	390.815	378.67	486.05	432.724
ENSMUSG00000101832	0.052759	0.984589		nonsignificant	3.08335	0	0	2.95836	0	0
ENSMUSG00000100437				nonsignificant	0	0	0	0	0	0
ENSMUSG00000087213	0.598226	0.617558		nonsignificant	5.13892	3.98875	5.9515	5.91671	4.06736	0
ENSMUSG00000070871	0.0985639	0.505097	0.770736	nonsignificant	437.836	316.109	385.855	378.67	372.164	313.652
ENSMUSG00000045005	-0.463118	0.0819153	0.30184	nonsignificant	63.7226	67.8088	59.515	98.6119	84.3978	80.3491
ENSMUSG00000102140	-1.4183	0.14256		nonsignificant	4.11114	3.98875	1.98383	7.88895	14.2358	4.84031
ENSMUSG00000051344	-0.119637	0.0690602	0.272763	nonsignificant	1746.21	1859.76	1817.19	1984.07	1964.54	1943.87
ENSMUSG00000097264				nonsignificant	0	0	0	0	0	0
ENSMUSG00000084416	-0.0546642	0.436088	0.725303	nonsignificant	2641.41	2818.05	2880.52	3120.08	2678.36	2863.53
ENSMUSG00000077471				nonsignificant	0	0	0	0	0	0
ENSMUSG00000025955	0.606297	0.714212		nonsignificant	2.05557	1.99438	4.95958	5.91671	0	0
ENSMUSG00000090042				nonsignificant	0	0	0	0	0	0
ENSMUSG00000070870				nonsignificant	0	0	0	0	0	0
ENSMUSG00000067299				nonsignificant	0	0	0	0	0	0
ENSMUSG00000025952				nonsignificant	0	0	0	0	0	0
ENSMUSG00000073658				nonsignificant	0	0	0	0	0	0
ENSMUSG00000100774	-0.261352	0.494216		nonsignificant	30.8335	41.8819	28.7656	35.5003	39.6568	46.467
ENSMUSG00000044429	0.684666	0.669524		nonsignificant	1.02778	3.98875	2.97575	2.95836	2.03368	0
ENSMUSG00000100846				nonsignificant	0	0	0	0	0	0
ENSMUSG00000044816	0.257012	0.132809	0.398288	nonsignificant	276.474	226.362	249.963	194.265	248.109	187.804
ENSMUSG00000025950	0.155412	0.0178373	0.115208	nonsignificant	2588.99	2890.85	2872.59	2555.03	2441.44	2503.41
ENSMUSG00000025949	0.0977958	0.141846	0.413884	nonsignificant	2139.85	2165.89	2160.39	1913.07	2121.13	2008.73
ENSMUSG00000025946	0.236866	0.528942		nonsignificant	65.7782	30.9128	45.6281	42.4031	36.6063	41.6267
ENSMUSG00000100503				nonsignificant	0	0	0	0	0	0
ENSMUSG00000100504				nonsignificant	0	0	0	0	0	0
ENSMUSG00000099383				nonsignificant	0	0	0	0	0	0
ENSMUSG00000100340				nonsignificant	0	0	0	0	0	0
ENSMUSG00000100439				nonsignificant	0	0	0	0	0	0
ENSMUSG00000099819				nonsignificant	0	0	0	0	0	0
ENSMUSG00000082565				nonsignificant	0	0	0	0	0	0
ENSMUSG00000082774				nonsignificant	0	0	0	0	0	0
ENSMUSG00000025945				nonsignificant	0	0	0	0	0	0
ENSMUSG00000081623				nonsignificant	0	0	0	0	0	0
ENSMUSG00000083242				nonsignificant	0	0	0	0	0	0
ENSMUSG00000083289	-0.494252	0.319251		nonsignificant	20.5557	19.9438	15.8707	33.528	28.4716	17.4251
ENSMUSG00000015222	0.175836	0.000102149	0.00314164	nonsignificant	54143.7	50087.8	51869.3	45744.1	45432.5	47011
ENSMUSG00000088850				nonsignificant	0	0	0	0	0	0
ENSMUSG00000073656	0.983982	0.809443		nonsignificant	1.02778	0	0	0	0	0
ENSMUSG00000065694	1.60139	0.378747		nonsignificant	1.02778	2.99156	4.95958	2.95836	0	0
ENSMUSG00000055567	0.165012	0.0173528	0.113757	nonsignificant	10111.3	8629.66	8949.07	7643.41	8931.93	8122.04
ENSMUSG00000103375	0.167156	0.763379		nonsignificant	14.389	19.9438	17.8545	16.764	14.2358	15.489
ENSMUSG00000026005	0.407621	4.58262e-06	0.000337969	nonsignificant	901.367	950.32	931.409	683.38	719.924	695.068
ENSMUSG00000026004	0.262569	0.0483068	0.217974	nonsignificant	487.17	549.451	576.303	371.767	512.488	460.797
ENSMUSG00000102559	-0.18268	0.67127		nonsignificant	38.028	21.9381	25.7898	29.5836	39.6568	28.0738
ENSMUSG00000102374	-0.456284	0.305034		nonsignificant	45.2225	19.9438	21.8222	30.5697	52.8757	35.8183
ENSMUSG00000102776	-0.566193	0.483999		nonsignificant	10.2778	5.98313	5.9515	3.94448	18.3031	10.6487
ENSMUSG00000082057	-1.59402	0.366435		nonsignificant	0	0	3.96766	4.93059	7.11789	0
ENSMUSG00000103706	0.953598	0.347262		nonsignificant	10.2778	6.98032	3.96766	1.97224	6.10105	2.90419
ENSMUSG00000103756	0.466018	0.580596		nonsignificant	7.19449	7.9775	10.9111	7.88895	8.13473	2.90419
ENSMUSG00000103382	-0.410554	0.688761		nonsignificant	4.11114	0	15.8707	12.8195	4.06736	9.68062
ENSMUSG00000103553	1.00783	0.539672		nonsignificant	2.05557	1.99438	3.96766	1.97224	2.03368	0
ENSMUSG00000026003	0.0703006	0.311378	0.619384	nonsignificant	1797.59	1961.47	1906.46	1867.71	1757.1	1771.55
ENSMUSG00000082769	-0.558184	0.788928		nonsignificant	0	0	3.96766	1.97224	0	3.87225
ENSMUSG00000089420				nonsignificant	0	0	0	0	0	0
ENSMUSG00000077328				nonsignificant	0	0	0	0	0	0
ENSMUSG00000061816	-0.551709	0.590469		nonsignificant	8.22227	7.9775	0	3.94448	8.13473	11.6167
ENSMUSG00000094191	0.0112129	0.997224		nonsignificant	0	0	1.98383	1.97224	0	0
ENSMUSG00000082212				nonsignificant	0	0	0	0	0	0
ENSMUSG00000026000	-0.106989	0.0295372	0.159552	nonsignificant	7164.68	7495.86	7476.07	8158.16	7750.36	7932.3
ENSMUSG00000025991	-0.140573	0.760662		nonsignificant	22.6113	23.9325	21.8222	25.6391	28.4716	21.2974
ENSMUSG00000086204				nonsignificant	0	0	0	0	0	0
ENSMUSG00000077745				nonsignificant	0	0	0	0	0	0
ENSMUSG00000082473				nonsignificant	0	0	0	0	0	0
ENSMUSG00000095282				nonsignificant	0	0	0	0	0	0
ENSMUSG00000085075				nonsignificant	0	0	0	0	0	0
ENSMUSG00000104395				nonsignificant	0	0	0	0	0	0
ENSMUSG00000096031				nonsignificant	0	0	0	0	0	0
ENSMUSG00000087329				nonsignificant	0	0	0	0	0	0
ENSMUSG00000062209	0.273079	8.99469e-06	0.000565296	nonsignificant	3286.85	3063.36	3042.21	2511.64	2626.5	2634.1
ENSMUSG00000102449				nonsignificant	0	0	0	0	0	0
ENSMUSG00000083795				nonsignificant	0	0	0	0	0	0
ENSMUSG00000080539				nonsignificant	0	0	0	0	0	0
ENSMUSG00000103307				nonsignificant	0	0	0	0	0	0
ENSMUSG00000104508				nonsignificant	0	0	0	0	0	0
ENSMUSG00000103642				nonsignificant	0	0	0	0	0	0
ENSMUSG00000103809				nonsignificant	0	0	0	0	0	0
ENSMUSG00000087514	0.0222091	0.995657		nonsignificant	1.02778	0	0	0.986119	0	0
ENSMUSG00000084332				nonsignificant	0	0	0	0	0	0
ENSMUSG00000101387				nonsignificant	0	0	0	0	0	0
ENSMUSG00000099804				nonsignificant	0	0	0	0	0	0
ENSMUSG00000100354	-1.86894	0.643218		nonsignificant	0	0	0	0	2.03368	0
ENSMUSG00000101156				nonsignificant	0	0	0	0	0	0
ENSMUSG00000025997	0.0503167	0.786802	0.91647	nonsignificant	178.834	156.558	150.771	149.89	162.695	156.826
ENSMUSG00000100815				nonsignificant	0	0	0	0	0	0
ENSMUSG00000099954				nonsignificant	0	0	0	0	0	0
ENSMUSG00000103402				nonsignificant	0	0	0	0	0	0
ENSMUSG00000053153	1.0213	0.0010353	0.0164815	Increased	71.9449	190.463	139.86	60.1533	76.2631	61.956
ENSMUSG00000089345				nonsignificant	0	0	0	0	0	0
ENSMUSG00000080524				nonsignificant	0	0	0	0	0	0
ENSMUSG00000101730				nonsignificant	0	0	0	0	0	0
ENSMUSG00000103052				nonsignificant	0	0	0	0	0	0
ENSMUSG00000104287				nonsignificant	0	0	0	0	0	0
ENSMUSG00000075952				nonsignificant	0	0	0	0	0	0
ENSMUSG00000045648	-0.0258533	0.831384	0.935331	nonsignificant	641.337	700.026	681.446	554.199	748.395	757.024
ENSMUSG00000026196	-0.284241	0.530898		nonsignificant	22.6113	22.9353	25.7898	35.5003	20.3368	30.978
ENSMUSG00000089965				nonsignificant	0	0	0	0	0	0
ENSMUSG00000101551				nonsignificant	0	0	0	0	0	0
ENSMUSG00000050296	0.397133	0.494403		nonsignificant	37.0002	12.9634	21.8222	7.88895	22.3705	24.2015
ENSMUSG00000101617				nonsignificant	0	0	0	0	0	0
ENSMUSG00000026192	-0.112493	0.188543	0.481858	nonsignificant	1259.04	1453.9	1435.3	1625.12	1418.49	1441.44
ENSMUSG00000026193	-0.462717	1.92863e-08	4.04033e-06	nonsignificant	2648.6	2303.5	2433.17	3032.32	3804	3341.75
ENSMUSG00000073652	-0.389874	0.800107		nonsignificant	4.11114	0	1.98383	1.97224	4.06736	1.93612
ENSMUSG00000101834	0.0325042	0.99198		nonsignificant	0	0	1.98383	0	0	1.93612
ENSMUSG00000100319	-0.926387	0.738048		nonsignificant	2.05557	0	0	0	0	3.87225
ENSMUSG00000102689				nonsignificant	0	0	0	0	0	0
ENSMUSG00000099707				nonsignificant	0	0	0	0	0	0
ENSMUSG00000101211	-1.83041	0.650353		nonsignificant	0	0	0	1.97224	0	0
ENSMUSG00000101848	3.46277	0.198305		nonsignificant	2.05557	0	3.96766	0	0	0
ENSMUSG00000101764				nonsignificant	0	0	0	0	0	0
ENSMUSG00000059483				nonsignificant	0	0	0	0	0	0
ENSMUSG00000101496				nonsignificant	0	0	0	0	0	0
ENSMUSG00000102123	-1.00494	0.690545		nonsignificant	0	0	1.98383	1.97224	2.03368	0
ENSMUSG00000039395	0.109464	0.540916	0.795475	nonsignificant	178.834	252.289	242.028	226.807	190.149	207.165
ENSMUSG00000094655				nonsignificant	0	0	0	0	0	0
ENSMUSG00000094050	0.65849	0.822887		nonsignificant	3.08335	0	0	0	0	1.93612
ENSMUSG00000093956	1.39821	0.209903		nonsignificant	3.08335	10.9691	6.94341	0.986119	5.08421	1.93612
ENSMUSG00000093843	-1.80726	0.654653		nonsignificant	0	0	0	0	0	1.93612
ENSMUSG00000026189	-0.0328281	0.845871	0.940563	nonsignificant	241.529	240.322	213.262	201.168	231.84	277.834
ENSMUSG00000026188	0.138997	0.163663	0.449079	nonsignificant	733.838	664.127	691.366	667.603	606.037	623.432
ENSMUSG00000026187	0.176411	0.0635266	0.25819	nonsignificant	831.477	953.312	926.45	794.812	850.079	755.088
ENSMUSG00000039372	-0.0670617	0.477072	0.754598	nonsignificant	788.31	708.003	746.913	814.534	786.018	749.28
ENSMUSG00000085812	0.715577	0.445238		nonsignificant	6.1667	15.955	3.96766	1.97224	8.13473	5.80837
ENSMUSG00000039354	-0.143188	0.0416224	0.197939	nonsignificant	1557.09	1689.24	1550.37	1771.07	1745.92	1780.27
ENSMUSG00000110712	-0.110905	0.932316		nonsignificant	7.19449	1.99438	1.98383	3.94448	8.13473	0
ENSMUSG00000039342				nonsignificant	0	0	0	0	0	0
ENSMUSG00000110487				nonsignificant	0	0	0	0	0	0
ENSMUSG00000110596				nonsignificant	0	0	0	0	0	0
ENSMUSG00000046330	0.0254104	0.84597	0.940563	nonsignificant	355.613	357.99	388.831	395.434	355.894	332.045
ENSMUSG00000039323	0.886177	0.0811758	0.300123	nonsignificant	785.227	2717.34	1846.95	857.923	1143.95	892.553
ENSMUSG00000026185	-0.159608	0.00833212	0.0710928	nonsignificant	9253.14	10141.4	9850.72	10020	11542.2	11105.6
ENSMUSG00000101968	2.88537	0.354673		nonsignificant	2.05557	0	1.98383	0	0	0
ENSMUSG00000026182				nonsignificant	0	0	0	0	0	0
ENSMUSG00000102266				nonsignificant	0	0	0	0	0	0
ENSMUSG00000101112				nonsignificant	0	0	0	0	0	0
ENSMUSG00000100697				nonsignificant	0	0	0	0	0	0
ENSMUSG00000099877				nonsignificant	0	0	0	0	0	0
ENSMUSG00000098697				nonsignificant	0	0	0	0	0	0
ENSMUSG00000101812				nonsignificant	0	0	0	0	0	0
ENSMUSG00000100044				nonsignificant	0	0	0	0	0	0
ENSMUSG00000100444				nonsignificant	0	0	0	0	0	0
ENSMUSG00000100429				nonsignificant	0	0	0	0	0	0
ENSMUSG00000100301	-0.452296	0.537358		nonsignificant	8.22227	4.98594	12.8949	14.7918	13.2189	7.74449
ENSMUSG00000101344	-0.567024	0.823938		nonsignificant	0	0.997188	0.991916	0	1.01684	1.93612
ENSMUSG00000088666				nonsignificant	0	0	0	0	0	0
ENSMUSG00000098504				nonsignificant	0	0	0	0	0	0
ENSMUSG00000055322	-0.304921	0.000171462	0.00463958	nonsignificant	1679.4	2054.21	1777.51	2233.56	2395.68	2180.08
ENSMUSG00000061815	1.30576	0.583957		nonsignificant	0	2.99156	1.98383	0	2.03368	0
ENSMUSG00000026180				nonsignificant	0	0	0	0	0	0
ENSMUSG00000048480				nonsignificant	0	0	0	0	0	0
ENSMUSG00000087820				nonsignificant	0	0	0	0	0	0
ENSMUSG00000094768				nonsignificant	0	0	0	0	0	0
ENSMUSG00000006304	-0.211692	3.06094e-06	0.00024581	nonsignificant	9619.03	9680.7	9626.55	10936.1	11460.8	11101.7
ENSMUSG00000064272				nonsignificant	0	0	0	0	0	0
ENSMUSG00000006299	-0.0472969	0.399636	0.698685	nonsignificant	4350.61	4559.14	4636.22	4865.51	4507.66	4624.43
ENSMUSG00000101503				nonsignificant	0	0	0	0	0	0
ENSMUSG00000026179	-0.234196	3.49727e-05	0.00150009	nonsignificant	5821.37	6469.76	6126.07	7536.91	7065.01	7062.01
ENSMUSG00000103013	-0.405456	0.753766		nonsignificant	0	2.99156	5.9515	3.94448	4.06736	3.87225
ENSMUSG00000006301	-0.0808345	0.328679	0.635848	nonsignificant	1338.17	1620.43	1480.93	1503.83	1606.61	1585.69
ENSMUSG00000099931				nonsignificant	0	0	0	0	0	0
ENSMUSG00000103403	-0.00344794	0.998773		nonsignificant	2.05557	0	1.98383	0	4.06736	0
ENSMUSG00000073650	0.224914	0.391415	0.693889	nonsignificant	92.5006	110.688	78.3614	88.7507	86.4315	65.8282
ENSMUSG00000026177	0.204149	0.478483	0.755294	nonsignificant	71.9449	63.82	82.329	71.0006	67.1115	51.3073
ENSMUSG00000026176	-0.073553	0.335471	0.642879	nonsignificant	1145.98	1152.75	1156.57	1189.26	1196.82	1249.77
ENSMUSG00000065468	1.86286	0.644666		nonsignificant	0	0	1.98383	0	0	0
ENSMUSG00000026175	0.409041	0.404893		nonsignificant	22.6113	21.9381	27.7737	17.7501	19.32	17.4251
ENSMUSG00000033364	0.210356	0.00735263	0.0655658	nonsignificant	1237.45	1256.46	1286.52	1083.74	1138.86	1045.51
ENSMUSG00000103227	0.0325042	0.99198		nonsignificant	0	0	1.98383	0	0	1.93612
ENSMUSG00000026174	-0.0292708	0.686554	0.872636	nonsignificant	1367.98	1454.9	1421.42	1406.21	1473.4	1452.09
ENSMUSG00000026173	-0.021508	0.850063	0.942115	nonsignificant	538.559	606.29	611.02	659.714	535.875	586.645
ENSMUSG00000026135	-0.0595858	0.513422	0.776499	nonsignificant	891.089	866.556	805.436	899.34	837.877	933.212
ENSMUSG00000093155				nonsignificant	0	0	0	0	0	0
ENSMUSG00000026172	-0.0528608	0.601937	0.8303	nonsignificant	676.282	756.866	650.697	704.089	693.486	763.801
ENSMUSG00000026171	-0.0556147	0.543052	0.795839	nonsignificant	1304.26	1085.94	1067.3	1235.61	1186.65	1170.39
ENSMUSG00000033276	0.55493	0.0148282	0.103098	nonsignificant	141.834	165.533	117.046	108.473	86.4315	93.902
ENSMUSG00000033257	0.030678	0.749494	0.902691	nonsignificant	683.476	709.998	731.042	704.089	718.907	657.314
ENSMUSG00000026170	-0.330999	0.201351	0.499142	nonsignificant	111.001	79.775	99.1916	83.8201	144.391	136.497
ENSMUSG00000006542	1.04991	0.677681		nonsignificant	2.05557	0	1.98383	0	0	1.93612
ENSMUSG00000098351				nonsignificant	0	0	0	0	0	0
ENSMUSG00000033227	-0.425588	0.478643		nonsignificant	53.4448	5.98313	19.8383	17.7501	50.8421	37.7544
ENSMUSG00000099472	-1.86894	0.643218		nonsignificant	0	0	0	0	2.03368	0
ENSMUSG00000026167	-0.438054	0.0728465	0.28133	nonsignificant	68.8615	105.702	90.2644	132.14	105.751	121.008
ENSMUSG00000089964	-1.80726	0.654653		nonsignificant	0	0	0	0	0	1.93612
ENSMUSG00000090071	-0.110739	0.0659479	0.265611	nonsignificant	4251.94	4190.18	4199.77	4900.03	4397.84	4352.41
ENSMUSG00000055197	-1.86894	0.643218		nonsignificant	0	0	0	0	2.03368	0
ENSMUSG00000006546	-0.681022	0.677303		nonsignificant	4.11114	0	1.98383	1.97224	0	7.74449
ENSMUSG00000065616				nonsignificant	0	0	0	0	0	0
ENSMUSG00000047021	0.471721	0.0412188	0.196516	nonsignificant	129.501	191.46	216.238	104.529	126.088	156.826
ENSMUSG00000089653	0.983982	0.809443		nonsignificant	0	0	0.991916	0	0	0
ENSMUSG00000006538	0.738798	0.644315		nonsignificant	0	3.98875	5.9515	3.94448	2.03368	0
ENSMUSG00000103145	-2.81856	0.371648		nonsignificant	0	0	0	1.97224	0	1.93612
ENSMUSG00000026162	-0.522251	0.119858		nonsignificant	35.9724	58.8341	34.7171	58.181	63.0442	64.8601
ENSMUSG00000026205	0.729358	0.163989		nonsignificant	23.639	20.9409	27.7737	11.8334	18.3031	13.5529
ENSMUSG00000033159	-0.12793	0.132121	0.396884	nonsignificant	899.311	919.407	865.943	976.258	1012.77	944.828
ENSMUSG00000049339	-0.0600106	0.214516	0.514423	nonsignificant	6271.54	6245.39	6346.28	6701.66	6419.32	6543.13
ENSMUSG00000026197	-0.132404	0.229274	0.53226	nonsignificant	489.225	470.673	540.594	563.074	531.808	549.859
ENSMUSG00000026198	0.0680293	0.899929		nonsignificant	35.9724	13.9606	20.8302	11.8334	29.4884	26.1377
ENSMUSG00000099519				nonsignificant	0	0	0	0	0	0
ENSMUSG00000033124	-0.108615	0.0977734	0.334512	nonsignificant	2273.46	2310.48	2229.83	2593.49	2328.57	2424.03
ENSMUSG00000026199	-0.116057	0.299218	0.607727	nonsignificant	528.281	526.515	549.522	513.768	616.206	608.911
ENSMUSG00000026200	0.280906	0.117178	0.369181	nonsignificant	199.39	294.17	254.922	186.376	226.756	203.293
ENSMUSG00000099204				nonsignificant	0	0	0	0	0	0
ENSMUSG00000026201	0.0490622	0.478569	0.755294	nonsignificant	1511.87	1543.65	1551.36	1488.05	1489.67	1475.33
ENSMUSG00000026202	-0.0644573	0.345593	0.653639	nonsignificant	12645.9	14267.8	13768.8	15579.7	12790.8	14170.5
ENSMUSG00000096094	-0.776949	0.487355		nonsignificant	0	4.98594	5.9515	8.87507	5.08421	4.84031
ENSMUSG00000118482				nonsignificant	0	0	0	0	0	0
ENSMUSG00000026203	0.0365024	0.635979	0.84809	nonsignificant	2716.43	3386.45	3036.26	2996.82	3073.91	2841.26
ENSMUSG00000026204	-0.126968	0.0107222	0.0835074	nonsignificant	12647.9	12220.5	12343.4	14279	13117.3	13238.2
ENSMUSG00000101840	-0.116215	0.926437		nonsignificant	5.13892	0.997188	3.96766	5.91671	4.06736	0.968062
ENSMUSG00000033061	0.234626	0.00999068	0.0800528	nonsignificant	2225.15	2009.33	2138.57	2019.57	1531.36	1864.49
ENSMUSG00000100556	-0.545109	0.733388		nonsignificant	1.02778	1.99438	2.97575	0.986119	0	7.74449
ENSMUSG00000026209	-0.136002	0.184193	0.476298	nonsignificant	879.783	968.269	922.482	1165.59	900.921	977.742
ENSMUSG00000026208	-1.24691	7.85467e-05	0.00259222	Decreased	46.2503	37.8931	97.2078	116.362	178.964	135.529
ENSMUSG00000085653	-2.39103	0.542391		nonsignificant	0	0	0	0	0	2.90419
ENSMUSG00000026207	-0.0810727	0.181315	0.472655	nonsignificant	3101.85	3096.27	2905.32	3207.84	3330.16	3091.99
ENSMUSG00000086053	0.0521172	0.987012		nonsignificant	2.05557	0	0	1.97224	0	0
ENSMUSG00000033021	0.0353476	0.679807	0.869099	nonsignificant	878.755	885.503	908.595	844.118	873.467	890.617
ENSMUSG00000033007	-0.0251909	0.849847	0.942115	nonsignificant	314.502	307.134	302.534	321.475	309.12	309.78
ENSMUSG00000102605	0.727568	0.487662		nonsignificant	7.19449	2.99156	7.93533	3.94448	5.08421	1.93612
ENSMUSG00000032997	-0.0869175	0.304831	0.612075	nonsignificant	1452.26	1663.31	1584.09	1840.1	1590.34	1561.48
ENSMUSG00000026211	0.0378993	0.759633	0.90688	nonsignificant	389.53	429.788	466.201	408.253	400.635	443.372
ENSMUSG00000051703	-0.0824826	0.281803	0.590699	nonsignificant	1163.45	1155.74	1112.93	1236.59	1197.84	1199.43
ENSMUSG00000032968	-0.150312	0.346972	0.654592	nonsignificant	270.307	205.421	233.1	266.252	245.059	274.93
ENSMUSG00000082745				nonsignificant	0	0	0	0	0	0
ENSMUSG00000026213	-0.0207459	0.818147	0.92999	nonsignificant	821.2	854.59	812.379	881.59	849.062	793.811
ENSMUSG00000082059				nonsignificant	0	0	0	0	0	0
ENSMUSG00000006576	-0.047411	0.405693	0.703322	nonsignificant	3674.33	3652.7	3549.08	3796.56	3579.28	3862.57
ENSMUSG00000083244				nonsignificant	0	0	0	0	0	0
ENSMUSG00000082528				nonsignificant	0	0	0	0	0	0
ENSMUSG00000082012				nonsignificant	0	0	0	0	0	0
ENSMUSG00000099996	1.8695	0.643437		nonsignificant	0	1.99438	0	0	0	0
ENSMUSG00000101763				nonsignificant	0	0	0	0	0	0
ENSMUSG00000100827	0.358791	0.788168		nonsignificant	6.1667	1.99438	1.98383	4.93059	1.01684	1.93612
ENSMUSG00000100553	-0.367567	0.68243		nonsignificant	8.22227	8.97469	1.98383	3.94448	9.15157	11.6167
ENSMUSG00000098611				nonsignificant	0	0	0	0	0	0
ENSMUSG00000100534	-0.336951	0.627547		nonsignificant	12.3334	14.9578	6.94341	13.8057	6.10105	23.2335
ENSMUSG00000102904				nonsignificant	0	0	0	0	0	0
ENSMUSG00000089326				nonsignificant	0	0	0	0	0	0
ENSMUSG00000026235	-0.262481	6.60767e-07	7.18149e-05	nonsignificant	10686.9	11734.9	11027.1	12794.9	13723.3	13606.1
ENSMUSG00000099141				nonsignificant	0	0	0	0	0	0
ENSMUSG00000101849	-1.40334	0.0216855		nonsignificant	4.11114	17.9494	9.91916	19.7224	22.3705	42.5947
ENSMUSG00000101506				nonsignificant	0	0	0	0	0	0
ENSMUSG00000065215				nonsignificant	0	0	0	0	0	0
ENSMUSG00000102052	0.983982	0.809443		nonsignificant	0	0	0.991916	0	0	0
ENSMUSG00000004872	-1.59731	0.367268		nonsignificant	0	0	3.96766	3.94448	8.13473	0
ENSMUSG00000118426	-1.55053	0.499994		nonsignificant	0	1.99438	0	1.97224	0	3.87225
ENSMUSG00000032908	-0.216691	0.0773618	0.291291	nonsignificant	474.836	602.301	625.899	723.811	606.037	649.569
ENSMUSG00000099561	1.8695	0.643437		nonsignificant	0	1.99438	0	0	0	0
ENSMUSG00000102945				nonsignificant	0	0	0	0	0	0
ENSMUSG00000026245	0.00938311	0.884174	0.956613	nonsignificant	2470.79	2755.23	2669.25	2679.29	2578.71	2586.66
ENSMUSG00000101798	0.03426	0.990802		nonsignificant	1.02778	0.997188	0	1.97224	0	0
ENSMUSG00000104018	-0.455224	0.466766		nonsignificant	18.5001	7.9775	14.8787	8.87507	28.4716	19.3612
ENSMUSG00000090486	0.0185152	0.965601		nonsignificant	38.028	27.9213	31.7413	36.4864	40.6736	19.3612
ENSMUSG00000012187	0.383994	0.734592		nonsignificant	9.25006	2.99156	1.98383	3.94448	3.05052	3.87225
ENSMUSG00000099364	0.901788	0.801937		nonsignificant	0	0	1.98383	0.986119	0	0
ENSMUSG00000100562	1.63046	0.476074		nonsignificant	2.05557	3.98875	0	0	0	1.93612
ENSMUSG00000032883	-0.117433	0.0670557	0.268502	nonsignificant	8761.86	7268.5	8217.03	8566.42	8869.91	8866.48
ENSMUSG00000079470	0.194876	0.120331	0.376165	nonsignificant	556.031	520.532	540.594	391.489	504.353	516.945
ENSMUSG00000099377	0.325722	0.385079		nonsignificant	45.2225	37.8931	45.6281	31.5558	28.4716	42.5947
ENSMUSG00000099706				nonsignificant	0	0	0	0	0	0
ENSMUSG00000047330	-0.596852	0.0340106	0.173535	nonsignificant	61.667	63.82	59.515	71.0006	117.954	90.9978
ENSMUSG00000101324	-0.184275	0.907301		nonsignificant	4.11114	1.99438	0	1.97224	2.03368	2.90419
ENSMUSG00000072978	-0.116362	0.673771	0.865721	nonsignificant	72.9727	59.8313	77.3695	86.7785	75.2463	65.8282
ENSMUSG00000050711	-0.029777	0.550763	0.799759	nonsignificant	8693	8176.94	8153.55	8642.35	8299.46	8602.2
ENSMUSG00000099562				nonsignificant	0	0	0	0	0	0
ENSMUSG00000077782				nonsignificant	0	0	0	0	0	0
ENSMUSG00000054702	-0.147982	0.550524	0.799701	nonsignificant	75.0282	101.713	83.321	88.7507	103.718	95.8381
ENSMUSG00000102235				nonsignificant	0	0	0	0	0	0
ENSMUSG00000073643	0.207791	0.499165	0.766946	nonsignificant	2062.76	1221.56	1727.92	1058.11	1797.78	1484.04
ENSMUSG00000104497	0.0386103	0.990464		nonsignificant	0	1.99438	0	0	0	1.93612
ENSMUSG00000026248	-0.0399541	0.657113	0.856189	nonsignificant	823.255	881.514	804.444	829.326	895.837	854.799
ENSMUSG00000026249	-0.0504351	0.346213	0.654184	nonsignificant	9335.36	9549.07	9567.03	10453.8	9315.28	9694.17
ENSMUSG00000067106	-0.248096	0.482389	0.757187	nonsignificant	44.1947	56.8397	52.5716	83.8201	35.5894	62.924
ENSMUSG00000100397	-0.835402	0.411226		nonsignificant	8.22227	1.99438	1.98383	9.86119	4.06736	7.74449
ENSMUSG00000099753				nonsignificant	0	0	0	0	0	0
ENSMUSG00000096297				nonsignificant	0	0	0	0	0	0
ENSMUSG00000102518	1.86286	0.644666		nonsignificant	0	0	1.98383	0	0	0
ENSMUSG00000099552				nonsignificant	0	0	0	0	0	0
ENSMUSG00000043230	-1.83041	0.650353		nonsignificant	0	0	0	1.97224	0	0
ENSMUSG00000101257				nonsignificant	0	0	0	0	0	0
ENSMUSG00000103404				nonsignificant	0	0	0	0	0	0
ENSMUSG00000004364	0.180449	0.00514631	0.0517346	nonsignificant	6967.35	6102.79	6391.91	5325.04	6001.4	5847.09
ENSMUSG00000103076	0.797632	0.507227		nonsignificant	9.25006	1.99438	5.9515	0	4.06736	5.80837
ENSMUSG00000103525				nonsignificant	0	0	0	0	0	0
ENSMUSG00000101722	-1.83041	0.650353		nonsignificant	0	0	0	1.97224	0	0
ENSMUSG00000090637				nonsignificant	0	0	0	0	0	0
ENSMUSG00000101483				nonsignificant	0	0	0	0	0	0
ENSMUSG00000110100				nonsignificant	0	0	0	0	0	0
ENSMUSG00000038608	-0.179203	0.00153809	0.0219912	nonsignificant	3003.19	3112.22	3095.77	3376.47	3511.15	3542.14
ENSMUSG00000103192				nonsignificant	0	0	0	0	0	0
ENSMUSG00000104488				nonsignificant	0	0	0	0	0	0
ENSMUSG00000102721				nonsignificant	0	0	0	0	0	0
ENSMUSG00000099949				nonsignificant	0	0	0	0	0	0
ENSMUSG00000099918				nonsignificant	0	0	0	0	0	0
ENSMUSG00000054976	0.309858	0.00778261	0.0679946	nonsignificant	1370.04	958.298	1085.16	841.159	974.134	938.052
ENSMUSG00000104029				nonsignificant	0	0	0	0	0	0
ENSMUSG00000101986				nonsignificant	0	0	0	0	0	0
ENSMUSG00000087008	0.703247	0.268095		nonsignificant	18.5001	18.9466	13.8868	9.86119	6.10105	15.489
ENSMUSG00000100561				nonsignificant	0	0	0	0	0	0
ENSMUSG00000103571				nonsignificant	0	0	0	0	0	0
ENSMUSG00000098797				nonsignificant	0	0	0	0	0	0
ENSMUSG00000055980	-0.0175539	0.896984	0.962934	nonsignificant	297.03	324.086	325.349	342.183	309.12	306.876
ENSMUSG00000022591				nonsignificant	0	0	0	0	0	0
ENSMUSG00000026142	-0.0600521	0.654513	0.855428	nonsignificant	473.808	534.493	460.249	465.448	613.155	453.053
ENSMUSG00000104493				nonsignificant	0	0	0	0	0	0
ENSMUSG00000100786				nonsignificant	0	0	0	0	0	0
ENSMUSG00000096779				nonsignificant	0	0	0	0	0	0
ENSMUSG00000067158	0.842514	0.0373297	0.183976	nonsignificant	30.8335	126.643	80.3452	47.3337	44.741	40.6586
ENSMUSG00000079465	1.57203	0.00198373		nonsignificant	19.5279	84.761	54.5554	11.8334	20.3368	21.2974
ENSMUSG00000065055				nonsignificant	0	0	0	0	0	0
ENSMUSG00000097564	-1.5831	0.489316		nonsignificant	0	0	1.98383	3.94448	2.03368	0
ENSMUSG00000026150	0.0273672	0.572454	0.811838	nonsignificant	8542.94	8266.69	8614.79	8154.22	8208.96	8582.84
ENSMUSG00000101450	-0.0513027	0.942735		nonsignificant	12.3334	5.98313	15.8707	11.8334	6.10105	17.4251
ENSMUSG00000026149	0.0386103	0.990464		nonsignificant	0	1.99438	0	0	0	1.93612
ENSMUSG00000114299				nonsignificant	0	0	0	0	0	0
ENSMUSG00000099771				nonsignificant	0	0	0	0	0	0
ENSMUSG00000102280				nonsignificant	0	0	0	0	0	0
ENSMUSG00000100170				nonsignificant	0	0	0	0	0	0
ENSMUSG00000100744				nonsignificant	0	0	0	0	0	0
ENSMUSG00000093782	0.983982	0.809443		nonsignificant	1.02778	0	0	0	0	0
ENSMUSG00000026159	0.189466	0.000753252	0.0131819	nonsignificant	4608.58	4500.31	4287.06	3784.72	3972.8	3989.38
ENSMUSG00000113880	0.0222295	0.98882		nonsignificant	0	3.98875	3.96766	4.93059	0	2.90419
ENSMUSG00000113973				nonsignificant	0	0	0	0	0	0
ENSMUSG00000113846				nonsignificant	0	0	0	0	0	0
ENSMUSG00000113084				nonsignificant	0	0	0	0	0	0
ENSMUSG00000113925				nonsignificant	0	0	0	0	0	0
ENSMUSG00000114011				nonsignificant	0	0	0	0	0	0
ENSMUSG00000113097				nonsignificant	0	0	0	0	0	0
ENSMUSG00000101784	-1.00494	0.690545		nonsignificant	0	0	1.98383	1.97224	2.03368	0
ENSMUSG00000038496	-0.0756397	0.675258	0.866549	nonsignificant	151.084	172.514	168.626	183.418	171.846	163.602
ENSMUSG00000100432	-2.29908	0.21845		nonsignificant	0	0	1.98383	1.97224	2.03368	5.80837
ENSMUSG00000100190				nonsignificant	0	0	0	0	0	0
ENSMUSG00000113267	-1.80726	0.654653		nonsignificant	0	0	0	0	0	1.93612
ENSMUSG00000104423				nonsignificant	0	0	0	0	0	0
ENSMUSG00000101315	1.86286	0.644666		nonsignificant	0	0	1.98383	0	0	0
ENSMUSG00000099691				nonsignificant	0	0	0	0	0	0
ENSMUSG00000026166	-1.86894	0.643218		nonsignificant	0	0	0	0	2.03368	0
ENSMUSG00000101173				nonsignificant	0	0	0	0	0	0
ENSMUSG00000053161	-0.633242	0.25073		nonsignificant	22.6113	7.9775	16.8626	20.7085	32.5389	20.3293
ENSMUSG00000101896				nonsignificant	0	0	0	0	0	0
ENSMUSG00000084443				nonsignificant	0	0	0	0	0	0
ENSMUSG00000026163	-0.183835	0.000445014	0.00907288	nonsignificant	10130.9	9827.29	10452.8	11004.1	12114.6	11426
ENSMUSG00000079140	0.0387572	0.97622		nonsignificant	2.05557	5.98313	3.96766	1.97224	0	9.68062
ENSMUSG00000104374				nonsignificant	0	0	0	0	0	0
ENSMUSG00000104219				nonsignificant	0	0	0	0	0	0
ENSMUSG00000100580	1.86619	0.644051		nonsignificant	0	0.997188	0.991916	0	0	0
ENSMUSG00000094946				nonsignificant	0	0	0	0	0	0
ENSMUSG00000077736				nonsignificant	0	0	0	0	0	0
ENSMUSG00000045658	0.0923722	0.224692	0.52709	nonsignificant	1614.65	1520.71	1543.42	1358.87	1501.87	1527.6
ENSMUSG00000102750				nonsignificant	0	0	0	0	0	0
ENSMUSG00000101934				nonsignificant	0	0	0	0	0	0
ENSMUSG00000098851				nonsignificant	0	0	0	0	0	0
ENSMUSG00000036766	0.120469	0.0872905	0.312014	nonsignificant	8420.64	6777.89	7348.12	7125.7	6649.12	6964.24
ENSMUSG00000104396	4.19649	0.0423574		nonsignificant	2.05557	3.98875	3.96766	0	0	0
ENSMUSG00000102481				nonsignificant	0	0	0	0	0	0
ENSMUSG00000093254				nonsignificant	0	0	0	0	0	0
ENSMUSG00000026219	0.127429	0.0104583	0.0823389	nonsignificant	8072.22	8279.65	8083.13	7157.25	7699.52	7513.13
ENSMUSG00000103505	-0.972813	0.700927		nonsignificant	2.05557	0	0	0	3.05052	0.968062
ENSMUSG00000104503	1.86286	0.644666		nonsignificant	0	0	1.98383	0	0	0
ENSMUSG00000073633	0.445311	0.100542	0.339168	nonsignificant	95.5839	165.533	112.087	118.334	80.3305	75.5088
ENSMUSG00000026220	-0.287867	0.0514963	0.226324	nonsignificant	242.557	228.356	222.189	271.183	276.581	298.163
ENSMUSG00000118590	2.44714	0.528975		nonsignificant	0	0	2.97575	0	0	0
ENSMUSG00000099693	1.50112	0.611265		nonsignificant	1.02778	0	1.98383	0.986119	0	0
ENSMUSG00000052477	0.0361777	0.984739		nonsignificant	3.08335	1.99438	0	0	2.03368	2.90419
ENSMUSG00000064281	-1.77667	0.416327		nonsignificant	2.05557	0	0	3.94448	3.05052	0
ENSMUSG00000098842				nonsignificant	0	0	0	0	0	0
ENSMUSG00000118640				nonsignificant	0	0	0	0	0	0
ENSMUSG00000061852				nonsignificant	0	0	0	0	0	0
ENSMUSG00000089976				nonsignificant	0	0	0	0	0	0
ENSMUSG00000101279				nonsignificant	0	0	0	0	0	0
ENSMUSG00000089844	0.983982	0.809443		nonsignificant	1.02778	0	0	0	0	0
ENSMUSG00000073631				nonsignificant	0	0	0	0	0	0
ENSMUSG00000072109	-0.278519	0.898625		nonsignificant	3.08335	0.997188	0	4.93059	0	0
ENSMUSG00000090128				nonsignificant	0	0	0	0	0	0
ENSMUSG00000090186				nonsignificant	0	0	0	0	0	0
ENSMUSG00000089716				nonsignificant	0	0	0	0	0	0
ENSMUSG00000118618				nonsignificant	0	0	0	0	0	0
ENSMUSG00000079457				nonsignificant	0	0	0	0	0	0
ENSMUSG00000090252				nonsignificant	0	0	0	0	0	0
ENSMUSG00000079455	-1.80726	0.654653		nonsignificant	0	0	0	0	0	1.93612
ENSMUSG00000091199				nonsignificant	0	0	0	0	0	0
ENSMUSG00000089652				nonsignificant	0	0	0	0	0	0
ENSMUSG00000089937				nonsignificant	0	0	0	0	0	0
ENSMUSG00000118591				nonsignificant	0	0	0	0	0	0
ENSMUSG00000101751				nonsignificant	0	0	0	0	0	0
ENSMUSG00000089714				nonsignificant	0	0	0	0	0	0
ENSMUSG00000118607	-1.83041	0.650353		nonsignificant	0	0	0	1.97224	0	0
ENSMUSG00000118632				nonsignificant	0	0	0	0	0	0
ENSMUSG00000094127				nonsignificant	0	0	0	0	0	0
ENSMUSG00000070034	-0.13289	0.70891		nonsignificant	37.0002	67.8088	46.6201	73.9589	43.7242	48.4031
ENSMUSG00000090103				nonsignificant	0	0	0	0	0	0
ENSMUSG00000070031	-0.520435	0.450282		nonsignificant	16.4445	14.9578	4.95958	9.86119	11.1853	30.978
ENSMUSG00000073628				nonsignificant	0	0	0	0	0	0
ENSMUSG00000090246	-0.353317	0.881175		nonsignificant	3.08335	0	0	1.97224	0	1.93612
ENSMUSG00000026222	-0.142112	0.431675	0.72223	nonsignificant	188.084	185.477	162.674	170.599	224.722	196.517
ENSMUSG00000064414				nonsignificant	0	0	0	0	0	0
ENSMUSG00000052760	0.215185	0.737635		nonsignificant	17.4723	23.9325	6.94341	8.87507	17.2863	15.489
ENSMUSG00000098634				nonsignificant	0	0	0	0	0	0
ENSMUSG00000094834				nonsignificant	0	0	0	0	0	0
ENSMUSG00000100217	-0.939572	0.817889		nonsignificant	0	0	0	0	1.01684	0
ENSMUSG00000092932				nonsignificant	0	0	0	0	0	0
ENSMUSG00000036707	0.102898	0.117218	0.369227	nonsignificant	7172.91	6603.38	6757.93	5805.28	6922.66	6393.08
ENSMUSG00000026223	-0.119349	0.0128567	0.0939552	nonsignificant	37425.7	37173.2	36893.3	42553	38371.5	40182.3
ENSMUSG00000026224	0.00759802	0.978565	0.993864	nonsignificant	129.501	75.7863	107.127	85.7923	81.3473	143.273
ENSMUSG00000099767	1.30001	0.197992		nonsignificant	14.389	5.98313	3.96766	3.94448	2.03368	3.87225
ENSMUSG00000049608	0.00394061	0.993092		nonsignificant	35.9724	18.9466	28.7656	24.653	35.5894	23.2335
ENSMUSG00000100108	4.35115	0.047305		nonsignificant	7.19449	0	3.96766	0	0	0
ENSMUSG00000099342	1.17385	0.0823681		nonsignificant	23.639	19.9438	16.8626	1.97224	13.2189	11.6167
ENSMUSG00000026226	-0.521616	0.293079		nonsignificant	26.7224	11.9663	26.7817	45.3615	23.3873	25.1696
ENSMUSG00000026227	0.126216	0.199257	0.496571	nonsignificant	697.865	811.711	744.929	709.02	679.25	677.643
ENSMUSG00000026229	-0.00689846	0.902492	0.96487	nonsignificant	5772.04	6189.55	5731.29	6094.22	5636.35	6046.51
ENSMUSG00000077274				nonsignificant	0	0	0	0	0	0
ENSMUSG00000026228	-2.06213	0.113293		nonsignificant	2.05557	0.997188	0.991916	7.88895	5.08421	3.87225
ENSMUSG00000103272	0.604041	0.489626		nonsignificant	6.1667	9.97188	13.8868	13.8057	3.05052	2.90419
ENSMUSG00000094638				nonsignificant	0	0	0	0	0	0
ENSMUSG00000062590	0.113405	0.214742	0.514689	nonsignificant	1040.12	1104.88	1070.28	1087.69	894.82	989.359
ENSMUSG00000087538	1.49286	0.642521		nonsignificant	0	2.99156	0	0.986119	0	0
ENSMUSG00000079445	0.119431	0.774317		nonsignificant	32.8891	32.9072	27.7737	23.6669	30.5052	31.946
ENSMUSG00000099644				nonsignificant	0	0	0	0	0	0
ENSMUSG00000091806				nonsignificant	0	0	0	0	0	0
ENSMUSG00000101853				nonsignificant	0	0	0	0	0	0
ENSMUSG00000026234	0.195974	0.00307137	0.0359196	nonsignificant	11638.6	9793.38	10480.6	8655.17	9603.05	9600.27
ENSMUSG00000064837				nonsignificant	0	0	0	0	0	0
ENSMUSG00000104627				nonsignificant	0	0	0	0	0	0
ENSMUSG00000064696				nonsignificant	0	0	0	0	0	0
ENSMUSG00000064823				nonsignificant	0	0	0	0	0	0
ENSMUSG00000073627	-0.20122	0.424552	0.717303	nonsignificant	70.9171	94.7328	76.3775	91.7091	97.6168	89.0617
ENSMUSG00000110510				nonsignificant	0	0	0	0	0	0
ENSMUSG00000026237	0.15071	0.896342		nonsignificant	6.1667	3.98875	1.98383	1.97224	5.08421	3.87225
ENSMUSG00000036574	1.90744	0.636437		nonsignificant	2.05557	0	0	0	0	0
ENSMUSG00000101328				nonsignificant	0	0	0	0	0	0
ENSMUSG00000026238	-0.00558497	0.942012	0.979696	nonsignificant	4047.41	4512.28	3930.96	3756.13	4614.43	4169.44
ENSMUSG00000026239	0.0143896	0.850075	0.942115	nonsignificant	1488.23	1631.4	1625.75	1555.11	1487.64	1655.39
ENSMUSG00000102927	0.983982	0.809443		nonsignificant	0	0	0.991916	0	0	0
ENSMUSG00000026240	-0.00683172	0.942946	0.980129	nonsignificant	683.476	695.04	695.333	665.63	730.092	688.292
ENSMUSG00000084468				nonsignificant	0	0	0	0	0	0
ENSMUSG00000103609				nonsignificant	0	0	0	0	0	0
ENSMUSG00000026241	0.14186	0.551018	0.799775	nonsignificant	178.834	97.7244	130.933	119.32	121.004	128.752
ENSMUSG00000053333	-0.128787	0.105192	0.34773	nonsignificant	1010.31	984.224	1005.8	1074.87	1095.14	1110.37
ENSMUSG00000100225				nonsignificant	0	0	0	0	0	0
ENSMUSG00000100768				nonsignificant	0	0	0	0	0	0
ENSMUSG00000104121				nonsignificant	0	0	0	0	0	0
ENSMUSG00000102383				nonsignificant	0	0	0	0	0	0
ENSMUSG00000104400				nonsignificant	0	0	0	0	0	0
ENSMUSG00000102293	2.86597	0.360497		nonsignificant	0	1.99438	1.98383	0	0	0
ENSMUSG00000102649				nonsignificant	0	0	0	0	0	0
ENSMUSG00000084106	0.0290087	0.565169	0.806866	nonsignificant	6253.04	6324.17	5947.53	6115.91	5989.19	6050.39
ENSMUSG00000102571	0.623187	0.743728		nonsignificant	2.05557	3.98875	0	1.97224	0	1.93612
ENSMUSG00000099401	0.983982	0.809443		nonsignificant	1.02778	0	0	0	0	0
ENSMUSG00000102956	-1.83041	0.650353		nonsignificant	0	0	0	1.97224	0	0
ENSMUSG00000103984	-0.788389	0.550301		nonsignificant	0	5.98313	1.98383	1.97224	4.06736	7.74449
ENSMUSG00000101940	1.48898	0.615575		nonsignificant	0	0.997188	1.98383	0	0	0.968062
ENSMUSG00000101625				nonsignificant	0	0	0	0	0	0
ENSMUSG00000026246				nonsignificant	0	0	0	0	0	0
ENSMUSG00000079440				nonsignificant	0	0	0	0	0	0
ENSMUSG00000100940				nonsignificant	0	0	0	0	0	0
ENSMUSG00000036500	-1.80726	0.654653		nonsignificant	0	0	0	0	0	1.93612
ENSMUSG00000099839	1.59651	0.485725		nonsignificant	0	1.99438	3.96766	1.97224	0	0
ENSMUSG00000026247	0.516022	0.316809	0.625184	nonsignificant	576.587	227.359	384.863	403.323	161.678	266.217
ENSMUSG00000036480	0.270457	0.872608		nonsignificant	2.05557	1.99438	1.98383	1.97224	3.05052	0
ENSMUSG00000026251				nonsignificant	0	0	0	0	0	0
ENSMUSG00000026253	-0.939572	0.817889		nonsignificant	0	0	0	0.986119	0	0
ENSMUSG00000026254	0.0281853	0.655307	0.855788	nonsignificant	2084.35	2142.96	2141.55	2119.17	2027.58	2098.76
ENSMUSG00000088318				nonsignificant	0	0	0	0	0	0
ENSMUSG00000026255	-0.278936	0.00617015	0.0586002	nonsignificant	625.921	745.897	781.63	847.076	881.601	884.808
ENSMUSG00000089821				nonsignificant	0	0	0	0	0	0
ENSMUSG00000048000	0.0560145	0.331783	0.638359	nonsignificant	3296.1	3412.38	3183.06	3111.21	3207.12	3196.54
ENSMUSG00000095281				nonsignificant	0	0	0	0	0	0
ENSMUSG00000079436	3.80352	0.000858661	0.014399	Increased	25.6946	422.808	299.559	4.93059	25.421	23.2335
ENSMUSG00000089613				nonsignificant	0	0	0	0	0	0
ENSMUSG00000026258	0.280972	0.814315		nonsignificant	2.05557	4.98594	4.95958	5.91671	2.03368	1.93612
ENSMUSG00000026259	0.137297	0.0222945	0.132949	nonsignificant	5506.87	5225.26	5333.53	5220.51	4591.04	4794.81
ENSMUSG00000079434	0.460703	0.189897		nonsignificant	59.6115	45.8706	57.5311	41.417	28.4716	48.4031
ENSMUSG00000091123				nonsignificant	0	0	0	0	0	0
ENSMUSG00000090994				nonsignificant	0	0	0	0	0	0
ENSMUSG00000026288	-0.131679	0.225093	0.527688	nonsignificant	550.892	514.549	599.117	643.936	575.532	604.071
ENSMUSG00000026289	-0.0389403	0.523439	0.783087	nonsignificant	2233.37	2259.63	2237.76	2331.19	2253.32	2330.12
ENSMUSG00000087968	0.39006	0.880131		nonsignificant	0	0	3.96766	0	3.05052	0
ENSMUSG00000089281	-0.242832	0.834916		nonsignificant	3.08335	3.98875	2.97575	1.97224	5.08421	4.84031
ENSMUSG00000056055	-0.0949912	0.711591	0.884813	nonsignificant	90.445	76.7835	91.2563	72.9728	95.5831	107.455
ENSMUSG00000070738	-0.112645	0.0374053	0.184097	nonsignificant	4606.53	4901.18	4848.49	5305.32	5001.84	5214.95
ENSMUSG00000101942	0.681847	0.40408		nonsignificant	15.4168	7.9775	6.94341	4.93059	9.15157	4.84031
ENSMUSG00000103996				nonsignificant	0	0	0	0	0	0
ENSMUSG00000103591				nonsignificant	0	0	0	0	0	0
ENSMUSG00000005501	0.281299	0.0132106	0.0955754	nonsignificant	529.309	532.498	562.416	423.045	485.033	428.851
ENSMUSG00000095942				nonsignificant	0	0	0	0	0	0
ENSMUSG00000084021				nonsignificant	0	0	0	0	0	0
ENSMUSG00000083478				nonsignificant	0	0	0	0	0	0
ENSMUSG00000118514				nonsignificant	0	0	0	0	0	0
ENSMUSG00000090165				nonsignificant	0	0	0	0	0	0
ENSMUSG00000092220				nonsignificant	0	0	0	0	0	0
ENSMUSG00000118583				nonsignificant	0	0	0	0	0	0
ENSMUSG00000090175				nonsignificant	0	0	0	0	0	0
ENSMUSG00000089675				nonsignificant	0	0	0	0	0	0
ENSMUSG00000090124	0.00642401	0.990075		nonsignificant	18.5001	26.9241	20.8302	23.6669	12.2021	30.0099
ENSMUSG00000082837				nonsignificant	0	0	0	0	0	0
ENSMUSG00000090145				nonsignificant	0	0	0	0	0	0
ENSMUSG00000084195				nonsignificant	0	0	0	0	0	0
ENSMUSG00000081261				nonsignificant	0	0	0	0	0	0
ENSMUSG00000054545	0.47022	0.785367		nonsignificant	6.1667	1.99438	0	0	1.01684	4.84031
ENSMUSG00000081602				nonsignificant	0	0	0	0	0	0
ENSMUSG00000082513				nonsignificant	0	0	0	0	0	0
ENSMUSG00000082677				nonsignificant	0	0	0	0	0	0
ENSMUSG00000089943				nonsignificant	0	0	0	0	0	0
ENSMUSG00000118621				nonsignificant	0	0	0	0	0	0
ENSMUSG00000081488				nonsignificant	0	0	0	0	0	0
ENSMUSG00000083277				nonsignificant	0	0	0	0	0	0
ENSMUSG00000090171				nonsignificant	0	0	0	0	0	0
ENSMUSG00000081984	-0.668338	0.13155		nonsignificant	20.5557	24.9297	23.806	23.6669	48.8084	37.7544
ENSMUSG00000089960				nonsignificant	0	0	0	0	0	0
ENSMUSG00000079429	0.120791	0.640257	0.850115	nonsignificant	74.0005	113.679	91.2563	82.834	93.5494	80.3491
ENSMUSG00000044783	-0.150392	0.0243472	0.140832	nonsignificant	1882.9	2034.26	1981.85	2191.16	2254.34	2102.63
ENSMUSG00000036251	-0.456957	0.657145		nonsignificant	14.389	4.98594	0	10.8473	3.05052	12.5848
ENSMUSG00000085420				nonsignificant	0	0	0	0	0	0
ENSMUSG00000026295	-0.347161	0.764012		nonsignificant	6.1667	1.99438	1.98383	4.93059	4.06736	3.87225
ENSMUSG00000099553	3.87164	0.187564		nonsignificant	0	43.8763	13.8868	3.94448	0	0
ENSMUSG00000100908				nonsignificant	0	0	0	0	0	0
ENSMUSG00000062310	-1.54984	0.496991		nonsignificant	2.05557	0	0	3.94448	2.03368	0
ENSMUSG00000100798	2.86597	0.360497		nonsignificant	0	1.99438	1.98383	0	0	0
ENSMUSG00000104057				nonsignificant	0	0	0	0	0	0
ENSMUSG00000100367				nonsignificant	0	0	0	0	0	0
ENSMUSG00000049866	0.0859801	0.187117	0.480217	nonsignificant	2528.35	2539.84	2486.73	2503.76	2231.97	2381.43
ENSMUSG00000101736				nonsignificant	0	0	0	0	0	0
ENSMUSG00000097398				nonsignificant	0	0	0	0	0	0
ENSMUSG00000099848				nonsignificant	0	0	0	0	0	0
ENSMUSG00000101333				nonsignificant	0	0	0	0	0	0
ENSMUSG00000099378	-1.86894	0.643218		nonsignificant	0	0	0	0	2.03368	0
ENSMUSG00000099544				nonsignificant	0	0	0	0	0	0
ENSMUSG00000036206	0.0987062	0.176153	0.467153	nonsignificant	1376.2	1413.02	1470.02	1324.36	1334.1	1319.47
ENSMUSG00000102700				nonsignificant	0	0	0	0	0	0
ENSMUSG00000102083				nonsignificant	0	0	0	0	0	0
ENSMUSG00000101288				nonsignificant	0	0	0	0	0	0
ENSMUSG00000099938				nonsignificant	0	0	0	0	0	0
ENSMUSG00000055013	-0.110225	0.02889	0.156935	nonsignificant	4901.5	5017.85	4818.73	5378.29	5273.34	5256.58
ENSMUSG00000104114				nonsignificant	0	0	0	0	0	0
ENSMUSG00000088371				nonsignificant	0	0	0	0	0	0
ENSMUSG00000101662	0.983982	0.809443		nonsignificant	0	0.997188	0	0	0	0
ENSMUSG00000102009	-1.83041	0.650353		nonsignificant	0	0	0	1.97224	0	0
ENSMUSG00000088775				nonsignificant	0	0	0	0	0	0
ENSMUSG00000103252	-3.44159	0.200957		nonsignificant	0	0	0	1.97224	4.06736	0
ENSMUSG00000034486	-3.77002	0.000949341		nonsignificant	2.05557	1.99438	0	1.97224	37.6231	15.489
ENSMUSG00000092627	-3.80228	0.0180522		nonsignificant	0	1.99438	0	0	18.3031	9.68062
ENSMUSG00000067081	-0.734442	0.00012954	0.00367157	nonsignificant	124.362	126.643	100.184	190.321	198.284	195.548
ENSMUSG00000026301	-0.0124036	0.964667	0.987731	nonsignificant	60.6393	75.7863	67.4503	72.9728	61.0105	71.6366
ENSMUSG00000100850				nonsignificant	0	0	0	0	0	0
ENSMUSG00000044337	0.0287885	0.803572	0.923938	nonsignificant	535.476	549.451	636.81	603.505	575.532	509.2
ENSMUSG00000104087				nonsignificant	0	0	0	0	0	0
ENSMUSG00000101951	1.90744	0.636437		nonsignificant	2.05557	0	0	0	0	0
ENSMUSG00000101028	-0.12622	0.917824		nonsignificant	1.02778	5.98313	3.96766	1.97224	8.13473	1.93612
ENSMUSG00000098368				nonsignificant	0	0	0	0	0	0
ENSMUSG00000101997	-0.435274	0.679716		nonsignificant	7.19449	3.98875	1.98383	1.97224	6.10105	9.68062
ENSMUSG00000103292	-0.846628	0.813962		nonsignificant	1.02778	0	0	0	0	1.93612
ENSMUSG00000034432	-0.0688625	0.220249	0.521928	nonsignificant	4000.14	4156.28	4218.62	4519.38	4242.26	4218.81
ENSMUSG00000056128				nonsignificant	0	0	0	0	0	0
ENSMUSG00000048126	-0.357979	0.573653	0.812385	nonsignificant	285.724	71.7975	164.658	305.697	129.139	234.271
ENSMUSG00000103061				nonsignificant	0	0	0	0	0	0
ENSMUSG00000103978				nonsignificant	0	0	0	0	0	0
ENSMUSG00000026303	-0.506638	0.0465027	0.211649	nonsignificant	108.945	67.8088	79.3533	132.14	99.6504	131.656
ENSMUSG00000090550				nonsignificant	0	0	0	0	0	0
ENSMUSG00000026304				nonsignificant	0	0	0	0	0	0
ENSMUSG00000100791				nonsignificant	0	0	0	0	0	0
ENSMUSG00000026305	0.0111641	0.871495	0.95068	nonsignificant	2007.26	1850.78	1815.21	1898.28	1847.6	1882.88
ENSMUSG00000070732	-0.411665	0.807725		nonsignificant	2.05557	0	3.96766	0	6.10105	1.93612
ENSMUSG00000100018	0.551957	0.514085		nonsignificant	6.1667	7.9775	11.903	7.88895	4.06736	5.80837
ENSMUSG00000034353	0.0446982	0.508328	0.773135	nonsignificant	1905.51	1920.58	1975.9	1944.63	1784.56	1895.46
ENSMUSG00000034343	0.037211	0.632396	0.846749	nonsignificant	1401.9	1342.21	1473	1332.25	1325.96	1451.12
ENSMUSG00000083064	0.160466	0.455514	0.739827	nonsignificant	145.945	129.634	120.022	126.223	127.105	100.678
ENSMUSG00000026307	-0.0283733	0.816278	0.929565	nonsignificant	379.252	388.903	370.977	391.489	400.635	369.8
ENSMUSG00000090322	0.983982	0.809443		nonsignificant	0	0	0.991916	0	0	0
ENSMUSG00000049515	-0.516889	0.495352		nonsignificant	4.11114	6.98032	13.8868	11.8334	16.2695	7.74449
ENSMUSG00000026308	0.515126	0.691368		nonsignificant	2.05557	1.99438	9.91916	3.94448	0	5.80837
ENSMUSG00000047443	-1.32514	0.578747		nonsignificant	0	1.99438	0	1.97224	3.05052	0
ENSMUSG00000026309	0.14784	0.0849078	0.307556	nonsignificant	1300.15	1225.54	1242.87	1067.97	1083.95	1248.8
ENSMUSG00000100253	0.856983	0.495359		nonsignificant	4.11114	9.97188	1.98383	0	3.05052	5.80837
ENSMUSG00000067071	0.20126	0.126881	0.38808	nonsignificant	365.891	353.005	347.171	293.863	331.49	302.035
ENSMUSG00000055866	0.0147105	0.853937	0.944282	nonsignificant	1406.01	1308.31	1365.87	1365.77	1426.63	1246.86
ENSMUSG00000101911				nonsignificant	0	0	0	0	0	0
ENSMUSG00000100151				nonsignificant	0	0	0	0	0	0
ENSMUSG00000101958				nonsignificant	0	0	0	0	0	0
ENSMUSG00000034292	0.147791	0.10776	0.352783	nonsignificant	831.477	795.756	890.741	774.103	751.446	747.344
ENSMUSG00000026311	-0.00185642	0.980597	0.993937	nonsignificant	2567.4	2578.73	2695.04	2890.31	2340.77	2619.58
ENSMUSG00000101705	3.20536	0.225039		nonsignificant	2.05557	1.99438	0.991916	0	0	0
ENSMUSG00000100980	0.381154	0.262178	0.56988	nonsignificant	68.8615	45.8706	97.2078	59.1671	63.0442	40.6586
ENSMUSG00000007805	-0.20116	0.663654		nonsignificant	29.8057	16.9522	23.806	28.5974	23.3873	29.0419
ENSMUSG00000101414	-0.0180027	0.995513		nonsignificant	0	1.99438	0	0	2.03368	0
ENSMUSG00000102745				nonsignificant	0	0	0	0	0	0
ENSMUSG00000026313	0.119019	0.103753	0.345327	nonsignificant	2051.46	2366.33	2306.21	2154.67	1986.91	2050.35
ENSMUSG00000103101				nonsignificant	0	0	0	0	0	0
ENSMUSG00000102565				nonsignificant	0	0	0	0	0	0
ENSMUSG00000101265	1.86286	0.644666		nonsignificant	0	0	1.98383	0	0	0
ENSMUSG00000101522				nonsignificant	0	0	0	0	0	0
ENSMUSG00000026260	-0.123172	0.0323623	0.169124	nonsignificant	5647.67	6145.67	5935.63	6818.03	6205.78	6285.63
ENSMUSG00000098288				nonsignificant	0	0	0	0	0	0
ENSMUSG00000067064				nonsignificant	0	0	0	0	0	0
ENSMUSG00000057464				nonsignificant	0	0	0	0	0	0
ENSMUSG00000042849				nonsignificant	0	0	0	0	0	0
ENSMUSG00000058904				nonsignificant	0	0	0	0	0	0
ENSMUSG00000097001				nonsignificant	0	0	0	0	0	0
ENSMUSG00000099363				nonsignificant	0	0	0	0	0	0
ENSMUSG00000046300				nonsignificant	0	0	0	0	0	0
ENSMUSG00000107778				nonsignificant	0	0	0	0	0	0
ENSMUSG00000062497				nonsignificant	0	0	0	0	0	0
ENSMUSG00000108131				nonsignificant	0	0	0	0	0	0
ENSMUSG00000063583	1.86286	0.644666		nonsignificant	0	0	1.98383	0	0	0
ENSMUSG00000061616				nonsignificant	0	0	0	0	0	0
ENSMUSG00000073616	0.0623113	0.351482	0.65853	nonsignificant	3330.02	3432.32	3226.7	3464.24	3106.45	2996.15
ENSMUSG00000044055	-0.306725	0.586404		nonsignificant	15.4168	23.9325	11.903	31.5558	18.3031	13.5529
ENSMUSG00000100546	-0.232391	0.565839		nonsignificant	20.5557	41.8819	37.6928	45.3615	35.5894	36.7863
ENSMUSG00000099665				nonsignificant	0	0	0	0	0	0
ENSMUSG00000100781	-0.939572	0.817889		nonsignificant	0	0	0	0	1.01684	0
ENSMUSG00000034220	-0.194139	0.00291504	0.0347664	nonsignificant	2496.49	2837	2594.85	3090.5	2979.34	3000.99
ENSMUSG00000101995	0.0295808	0.966656		nonsignificant	9.25006	12.9634	11.903	8.87507	6.10105	18.3932
ENSMUSG00000065470	0.0413151	0.984059		nonsignificant	2.05557	0	1.98383	1.97224	0	1.93612
ENSMUSG00000034212	-0.0210412	0.976629		nonsignificant	4.11114	13.9606	16.8626	9.86119	9.15157	16.4571
ENSMUSG00000047067	-0.069842	0.51469	0.776846	nonsignificant	616.67	628.228	704.261	748.464	629.425	667.963
ENSMUSG00000097251	-0.19864	0.536793		nonsignificant	55.5003	41.8819	46.6201	51.2782	52.8757	60.9879
ENSMUSG00000026269	-0.0860879	0.38274	0.685779	nonsignificant	687.588	661.136	607.053	679.436	692.469	703.781
ENSMUSG00000100632	-0.339247	0.719684		nonsignificant	2.05557	10.9691	4.95958	12.8195	6.10105	3.87225
ENSMUSG00000026270	0.0360696	0.69715	0.878579	nonsignificant	748.227	851.598	807.42	782.978	782.968	782.194
ENSMUSG00000026271	0.506211	0.394756		nonsignificant	20.5557	29.9156	9.91916	17.7501	11.1853	13.5529
ENSMUSG00000100021				nonsignificant	0	0	0	0	0	0
ENSMUSG00000045091	1.90744	0.636437		nonsignificant	2.05557	0	0	0	0	0
ENSMUSG00000014602	-0.112805	0.0174664	0.113985	nonsignificant	48853.7	49612.1	48433.3	55507.6	50223.8	53113.7
ENSMUSG00000101378	1.60932	0.45391		nonsignificant	4.11114	0	1.98383	0.986119	1.01684	0
ENSMUSG00000026272	-1.83041	0.650353		nonsignificant	0	0	0	1.97224	0	0
ENSMUSG00000034159	2.6173	0.136383		nonsignificant	6.1667	3.98875	1.98383	1.97224	0	0
ENSMUSG00000084989	-0.172724	0.712415		nonsignificant	23.639	23.9325	21.8222	17.7501	29.4884	30.978
ENSMUSG00000047793	-0.330268	0.082411	0.302425	nonsignificant	238.446	210.407	233.1	206.099	364.029	287.514
ENSMUSG00000098997				nonsignificant	0	0	0	0	0	0
ENSMUSG00000026273	0.0734269	0.51659	0.778006	nonsignificant	493.336	496.6	570.352	510.81	492.151	480.159
ENSMUSG00000101172	0.354862	0.796383		nonsignificant	3.08335	3.98875	2.97575	4.93059	0	2.90419
ENSMUSG00000100351	3.71615	0.185536		nonsignificant	7.19449	0	0	0	0	0
ENSMUSG00000026274	0.183762	0.448081	0.73369	nonsignificant	100.723	107.696	110.103	95.6535	74.2294	110.359
ENSMUSG00000026275	0.0156465	0.755717	0.905494	nonsignificant	5671.31	5455.61	5499.18	5453.24	5394.34	5598.3
ENSMUSG00000106302				nonsignificant	0	0	0	0	0	0
ENSMUSG00000098689				nonsignificant	0	0	0	0	0	0
ENSMUSG00000064389	-1.1763	0.57041		nonsignificant	3.08335	0	0	0	3.05052	3.87225
ENSMUSG00000034107	-0.288065	0.78854		nonsignificant	8.22227	0	7.93533	9.86119	3.05052	6.77643
ENSMUSG00000034088	-0.0356528	0.590153	0.822408	nonsignificant	7664.19	9255.9	8391.61	8948.04	8235.4	8761.93
ENSMUSG00000090489	0.0338669	0.99086		nonsignificant	2.05557	0	0	0.986119	1.01684	0
ENSMUSG00000026276	0.118495	0.791746		nonsignificant	27.7502	25.9269	26.7817	28.5974	19.32	26.1377
ENSMUSG00000116048				nonsignificant	0	0	0	0	0	0
ENSMUSG00000034066	-0.076424	0.669779	0.863568	nonsignificant	177.807	253.286	233.1	256.391	243.025	201.357
ENSMUSG00000103854				nonsignificant	0	0	0	0	0	0
ENSMUSG00000026277	-0.106928	0.0161285	0.108892	nonsignificant	8681.69	8576.81	8629.67	9314.88	9288.84	9275.97
ENSMUSG00000100927	-0.998694	0.461122		nonsignificant	1.02778	1.99438	2.97575	1.97224	8.13473	1.93612
ENSMUSG00000026278	-0.197499	0.0371697	0.183575	nonsignificant	1323.79	1350.19	1386.7	1715.85	1307.66	1632.15
ENSMUSG00000026279	0.08381	0.544976	0.796915	nonsignificant	351.502	440.757	483.063	431.92	389.45	382.384
ENSMUSG00000101952	0.983982	0.809443		nonsignificant	0	0.997188	0	0	0	0
ENSMUSG00000026280	-0.0572361	0.340509	0.648601	nonsignificant	2788.38	2883.87	2763.48	3046.12	2889.86	2841.26
ENSMUSG00000026281	0.050644	0.578652	0.815194	nonsignificant	828.394	870.545	831.226	869.757	788.052	785.098
ENSMUSG00000026283	-0.213532	0.033894	0.173307	nonsignificant	686.56	775.812	688.39	905.257	812.456	776.386
ENSMUSG00000088961				nonsignificant	0	0	0	0	0	0
ENSMUSG00000073609	-0.162786	0.192688	0.487901	nonsignificant	331.974	366.965	386.847	399.378	410.804	405.618
ENSMUSG00000094651	2.32314	0.244827		nonsignificant	4.11114	0	5.9515	0	2.03368	0
ENSMUSG00000101660	2.48002	0.47776		nonsignificant	2.05557	0.997188	0	0	0	0
ENSMUSG00000093805	-2.8384	0.365655		nonsignificant	0	0	0	0	2.03368	1.93612
ENSMUSG00000099624				nonsignificant	0	0	0	0	0	0
ENSMUSG00000073608	-1.5831	0.489316		nonsignificant	0	0	1.98383	3.94448	2.03368	0
ENSMUSG00000034000	-0.232926	0.0850799	0.307749	nonsignificant	342.252	309.128	335.268	432.906	348.777	377.544
ENSMUSG00000026285	-1.30133	0.400997		nonsignificant	2.05557	0	1.98383	3.94448	4.06736	1.93612
ENSMUSG00000100990	1.90744	0.636437		nonsignificant	2.05557	0	0	0	0	0
ENSMUSG00000100347	0.00888454	0.939982	0.978692	nonsignificant	412.141	435.771	404.702	425.017	400.635	419.171
ENSMUSG00000077413				nonsignificant	0	0	0	0	0	0
ENSMUSG00000100518				nonsignificant	0	0	0	0	0	0
ENSMUSG00000089310				nonsignificant	0	0	0	0	0	0
ENSMUSG00000099592				nonsignificant	0	0	0	0	0	0
ENSMUSG00000051185	-0.0518126	0.457583	0.740911	nonsignificant	1868.51	1802.92	1707.09	1857.85	1796.76	1919.67
ENSMUSG00000103973	-0.521354	0.571625		nonsignificant	8.22227	2.99156	3.96766	7.88895	6.10105	7.74449
ENSMUSG00000081051	-0.0362495	0.561604	0.805604	nonsignificant	5227.31	5518.44	5461.49	5983.77	5133.01	5502.46
ENSMUSG00000040710	0.412349	0.000114252	0.00337732	nonsignificant	959.95	763.846	834.202	615.338	681.284	625.368
ENSMUSG00000103197				nonsignificant	0	0	0	0	0	0
ENSMUSG00000100777				nonsignificant	0	0	0	0	0	0
ENSMUSG00000102718				nonsignificant	0	0	0	0	0	0
ENSMUSG00000095955				nonsignificant	0	0	0	0	0	0
ENSMUSG00000100062				nonsignificant	0	0	0	0	0	0
ENSMUSG00000080345				nonsignificant	0	0	0	0	0	0
ENSMUSG00000096585				nonsignificant	0	0	0	0	0	0
ENSMUSG00000102658				nonsignificant	0	0	0	0	0	0
ENSMUSG00000100336				nonsignificant	0	0	0	0	0	0
ENSMUSG00000100589				nonsignificant	0	0	0	0	0	0
ENSMUSG00000095610				nonsignificant	0	0	0	0	0	0
ENSMUSG00000100362	0.272816	0.808017		nonsignificant	6.1667	2.99156	3.96766	4.93059	2.03368	3.87225
ENSMUSG00000077255				nonsignificant	0	0	0	0	0	0
ENSMUSG00000040693	0.362674	0.114164	0.364695	nonsignificant	145.945	141.601	105.143	104.529	111.853	89.0617
ENSMUSG00000097814	0.323244	0.174942	0.465534	nonsignificant	111.001	104.705	99.1916	89.7368	87.4483	74.5408
ENSMUSG00000045463				nonsignificant	0	0	0	0	0	0
ENSMUSG00000097480				nonsignificant	0	0	0	0	0	0
ENSMUSG00000100454	0.271019	0.318328	0.626936	nonsignificant	78.1116	92.7385	70.4261	62.1255	68.1284	69.7004
ENSMUSG00000044757	-0.0481454	0.84761	0.941252	nonsignificant	85.3061	95.73	75.3856	95.6535	80.3305	89.0617
ENSMUSG00000026331				nonsignificant	0	0	0	0	0	0
ENSMUSG00000100484	0.983982	0.809443		nonsignificant	1.02778	0	0	0	0	0
ENSMUSG00000101348				nonsignificant	0	0	0	0	0	0
ENSMUSG00000103179				nonsignificant	0	0	0	0	0	0
ENSMUSG00000044768	0.0876664	0.199745	0.496936	nonsignificant	1870.57	1999.36	1935.23	1778.96	1903.53	1781.23
ENSMUSG00000118489	-0.939572	0.817889		nonsignificant	0	0	0	0.986119	0	0
ENSMUSG00000040648	-0.0630422	0.602624	0.830584	nonsignificant	719.449	567.4	732.034	629.144	786.018	694.1
ENSMUSG00000026333	0.0912887	0.60949	0.834564	nonsignificant	223.029	190.463	221.197	166.654	230.823	198.453
ENSMUSG00000026335	-0.045737	0.396824	0.696548	nonsignificant	8857.44	9151.19	9014.53	9833.58	8741.78	9317.59
ENSMUSG00000104140				nonsignificant	0	0	0	0	0	0
ENSMUSG00000089169				nonsignificant	0	0	0	0	0	0
ENSMUSG00000089782	-0.043828	0.544676	0.796811	nonsignificant	1927.1	1884.69	1929.28	2140.86	1867.94	1909.02
ENSMUSG00000089706	0.0876561	0.720209	0.889112	nonsignificant	129.501	101.713	101.175	91.7091	131.173	90.0297
ENSMUSG00000096085				nonsignificant	0	0	0	0	0	0
ENSMUSG00000100182	0.0734075	0.981769		nonsignificant	2.05557	0	0	0	0	1.93612
ENSMUSG00000100711	-3.16323	0.233364		nonsignificant	0	0	0	1.97224	2.03368	0.968062
ENSMUSG00000097608				nonsignificant	0	0	0	0	0	0
ENSMUSG00000099634	-0.177015	0.7881		nonsignificant	13.3612	9.97188	9.91916	9.86119	12.2021	15.489
ENSMUSG00000026336				nonsignificant	0	0	0	0	0	0
ENSMUSG00000089791	-0.0443312	0.820789	0.930918	nonsignificant	154.168	135.618	162.674	163.696	134.223	168.443
ENSMUSG00000096193				nonsignificant	0	0	0	0	0	0
ENSMUSG00000100009	0.32713	0.637813		nonsignificant	10.2778	15.955	10.9111	13.8057	6.10105	9.68062
ENSMUSG00000099686	0.343992	0.748972		nonsignificant	5.13892	5.98313	3.96766	6.90283	3.05052	1.93612
ENSMUSG00000087804				nonsignificant	0	0	0	0	0	0
ENSMUSG00000099453				nonsignificant	0	0	0	0	0	0
ENSMUSG00000067028	0.00248691	0.984907	0.995249	nonsignificant	399.808	346.024	392.799	340.211	396.568	399.81
ENSMUSG00000082431	-0.0510502	0.751292	0.90312	nonsignificant	238.446	271.235	297.575	321.475	238.958	275.898
ENSMUSG00000104104				nonsignificant	0	0	0	0	0	0
ENSMUSG00000100662				nonsignificant	0	0	0	0	0	0
ENSMUSG00000087883				nonsignificant	0	0	0	0	0	0
ENSMUSG00000099835	-0.562743	0.76744		nonsignificant	2.05557	1.99438	0	3.94448	2.03368	0
ENSMUSG00000100794	-1.56237	0.492653		nonsignificant	2.05557	0	0	1.97224	4.06736	0
ENSMUSG00000099427				nonsignificant	0	0	0	0	0	0
ENSMUSG00000099892				nonsignificant	0	0	0	0	0	0
ENSMUSG00000100977				nonsignificant	0	0	0	0	0	0
ENSMUSG00000077039				nonsignificant	0	0	0	0	0	0
ENSMUSG00000100684				nonsignificant	0	0	0	0	0	0
ENSMUSG00000100088				nonsignificant	0	0	0	0	0	0
ENSMUSG00000100222	2.86597	0.360497		nonsignificant	0	1.99438	1.98383	0	0	0
ENSMUSG00000100065				nonsignificant	0	0	0	0	0	0
ENSMUSG00000100349	1.50112	0.611265		nonsignificant	1.02778	0	1.98383	0.986119	0	0
ENSMUSG00000099375	0.00624029	0.996601		nonsignificant	4.11114	0	5.9515	3.94448	6.10105	0
ENSMUSG00000077295				nonsignificant	0	0	0	0	0	0
ENSMUSG00000099770				nonsignificant	0	0	0	0	0	0
ENSMUSG00000088510				nonsignificant	0	0	0	0	0	0
ENSMUSG00000101890				nonsignificant	0	0	0	0	0	0
ENSMUSG00000099989				nonsignificant	0	0	0	0	0	0
ENSMUSG00000087908				nonsignificant	0	0	0	0	0	0
ENSMUSG00000100955				nonsignificant	0	0	0	0	0	0
ENSMUSG00000088594				nonsignificant	0	0	0	0	0	0
ENSMUSG00000099469				nonsignificant	0	0	0	0	0	0
ENSMUSG00000102325				nonsignificant	0	0	0	0	0	0
ENSMUSG00000101297				nonsignificant	0	0	0	0	0	0
ENSMUSG00000100059				nonsignificant	0	0	0	0	0	0
ENSMUSG00000088161				nonsignificant	0	0	0	0	0	0
ENSMUSG00000099464				nonsignificant	0	0	0	0	0	0
ENSMUSG00000100935				nonsignificant	0	0	0	0	0	0
ENSMUSG00000099801				nonsignificant	0	0	0	0	0	0
ENSMUSG00000050840	-0.0716592	0.439056	0.727733	nonsignificant	1001.06	1176.68	1065.32	1070.93	1096.15	1241.06
ENSMUSG00000103991	-0.987397	0.721659		nonsignificant	0	0	1.98383	3.94448	0	0
ENSMUSG00000084704				nonsignificant	0	0	0	0	0	0
ENSMUSG00000103060				nonsignificant	0	0	0	0	0	0
ENSMUSG00000089866				nonsignificant	0	0	0	0	0	0
ENSMUSG00000099669				nonsignificant	0	0	0	0	0	0
ENSMUSG00000099702				nonsignificant	0	0	0	0	0	0
ENSMUSG00000047496	0.556938	9.64019e-05	0.00300321	nonsignificant	420.364	578.369	571.344	390.503	352.844	324.301
ENSMUSG00000099582				nonsignificant	0	0	0	0	0	0
ENSMUSG00000097482	0.139847	0.928181		nonsignificant	0	7.9775	1.98383	1.97224	7.11789	0
ENSMUSG00000101214	-0.0241085	0.993997		nonsignificant	0	0	1.98383	0	2.03368	0
ENSMUSG00000067017	0.211183	0.0617911	0.253723	nonsignificant	522.114	526.515	474.136	444.74	427.073	443.372
ENSMUSG00000056536	0.05921	0.546619	0.797396	nonsignificant	655.726	682.077	698.309	646.894	686.368	621.496
ENSMUSG00000100672	-1.83041	0.650353		nonsignificant	0	0	0	1.97224	0	0
ENSMUSG00000101219	-0.939572	0.817889		nonsignificant	0	0	0	0	1.01684	0
ENSMUSG00000076999				nonsignificant	0	0	0	0	0	0
ENSMUSG00000101656				nonsignificant	0	0	0	0	0	0
ENSMUSG00000026319	0.0155409	0.777331	0.913242	nonsignificant	3397.85	3510.1	3473.69	3478.04	3358.63	3433.72
ENSMUSG00000104044	-1.83041	0.650353		nonsignificant	0	0	0	1.97224	0	0
ENSMUSG00000101330	-0.158646	0.781474		nonsignificant	28.778	21.9381	11.903	23.6669	36.6063	9.68062
ENSMUSG00000026321	0.0763031	0.730129	0.894104	nonsignificant	131.556	118.665	132.917	147.918	112.869	102.615
ENSMUSG00000102690				nonsignificant	0	0	0	0	0	0
ENSMUSG00000089206				nonsignificant	0	0	0	0	0	0
ENSMUSG00000099448	1.90744	0.636437		nonsignificant	2.05557	0	0	0	0	0
ENSMUSG00000099843	-0.0568519	0.873542		nonsignificant	32.8891	53.8481	47.612	51.2782	51.8589	36.7863
ENSMUSG00000038866	0.132041	0.154305	0.43399	nonsignificant	1062.73	1250.47	1242.87	1153.76	996.504	1094.88
ENSMUSG00000102501	-2.81856	0.371648		nonsignificant	0	0	0	1.97224	0	1.93612
ENSMUSG00000097612	0.251311	0.757897		nonsignificant	8.22227	8.97469	15.8707	17.7501	8.13473	1.93612
ENSMUSG00000101583	-0.442521	0.4652		nonsignificant	9.25006	18.9466	11.903	10.8473	23.3873	20.3293
ENSMUSG00000044340	-0.154996	0.0127788	0.0936818	nonsignificant	4049.47	4689.77	4506.28	5012.44	4875.75	4860.64
ENSMUSG00000103291	-1.80726	0.654653		nonsignificant	0	0	0	0	0	1.93612
ENSMUSG00000100247	1.8695	0.643437		nonsignificant	0	1.99438	0	0	0	0
ENSMUSG00000099604				nonsignificant	0	0	0	0	0	0
ENSMUSG00000057329	0.483752	3.70899e-06	0.000289803	nonsignificant	714.31	636.206	683.43	497.004	484.016	473.382
ENSMUSG00000054006	0.983982	0.809443		nonsignificant	0	0	0.991916	0	0	0
ENSMUSG00000098344				nonsignificant	0	0	0	0	0	0
ENSMUSG00000103348				nonsignificant	0	0	0	0	0	0
ENSMUSG00000009905	0.0663242	0.371012	0.675778	nonsignificant	1646.51	1499.77	1524.58	1432.83	1529.33	1498.56
ENSMUSG00000009907	0.14196	0.0403964	0.193868	nonsignificant	2421.46	2240.68	2231.81	1974.21	2193.33	2080.36
ENSMUSG00000067006	-0.994132	0.694224		nonsignificant	0	0	1.98383	0	2.03368	1.93612
ENSMUSG00000083613				nonsignificant	0	0	0	0	0	0
ENSMUSG00000059956	1.86286	0.644666		nonsignificant	0	0	1.98383	0	0	0
ENSMUSG00000048775				nonsignificant	0	0	0	0	0	0
ENSMUSG00000084228				nonsignificant	0	0	0	0	0	0
ENSMUSG00000044594				nonsignificant	0	0	0	0	0	0
ENSMUSG00000058017				nonsignificant	0	0	0	0	0	0
ENSMUSG00000083884				nonsignificant	0	0	0	0	0	0
ENSMUSG00000073602				nonsignificant	0	0	0	0	0	0
ENSMUSG00000080729				nonsignificant	0	0	0	0	0	0
ENSMUSG00000081114				nonsignificant	0	0	0	0	0	0
ENSMUSG00000073601				nonsignificant	0	0	0	0	0	0
ENSMUSG00000084189	1.90744	0.636437		nonsignificant	2.05557	0	0	0	0	0
ENSMUSG00000026327	1.62619	0.477538		nonsignificant	2.05557	0	3.96766	0	0	1.93612
ENSMUSG00000087210				nonsignificant	0	0	0	0	0	0
ENSMUSG00000067001	0.976819	0.723258		nonsignificant	0	0	3.96766	0	2.03368	0
ENSMUSG00000089278				nonsignificant	0	0	0	0	0	0
ENSMUSG00000062345	1.37532	0.564696		nonsignificant	3.08335	0	1.98383	0	0	1.93612
ENSMUSG00000092572	1.80641	0.370135		nonsignificant	2.05557	2.99156	1.98383	0	2.03368	0
ENSMUSG00000026315	0.605827	0.0140228	0.0992653	nonsignificant	196.307	125.646	159.699	75.9312	132.189	108.423
ENSMUSG00000086161				nonsignificant	0	0	0	0	0	0
ENSMUSG00000096241				nonsignificant	0	0	0	0	0	0
ENSMUSG00000077237				nonsignificant	0	0	0	0	0	0
ENSMUSG00000100457				nonsignificant	0	0	0	0	0	0
ENSMUSG00000101477				nonsignificant	0	0	0	0	0	0
ENSMUSG00000099484				nonsignificant	0	0	0	0	0	0
ENSMUSG00000100041				nonsignificant	0	0	0	0	0	0
ENSMUSG00000104478				nonsignificant	0	0	0	0	0	0
ENSMUSG00000101231				nonsignificant	0	0	0	0	0	0
ENSMUSG00000101097				nonsignificant	0	0	0	0	0	0
ENSMUSG00000100831				nonsignificant	0	0	0	0	0	0
ENSMUSG00000100884				nonsignificant	0	0	0	0	0	0
ENSMUSG00000089037				nonsignificant	0	0	0	0	0	0
ENSMUSG00000084741				nonsignificant	0	0	0	0	0	0
ENSMUSG00000100025				nonsignificant	0	0	0	0	0	0
ENSMUSG00000026312	0.397827	0.0176024	0.114408	nonsignificant	492.309	297.162	427.516	309.641	327.423	286.546
ENSMUSG00000100290				nonsignificant	0	0	0	0	0	0
ENSMUSG00000100758				nonsignificant	0	0	0	0	0	0
ENSMUSG00000099926				nonsignificant	0	0	0	0	0	0
ENSMUSG00000047216	0.0876089	0.548952	0.798942	nonsignificant	445.031	353.005	358.082	308.655	401.652	377.544
ENSMUSG00000102788	-0.590365	0.510065		nonsignificant	6.1667	4.98594	3.96766	9.86119	6.10105	6.77643
ENSMUSG00000102160	-3.99061	0.093713		nonsignificant	0	0	0	0	2.03368	6.77643
ENSMUSG00000101253	0.0222091	0.995657		nonsignificant	1.02778	0	0	0.986119	0	0
ENSMUSG00000101846	-1.83041	0.650353		nonsignificant	0	0	0	1.97224	0	0
ENSMUSG00000100555	1.19415	0.452283		nonsignificant	4.11114	1.99438	2.97575	0	2.03368	1.93612
ENSMUSG00000102728				nonsignificant	0	0	0	0	0	0
ENSMUSG00000038702	0.289119	0.0190675	0.119471	nonsignificant	846.894	610.279	711.204	548.282	637.559	588.582
ENSMUSG00000101875				nonsignificant	0	0	0	0	0	0
ENSMUSG00000099732				nonsignificant	0	0	0	0	0	0
ENSMUSG00000101220				nonsignificant	0	0	0	0	0	0
ENSMUSG00000100020				nonsignificant	0	0	0	0	0	0
ENSMUSG00000101054	-0.599875	0.408309		nonsignificant	9.25006	9.97188	6.94341	21.6946	11.1853	6.77643
ENSMUSG00000088691				nonsignificant	0	0	0	0	0	0
ENSMUSG00000099884				nonsignificant	0	0	0	0	0	0
ENSMUSG00000100304				nonsignificant	0	0	0	0	0	0
ENSMUSG00000101453				nonsignificant	0	0	0	0	0	0
ENSMUSG00000102105				nonsignificant	0	0	0	0	0	0
ENSMUSG00000099943				nonsignificant	0	0	0	0	0	0
ENSMUSG00000084546				nonsignificant	0	0	0	0	0	0
ENSMUSG00000097648	0.211319	0.795047		nonsignificant	5.13892	10.9691	14.8787	15.7779	8.13473	2.90419
ENSMUSG00000101687				nonsignificant	0	0	0	0	0	0
ENSMUSG00000100515	0.206932	0.750779		nonsignificant	13.3612	7.9775	19.8383	11.8334	13.2189	10.6487
ENSMUSG00000070695	0.262994	0.00829492	0.0708647	nonsignificant	2388.57	1688.24	1971.93	1643.86	1701.18	1695.08
ENSMUSG00000092948				nonsignificant	0	0	0	0	0	0
ENSMUSG00000102033				nonsignificant	0	0	0	0	0	0
ENSMUSG00000094429				nonsignificant	0	0	0	0	0	0
ENSMUSG00000101154				nonsignificant	0	0	0	0	0	0
ENSMUSG00000065865				nonsignificant	0	0	0	0	0	0
ENSMUSG00000098815				nonsignificant	0	0	0	0	0	0
ENSMUSG00000101573				nonsignificant	0	0	0	0	0	0
ENSMUSG00000107979				nonsignificant	0	0	0	0	0	0
ENSMUSG00000101373				nonsignificant	0	0	0	0	0	0
ENSMUSG00000099615				nonsignificant	0	0	0	0	0	0
ENSMUSG00000100265				nonsignificant	0	0	0	0	0	0
ENSMUSG00000100527				nonsignificant	0	0	0	0	0	0
ENSMUSG00000099571				nonsignificant	0	0	0	0	0	0
ENSMUSG00000101303				nonsignificant	0	0	0	0	0	0
ENSMUSG00000100305				nonsignificant	0	0	0	0	0	0
ENSMUSG00000099534				nonsignificant	0	0	0	0	0	0
ENSMUSG00000100886				nonsignificant	0	0	0	0	0	0
ENSMUSG00000101415				nonsignificant	0	0	0	0	0	0
ENSMUSG00000100617				nonsignificant	0	0	0	0	0	0
ENSMUSG00000100703				nonsignificant	0	0	0	0	0	0
ENSMUSG00000100177				nonsignificant	0	0	0	0	0	0
ENSMUSG00000101363				nonsignificant	0	0	0	0	0	0
ENSMUSG00000101590				nonsignificant	0	0	0	0	0	0
ENSMUSG00000102030	-0.401176	0.738828		nonsignificant	3.08335	3.98875	1.98383	3.94448	6.10105	1.93612
ENSMUSG00000099870				nonsignificant	0	0	0	0	0	0
ENSMUSG00000026374	-0.105817	0.0422181	0.199172	nonsignificant	4133.75	4132.35	4275.16	4453.31	4565.62	4477.29
ENSMUSG00000026377	0.0108517	0.904442	0.965813	nonsignificant	1346.4	1181.67	1458.12	1232.65	1387.99	1335.93
ENSMUSG00000099936				nonsignificant	0	0	0	0	0	0
ENSMUSG00000064302	0.0248445	0.675269	0.866549	nonsignificant	4046.39	4399.59	4165.06	4267.92	3928.06	4199.45
ENSMUSG00000077257				nonsignificant	0	0	0	0	0	0
ENSMUSG00000107722				nonsignificant	0	0	0	0	0	0
ENSMUSG00000080542				nonsignificant	0	0	0	0	0	0
ENSMUSG00000100770				nonsignificant	0	0	0	0	0	0
ENSMUSG00000026380	-0.126048	0.400554	0.698796	nonsignificant	248.724	235.336	244.011	286.961	245.059	262.345
ENSMUSG00000089601				nonsignificant	0	0	0	0	0	0
ENSMUSG00000101624				nonsignificant	0	0	0	0	0	0
ENSMUSG00000088363				nonsignificant	0	0	0	0	0	0
ENSMUSG00000100040				nonsignificant	0	0	0	0	0	0
ENSMUSG00000048402	-0.296346	0.143199	0.415651	nonsignificant	123.334	170.519	122.998	158.765	180.998	172.315
ENSMUSG00000098273	-1.86894	0.643218		nonsignificant	0	0	0	0	2.03368	0
ENSMUSG00000097408	-0.501629	0.727025		nonsignificant	0	3.98875	2.97575	5.91671	2.03368	1.93612
ENSMUSG00000096939				nonsignificant	0	0	0	0	0	0
ENSMUSG00000100767				nonsignificant	0	0	0	0	0	0
ENSMUSG00000099860				nonsignificant	0	0	0	0	0	0
ENSMUSG00000101179	0.182511	0.865292		nonsignificant	10.2778	5.98313	1.98383	1.97224	12.2021	1.93612
ENSMUSG00000037035	0.115673	0.46827	0.7486	nonsignificant	287.78	287.19	368.993	255.405	335.558	280.738
ENSMUSG00000004451	0.029956	0.726856	0.892137	nonsignificant	879.783	882.511	874.87	833.271	877.534	872.224
ENSMUSG00000101437				nonsignificant	0	0	0	0	0	0
ENSMUSG00000098447	-0.341736	0.731325		nonsignificant	6.1667	1.99438	5.9515	3.94448	8.13473	5.80837
ENSMUSG00000098923	-0.150728	0.120388	0.376262	nonsignificant	663.949	657.147	632.843	761.284	684.334	723.142
ENSMUSG00000101731	-2.81856	0.371648		nonsignificant	0	0	0	1.97224	0	1.93612
ENSMUSG00000084505				nonsignificant	0	0	0	0	0	0
ENSMUSG00000026383	0.116596	0.343509	0.652269	nonsignificant	446.058	479.647	436.443	382.614	463.68	410.458
ENSMUSG00000102687				nonsignificant	0	0	0	0	0	0
ENSMUSG00000026384	0.285368	0.00152169	0.0218431	nonsignificant	3909.69	3081.31	3328.87	2490.94	3084.08	2892.57
ENSMUSG00000091876	0.982399	0.696507		nonsignificant	0	1.99438	1.98383	0	2.03368	0
ENSMUSG00000103146	-1.83041	0.650353		nonsignificant	0	0	0	1.97224	0	0
ENSMUSG00000100436				nonsignificant	0	0	0	0	0	0
ENSMUSG00000090277				nonsignificant	0	0	0	0	0	0
ENSMUSG00000100042				nonsignificant	0	0	0	0	0	0
ENSMUSG00000100636	0.220313	0.886616		nonsignificant	2.05557	5.98313	0	0.986119	2.03368	3.87225
ENSMUSG00000101224	-0.546861	0.839851		nonsignificant	2.05557	0	0	1.97224	1.01684	0
ENSMUSG00000036975	-0.0654579	0.603594	0.831202	nonsignificant	388.502	477.653	405.694	473.337	423.006	434.66
ENSMUSG00000036962	-0.0851685	0.887552		nonsignificant	12.3334	13.9606	13.8868	13.8057	16.2695	12.5848
ENSMUSG00000092245				nonsignificant	0	0	0	0	0	0
ENSMUSG00000026387	0.653808	0.333497		nonsignificant	14.389	21.9381	8.92725	6.90283	12.2021	9.68062
ENSMUSG00000050777	-0.0959819	0.825406		nonsignificant	22.6113	29.9156	32.7332	21.6946	36.6063	32.9141
ENSMUSG00000026385	0.154024	0.0117748	0.0887481	nonsignificant	5967.31	5171.42	5522.99	5085.42	4847.28	5040.7
ENSMUSG00000026388	0.421818	0.275244		nonsignificant	55.5003	35.8988	41.6605	33.528	40.6736	25.1696
ENSMUSG00000026389	0.0041834	0.978148	0.993864	nonsignificant	240.501	301.151	314.437	272.169	305.052	276.866
ENSMUSG00000036907	-0.288779	0.00897798	0.0747562	nonsignificant	1366.95	1981.41	1775.53	1888.42	2331.62	2040.67
ENSMUSG00000101275				nonsignificant	0	0	0	0	0	0
ENSMUSG00000026390				nonsignificant	0	0	0	0	0	0
ENSMUSG00000058665	0.0734075	0.981769		nonsignificant	2.05557	0	0	0	0	1.93612
ENSMUSG00000099957				nonsignificant	0	0	0	0	0	0
ENSMUSG00000101386				nonsignificant	0	0	0	0	0	0
ENSMUSG00000101922				nonsignificant	0	0	0	0	0	0
ENSMUSG00000100761				nonsignificant	0	0	0	0	0	0
ENSMUSG00000099336				nonsignificant	0	0	0	0	0	0
ENSMUSG00000100979				nonsignificant	0	0	0	0	0	0
ENSMUSG00000102360				nonsignificant	0	0	0	0	0	0
ENSMUSG00000097881	0.156095	0.540943	0.795475	nonsignificant	112.028	76.7835	96.2159	78.8895	95.5831	81.3172
ENSMUSG00000101700	-0.939572	0.817889		nonsignificant	0	0	0	0	0	0.968062
ENSMUSG00000104332				nonsignificant	0	0	0	0	0	0
ENSMUSG00000003721	0.0869002	0.1884	0.481858	nonsignificant	2325.88	2615.62	2518.48	2299.63	2356.02	2368.85
ENSMUSG00000104253	-0.175096	0.728053		nonsignificant	29.8057	11.9663	33.7252	17.7501	34.5726	32.9141
ENSMUSG00000101791	1.92331	0.476468		nonsignificant	2.05557	0	1.98383	0	1.01684	0
ENSMUSG00000026339	0.127608	0.0982432	0.335405	nonsignificant	1266.23	1394.07	1346.03	1254.34	1205.97	1207.17
ENSMUSG00000085857				nonsignificant	0	0	0	0	0	0
ENSMUSG00000083582	-1.85193	0.500898		nonsignificant	0	0.997188	0	0.986119	0	2.90419
ENSMUSG00000050534	-0.190513	0.268813	0.576507	nonsignificant	168.557	215.393	196.399	199.196	234.89	228.463
ENSMUSG00000081130	-0.939572	0.817889		nonsignificant	0	0	0	0	1.01684	0
ENSMUSG00000001674	0.0410299	0.708192	0.883255	nonsignificant	518.003	554.436	514.805	547.296	488.084	507.264
ENSMUSG00000102006				nonsignificant	0	0	0	0	0	0
ENSMUSG00000102488				nonsignificant	0	0	0	0	0	0
ENSMUSG00000083584				nonsignificant	0	0	0	0	0	0
ENSMUSG00000100913				nonsignificant	0	0	0	0	0	0
ENSMUSG00000080410				nonsignificant	0	0	0	0	0	0
ENSMUSG00000099960	-1.86894	0.643218		nonsignificant	0	0	0	0	2.03368	0
ENSMUSG00000089274				nonsignificant	0	0	0	0	0	0
ENSMUSG00000103263				nonsignificant	0	0	0	0	0	0
ENSMUSG00000089190				nonsignificant	0	0	0	0	0	0
ENSMUSG00000099451				nonsignificant	0	0	0	0	0	0
ENSMUSG00000104180				nonsignificant	0	0	0	0	0	0
ENSMUSG00000100762				nonsignificant	0	0	0	0	0	0
ENSMUSG00000100405				nonsignificant	0	0	0	0	0	0
ENSMUSG00000100525				nonsignificant	0	0	0	0	0	0
ENSMUSG00000101495				nonsignificant	0	0	0	0	0	0
[truncated: 53,402 more rows]
