# Supplementary material for: Unraveling the mechanisms of propofol-induced psychological dependence: a multi-omics approach linked to gut microbiota in hippocampal function
Source: Front Med (Lausanne). 2025 Apr 3;12:1539467. doi: 10.3389/fmed.2025.1539467 (PMC12005058; doi:10.3389/fmed.2025.1539467)
Supplement: Supplementary file 1 [file Data_Sheet_1.zip › raw data/transcriptome sequencing/Propofol_vs_Saline.DEGs_Result.xlsx]

## Sheet: Sheet1
Geneid	log2FC	pvalue	padj	level	70Z	WZ	69Z	55Z	85Z	88Z
ENSMUSG00000102693				nonsignificant	0	0	0	0	0	0
ENSMUSG00000064842				nonsignificant	0	0	0	0	0	0
ENSMUSG00000051951	0.824763	0.000177649	0.00671795	nonsignificant	1242.07	1018.28	1058.47	431.05	809.512	632.825
ENSMUSG00000102851				nonsignificant	0	0	0	0	0	0
ENSMUSG00000103377	1.86067	0.645042		nonsignificant	0	0	1.9766	0	0	0
ENSMUSG00000104017	1.86067	0.645042		nonsignificant	0	0	1.9766	0	0	0
ENSMUSG00000103025				nonsignificant	0	0	0	0	0	0
ENSMUSG00000089699				nonsignificant	0	0	0	0	0	0
ENSMUSG00000103201				nonsignificant	0	0	0	0	0	0
ENSMUSG00000103147	0.0131504	0.990741		nonsignificant	2.03785	3.97765	3.9532	4.04742	1.96008	3.88832
ENSMUSG00000103161	-1.86958	0.643127		nonsignificant	0	0	0	2.02371	0	0
ENSMUSG00000102331	-0.322734	0.722601		nonsignificant	8.15142	2.98324	7.9064	12.1422	2.94012	8.74873
ENSMUSG00000102348	-0.285413	0.769937		nonsignificant	6.11356	3.97765	7.9064	14.166	5.88023	1.94416
ENSMUSG00000102592				nonsignificant	0	0	0	0	0	0
ENSMUSG00000088333				nonsignificant	0	0	0	0	0	0
ENSMUSG00000102343				nonsignificant	0	0	0	0	0	0
ENSMUSG00000025900	-0.348041	0.641998		nonsignificant	7.13249	6.96088	9.883	6.07112	15.6806	8.74873
ENSMUSG00000102948				nonsignificant	0	0	0	0	0	0
ENSMUSG00000104123				nonsignificant	0	0	0	0	0	0
ENSMUSG00000025902	-0.251072	0.268464	0.555419	nonsignificant	178.312	137.229	126.502	161.897	159.746	204.137
ENSMUSG00000104238	-2.45589	0.538492		nonsignificant	0	0	0	3.03556	0	0
ENSMUSG00000102269	1.62196	0.511286		nonsignificant	2.03785	3.97765	0	0	0	1.94416
ENSMUSG00000096126	1.87991	0.641484		nonsignificant	1.01893	0	0.9883	0	0	0
ENSMUSG00000103003				nonsignificant	0	0	0	0	0	0
ENSMUSG00000104328	-2.84482	0.41778		nonsignificant	0	0	0	2.02371	0	1.94416
ENSMUSG00000102735				nonsignificant	0	0	0	0	0	0
ENSMUSG00000098104	-0.714848	0.332044		nonsignificant	10.1893	5.96647	7.9064	10.1185	21.5609	7.77665
ENSMUSG00000102175				nonsignificant	0	0	0	0	0	0
ENSMUSG00000088000	-2.19408	0.33575		nonsignificant	0	0	0.9883	1.01185	1.96008	1.94416
ENSMUSG00000103265				nonsignificant	0	0	0	0	0	0
ENSMUSG00000103922	0.0672461	0.668192	0.842072	nonsignificant	568.561	628.468	695.763	534.259	701.708	570.611
ENSMUSG00000033845	-0.0709184	0.569452	0.78618	nonsignificant	1086.18	1268.87	1249.21	1128.22	1299.53	1358
ENSMUSG00000102275	-0.497243	0.55068		nonsignificant	9.17035	7.9553	3.9532	14.166	3.92016	11.665
ENSMUSG00000025903	0.304556	0.0323761	0.178732	nonsignificant	951.678	1130.65	850.926	832.756	803.632	738.781
ENSMUSG00000104217				nonsignificant	0	0	0	0	0	0
ENSMUSG00000033813	0.116297	0.216574	0.495856	nonsignificant	1859.54	1701.44	1682.09	1550.16	1647.45	1638.93
ENSMUSG00000062588	-0.590954	0.014647	0.113049	nonsignificant	185.445	127.285	161.093	288.378	185.227	240.104
ENSMUSG00000103280	-0.589288	0.128124	0.376992	nonsignificant	69.2871	34.8044	50.4033	89.0432	50.962	92.3477
ENSMUSG00000002459	-0.685019	0.0188835	0.130676	nonsignificant	1057.65	880.055	900.341	2205.84	813.432	1543.66
ENSMUSG00000091305	0.0229887	0.994998		nonsignificant	0	0	1.9766	0	0	1.94416
ENSMUSG00000102653				nonsignificant	0	0	0	0	0	0
ENSMUSG00000085623	-1.84458	0.647754		nonsignificant	0	0	0	1.01185	0	0.972081
ENSMUSG00000091665	-1.81926	0.652452		nonsignificant	0	0	0	0	0	1.94416
ENSMUSG00000033793	0.0993713	0.160828	0.424764	nonsignificant	7186.49	7455.11	7298.59	6631.69	6908.29	6939.68
ENSMUSG00000104352				nonsignificant	0	0	0	0	0	0
ENSMUSG00000104046				nonsignificant	0	0	0	0	0	0
ENSMUSG00000102907				nonsignificant	0	0	0	0	0	0
ENSMUSG00000025905	-1.95364	0.0417231	0.206825	nonsignificant	176.274	79.553	114.643	979.475	74.4829	381.056
ENSMUSG00000103936				nonsignificant	0	0	0	0	0	0
ENSMUSG00000093015				nonsignificant	0	0	0	0	0	0
ENSMUSG00000103519				nonsignificant	0	0	0	0	0	0
ENSMUSG00000033774	0.248456	0.547957	0.773077	nonsignificant	38.7192	121.318	90.9236	68.8061	76.443	66.1015
ENSMUSG00000103090				nonsignificant	0	0	0	0	0	0
ENSMUSG00000025907	0.262112	0.0286321	0.166581	nonsignificant	3373.67	2787.34	2948.1	2778.55	2478.52	2338.83
ENSMUSG00000090031	-0.458513	0.243781	0.529611	nonsignificant	79.4763	53.6983	75.1108	149.754	62.7225	73.8781
ENSMUSG00000087247				nonsignificant	0	0	0	0	0	0
ENSMUSG00000103355	0.00398395	0.998157		nonsignificant	6.11356	0	3.9532	8.09483	1.96008	0
ENSMUSG00000102706				nonsignificant	0	0	0	0	0	0
ENSMUSG00000103845	0.251392	0.594706	0.799499	nonsignificant	42.7949	40.7709	19.766	22.2608	37.2415	27.2183
ENSMUSG00000033740	0.595701	0.0313406	0.17555	nonsignificant	939.451	1046.12	947.78	353.137	869.294	718.368
ENSMUSG00000103329	0.193584	0.645014		nonsignificant	25.4732	32.8156	28.6607	26.3082	20.5808	29.1624
ENSMUSG00000104385				nonsignificant	0	0	0	0	0	0
ENSMUSG00000102135	0.604168	0.757864		nonsignificant	4.07571	0	1.9766	2.02371	1.96008	0
ENSMUSG00000103282				nonsignificant	0	0	0	0	0	0
ENSMUSG00000102534				nonsignificant	0	0	0	0	0	0
ENSMUSG00000102213				nonsignificant	0	0	0	0	0	0
ENSMUSG00000103629				nonsignificant	0	0	0	0	0	0
ENSMUSG00000051285	-0.0578861	0.732178	0.877278	nonsignificant	3904.53	3131.4	3364.17	4461.27	2949.92	3414.92
ENSMUSG00000098201				nonsignificant	0	0	0	0	0	0
ENSMUSG00000103509	0.343983	0.614141		nonsignificant	34.6435	12.9274	39.532	39.4623	7.84031	21.3858
ENSMUSG00000048538	-0.171136	0.521933	0.756238	nonsignificant	61.1356	87.5083	81.0406	82.972	94.0837	81.6548
ENSMUSG00000103709				nonsignificant	0	0	0	0	0	0
ENSMUSG00000077244				nonsignificant	0	0	0	0	0	0
ENSMUSG00000102768	-1.86958	0.643127		nonsignificant	0	0	0	2.02371	0	0
ENSMUSG00000097797	-0.199115	0.785897		nonsignificant	19.3596	9.94412	8.8947	26.3082	9.80039	7.77665
ENSMUSG00000103498				nonsignificant	0	0	0	0	0	0
ENSMUSG00000103067				nonsignificant	0	0	0	0	0	0
ENSMUSG00000102320				nonsignificant	0	0	0	0	0	0
ENSMUSG00000104226				nonsignificant	0	0	0	0	0	0
ENSMUSG00000103903				nonsignificant	0	0	0	0	0	0
ENSMUSG00000103557				nonsignificant	0	0	0	0	0	0
ENSMUSG00000025909	-0.0849155	0.45954	0.713765	nonsignificant	778.46	680.178	675.009	748.772	766.39	747.53
ENSMUSG00000102647	1.01137	0.521202		nonsignificant	2.03785	1.98882	3.9532	2.02371	0	1.94416
ENSMUSG00000086235	1.31382	0.286514		nonsignificant	8.15142	4.97206	3.9532	0	3.92016	2.91624
ENSMUSG00000102253				nonsignificant	0	0	0	0	0	0
ENSMUSG00000093970	-0.943484	0.817144		nonsignificant	0	0	0	1.01185	0	0
ENSMUSG00000103884				nonsignificant	0	0	0	0	0	0
ENSMUSG00000084353	0.218882	0.889747		nonsignificant	2.03785	1.98882	3.9532	1.01185	0	5.83248
ENSMUSG00000103933				nonsignificant	0	0	0	0	0	0
ENSMUSG00000076135				nonsignificant	0	0	0	0	0	0
ENSMUSG00000086195				nonsignificant	0	0	0	0	0	0
ENSMUSG00000104504				nonsignificant	0	0	0	0	0	0
ENSMUSG00000066693	1.8684	0.643612		nonsignificant	0	1.98882	0	0	0	0
ENSMUSG00000102316				nonsignificant	0	0	0	0	0	0
ENSMUSG00000103819				nonsignificant	0	0	0	0	0	0
ENSMUSG00000102871				nonsignificant	0	0	0	0	0	0
ENSMUSG00000101571	0.0229887	0.994998		nonsignificant	0	0	1.9766	0	0	1.94416
ENSMUSG00000104428				nonsignificant	0	0	0	0	0	0
ENSMUSG00000102272				nonsignificant	0	0	0	0	0	0
ENSMUSG00000065625				nonsignificant	0	0	0	0	0	0
ENSMUSG00000103411	2.8801	0.410116		nonsignificant	2.03785	0	1.9766	0	0	0
ENSMUSG00000061024	0.0624353	0.579561	0.792347	nonsignificant	845.71	898.949	1002.14	892.455	868.314	870.012
ENSMUSG00000025911	-0.0844948	0.463675	0.716098	nonsignificant	770.309	698.077	736.283	822.637	795.792	719.34
ENSMUSG00000079671	-0.143629	0.744773	0.884295	nonsignificant	37.7003	27.8435	29.649	50.5927	24.501	30.1345
ENSMUSG00000081441	0.695103	0.490551		nonsignificant	6.11356	5.96647	3.9532	4.04742	3.92016	1.94416
ENSMUSG00000067879	-0.0152483	0.917765	0.964816	nonsignificant	10697.7	10135	10514.5	12857.6	8713.53	10109.6
ENSMUSG00000099827				nonsignificant	0	0	0	0	0	0
ENSMUSG00000025912	0.215292	0.480315	0.727584	nonsignificant	118.196	81.5418	91.9119	97.138	58.8023	95.2639
ENSMUSG00000045210	0.403201	8.77692e-05	0.00425573	nonsignificant	3607	3441.66	3330.57	2412.26	2871.51	2564.35
ENSMUSG00000097893	0.365083	0.794648		nonsignificant	10.1893	0	3.9532	7.08298	1.96008	1.94416
ENSMUSG00000025915	-0.475278	0.000238445	0.00817592	nonsignificant	536.975	575.765	563.331	871.206	748.75	710.591
ENSMUSG00000046334	-0.10115	0.630765	0.82035	nonsignificant	141.631	131.262	146.268	151.778	171.507	126.37
ENSMUSG00000088916				nonsignificant	0	0	0	0	0	0
ENSMUSG00000046101	-0.359828	0.363673	0.639808	nonsignificant	78.4574	43.7541	57.3214	111.304	68.6027	50.5482
ENSMUSG00000098234	-0.365805	0.196104	0.471271	nonsignificant	203.785	98.4468	163.069	225.643	192.088	181.779
ENSMUSG00000093178	-2.43845	0.531557		nonsignificant	0	0	0	2.02371	0	0.972081
ENSMUSG00000099032	-0.0920692	0.860068		nonsignificant	32.6057	19.8882	17.7894	16.1897	35.2814	23.3299
ENSMUSG00000104025				nonsignificant	0	0	0	0	0	0
ENSMUSG00000025916	0.128471	0.819656		nonsignificant	34.6435	21.8771	12.8479	28.3319	14.7006	20.4137
ENSMUSG00000087199				nonsignificant	0	0	0	0	0	0
ENSMUSG00000095780	-1.86958	0.643127		nonsignificant	0	0	0	2.02371	0	0
ENSMUSG00000025917	-0.00973782	0.92695	0.968089	nonsignificant	3349.21	3143.34	3271.27	2979.91	3633	3216.61
ENSMUSG00000056763	0.0473858	0.800762	0.911528	nonsignificant	610.337	530.022	529.729	671.871	431.217	513.259
ENSMUSG00000102356				nonsignificant	0	0	0	0	0	0
ENSMUSG00000067851	0.347271	0.00135148	0.0261486	nonsignificant	5154.75	5201.77	5275.54	3642.67	4565.02	4079.82
ENSMUSG00000088153	1.48947	0.618668		nonsignificant	0	1.98882	0.9883	1.01185	0	0
ENSMUSG00000102556	-1.81926	0.652452		nonsignificant	0	0	0	0	0	1.94416
ENSMUSG00000042501	0.355558	0.718835		nonsignificant	20.3785	16.905	17.7894	0	27.4411	15.5533
ENSMUSG00000103810				nonsignificant	0	0	0	0	0	0
ENSMUSG00000083422				nonsignificant	0	0	0	0	0	0
ENSMUSG00000094979				nonsignificant	0	0	0	0	0	0
ENSMUSG00000081417				nonsignificant	0	0	0	0	0	0
ENSMUSG00000103448				nonsignificant	0	0	0	0	0	0
ENSMUSG00000100212	-1.81926	0.652452		nonsignificant	0	0	0	0	0	1.94416
ENSMUSG00000100648				nonsignificant	0	0	0	0	0	0
ENSMUSG00000088585				nonsignificant	0	0	0	0	0	0
ENSMUSG00000048960	0.469824	3.26311e-06	0.000464684	nonsignificant	3547.9	3163.22	3319.7	2617.67	2300.15	2325.22
ENSMUSG00000077318				nonsignificant	0	0	0	0	0	0
ENSMUSG00000101827				nonsignificant	0	0	0	0	0	0
ENSMUSG00000103494				nonsignificant	0	0	0	0	0	0
ENSMUSG00000057715	0.402395	9.44478e-06	0.000936513	nonsignificant	3112.82	2943.46	2928.33	2416.31	2224.69	2157.05
ENSMUSG00000103825	0.0113171	0.997517		nonsignificant	2.03785	0	0	2.02371	0	0
ENSMUSG00000099845				nonsignificant	0	0	0	0	0	0
ENSMUSG00000103561	-1.86958	0.643127		nonsignificant	0	0	0	2.02371	0	0
ENSMUSG00000101610				nonsignificant	0	0	0	0	0	0
ENSMUSG00000093864				nonsignificant	0	0	0	0	0	0
ENSMUSG00000098555				nonsignificant	0	0	0	0	0	0
ENSMUSG00000097628				nonsignificant	0	0	0	0	0	0
ENSMUSG00000098163				nonsignificant	0	0	0	0	0	0
ENSMUSG00000097171				nonsignificant	0	0	0	0	0	0
ENSMUSG00000101314				nonsignificant	0	0	0	0	0	0
ENSMUSG00000016918	-0.460693	0.60126	0.803595	nonsignificant	558.372	3195.05	1929.16	838.827	4202.41	2779.18
ENSMUSG00000025938	-0.404287	0.315815	0.602109	nonsignificant	83.552	55.6871	73.1342	143.683	51.9421	85.5431
ENSMUSG00000104518				nonsignificant	0	0	0	0	0	0
ENSMUSG00000069620				nonsignificant	0	0	0	0	0	0
ENSMUSG00000099498				nonsignificant	0	0	0	0	0	0
ENSMUSG00000042414	1.8684	0.643612		nonsignificant	0	1.98882	0	0	0	0
ENSMUSG00000005886	0.259791	0.00048007	0.0133489	nonsignificant	3584.59	3738.99	3579.62	3064.91	3016.56	3025.11
ENSMUSG00000103506				nonsignificant	0	0	0	0	0	0
ENSMUSG00000103495				nonsignificant	0	0	0	0	0	0
ENSMUSG00000099183	-0.943484	0.817144		nonsignificant	0	0	0	0	0	0.972081
ENSMUSG00000102639				nonsignificant	0	0	0	0	0	0
ENSMUSG00000104170	-0.0258553	0.994347		nonsignificant	0	0	1.9766	2.02371	0	0
ENSMUSG00000087782				nonsignificant	0	0	0	0	0	0
ENSMUSG00000103085	-1.81926	0.652452		nonsignificant	0	0	0	0	0	1.94416
ENSMUSG00000102664				nonsignificant	0	0	0	0	0	0
ENSMUSG00000101476	0.177383	0.905083		nonsignificant	5.09464	1.98882	1.9766	6.07112	1.96008	0
ENSMUSG00000101171				nonsignificant	0	0	0	0	0	0
ENSMUSG00000025935	0.192683	0.188244	0.460739	nonsignificant	1545.71	1685.53	1692.96	1186.9	1680.77	1440.62
ENSMUSG00000025937	-0.276958	0.00548587	0.0627008	nonsignificant	711.211	726.915	724.424	901.562	870.274	848.626
ENSMUSG00000102982				nonsignificant	0	0	0	0	0	0
ENSMUSG00000067813	-1.81926	0.652452		nonsignificant	0	0	0	0	0	1.94416
ENSMUSG00000077368				nonsignificant	0	0	0	0	0	0
ENSMUSG00000097711	-1.86958	0.643127		nonsignificant	0	0	0	2.02371	0	0
ENSMUSG00000102166	-1.81926	0.652452		nonsignificant	0	0	0	0	0	1.94416
ENSMUSG00000089358				nonsignificant	0	0	0	0	0	0
ENSMUSG00000104209	-1.81926	0.652452		nonsignificant	0	0	0	0	0	1.94416
ENSMUSG00000025932	0.422284	0.0526357	0.233837	nonsignificant	773.366	636.424	649.313	367.303	661.526	507.426
ENSMUSG00000095853				nonsignificant	0	0	0	0	0	0
ENSMUSG00000102588				nonsignificant	0	0	0	0	0	0
ENSMUSG00000054493	0.258355	0.64684		nonsignificant	22.4164	14.9162	15.8128	12.1422	20.5808	11.665
ENSMUSG00000025930	0.325463	0.396569	0.666443	nonsignificant	42.7949	37.7877	34.5905	30.3556	37.2415	24.302
ENSMUSG00000103492	0.409384	0.496718		nonsignificant	10.1893	17.8994	17.7894	11.1304	13.7205	9.72081
ENSMUSG00000081201	2.8801	0.410116		nonsignificant	2.03785	0	1.9766	0	0	0
ENSMUSG00000082193	-1.81926	0.652452		nonsignificant	0	0	0	0	0	1.94416
ENSMUSG00000032769	1.30909	0.0152058		nonsignificant	24.4543	35.7988	27.6724	8.09483	17.6407	9.72081
ENSMUSG00000088159				nonsignificant	0	0	0	0	0	0
ENSMUSG00000073737	0.605669	0.57964		nonsignificant	16.3028	7.9553	5.9298	10.1185	0	9.72081
ENSMUSG00000092083	0.410232	4.028e-05	0.00249689	nonsignificant	1000.59	966.569	1016.96	738.654	727.189	779.609
ENSMUSG00000102937				nonsignificant	0	0	0	0	0	0
ENSMUSG00000104149	0.0130643	0.997155		nonsignificant	0	0	1.9766	0	1.96008	0
ENSMUSG00000088829				nonsignificant	0	0	0	0	0	0
ENSMUSG00000077377				nonsignificant	0	0	0	0	0	0
ENSMUSG00000101652	0.980069	0.810187		nonsignificant	1.01893	0	0	0	0	0
ENSMUSG00000100814				nonsignificant	0	0	0	0	0	0
ENSMUSG00000025925	0.245581	0.130161	0.380517	nonsignificant	277.148	251.586	278.701	247.904	205.808	227.467
ENSMUSG00000104379	-0.297355	0.730025		nonsignificant	7.13249	2.98324	10.8713	13.1541	4.90019	7.77665
ENSMUSG00000032719	-1.28884	0.13924		nonsignificant	2.03785	8.94971	5.9298	9.10669	24.501	7.77665
ENSMUSG00000088943				nonsignificant	0	0	0	0	0	0
ENSMUSG00000100652				nonsignificant	0	0	0	0	0	0
ENSMUSG00000067795	0.155714	0.824524		nonsignificant	6.11356	17.8994	19.766	7.08298	16.6607	15.5533
ENSMUSG00000043716	-0.0681925	0.466017	0.718036	nonsignificant	8646.62	7997.06	8337.3	8011.86	9307.43	8870.24
ENSMUSG00000025921	-0.0466891	0.829373	0.924405	nonsignificant	576.713	708.021	590.015	466.465	832.053	637.685
ENSMUSG00000104165	-0.664285	0.622313		nonsignificant	6.11356	1.98882	0	3.03556	3.92016	5.83248
ENSMUSG00000100868	3.69041	0.205743		nonsignificant	4.07571	0	2.9649	0	0	0
ENSMUSG00000025920	0.0692845	0.46351	0.716098	nonsignificant	5931.18	5614.45	5765.74	5927.44	5044.26	5528.22
ENSMUSG00000089982				nonsignificant	0	0	0	0	0	0
ENSMUSG00000025939	0.310833	0.00645495	0.0691752	nonsignificant	3573.38	3479.45	3590.49	2494.22	3172.39	2913.33
ENSMUSG00000102457	0.0150774	0.98034		nonsignificant	9.17035	22.8715	11.8596	15.1778	13.7205	14.5812
ENSMUSG00000079658	-0.0163884	0.893799	0.954484	nonsignificant	4379.35	3627.62	3701.18	4387.4	3670.25	3784.31
ENSMUSG00000097744	-1.81926	0.652452		nonsignificant	0	0	0	0	0	1.94416
ENSMUSG00000100959	-1.86958	0.643127		nonsignificant	0	0	0	2.02371	0	0
ENSMUSG00000025940	0.0806946	0.38869	0.660506	nonsignificant	1752.55	1764.09	1771.03	1683.73	1763.09	1553.38
ENSMUSG00000025779	0.4137	0.372608	0.647307	nonsignificant	40.7571	21.8771	53.3682	34.403	29.4012	23.3299
ENSMUSG00000100093				nonsignificant	0	0	0	0	0	0
ENSMUSG00000091020	0.0212171	0.981243		nonsignificant	4.07571	7.9553	15.8128	4.04742	5.88023	17.4975
ENSMUSG00000101640				nonsignificant	0	0	0	0	0	0
ENSMUSG00000104133				nonsignificant	0	0	0	0	0	0
ENSMUSG00000042686	0.211552	0.245195	0.531222	nonsignificant	1472.35	1641.77	1451.81	1019.95	1666.07	1256.9
ENSMUSG00000100110	-1.82947	0.650555		nonsignificant	0	0	0	0	1.96008	0
ENSMUSG00000025777	0.229011	0.0124586	0.102999	nonsignificant	4837.87	4162.61	4479.96	3865.28	3780.99	3855.27
ENSMUSG00000099899	0.805741	0.671458		nonsignificant	0	2.98324	3.9532	2.02371	1.96008	0
ENSMUSG00000100272	-1.81926	0.652452		nonsignificant	0	0	0	0	0	1.94416
ENSMUSG00000100398				nonsignificant	0	0	0	0	0	0
ENSMUSG00000101589	-0.365113	0.132779	0.385038	nonsignificant	99.8549	77.5641	112.666	135.588	113.685	124.426
ENSMUSG00000102048				nonsignificant	0	0	0	0	0	0
ENSMUSG00000089534				nonsignificant	0	0	0	0	0	0
ENSMUSG00000067780	0.0431242	0.933863		nonsignificant	20.3785	28.838	23.7192	12.1422	31.3612	27.2183
ENSMUSG00000100053	2.61112	0.132426		nonsignificant	5.09464	2.98324	3.9532	0	1.96008	0
ENSMUSG00000085125	0.0961734	0.887391		nonsignificant	14.265	15.9106	6.9181	16.1897	7.84031	10.6929
ENSMUSG00000025776	0.176504	0.440565	0.701011	nonsignificant	256.77	177.005	207.543	163.92	229.329	174.002
ENSMUSG00000099895	-2.11252	0.268966		nonsignificant	2.03785	0	0.9883	11.1304	0	1.94416
ENSMUSG00000100554				nonsignificant	0	0	0	0	0	0
ENSMUSG00000099473	-0.867727	0.828031		nonsignificant	0	0.994412	0	0	1.96008	0
ENSMUSG00000099591	1.61137	0.375465		nonsignificant	3.05678	3.97765	1.9766	0	2.94012	0
ENSMUSG00000109887	0.0120739	0.97284	0.988092	nonsignificant	72.3438	54.6927	98.83	99.1617	69.5828	55.4086
ENSMUSG00000102001				nonsignificant	0	0	0	0	0	0
ENSMUSG00000101717				nonsignificant	0	0	0	0	0	0
ENSMUSG00000025774				nonsignificant	0	0	0	0	0	0
ENSMUSG00000070977				nonsignificant	0	0	0	0	0	0
ENSMUSG00000073735				nonsignificant	0	0	0	0	0	0
ENSMUSG00000067773				nonsignificant	0	0	0	0	0	0
ENSMUSG00000101685				nonsignificant	0	0	0	0	0	0
ENSMUSG00000101306				nonsignificant	0	0	0	0	0	0
ENSMUSG00000088800				nonsignificant	0	0	0	0	0	0
ENSMUSG00000101644				nonsignificant	0	0	0	0	0	0
ENSMUSG00000099433				nonsignificant	0	0	0	0	0	0
ENSMUSG00000089787	-0.184797	0.902387		nonsignificant	2.03785	0	4.9415	4.04742	1.96008	1.94416
ENSMUSG00000042596	0.201954	0.88391		nonsignificant	7.13249	1.98882	12.8479	17.2015	0	1.94416
ENSMUSG00000100720	-0.587788	0.744001		nonsignificant	0	2.98324	0.9883	4.04742	0.980039	0.972081
ENSMUSG00000025927	0.0401975	0.963623		nonsignificant	24.4543	9.94412	7.9064	2.02371	17.6407	21.3858
ENSMUSG00000100538				nonsignificant	0	0	0	0	0	0
ENSMUSG00000101117				nonsignificant	0	0	0	0	0	0
ENSMUSG00000100204	-1.19975	0.153162		nonsignificant	2.03785	9.94412	3.9532	16.1897	9.80039	10.6929
ENSMUSG00000084668				nonsignificant	0	0	0	0	0	0
ENSMUSG00000102597				nonsignificant	0	0	0	0	0	0
ENSMUSG00000043760	-2.31457	0.207172		nonsignificant	0	0	1.9766	4.04742	1.96008	3.88832
ENSMUSG00000104095				nonsignificant	0	0	0	0	0	0
ENSMUSG00000089914	-2.84482	0.41778		nonsignificant	0	0	0	2.02371	0	1.94416
ENSMUSG00000090142	-1.82947	0.650555		nonsignificant	0	0	0	0	1.96008	0
ENSMUSG00000070175				nonsignificant	0	0	0	0	0	0
ENSMUSG00000099906	-1.86958	0.643127		nonsignificant	0	0	0	2.02371	0	0
ENSMUSG00000065559				nonsignificant	0	0	0	0	0	0
ENSMUSG00000065480				nonsignificant	0	0	0	0	0	0
ENSMUSG00000025929				nonsignificant	0	0	0	0	0	0
ENSMUSG00000041872	0.0229887	0.994998		nonsignificant	0	0	1.9766	0	0	1.94416
ENSMUSG00000041859	-0.20708	0.323272	0.60775	nonsignificant	134.498	169.05	139.35	191.24	172.487	147.756
ENSMUSG00000099714				nonsignificant	0	0	0	0	0	0
ENSMUSG00000102121				nonsignificant	0	0	0	0	0	0
ENSMUSG00000088858				nonsignificant	0	0	0	0	0	0
ENSMUSG00000097934	-0.282442	0.661135		nonsignificant	11.2082	10.9385	7.9064	11.1304	15.6806	9.72081
ENSMUSG00000025931	0.232948	0.00915494	0.0852134	nonsignificant	9396.55	8971.59	9372.05	7429.03	8519.48	7655.14
ENSMUSG00000077314				nonsignificant	0	0	0	0	0	0
ENSMUSG00000100929	0.3203	0.591258		nonsignificant	12.2271	12.9274	21.7426	14.166	13.7205	9.72081
ENSMUSG00000041809	-0.274619	0.504543	0.745937	nonsignificant	80.4953	114.357	69.181	52.6164	156.806	109.845
ENSMUSG00000041779	-0.189477	0.589009	0.796973	nonsignificant	46.8707	97.4524	92.9002	87.0195	109.764	73.8781
ENSMUSG00000099971				nonsignificant	0	0	0	0	0	0
ENSMUSG00000100819	-0.127645	0.870435		nonsignificant	15.2839	7.9553	4.9415	15.1778	5.88023	9.72081
ENSMUSG00000025933	-0.245819	0.150956	0.411195	nonsignificant	912.959	888.01	892.435	1327.55	858.514	1008.05
ENSMUSG00000102633	4.20111	0.0459244		nonsignificant	4.07571	3.97765	1.9766	0	0	0
ENSMUSG00000025934	-0.0366461	0.92954	0.968677	nonsignificant	43.8139	30.8268	36.5671	53.6283	31.3612	29.1624
ENSMUSG00000099343	-1.66164	0.103196		nonsignificant	5.09464	3.97765	1.9766	23.2726	2.94012	8.74873
ENSMUSG00000096375	0.100809	0.755711	0.889819	nonsignificant	96.7981	50.715	80.0523	63.7468	70.5628	77.7665
ENSMUSG00000025936	0.259714	0.87132		nonsignificant	4.07571	1.98882	0.9883	0	3.92016	1.94416
ENSMUSG00000093963				nonsignificant	0	0	0	0	0	0
ENSMUSG00000067750				nonsignificant	0	0	0	0	0	0
ENSMUSG00000086194				nonsignificant	0	0	0	0	0	0
ENSMUSG00000094436				nonsignificant	0	0	0	0	0	0
ENSMUSG00000041722	-0.408625	0.873192		nonsignificant	0	2.98324	0	2.02371	0	1.94416
ENSMUSG00000085507	-0.550117	0.845729		nonsignificant	2.03785	0	0	1.01185	1.96008	0
ENSMUSG00000094926	-0.943484	0.817144		nonsignificant	0	0	0	0	0.980039	0
ENSMUSG00000085079	-1.53514	0.616093		nonsignificant	2.03785	0	0	0	5.88023	0
ENSMUSG00000085679				nonsignificant	0	0	0	0	0	0
ENSMUSG00000028033	-0.227832	0.101654	0.332827	nonsignificant	2962.02	3750.92	3397.77	4520.96	3504.62	3815.42
ENSMUSG00000104138				nonsignificant	0	0	0	0	0	0
ENSMUSG00000082935	0.0459265	0.743409	0.883339	nonsignificant	405.533	346.055	365.671	344.03	378.295	359.67
ENSMUSG00000103748				nonsignificant	0	0	0	0	0	0
ENSMUSG00000099692				nonsignificant	0	0	0	0	0	0
ENSMUSG00000100418				nonsignificant	0	0	0	0	0	0
ENSMUSG00000041670	0.00702193	0.967973	0.986043	nonsignificant	8439.77	7282.08	7734.43	9774.51	5970.4	7597.78
ENSMUSG00000097642				nonsignificant	0	0	0	0	0	0
ENSMUSG00000101468				nonsignificant	0	0	0	0	0	0
ENSMUSG00000101227	-4.32154	0.102486		nonsignificant	0	0	0	9.10669	0	1.94416
ENSMUSG00000073730				nonsignificant	0	0	0	0	0	0
ENSMUSG00000089553				nonsignificant	0	0	0	0	0	0
ENSMUSG00000102766	0.906654	0.820328		nonsignificant	0	1.98882	0	0	0	0.972081
ENSMUSG00000065405				nonsignificant	0	0	0	0	0	0
ENSMUSG00000097970	-0.840413	0.389066		nonsignificant	3.05678	4.97206	6.9181	14.166	1.96008	10.6929
ENSMUSG00000065567				nonsignificant	0	0	0	0	0	0
ENSMUSG00000100775	0.0229887	0.994998		nonsignificant	0	0	1.9766	0	0	1.94416
ENSMUSG00000101226				nonsignificant	0	0	0	0	0	0
ENSMUSG00000026158	0.306722	0.000124719	0.00520168	nonsignificant	7468.74	6714.27	7073.26	5721.02	5770.47	5693.48
ENSMUSG00000097920				nonsignificant	0	0	0	0	0	0
ENSMUSG00000099503	0.0182964	0.996422		nonsignificant	0	0	0.9883	1.01185	0	0
ENSMUSG00000026156	0.294806	0.0600799	0.250973	nonsignificant	400.438	363.955	377.531	299.509	276.371	354.809
ENSMUSG00000026155	0.200507	0.0852565	0.304829	nonsignificant	1217.62	1281.8	1231.42	959.238	1178.99	1108.17
ENSMUSG00000026154	-0.186014	0.0803169	0.296282	nonsignificant	640.905	611.563	619.664	686.037	709.548	733.921
ENSMUSG00000102495	-3.16348	0.236201		nonsignificant	0	0	0	2.02371	0.980039	1.94416
ENSMUSG00000026153	0.14223	0.224744	0.505621	nonsignificant	960.848	862.155	901.329	896.503	764.43	807.799
ENSMUSG00000102398	0.0150248	0.98467		nonsignificant	8.15142	7.9553	5.9298	10.1185	5.88023	5.83248
ENSMUSG00000097670				nonsignificant	0	0	0	0	0	0
ENSMUSG00000026147	-0.758468	0.236889		nonsignificant	22.4164	5.96647	10.8713	25.2964	25.481	15.5533
ENSMUSG00000026141	0.221453	0.432656	0.695054	nonsignificant	317.905	219.765	261.899	280.284	142.106	263.434
ENSMUSG00000077463				nonsignificant	0	0	0	0	0	0
ENSMUSG00000099997	3.47451	0.257876		nonsignificant	4.07571	1.98882	0	0	0	0
ENSMUSG00000100131	-0.56391	0.62506		nonsignificant	3.05678	2.98324	1.9766	4.04742	1.96008	5.83248
ENSMUSG00000067736	-0.733409	0.385253	0.658061	nonsignificant	88.6467	1.98882	30.6373	98.1499	45.0818	58.3248
ENSMUSG00000101939	-0.866908	0.601515	0.803737	nonsignificant	1995.06	1.98882	837.09	2096.56	1374.01	1698.22
ENSMUSG00000101111	-0.460029	0.481694	0.728628	nonsignificant	98.8359	7.9553	57.3214	89.0432	67.6227	69.0177
ENSMUSG00000100862	-0.259193	0.775537		nonsignificant	10.1893	3.97765	3.9532	5.05927	4.90019	11.665
ENSMUSG00000102070	-0.0856764	0.922054		nonsignificant	12.2271	5.96647	9.883	16.1897	1.96008	11.665
ENSMUSG00000101249	-0.919146	0.0975466		nonsignificant	16.3028	9.94412	13.8362	16.1897	24.501	34.9949
ENSMUSG00000073725	0.0857431	0.190175	0.463688	nonsignificant	8561.03	8633.49	8531	8172.75	8023.58	8044.94
ENSMUSG00000100808				nonsignificant	0	0	0	0	0	0
ENSMUSG00000100483				nonsignificant	0	0	0	0	0	0
ENSMUSG00000100450				nonsignificant	0	0	0	0	0	0
ENSMUSG00000099392				nonsignificant	0	0	0	0	0	0
ENSMUSG00000033569	0.115772	0.241461	0.527251	nonsignificant	5193.47	5105.31	5277.52	4416.74	5284.37	4673.76
ENSMUSG00000080849				nonsignificant	0	0	0	0	0	0
ENSMUSG00000104257	-0.985527	0.532133		nonsignificant	0	1.98882	1.9766	2.02371	1.96008	3.88832
ENSMUSG00000096866	-1.81926	0.652452		nonsignificant	0	0	0	0	0	1.94416
ENSMUSG00000102296				nonsignificant	0	0	0	0	0	0
ENSMUSG00000103209	0.0205727	0.992049		nonsignificant	2.03785	1.98882	0	2.02371	0	1.94416
ENSMUSG00000104027	-1.81926	0.652452		nonsignificant	0	0	0	0	0	1.94416
ENSMUSG00000102407				nonsignificant	0	0	0	0	0	0
ENSMUSG00000103214	-1.54504	0.532035		nonsignificant	2.03785	0	0	2.02371	0	3.88832
ENSMUSG00000104100	1.86067	0.645042		nonsignificant	0	0	1.9766	0	0	0
ENSMUSG00000084740	1.8684	0.643612		nonsignificant	0	1.98882	0	0	0	0
ENSMUSG00000103889				nonsignificant	0	0	0	0	0	0
ENSMUSG00000101301				nonsignificant	0	0	0	0	0	0
ENSMUSG00000104221	-1.81926	0.652452		nonsignificant	0	0	0	0	0	1.94416
ENSMUSG00000102250	-1.00434	0.705524		nonsignificant	0	0	1.9766	2.02371	1.96008	0
ENSMUSG00000102317	-2.84482	0.41778		nonsignificant	0	0	0	2.02371	0	1.94416
ENSMUSG00000103563				nonsignificant	0	0	0	0	0	0
ENSMUSG00000102465	0.364278	0.80476		nonsignificant	6.11356	1.98882	1.9766	0	1.96008	5.83248
ENSMUSG00000102659	-3.84491	0.171401		nonsignificant	0	0	0	4.04742	0	3.88832
ENSMUSG00000103924				nonsignificant	0	0	0	0	0	0
ENSMUSG00000104132	-0.991305	0.761121		nonsignificant	2.03785	0	0	4.04742	0	0
ENSMUSG00000102747	-0.563344	0.773918		nonsignificant	2.03785	1.98882	0	2.02371	3.92016	0
ENSMUSG00000102386	-1.88203	0.144222		nonsignificant	5.09464	0	1.9766	18.2134	3.92016	3.88832
ENSMUSG00000103004	-1.86958	0.643127		nonsignificant	0	0	0	2.02371	0	0
ENSMUSG00000104516	-0.115427	0.861727		nonsignificant	16.3028	12.9274	11.8596	18.2134	5.88023	20.4137
ENSMUSG00000101618				nonsignificant	0	0	0	0	0	0
ENSMUSG00000099458				nonsignificant	0	0	0	0	0	0
ENSMUSG00000088111				nonsignificant	0	0	0	0	0	0
ENSMUSG00000073722				nonsignificant	0	0	0	0	0	0
ENSMUSG00000095256				nonsignificant	0	0	0	0	0	0
ENSMUSG00000100310				nonsignificant	0	0	0	0	0	0
ENSMUSG00000101514	1.89897	0.637969		nonsignificant	2.03785	0	0	0	0	0
ENSMUSG00000101033				nonsignificant	0	0	0	0	0	0
ENSMUSG00000101372	1.89897	0.637969		nonsignificant	2.03785	0	0	0	0	0
ENSMUSG00000103241				nonsignificant	0	0	0	0	0	0
ENSMUSG00000086240	-0.541109	0.0141468	0.110922	nonsignificant	94.7602	82.5362	99.8183	144.695	122.505	136.091
ENSMUSG00000048411				nonsignificant	0	0	0	0	0	0
ENSMUSG00000081557	-2.82365	0.423318		nonsignificant	0	0	0	0	1.96008	1.94416
ENSMUSG00000058590				nonsignificant	0	0	0	0	0	0
ENSMUSG00000101235				nonsignificant	0	0	0	0	0	0
ENSMUSG00000064433				nonsignificant	0	0	0	0	0	0
ENSMUSG00000080625				nonsignificant	0	0	0	0	0	0
ENSMUSG00000080391				nonsignificant	0	0	0	0	0	0
ENSMUSG00000099257				nonsignificant	0	0	0	0	0	0
ENSMUSG00000099492	0.0816181	0.744996	0.884418	nonsignificant	89.6656	99.4412	84.9938	93.0906	94.0837	71.934
ENSMUSG00000118548				nonsignificant	0	0	0	0	0	0
ENSMUSG00000101726				nonsignificant	0	0	0	0	0	0
ENSMUSG00000096829				nonsignificant	0	0	0	0	0	0
ENSMUSG00000098883				nonsignificant	0	0	0	0	0	0
ENSMUSG00000053185	0.187682	0.912231		nonsignificant	5.09464	3.97765	0	4.04742	3.92016	0
ENSMUSG00000100261	0.218425	0.501637	0.744352	nonsignificant	87.6277	65.6312	77.0874	82.972	45.0818	69.9898
ENSMUSG00000101180	-1.86958	0.643127		nonsignificant	0	0	0	2.02371	0	0
ENSMUSG00000048874	0.218538	0.00473782	0.0573832	nonsignificant	3798.56	3864.29	3731.82	3138.77	3351.73	3302.16
ENSMUSG00000103783	0.0113171	0.997517		nonsignificant	2.03785	0	0	2.02371	0	0
ENSMUSG00000104315	-1.29996	0.619333		nonsignificant	0	1.98882	0	1.01185	0	3.88832
ENSMUSG00000117310	0.00669942	0.997681		nonsignificant	0	1.98882	0.9883	1.01185	1.96008	0
ENSMUSG00000026064	0.158968	0.849758		nonsignificant	12.2271	8.94971	8.8947	18.2134	3.92016	4.8604
ENSMUSG00000117091				nonsignificant	0	0	0	0	0	0
ENSMUSG00000086726				nonsignificant	0	0	0	0	0	0
ENSMUSG00000086727	-0.943484	0.817144		nonsignificant	0	0	0	1.01185	0	0
ENSMUSG00000100237				nonsignificant	0	0	0	0	0	0
ENSMUSG00000098529				nonsignificant	0	0	0	0	0	0
ENSMUSG00000100910				nonsignificant	0	0	0	0	0	0
ENSMUSG00000099796	0.980069	0.810187		nonsignificant	0	0.994412	0	0	0	0
ENSMUSG00000050217	0.980069	0.810187		nonsignificant	1.01893	0	0	0	0	0
ENSMUSG00000026063				nonsignificant	0	0	0	0	0	0
ENSMUSG00000077664				nonsignificant	0	0	0	0	0	0
ENSMUSG00000100205				nonsignificant	0	0	0	0	0	0
ENSMUSG00000100592				nonsignificant	0	0	0	0	0	0
ENSMUSG00000094215				nonsignificant	0	0	0	0	0	0
ENSMUSG00000101093				nonsignificant	0	0	0	0	0	0
ENSMUSG00000070960	0.0706946	0.78246	0.903129	nonsignificant	79.4763	77.5641	76.0991	64.7587	75.463	81.6548
ENSMUSG00000088620				nonsignificant	0	0	0	0	0	0
ENSMUSG00000082159				nonsignificant	0	0	0	0	0	0
ENSMUSG00000026058	0.157664	0.314762	0.601321	nonsignificant	281.224	312.245	255.97	253.975	247.95	259.546
ENSMUSG00000064688				nonsignificant	0	0	0	0	0	0
ENSMUSG00000103482	0.323504	0.785699		nonsignificant	8.15142	5.96647	5.9298	12.1422	3.92016	0
ENSMUSG00000104498				nonsignificant	0	0	0	0	0	0
ENSMUSG00000104313				nonsignificant	0	0	0	0	0	0
ENSMUSG00000102865	-2.44556	0.174911		nonsignificant	0	1.98882	0	4.04742	1.96008	4.8604
ENSMUSG00000102321	-0.0258553	0.994347		nonsignificant	0	0	1.9766	2.02371	0	0
ENSMUSG00000091318	-1.93573	0.106499		nonsignificant	2.03785	1.98882	1.9766	16.1897	1.96008	4.8604
ENSMUSG00000089489				nonsignificant	0	0	0	0	0	0
ENSMUSG00000104433	0.998839	0.591082		nonsignificant	0	3.97765	3.9532	2.02371	1.96008	0
ENSMUSG00000089395				nonsignificant	0	0	0	0	0	0
ENSMUSG00000102926				nonsignificant	0	0	0	0	0	0
ENSMUSG00000100497				nonsignificant	0	0	0	0	0	0
ENSMUSG00000102917				nonsignificant	0	0	0	0	0	0
ENSMUSG00000100481	-0.058909	0.846367	0.933163	nonsignificant	77.4385	53.6983	92.9002	87.0195	76.443	69.9898
ENSMUSG00000100590	1.89897	0.637969		nonsignificant	2.03785	0	0	0	0	0
ENSMUSG00000088750				nonsignificant	0	0	0	0	0	0
ENSMUSG00000104230				nonsignificant	0	0	0	0	0	0
ENSMUSG00000101754				nonsignificant	0	0	0	0	0	0
ENSMUSG00000065223				nonsignificant	0	0	0	0	0	0
ENSMUSG00000100318				nonsignificant	0	0	0	0	0	0
ENSMUSG00000101612	-1.82947	0.650555		nonsignificant	0	0	0	0	1.96008	0
ENSMUSG00000065260				nonsignificant	0	0	0	0	0	0
ENSMUSG00000026134	-0.0773054	0.648978	0.83111	nonsignificant	285.3	265.508	249.052	321.77	272.451	249.825
ENSMUSG00000101682				nonsignificant	0	0	0	0	0	0
ENSMUSG00000102714				nonsignificant	0	0	0	0	0	0
ENSMUSG00000102093				nonsignificant	0	0	0	0	0	0
ENSMUSG00000103746	-0.884105	0.196197		nonsignificant	4.07571	8.94971	8.8947	14.166	13.7205	12.637
ENSMUSG00000102198				nonsignificant	0	0	0	0	0	0
ENSMUSG00000004768	0.358639	9.67235e-05	0.0045322	nonsignificant	1338.87	1417.04	1416.23	1063.46	1120.18	1070.26
ENSMUSG00000042215	0.494924	0.00365855	0.0490382	nonsignificant	474.82	460.413	430.899	266.118	379.275	323.703
ENSMUSG00000103072	-0.943484	0.817144		nonsignificant	0	0	0	1.01185	0	0
ENSMUSG00000042197	0.22534	0.00786987	0.0777494	nonsignificant	2775.56	2530.78	2623.94	2245.3	2310.93	2227.04
ENSMUSG00000081402	0.0293803	0.908776	0.96111	nonsignificant	128.385	111.374	81.0406	109.28	99.964	104.985
ENSMUSG00000042182	-0.143235	0.411128	0.678219	nonsignificant	5285.18	4648.88	4559.03	6765.26	4222.99	5017.88
ENSMUSG00000104416	-0.0219781	0.993469		nonsignificant	0	7.9553	0	8.09483	0	0
ENSMUSG00000026131	0.0401304	0.676746	0.846843	nonsignificant	9038.9	9256.98	9294.96	9890.87	8421.47	8522.23
ENSMUSG00000103596				nonsignificant	0	0	0	0	0	0
ENSMUSG00000099382				nonsignificant	0	0	0	0	0	0
ENSMUSG00000084506				nonsignificant	0	0	0	0	0	0
ENSMUSG00000103364	-0.593011	0.586846		nonsignificant	10.1893	1.98882	0.9883	8.09483	5.88023	5.83248
ENSMUSG00000105982				nonsignificant	0	0	0	0	0	0
ENSMUSG00000096992	-1.52798	0.0713192		nonsignificant	2.03785	3.97765	6.9181	8.09483	10.7804	18.4695
ENSMUSG00000103001	1.89897	0.637969		nonsignificant	2.03785	0	0	0	0	0
ENSMUSG00000104397	-0.943484	0.817144		nonsignificant	0	0	0	0	0.980039	0
ENSMUSG00000102839				nonsignificant	0	0	0	0	0	0
ENSMUSG00000101206				nonsignificant	0	0	0	0	0	0
ENSMUSG00000101462	-0.660759	0.156835		nonsignificant	18.3407	24.8603	21.7426	36.4267	21.5609	44.7157
ENSMUSG00000102336	0.303522	0.407117	0.674631	nonsignificant	87.6277	72.5921	79.064	78.9246	35.2814	79.7106
ENSMUSG00000092852				nonsignificant	0	0	0	0	0	0
ENSMUSG00000042111	0.0243507	0.811815	0.916074	nonsignificant	727.514	718.96	699.716	720.44	692.887	696.982
ENSMUSG00000101711	-1.84458	0.647754		nonsignificant	0	0	0	1.01185	0	0.972081
ENSMUSG00000026127	-0.00595729	0.957142	0.98096	nonsignificant	911.94	1064.02	930.978	983.522	985.919	949.723
ENSMUSG00000026126	-0.16266	0.793769		nonsignificant	9.17035	13.9218	13.8362	10.1185	11.7605	19.4416
ENSMUSG00000100280	-0.513527	0.632032		nonsignificant	3.05678	3.97765	1.9766	5.05927	3.92016	3.88832
ENSMUSG00000101223	1.80892	0.446892		nonsignificant	4.07571	0	2.9649	2.02371	0	0
ENSMUSG00000026125				nonsignificant	0	0	0	0	0	0
ENSMUSG00000101116				nonsignificant	0	0	0	0	0	0
ENSMUSG00000026124	1.52268	0.675579		nonsignificant	3.05678	0	0	0	0.980039	0
ENSMUSG00000101803				nonsignificant	0	0	0	0	0	0
ENSMUSG00000037529	1.89897	0.637969		nonsignificant	2.03785	0	0	0	0	0
ENSMUSG00000045815	0.542778	0.720197		nonsignificant	3.05678	4.97206	1.9766	0	5.88023	0.972081
ENSMUSG00000045174	0.207837	0.190766	0.463769	nonsignificant	2022.57	1987.83	2115.95	1382.19	2092.38	1829.46
ENSMUSG00000100524				nonsignificant	0	0	0	0	0	0
ENSMUSG00000102499				nonsignificant	0	0	0	0	0	0
ENSMUSG00000103521				nonsignificant	0	0	0	0	0	0
ENSMUSG00000104098				nonsignificant	0	0	0	0	0	0
ENSMUSG00000037509	-0.0404753	0.641624	0.826985	nonsignificant	5922.01	5947.58	6127.46	5749.36	6572.14	6187.29
ENSMUSG00000102537				nonsignificant	0	0	0	0	0	0
ENSMUSG00000102612				nonsignificant	0	0	0	0	0	0
ENSMUSG00000118272				nonsignificant	0	0	0	0	0	0
ENSMUSG00000104002	-0.27612	0.586545		nonsignificant	22.4164	24.8603	25.6958	46.5453	17.6407	24.302
ENSMUSG00000037503	-0.000492853	0.995207	0.998364	nonsignificant	12677.5	13487.2	12868.7	13779.4	12390.6	12877.2
ENSMUSG00000104358	-0.362391	0.61267		nonsignificant	12.2271	5.96647	7.9064	8.09483	15.6806	9.72081
ENSMUSG00000026123	-0.000463739	0.995512	0.998364	nonsignificant	12357.6	13889	13330.2	13487	13244.2	12858.7
ENSMUSG00000103716				nonsignificant	0	0	0	0	0	0
ENSMUSG00000103548	-0.0452213	0.787602	0.905095	nonsignificant	185.445	208.827	183.824	198.323	196.008	202.193
ENSMUSG00000103760				nonsignificant	0	0	0	0	0	0
ENSMUSG00000103997				nonsignificant	0	0	0	0	0	0
ENSMUSG00000077231				nonsignificant	0	0	0	0	0	0
ENSMUSG00000104417	0.0192084	0.992742		nonsignificant	0	1.98882	1.9766	0	2.94012	0.972081
ENSMUSG00000064601				nonsignificant	0	0	0	0	0	0
ENSMUSG00000101714				nonsignificant	0	0	0	0	0	0
ENSMUSG00000102531	1.57535	0.328701		nonsignificant	6.11356	1.98882	9.883	6.07112	0	0
ENSMUSG00000103096				nonsignificant	0	0	0	0	0	0
ENSMUSG00000102279				nonsignificant	0	0	0	0	0	0
ENSMUSG00000103708	2.88409	0.409078		nonsignificant	2.03785	1.98882	0	0	0	0
ENSMUSG00000104201				nonsignificant	0	0	0	0	0	0
ENSMUSG00000102434	1.89826	0.581034		nonsignificant	0	0	3.9532	0	0.980039	0
ENSMUSG00000045216	-0.0216824	0.845459	0.932991	nonsignificant	1437.71	1735.25	1663.31	1684.74	1659.21	1566.02
ENSMUSG00000104523				nonsignificant	0	0	0	0	0	0
ENSMUSG00000102202	0.540026	0.363844		nonsignificant	16.3028	13.9218	15.8128	13.1541	7.84031	10.6929
ENSMUSG00000037470	0.114668	0.255203	0.541548	nonsignificant	2291.57	2715.74	2565.63	2267.57	2356.01	2370.9
ENSMUSG00000098752				nonsignificant	0	0	0	0	0	0
ENSMUSG00000047180	-0.908802	0.00579368	0.0649969	nonsignificant	30.5678	46.7374	31.6256	72.8535	65.6626	66.1015
ENSMUSG00000037447	0.344835	0.0109693	0.0959602	nonsignificant	356.625	374.893	389.39	283.319	295.972	303.289
ENSMUSG00000102762				nonsignificant	0	0	0	0	0	0
ENSMUSG00000010453	0.171962	0.035494	0.188971	nonsignificant	3057.8	3252.72	3257.44	2733.02	2900.91	2858.89
ENSMUSG00000098680				nonsignificant	0	0	0	0	0	0
ENSMUSG00000037432	0.253186	0.168528	0.435804	nonsignificant	440.177	621.508	523.799	400.694	518.441	411.19
ENSMUSG00000001143	0.25452	0.133096	0.385884	nonsignificant	1709.76	2002.75	1982.53	1235.47	1898.34	1639.9
ENSMUSG00000037408	0.205529	0.192577	0.465969	nonsignificant	549.202	571.787	583.097	424.979	587.043	465.627
ENSMUSG00000104316				nonsignificant	0	0	0	0	0	0
ENSMUSG00000106081				nonsignificant	0	0	0	0	0	0
ENSMUSG00000001138	0.0651873	0.532975	0.764087	nonsignificant	1153.43	1276.83	1231.42	1105.96	1148.61	1245.24
ENSMUSG00000102845				nonsignificant	0	0	0	0	0	0
ENSMUSG00000067653	0.315879	0.722717		nonsignificant	6.11356	3.97765	10.8713	8.09483	3.92016	4.8604
ENSMUSG00000109510				nonsignificant	0	0	0	0	0	0
ENSMUSG00000079610	-0.0841751	0.590522	0.797534	nonsignificant	275.11	293.352	259.923	263.082	298.912	315.926
ENSMUSG00000026121	-0.278657	0.0631469	0.258165	nonsignificant	346.435	404.726	379.507	516.046	424.357	431.604
ENSMUSG00000087589	-0.63667	0.241828	0.527304	nonsignificant	55.0221	15.9106	30.6373	77.9128	31.3612	48.604
ENSMUSG00000046337	-1.93063	0.0899238		nonsignificant	0	2.98324	2.9649	9.10669	7.84031	5.83248
ENSMUSG00000089906	-3.82609	0.181564		nonsignificant	0	0	0	0	5.88023	1.94416
ENSMUSG00000077939				nonsignificant	0	0	0	0	0	0
ENSMUSG00000061518	-0.113565	0.182506	0.453952	nonsignificant	4286.63	4554.41	4295.15	4896.36	4860.99	4455.05
ENSMUSG00000037351	-0.102791	0.354409	0.63188	nonsignificant	10133.2	10675	10476	12707.9	10074.8	10812.5
ENSMUSG00000102416	0.0971656	0.853874		nonsignificant	32.6057	15.9106	24.7075	31.3675	22.5409	14.5812
ENSMUSG00000104237	1.01754	0.0618338		nonsignificant	27.511	21.8771	24.7075	15.1778	6.86027	14.5812
ENSMUSG00000026117	0.426111	0.283182	0.569663	nonsignificant	121.252	130.268	144.292	42.4979	141.126	110.817
ENSMUSG00000097291	1.87991	0.641484		nonsignificant	1.01893	0	0.9883	0	0	0
ENSMUSG00000026116	0.106087	0.20975	0.489231	nonsignificant	3227.96	3540.11	3249.53	3025.44	3151.8	3130.1
ENSMUSG00000103016	-1.82947	0.650555		nonsignificant	0	0	0	0	1.96008	0
ENSMUSG00000102930				nonsignificant	0	0	0	0	0	0
ENSMUSG00000103159				nonsignificant	0	0	0	0	0	0
ENSMUSG00000080054	-2.81781	0.478263		nonsignificant	0	0	0	0	0	3.88832
ENSMUSG00000095944				nonsignificant	0	0	0	0	0	0
ENSMUSG00000050122	0.28369	0.774524	0.900148	nonsignificant	289.375	337.106	305.385	23.2726	421.417	320.787
ENSMUSG00000103603	0.00357379	0.998379		nonsignificant	17.3218	1.98882	1.9766	21.2489	0	0
ENSMUSG00000026114	0.222146	0.784096		nonsignificant	16.3028	5.96647	16.8011	6.07112	21.5609	5.83248
ENSMUSG00000102231				nonsignificant	0	0	0	0	0	0
ENSMUSG00000026113	-0.0111551	0.920659	0.966498	nonsignificant	4839.9	4831.85	4800.17	5519.66	4363.13	4701.95
ENSMUSG00000086064				nonsignificant	0	0	0	0	0	0
ENSMUSG00000102879				nonsignificant	0	0	0	0	0	0
ENSMUSG00000026112	-0.152122	0.126434	0.373859	nonsignificant	5180.23	5005.87	5124.33	6228.97	5165.78	5618.63
ENSMUSG00000026111	-0.0725249	0.452856	0.709481	nonsignificant	1423.44	1399.14	1407.34	1372.07	1533.76	1541.72
ENSMUSG00000026110	0.187266	0.0371001	0.193263	nonsignificant	1754.59	1780.99	1683.07	1525.88	1593.54	1463.95
ENSMUSG00000103948				nonsignificant	0	0	0	0	0	0
ENSMUSG00000087233				nonsignificant	0	0	0	0	0	0
ENSMUSG00000026090	0.0788221	0.531355	0.763407	nonsignificant	15112.7	13660.2	14073.4	11564.5	15470.9	13532.3
ENSMUSG00000089767	-0.979764	0.184077		nonsignificant	21.3975	5.96647	6.9181	34.403	10.7804	22.3579
ENSMUSG00000104365				nonsignificant	0	0	0	0	0	0
ENSMUSG00000102650	-2.42803	0.534283		nonsignificant	0	0	0	1.01185	1.96008	0
ENSMUSG00000060771	0.302353	0.0253624	0.154789	nonsignificant	599.129	513.117	640.418	474.56	468.459	478.264
ENSMUSG00000097268	-0.117448	0.761767	0.893773	nonsignificant	69.2871	34.8044	49.415	71.8416	49.982	44.7157
ENSMUSG00000037216	0.144505	0.588687	0.796901	nonsignificant	112.082	173.028	103.771	125.47	111.724	114.706
ENSMUSG00000026088	0.175307	0.351701	0.629597	nonsignificant	182.388	191.922	217.426	196.3	169.547	158.449
ENSMUSG00000026087	-0.127173	0.107141	0.341793	nonsignificant	1824.9	1832.7	1871.84	1991.33	2023.78	2023.87
ENSMUSG00000061584	0.311377	0.738711		nonsignificant	7.13249	7.9553	17.7894	2.02371	18.6207	5.83248
ENSMUSG00000087374				nonsignificant	0	0	0	0	0	0
ENSMUSG00000026085				nonsignificant	0	0	0	0	0	0
ENSMUSG00000089141				nonsignificant	0	0	0	0	0	0
ENSMUSG00000058407	-0.0226351	0.784376	0.903822	nonsignificant	2011.36	2057.44	2072.46	1998.41	2100.22	2139.55
ENSMUSG00000026083	0.209187	0.0098531	0.089554	nonsignificant	4127.67	3895.11	3905.76	3339.12	3393.87	3585.03
ENSMUSG00000026082	-0.028684	0.800964	0.911528	nonsignificant	695.927	637.418	609.781	647.587	666.426	667.819
ENSMUSG00000103804	-0.494758	0.661089		nonsignificant	12.2271	4.97206	0.9883	7.08298	1.96008	16.5254
ENSMUSG00000102716				nonsignificant	0	0	0	0	0	0
ENSMUSG00000037138	0.0572915	0.603441	0.804741	nonsignificant	2047.02	2394.54	2072.46	1945.8	2204.11	2110.39
ENSMUSG00000085391	0.666285	0.380341		nonsignificant	27.511	43.7541	15.8128	3.03556	30.3812	21.3858
ENSMUSG00000085280	0.980069	0.810187		nonsignificant	0	0	0.9883	0	0	0
ENSMUSG00000087131	0.978754	0.539273		nonsignificant	12.2271	10.9385	1.9766	0	12.7405	0
ENSMUSG00000102984				nonsignificant	0	0	0	0	0	0
ENSMUSG00000102541				nonsignificant	0	0	0	0	0	0
ENSMUSG00000103531				nonsignificant	0	0	0	0	0	0
ENSMUSG00000048814	0.304172	0.00422478	0.0535105	nonsignificant	9341.53	9157.54	9077.53	6557.83	8168.62	7607.5
ENSMUSG00000026080	-0.0528493	0.504998	0.745937	nonsignificant	3044.55	2906.67	2866.07	3060.86	3116.52	2968.73
ENSMUSG00000103647	0.0502425	0.989022		nonsignificant	2.03785	0	0	0	1.96008	0
ENSMUSG00000102447				nonsignificant	0	0	0	0	0	0
ENSMUSG00000067604	-1.07701	0.378391		nonsignificant	2.03785	0.994412	3.9532	2.02371	8.82035	3.88832
ENSMUSG00000026078	-0.0371185	0.726859	0.874632	nonsignificant	1026.06	931.764	927.025	1034.11	985.919	940.002
ENSMUSG00000103046	0.312891	0.530571	0.762916	nonsignificant	37.7003	29.8324	43.4852	47.5571	15.6806	26.2462
ENSMUSG00000104188				nonsignificant	0	0	0	0	0	0
ENSMUSG00000103182	1.89897	0.637969		nonsignificant	2.03785	0	0	0	0	0
ENSMUSG00000098833				nonsignificant	0	0	0	0	0	0
ENSMUSG00000026077	-0.223594	0.307756	0.593908	nonsignificant	1331.74	1225.12	1244.27	2014.6	1036.88	1387.16
ENSMUSG00000092553	0.980069	0.810187		nonsignificant	0	0.994412	0	0	0	0
ENSMUSG00000092563	-0.42561	0.81713		nonsignificant	0	1.98882	3.9532	6.07112	0	1.94416
ENSMUSG00000073702	-0.215959	0.264088	0.550573	nonsignificant	234.353	214.793	253.005	303.556	217.569	294.54
ENSMUSG00000003134	-0.972742	0.0599556	0.250799	nonsignificant	581.807	534.994	519.846	1718.13	466.498	1027.49
ENSMUSG00000102607	-1.86958	0.643127		nonsignificant	0	0	0	2.02371	0	0
ENSMUSG00000065629				nonsignificant	0	0	0	0	0	0
ENSMUSG00000104827				nonsignificant	0	0	0	0	0	0
ENSMUSG00000003135	0.069925	0.49699	0.740225	nonsignificant	1328.68	1357.37	1511.11	1283.03	1390.68	1324.95
ENSMUSG00000085894	-0.239717	0.634938	0.823218	nonsignificant	41.776	30.8268	26.6841	61.7231	19.6008	35.967
ENSMUSG00000077704	0.843983	0.510317		nonsignificant	8.15142	3.97765	1.9766	1.01185	0.980039	5.83248
ENSMUSG00000048234	0.0580879	0.606402	0.806166	nonsignificant	829.407	760.725	856.856	796.329	817.352	736.837
ENSMUSG00000064936				nonsignificant	0	0	0	0	0	0
ENSMUSG00000102471	-0.943484	0.817144		nonsignificant	0	0	0	0	0.980039	0
ENSMUSG00000050967	0.434737	0.000999721	0.0215021	nonsignificant	6343.84	6605.88	6803.46	4106.1	5664.62	4842.91
ENSMUSG00000097083	0.382242	0.0875068	0.308754	nonsignificant	152.839	126.29	135.397	107.257	91.1436	119.566
ENSMUSG00000057173	0.22187	0.78285		nonsignificant	21.3975	11.9329	15.8128	2.02371	22.5409	17.4975
ENSMUSG00000091937	-1.02716	0.753202		nonsignificant	0	0	1.9766	4.04742	0	0
ENSMUSG00000101634	-1.00434	0.705524		nonsignificant	0	0	1.9766	2.02371	1.96008	0
ENSMUSG00000026074	-0.0409644	0.663781	0.839996	nonsignificant	4604.53	5381.76	4912.84	4974.28	5082.48	5271.59
ENSMUSG00000102985	-0.244426	0.648123		nonsignificant	17.3218	23.8659	12.8479	14.166	25.481	24.302
ENSMUSG00000026073	0.0218294	0.970553		nonsignificant	22.4164	9.94412	12.8479	16.1897	13.7205	14.5812
ENSMUSG00000097899	-0.0821852	0.86244		nonsignificant	32.6057	16.905	34.5905	32.3793	35.2814	21.3858
ENSMUSG00000102975				nonsignificant	0	0	0	0	0	0
ENSMUSG00000026072	0.40756	0.474352	0.723403	nonsignificant	633.773	625.485	632.512	171.003	736.989	518.119
ENSMUSG00000103560	-1.82947	0.650555		nonsignificant	0	0	0	0	1.96008	0
ENSMUSG00000070942	-0.362106	0.302582	0.588377	nonsignificant	35.6625	33.81	29.649	41.486	39.2016	46.6599
ENSMUSG00000103230	0.937082	0.813408		nonsignificant	2.03785	0	0	0	0.980039	0
ENSMUSG00000026069	-1.21087	0.0641245		nonsignificant	8.15142	5.96647	5.9298	13.1541	17.6407	15.5533
ENSMUSG00000026070	-2.0117	0.394682		nonsignificant	0	0	1.9766	6.07112	0	1.94416
ENSMUSG00000026068	1.02261	0.315141		nonsignificant	8.15142	3.97765	7.9064	2.02371	5.88023	1.94416
ENSMUSG00000104441				nonsignificant	0	0	0	0	0	0
ENSMUSG00000026065	0.867604	0.492247	0.736692	nonsignificant	429.987	634.435	526.764	8.09483	569.403	294.54
ENSMUSG00000102676	1.89826	0.581224		nonsignificant	0	0	3.9532	0	0	0.972081
ENSMUSG00000026062	0.489566	0.358191	0.634685	nonsignificant	854.88	797.519	775.815	222.608	841.853	664.903
ENSMUSG00000103679	-1.86958	0.643127		nonsignificant	0	0	0	2.02371	0	0
ENSMUSG00000103270	0.631064	0.480338		nonsignificant	7.13249	9.94412	5.9298	7.08298	1.96008	5.83248
ENSMUSG00000041945	0.350016	0.282893	0.569425	nonsignificant	59.0978	68.6144	63.2512	37.4386	63.7025	48.604
ENSMUSG00000079588	-0.710786	0.305605		nonsignificant	12.2271	5.96647	5.9298	10.1185	13.7205	15.5533
ENSMUSG00000094136				nonsignificant	0	0	0	0	0	0
ENSMUSG00000104072				nonsignificant	0	0	0	0	0	0
ENSMUSG00000100185				nonsignificant	0	0	0	0	0	0
ENSMUSG00000100832	-1.17295	0.551493		nonsignificant	2.03785	0	1.9766	8.09483	0	0.972081
ENSMUSG00000100178				nonsignificant	0	0	0	0	0	0
ENSMUSG00000101877				nonsignificant	0	0	0	0	0	0
ENSMUSG00000053640	0.0180289	0.994237		nonsignificant	0	0	3.9532	0	1.96008	1.94416
ENSMUSG00000101919				nonsignificant	0	0	0	0	0	0
ENSMUSG00000101299	-0.24821	0.515152	0.75238	nonsignificant	31.5867	58.6703	38.5437	51.6046	41.1616	60.269
ENSMUSG00000100180	-1.81926	0.652452		nonsignificant	0	0	0	0	0	1.94416
ENSMUSG00000103106	0.0182964	0.996422		nonsignificant	0	0	0.9883	1.01185	0	0
ENSMUSG00000060424	-0.217652	0.00529764	0.0616187	nonsignificant	1791.27	1781.99	1804.64	2071.27	2088.46	2093.86
ENSMUSG00000104199	-2.87164	0.469626		nonsignificant	0	0	0	4.04742	0	0
ENSMUSG00000093436	-0.255178	0.359689	0.636125	nonsignificant	89.6656	87.5083	94.8768	136.6	78.4031	109.845
ENSMUSG00000045515	-0.0505271	0.640316	0.826175	nonsignificant	3104.67	3579.88	3312.78	3759.04	3185.13	3410.06
ENSMUSG00000097063	0.27585	0.461733	0.715284	nonsignificant	74.3817	62.648	45.4618	67.7942	47.0419	35.967
ENSMUSG00000099784	-0.630788	0.0764243	0.288027	nonsignificant	67.2492	51.7094	62.2629	130.529	58.8023	91.3756
ENSMUSG00000060679	-0.0590187	0.558829	0.780163	nonsignificant	1265.51	1265.89	1209.68	1281.01	1221.13	1394.94
ENSMUSG00000077448				nonsignificant	0	0	0	0	0	0
ENSMUSG00000041907	0.130576	0.325946	0.610236	nonsignificant	651.095	644.379	601.875	505.927	603.704	623.104
ENSMUSG00000089088				nonsignificant	0	0	0	0	0	0
ENSMUSG00000070939	0.0271419	0.730453	0.876112	nonsignificant	2508.6	2509.9	2640.74	2505.35	2541.24	2470.06
ENSMUSG00000100269	-3.44932	0.273729		nonsignificant	0	0	0	5.05927	0.980039	0
ENSMUSG00000041878	0.389234	0.498635		nonsignificant	10.1893	27.8435	22.7309	16.1897	14.7006	15.5533
ENSMUSG00000010290	0.198241	0.0465338	0.218977	nonsignificant	2058.23	2074.34	2118.91	1672.59	1967.92	1808.07
ENSMUSG00000008136	-0.276148	0.0679025	0.269615	nonsignificant	908.883	802.491	877.61	1237.5	891.835	1006.1
ENSMUSG00000094497	-0.831592	0.195198		nonsignificant	8.15142	15.9106	5.9298	20.2371	13.7205	19.4416
ENSMUSG00000099576				nonsignificant	0	0	0	0	0	0
ENSMUSG00000099694				nonsignificant	0	0	0	0	0	0
ENSMUSG00000101923				nonsignificant	0	0	0	0	0	0
ENSMUSG00000066877	0.191131	0.296251	0.582077	nonsignificant	1384.72	1436.93	1306.53	892.455	1476.92	1246.21
ENSMUSG00000103422				nonsignificant	0	0	0	0	0	0
ENSMUSG00000103945	1.00729	0.329832		nonsignificant	6.11356	3.97765	9.883	6.07112	1.96008	1.94416
ENSMUSG00000026051	-0.69975	0.647344	0.830027	nonsignificant	112.082	2042.52	1024.87	42.4979	3092.02	2029.7
ENSMUSG00000100764	0.280036	0.723587		nonsignificant	10.1893	7.9553	5.9298	9.10669	4.90019	5.83248
ENSMUSG00000100635	-1.21946	0.172337		nonsignificant	1.01893	8.94971	9.883	10.1185	26.461	9.72081
ENSMUSG00000100480	-0.0706601	0.891614		nonsignificant	20.3785	20.8827	25.6958	32.3793	12.7405	25.2741
ENSMUSG00000057363	0.0537332	0.605903	0.806136	nonsignificant	1729.12	1623.87	1723.59	1782.89	1524.94	1583.52
ENSMUSG00000090243	-1.81926	0.652452		nonsignificant	0	0	0	0	0	1.94416
ENSMUSG00000100701	0.210664	0.546763	0.772358	nonsignificant	47.8896	38.7821	41.5086	40.4742	39.2016	31.1066
ENSMUSG00000101395				nonsignificant	0	0	0	0	0	0
ENSMUSG00000088848				nonsignificant	0	0	0	0	0	0
ENSMUSG00000095757				nonsignificant	0	0	0	0	0	0
ENSMUSG00000041763	0.307116	0.00161968	0.0296754	nonsignificant	2972.21	2787.34	2957.98	2153.23	2492.24	2400.07
ENSMUSG00000047343	0.599766	0.520272		nonsignificant	4.07571	5.96647	7.9064	4.04742	3.92016	3.88832
ENSMUSG00000090106				nonsignificant	0	0	0	0	0	0
ENSMUSG00000091844	-2.82365	0.423318		nonsignificant	0	0	0	0	1.96008	1.94416
ENSMUSG00000026049	0.0562687	0.7983	0.910164	nonsignificant	100.874	115.352	117.608	110.292	113.685	97.2081
ENSMUSG00000101104				nonsignificant	0	0	0	0	0	0
ENSMUSG00000026047	0.0375884	0.828077	0.923867	nonsignificant	207.861	188.938	220.391	197.312	187.187	216.774
ENSMUSG00000041684	0.0889627	0.38236	0.656363	nonsignificant	1075.99	1024.24	1127.65	965.309	1055.5	1013.88
ENSMUSG00000026048	-0.0461507	0.763622	0.89492	nonsignificant	715.287	655.318	646.348	827.697	617.424	637.685
ENSMUSG00000046828	0.0109579	0.997125		nonsignificant	4.07571	0	0	4.04742	0	0
ENSMUSG00000089703	3.47451	0.257876		nonsignificant	4.07571	1.98882	0	0	0	0
ENSMUSG00000100966				nonsignificant	0	0	0	0	0	0
ENSMUSG00000100769				nonsignificant	0	0	0	0	0	0
ENSMUSG00000101567	-2.55466	0.138896		nonsignificant	2.03785	0	0	4.04742	3.92016	3.88832
ENSMUSG00000056870	-0.149184	0.555034	0.777579	nonsignificant	144.688	214.793	130.456	179.098	206.788	157.477
ENSMUSG00000102319	-2.84482	0.41778		nonsignificant	0	0	0	2.02371	0	1.94416
ENSMUSG00000089877				nonsignificant	0	0	0	0	0	0
ENSMUSG00000101701				nonsignificant	0	0	0	0	0	0
ENSMUSG00000103071				nonsignificant	0	0	0	0	0	0
ENSMUSG00000100434				nonsignificant	0	0	0	0	0	0
ENSMUSG00000100013				nonsignificant	0	0	0	0	0	0
ENSMUSG00000101251				nonsignificant	0	0	0	0	0	0
ENSMUSG00000101937				nonsignificant	0	0	0	0	0	0
ENSMUSG00000026043	-1.12874	0.143829	0.40098	nonsignificant	142.65	63.6424	123.537	61.7231	401.816	257.601
ENSMUSG00000105211				nonsignificant	0	0	0	0	0	0
ENSMUSG00000026042	0.0345362	0.90933	0.961191	nonsignificant	179.331	135.24	153.186	95.1143	205.808	155.533
ENSMUSG00000104476	-1.81926	0.652452		nonsignificant	0	0	0	0	0	1.94416
ENSMUSG00000100218				nonsignificant	0	0	0	0	0	0
ENSMUSG00000100361	1.86067	0.645042		nonsignificant	0	0	1.9766	0	0	0
ENSMUSG00000100894				nonsignificant	0	0	0	0	0	0
ENSMUSG00000095121				nonsignificant	0	0	0	0	0	0
ENSMUSG00000065255				nonsignificant	0	0	0	0	0	0
ENSMUSG00000100843	2.19912	0.200859		nonsignificant	4.07571	1.98882	2.9649	0	0.980039	0.972081
ENSMUSG00000087764				nonsignificant	0	0	0	0	0	0
ENSMUSG00000025995	0.159311	0.144088	0.401425	nonsignificant	1201.32	1098.83	1134.57	1001.74	1111.36	962.36
ENSMUSG00000099850				nonsignificant	0	0	0	0	0	0
ENSMUSG00000084817	-0.316114	0.000585524	0.0153235	nonsignificant	1528.39	1399.14	1522.97	1849.67	1788.57	1902.36
ENSMUSG00000098549				nonsignificant	0	0	0	0	0	0
ENSMUSG00000099381	0.0229887	0.994998		nonsignificant	0	0	1.9766	0	0	1.94416
ENSMUSG00000025993	-0.604192	2.762e-05	0.00185915	nonsignificant	527.804	507.15	460.548	868.171	682.107	723.228
ENSMUSG00000099946				nonsignificant	0	0	0	0	0	0
ENSMUSG00000070896				nonsignificant	0	0	0	0	0	0
ENSMUSG00000090682				nonsignificant	0	0	0	0	0	0
ENSMUSG00000044457				nonsignificant	0	0	0	0	0	0
ENSMUSG00000099432				nonsignificant	0	0	0	0	0	0
ENSMUSG00000041144	-0.0707487	0.828556	0.924004	nonsignificant	123.29	133.251	107.725	72.8535	168.567	140.952
ENSMUSG00000096047				nonsignificant	0	0	0	0	0	0
ENSMUSG00000101262				nonsignificant	0	0	0	0	0	0
ENSMUSG00000101337	-0.224829	0.468307	0.719531	nonsignificant	163.028	116.346	139.35	236.774	117.605	135.119
ENSMUSG00000025986	0.0836283	0.533701	0.764219	nonsignificant	7645.01	7297	7346.03	8278.99	5930.21	6824.01
ENSMUSG00000100213	-0.0669671	0.865242	0.941027	nonsignificant	74.3817	46.7374	92.9002	107.257	51.9421	65.1294
ENSMUSG00000103129	1.89897	0.637969		nonsignificant	2.03785	0	0	0	0	0
ENSMUSG00000100160	1.04651	0.662802		nonsignificant	4.07571	0	1.9766	0	0	2.91624
ENSMUSG00000101921				nonsignificant	0	0	0	0	0	0
ENSMUSG00000101447	-1.88759	0.497028		nonsignificant	1.01893	0	0	2.02371	1.96008	0
ENSMUSG00000081185	-0.011853	0.977572	0.990001	nonsignificant	28.53	25.8547	33.6022	22.2608	37.2415	29.1624
ENSMUSG00000103246	1.86067	0.645042		nonsignificant	0	0	1.9766	0	0	0
ENSMUSG00000098876				nonsignificant	0	0	0	0	0	0
ENSMUSG00000100530				nonsignificant	0	0	0	0	0	0
ENSMUSG00000104067	2.8801	0.410116		nonsignificant	2.03785	0	1.9766	0	0	0
ENSMUSG00000100033	1.02402	0.70024		nonsignificant	0	1.98882	1.9766	0	0	1.94416
ENSMUSG00000094968				nonsignificant	0	0	0	0	0	0
ENSMUSG00000088017				nonsignificant	0	0	0	0	0	0
ENSMUSG00000101996				nonsignificant	0	0	0	0	0	0
ENSMUSG00000096973				nonsignificant	0	0	0	0	0	0
ENSMUSG00000064943				nonsignificant	0	0	0	0	0	0
ENSMUSG00000100866				nonsignificant	0	0	0	0	0	0
ENSMUSG00000101721				nonsignificant	0	0	0	0	0	0
ENSMUSG00000099376				nonsignificant	0	0	0	0	0	0
ENSMUSG00000097883				nonsignificant	0	0	0	0	0	0
ENSMUSG00000092790				nonsignificant	0	0	0	0	0	0
ENSMUSG00000099698				nonsignificant	0	0	0	0	0	0
ENSMUSG00000099454				nonsignificant	0	0	0	0	0	0
ENSMUSG00000051616				nonsignificant	0	0	0	0	0	0
ENSMUSG00000099627				nonsignificant	0	0	0	0	0	0
ENSMUSG00000099577				nonsignificant	0	0	0	0	0	0
ENSMUSG00000099882				nonsignificant	0	0	0	0	0	0
ENSMUSG00000101760				nonsignificant	0	0	0	0	0	0
ENSMUSG00000099608				nonsignificant	0	0	0	0	0	0
ENSMUSG00000099864				nonsignificant	0	0	0	0	0	0
ENSMUSG00000098249				nonsignificant	0	0	0	0	0	0
ENSMUSG00000100451				nonsignificant	0	0	0	0	0	0
ENSMUSG00000099941				nonsignificant	0	0	0	0	0	0
ENSMUSG00000084531				nonsignificant	0	0	0	0	0	0
ENSMUSG00000100816	0.980069	0.810187		nonsignificant	0	0	0.9883	0	0	0
ENSMUSG00000026109	0.229294	0.0633343	0.258222	nonsignificant	3209.62	3026	3117.1	2337.38	3063.6	2576.99
ENSMUSG00000100671				nonsignificant	0	0	0	0	0	0
ENSMUSG00000092906				nonsignificant	0	0	0	0	0	0
ENSMUSG00000101242				nonsignificant	0	0	0	0	0	0
ENSMUSG00000099924	2.86401	0.414309		nonsignificant	0	1.98882	1.9766	0	0	0
ENSMUSG00000099625	-0.195825	0.839027		nonsignificant	12.2271	1.98882	3.9532	8.09483	4.90019	7.77665
ENSMUSG00000101799	0.15775	0.823567		nonsignificant	8.15142	8.94971	13.8362	13.1541	6.86027	7.77665
ENSMUSG00000045954	-0.253273	0.110171	0.346917	nonsignificant	404.514	362.96	388.402	408.789	537.061	431.604
ENSMUSG00000099741				nonsignificant	0	0	0	0	0	0
ENSMUSG00000101702				nonsignificant	0	0	0	0	0	0
ENSMUSG00000026107	0.286372	0.090725	0.313977	nonsignificant	611.356	601.619	552.46	395.635	579.203	472.431
ENSMUSG00000099413	0.469702	0.498986		nonsignificant	19.3596	12.9274	20.7543	4.04742	20.5808	13.6091
ENSMUSG00000103424				nonsignificant	0	0	0	0	0	0
ENSMUSG00000101741	0.286775	0.864064		nonsignificant	4.07571	0	1.9766	2.02371	1.96008	0.972081
ENSMUSG00000018417	-0.854035	0.068882	0.271811	nonsignificant	912.959	748.792	909.236	2478.03	786.971	1382.3
ENSMUSG00000101724				nonsignificant	0	0	0	0	0	0
ENSMUSG00000100313	1.86067	0.645042		nonsignificant	0	0	1.9766	0	0	0
ENSMUSG00000100696	-3.43867	0.264727		nonsignificant	0	0	0	4.04742	0	1.94416
ENSMUSG00000099135	-2.43845	0.531557		nonsignificant	0	0	0	2.02371	0	0.972081
ENSMUSG00000072324	-3.45734	0.379679		nonsignificant	0	0	0	6.07112	0	0
ENSMUSG00000062939	-2.47925	0.00226555		nonsignificant	4.07571	2.98324	3.9532	27.3201	7.84031	26.2462
ENSMUSG00000101628	-1.81926	0.652452		nonsignificant	0	0	0	0	0	1.94416
ENSMUSG00000078291				nonsignificant	0	0	0	0	0	0
ENSMUSG00000109599	-0.469765	0.388783		nonsignificant	14.265	13.9218	21.7426	26.3082	13.7205	29.1624
ENSMUSG00000026104	0.0718426	0.57312	0.788245	nonsignificant	500.293	578.748	557.401	541.342	486.099	529.784
ENSMUSG00000099569				nonsignificant	0	0	0	0	0	0
ENSMUSG00000026103	0.27064	0.00161139	0.0295832	nonsignificant	16053.2	16820.5	16407.8	12783.8	14611.4	13456.5
ENSMUSG00000099648				nonsignificant	0	0	0	0	0	0
ENSMUSG00000065192				nonsignificant	0	0	0	0	0	0
ENSMUSG00000002881	0.216825	0.0282987	0.165525	nonsignificant	1300.15	1178.38	1310.49	1114.05	1070.2	1076.09
ENSMUSG00000097833	2.21395	0.332127		nonsignificant	6.11356	0	2.9649	0	0	1.94416
ENSMUSG00000101501	0.271097	0.887197		nonsignificant	2.03785	3.97765	0	3.03556	1.96008	0
ENSMUSG00000100120	-4.42031	0.025563		nonsignificant	0	0	0	3.03556	3.92016	4.8604
ENSMUSG00000099878				nonsignificant	0	0	0	0	0	0
ENSMUSG00000100007	-2.85009	0.416408		nonsignificant	0	0	0	2.02371	1.96008	0
ENSMUSG00000043015	-0.618381	0.00391179	0.0507666	nonsignificant	130.423	116.346	124.526	226.655	161.706	181.779
ENSMUSG00000103630	-0.189239	0.767811		nonsignificant	16.3028	10.9385	9.883	8.09483	14.7006	19.4416
ENSMUSG00000041439	0.359076	0.00334404	0.0463271	nonsignificant	4375.27	4447.01	4524.44	3042.65	4008.36	3354.65
ENSMUSG00000100302				nonsignificant	0	0	0	0	0	0
ENSMUSG00000100230	1.89897	0.637969		nonsignificant	2.03785	0	0	0	0	0
ENSMUSG00000026102	0.271295	0.00659634	0.0700258	nonsignificant	1394.91	1456.81	1512.1	1133.28	1276.01	1206.35
ENSMUSG00000041426	0.0250167	0.855324	0.936502	nonsignificant	501.312	541.955	563.331	539.318	573.323	466.599
ENSMUSG00000089802				nonsignificant	0	0	0	0	0	0
ENSMUSG00000043629	0.105625	0.541633	0.769113	nonsignificant	501.312	457.43	450.665	534.259	385.155	390.776
ENSMUSG00000026100	0.610359	0.389518		nonsignificant	20.3785	15.9106	5.9298	8.09483	9.80039	9.72081
ENSMUSG00000089334				nonsignificant	0	0	0	0	0	0
ENSMUSG00000060715	1.61099	0.134957		nonsignificant	8.15142	12.9274	2.9649	1.01185	3.92016	2.91624
ENSMUSG00000026098	0.319489	0.142109	0.398769	nonsignificant	137.555	134.246	134.409	91.0669	121.525	112.761
ENSMUSG00000100763				nonsignificant	0	0	0	0	0	0
ENSMUSG00000026097	0.0664111	0.683504	0.850823	nonsignificant	448.328	343.072	384.449	359.208	412.596	350.921
ENSMUSG00000100679				nonsignificant	0	0	0	0	0	0
ENSMUSG00000026096	-0.2973	0.170485	0.438331	nonsignificant	282.243	227.72	239.169	374.386	233.249	313.01
ENSMUSG00000099913	0.690744	0.684814		nonsignificant	4.07571	6.96088	1.9766	8.09483	0	0
ENSMUSG00000101838	1.1492	0.443362		nonsignificant	10.1893	2.98324	0	2.02371	1.96008	1.94416
ENSMUSG00000026095	0.0434302	0.85525	0.936502	nonsignificant	82.5331	90.4915	98.83	94.1024	82.3233	87.4873
ENSMUSG00000117809				nonsignificant	0	0	0	0	0	0
ENSMUSG00000100267				nonsignificant	0	0	0	0	0	0
ENSMUSG00000099450				nonsignificant	0	0	0	0	0	0
ENSMUSG00000100069				nonsignificant	0	0	0	0	0	0
ENSMUSG00000096141	0.327271	0.283796	0.57037	nonsignificant	102.912	67.62	81.0406	61.7231	82.3233	56.3807
ENSMUSG00000092657				nonsignificant	0	0	0	0	0	0
ENSMUSG00000026094	-0.341638	0.0877272	0.309118	nonsignificant	321.981	296.335	336.022	510.986	327.333	371.335
ENSMUSG00000102405				nonsignificant	0	0	0	0	0	0
ENSMUSG00000042807	-0.381895	0.150054	0.409939	nonsignificant	1743.38	1390.19	1599.07	3030.5	1282.87	1853.76
ENSMUSG00000098443				nonsignificant	0	0	0	0	0	0
ENSMUSG00000087949	-0.943484	0.817144		nonsignificant	0	0	0	1.01185	0	0
ENSMUSG00000102868				nonsignificant	0	0	0	0	0	0
ENSMUSG00000094013				nonsignificant	0	0	0	0	0	0
ENSMUSG00000025983	-0.879273	0.519027		nonsignificant	6.11356	0	1.9766	5.05927	7.84031	1.94416
ENSMUSG00000041303	0.170698	0.0719556	0.279117	nonsignificant	1543.67	1521.45	1640.58	1372.07	1468.1	1340.5
ENSMUSG00000109809	0.345435	0.867118		nonsignificant	4.07571	0	0.9883	2.02371	1.96008	0
ENSMUSG00000073678	0.633757	4.76032e-06	0.000616774	nonsignificant	2003.21	1523.44	1710.75	1035.13	1222.11	1117.89
ENSMUSG00000104136	1.60869	0.514816		nonsignificant	2.03785	0	3.9532	0	1.96008	0
ENSMUSG00000101130				nonsignificant	0	0	0	0	0	0
ENSMUSG00000052331	0.0485878	0.690374	0.855003	nonsignificant	505.388	464.39	453.63	466.465	457.678	452.018
ENSMUSG00000101674	-0.00614374	0.998034		nonsignificant	0	0	3.9532	2.02371	1.96008	0
ENSMUSG00000102503	2.48496	0.533739		nonsignificant	3.05678	0	0	0	0	0
ENSMUSG00000089245				nonsignificant	0	0	0	0	0	0
ENSMUSG00000102642				nonsignificant	0	0	0	0	0	0
ENSMUSG00000025982	0.127468	0.0881125	0.309716	nonsignificant	9966.13	9371.34	9669.53	9152.22	8591.02	8810.94
ENSMUSG00000103030	-0.476207	0.775341		nonsignificant	2.03785	0	7.9064	6.07112	0	7.77665
ENSMUSG00000025981	0.00407783	0.97516	0.989316	nonsignificant	972.057	961.596	972.487	1100.9	840.873	956.527
ENSMUSG00000101122	-1.85359	0.104046		nonsignificant	3.05678	8.94971	0.9883	33.3912	1.96008	11.665
ENSMUSG00000025980	0.218666	0.0200381	0.135302	nonsignificant	5579.65	5566.72	5459.37	4329.72	5094.24	4845.82
ENSMUSG00000073676	0.103514	0.269717	0.556759	nonsignificant	1583.41	1586.09	1583.26	1373.09	1536.7	1513.53
ENSMUSG00000100736	0.0113171	0.997517		nonsignificant	2.03785	0	0	2.02371	0	0
ENSMUSG00000089670	-0.902803	0.218979		nonsignificant	4.07571	5.96647	7.9064	12.1422	9.80039	11.665
ENSMUSG00000025979	0.275575	0.0289244	0.167721	nonsignificant	2955.91	2318.97	2618.01	2019.66	2354.05	2146.35
ENSMUSG00000061863	-1.00434	0.705524		nonsignificant	0	0	1.9766	2.02371	1.96008	0
ENSMUSG00000025978	0.0128843	0.894768	0.955068	nonsignificant	1528.39	1693.48	1696.91	1642.24	1681.75	1551.44
ENSMUSG00000097649	-0.0595068	0.727449	0.874965	nonsignificant	338.284	282.413	302.42	338.971	350.854	272.183
ENSMUSG00000046994	0.211503	0.0730181	0.280976	nonsignificant	876.277	742.826	790.64	718.416	694.848	667.819
ENSMUSG00000025977	0.0601551	0.986858		nonsignificant	2.03785	0	0	0	0	1.94416
ENSMUSG00000100215	0.0185945	0.873439	0.944419	nonsignificant	1292	1046.12	1183.98	1191.96	1139.79	1145.11
ENSMUSG00000101945				nonsignificant	0	0	0	0	0	0
ENSMUSG00000101085				nonsignificant	0	0	0	0	0	0
ENSMUSG00000038349	0.0810495	0.492815	0.737054	nonsignificant	1442.8	1664.65	1546.69	1350.83	1622.94	1426.04
ENSMUSG00000102145	1.32028	0.603729		nonsignificant	2.03785	2.98324	0	2.02371	0	0
ENSMUSG00000100309				nonsignificant	0	0	0	0	0	0
ENSMUSG00000102831				nonsignificant	0	0	0	0	0	0
ENSMUSG00000099950	-1.31903	0.245874		nonsignificant	0	7.9553	3.9532	15.1778	3.92016	10.6929
ENSMUSG00000102491	-1.81926	0.652452		nonsignificant	0	0	0	0	0	1.94416
ENSMUSG00000100372				nonsignificant	0	0	0	0	0	0
ENSMUSG00000100944				nonsignificant	0	0	0	0	0	0
ENSMUSG00000101332				nonsignificant	0	0	0	0	0	0
ENSMUSG00000045336				nonsignificant	0	0	0	0	0	0
ENSMUSG00000038331	-0.428506	0.351586	0.629533	nonsignificant	905.826	1210.2	1044.63	2206.85	697.788	1349.25
ENSMUSG00000087022	-0.882569	0.0358523	0.189927	nonsignificant	218.05	249.597	224.344	748.772	165.627	361.614
ENSMUSG00000104310	-4.25749	0.0243843		nonsignificant	0	1.98882	0	31.3675	0	6.80456
ENSMUSG00000094128				nonsignificant	0	0	0	0	0	0
ENSMUSG00000099945				nonsignificant	0	0	0	0	0	0
ENSMUSG00000101429	0.379022	0.533286		nonsignificant	13.2461	13.9218	17.7894	11.1304	15.6806	7.77665
ENSMUSG00000101129				nonsignificant	0	0	0	0	0	0
ENSMUSG00000097519	1.8684	0.643612		nonsignificant	0	1.98882	0	0	0	0
ENSMUSG00000038323	0.312504	0.00183255	0.0319022	nonsignificant	1402.04	1246.99	1292.7	1076.61	1022.18	1075.12
ENSMUSG00000048495	0.149103	0.448812	0.706534	nonsignificant	337.265	225.732	276.724	271.177	236.189	249.825
ENSMUSG00000025971	0.118475	0.319724	0.605326	nonsignificant	683.7	676.2	649.313	674.907	592.923	583.248
ENSMUSG00000077776				nonsignificant	0	0	0	0	0	0
ENSMUSG00000088353				nonsignificant	0	0	0	0	0	0
ENSMUSG00000101826				nonsignificant	0	0	0	0	0	0
ENSMUSG00000102685				nonsignificant	0	0	0	0	0	0
ENSMUSG00000101151				nonsignificant	0	0	0	0	0	0
ENSMUSG00000038305	-0.176547	0.275709	0.562594	nonsignificant	913.978	885.027	832.148	1178.81	795.792	999.299
ENSMUSG00000091283	0.980069	0.810187		nonsignificant	0	0.994412	0	0	0	0
ENSMUSG00000054770	-0.201891	0.232029	0.515022	nonsignificant	465.65	407.709	405.203	581.816	417.497	471.459
ENSMUSG00000026039	-0.493924	0.489565		nonsignificant	11.2082	6.96088	7.9064	18.2134	6.86027	11.665
ENSMUSG00000063558	-0.0763031	0.756837	0.890658	nonsignificant	235.372	357.988	308.35	236.774	402.796	311.066
ENSMUSG00000064294	-0.282674	0.624472	0.816896	nonsignificant	127.366	69.6088	114.643	26.3082	209.728	142.896
ENSMUSG00000089275				nonsignificant	0	0	0	0	0	0
ENSMUSG00000038242	0.463083	0.20495	0.482481	nonsignificant	39.7382	36.7932	40.5203	27.3201	27.4411	30.1345
ENSMUSG00000089822	0.980069	0.810187		nonsignificant	0	0	0.9883	0	0	0
ENSMUSG00000079554	-0.857532	0.83039		nonsignificant	0	0	0.9883	0	0	1.94416
ENSMUSG00000103839	-0.362872	0.383472	0.656798	nonsignificant	84.571	51.7094	77.0874	146.719	55.8622	71.934
ENSMUSG00000051223	0.10991	0.151401	0.411768	nonsignificant	9621.73	8960.65	9033.06	8806.17	8333.27	8450.3
ENSMUSG00000026034	0.0711195	0.712949	0.866491	nonsignificant	2290.55	1884.41	1998.34	2543.8	1502.4	1830.43
ENSMUSG00000026035	-0.0236243	0.854829	0.936394	nonsignificant	682.681	594.658	637.453	593.958	708.568	643.517
ENSMUSG00000026036	0.0463823	0.70488	0.863029	nonsignificant	837.558	996.401	906.271	813.531	930.057	909.867
ENSMUSG00000026037	0.186864	0.0631726	0.258165	nonsignificant	981.227	903.921	939.873	849.957	804.612	827.241
ENSMUSG00000094245	0.468805	0.634587		nonsignificant	6.11356	2.98324	12.8479	7.08298	6.86027	1.94416
ENSMUSG00000085054	-0.568931	0.466294		nonsignificant	4.07571	5.96647	7.9064	8.09483	10.7804	7.77665
ENSMUSG00000038174	0.643846	1.29352e-08	1.13592e-05	nonsignificant	4165.37	3610.71	3564.8	2415.3	2618.66	2224.12
ENSMUSG00000026032	-0.0253791	0.751829	0.888004	nonsignificant	3276.87	3371.06	3405.68	3314.83	3573.22	3343.96
ENSMUSG00000100202				nonsignificant	0	0	0	0	0	0
ENSMUSG00000099490				nonsignificant	0	0	0	0	0	0
ENSMUSG00000059647	0.329175	0.176713	0.447072	nonsignificant	164.047	112.369	124.526	104.221	117.605	97.2081
ENSMUSG00000047528	0.541312	0.579497		nonsignificant	10.1893	7.9553	1.9766	4.04742	3.92016	5.83248
ENSMUSG00000102059	-0.197679	0.702759		nonsignificant	24.4543	13.9218	41.5086	24.2845	30.3812	36.9391
ENSMUSG00000101046				nonsignificant	0	0	0	0	0	0
ENSMUSG00000026031	0.0817723	0.67695	0.847015	nonsignificant	905.826	1184.34	1064.4	742.701	1213.29	1024.57
ENSMUSG00000100236				nonsignificant	0	0	0	0	0	0
ENSMUSG00000026029	-0.225364	0.343217	0.623733	nonsignificant	126.347	177.005	178.882	151.778	219.529	192.472
ENSMUSG00000102719	2.86785	0.470415		nonsignificant	0	3.97765	0	0	0	0
ENSMUSG00000099719	-0.704683	0.635868		nonsignificant	4.07571	1.98882	0	2.02371	5.88023	1.94416
ENSMUSG00000026028	0.0756211	0.384771	0.657522	nonsignificant	10311.5	9619.94	9834.57	10101.3	8990.88	9154.08
ENSMUSG00000026027	0.0113692	0.908879	0.96111	nonsignificant	1523.3	1444.88	1481.46	1565.34	1364.21	1485.34
ENSMUSG00000072295				nonsignificant	0	0	0	0	0	0
ENSMUSG00000047383				nonsignificant	0	0	0	0	0	0
ENSMUSG00000099752				nonsignificant	0	0	0	0	0	0
ENSMUSG00000077616				nonsignificant	0	0	0	0	0	0
ENSMUSG00000038079	-0.0638562	0.835772	0.928099	nonsignificant	787.631	1292.74	1140.5	599.018	1553.36	1214.13
ENSMUSG00000097573	-0.633229	0.246892		nonsignificant	23.4353	16.905	10.8713	37.4386	23.5209	18.4695
ENSMUSG00000079550	0.44335	0.334523		nonsignificant	28.53	29.8324	28.6607	14.166	21.5609	28.1903
ENSMUSG00000101586	-0.809742	0.270778		nonsignificant	6.11356	4.97206	6.9181	9.10669	9.80039	12.637
ENSMUSG00000099563				nonsignificant	0	0	0	0	0	0
ENSMUSG00000026024	0.534363	0.00820275	0.0798896	nonsignificant	2322.14	2745.57	2421.33	1226.37	2220.77	1723.5
ENSMUSG00000026023	0.0860925	0.898789		nonsignificant	14.265	20.8827	18.7777	31.3675	12.7405	6.80456
ENSMUSG00000099922				nonsignificant	0	0	0	0	0	0
ENSMUSG00000104502				nonsignificant	0	0	0	0	0	0
ENSMUSG00000041075	0.0153643	0.979369	0.990564	nonsignificant	487.047	691.116	568.272	201.359	880.075	646.434
ENSMUSG00000097819	-0.86351	0.49606		nonsignificant	0	9.94412	1.9766	6.07112	11.7605	3.88832
ENSMUSG00000047361	-0.189238	0.263762	0.550401	nonsignificant	311.792	318.212	313.291	292.426	389.075	393.693
ENSMUSG00000099811	-0.943484	0.817144		nonsignificant	0	0	0	0	0	0.972081
ENSMUSG00000101409				nonsignificant	0	0	0	0	0	0
ENSMUSG00000026021	-0.000206729	0.998764	0.999236	nonsignificant	3111.8	2269.25	2566.61	2653.08	2691.19	2604.2
ENSMUSG00000089276				nonsignificant	0	0	0	0	0	0
ENSMUSG00000103821	-0.217506	0.753804		nonsignificant	12.2271	9.94412	5.9298	12.1422	12.7405	7.77665
ENSMUSG00000101400	3.45154	0.274331		nonsignificant	1.01893	0	4.9415	0	0	0
ENSMUSG00000026020	0.326639	0.00811886	0.079317	nonsignificant	2002.19	1594.04	1680.11	1323.51	1458.3	1425.07
ENSMUSG00000077345	0.980069	0.810187		nonsignificant	1.01893	0	0	0	0	0
ENSMUSG00000077358				nonsignificant	0	0	0	0	0	0
ENSMUSG00000089512	-0.943484	0.817144		nonsignificant	0	0	0	0	0.980039	0
ENSMUSG00000089093				nonsignificant	0	0	0	0	0	0
ENSMUSG00000067336	0.33745	0.000348802	0.0107476	nonsignificant	7061.17	6283.69	6357.73	5450.86	5255.95	4886.65
ENSMUSG00000104052				nonsignificant	0	0	0	0	0	0
ENSMUSG00000103131				nonsignificant	0	0	0	0	0	0
ENSMUSG00000041040	0.237191	0.00158077	0.0292578	nonsignificant	3941.21	3846.39	4088.6	3372.51	3330.17	3373.12
ENSMUSG00000103696	1.86067	0.645042		nonsignificant	0	0	1.9766	0	0	0
ENSMUSG00000100901	1.8684	0.643612		nonsignificant	0	1.98882	0	0	0	0
ENSMUSG00000026018	0.207793	0.0290739	0.168341	nonsignificant	1710.78	1680.56	1637.61	1540.04	1361.27	1453.26
ENSMUSG00000026019	0.213157	0.0153304	0.116098	nonsignificant	1703.65	1781.99	1739.41	1477.31	1570.02	1460.07
ENSMUSG00000026017	0.140891	0.201448	0.477547	nonsignificant	660.265	614.547	615.711	568.662	562.542	583.248
ENSMUSG00000082609				nonsignificant	0	0	0	0	0	0
ENSMUSG00000073664	0.254271	0.0379767	0.196111	nonsignificant	788.65	679.183	739.248	661.753	589.983	598.802
ENSMUSG00000100516				nonsignificant	0	0	0	0	0	0
ENSMUSG00000049439	-0.16092	0.239551	0.524729	nonsignificant	608.3	664.267	742.213	677.942	815.392	759.195
ENSMUSG00000103822				nonsignificant	0	0	0	0	0	0
ENSMUSG00000026782	0.133339	0.212684	0.492231	nonsignificant	9466.85	8218.82	8657.51	8825.39	7511.02	7681.38
ENSMUSG00000026014	0.343147	0.000823494	0.0188107	nonsignificant	2428.1	2084.29	2302.74	1886.1	1751.33	1735.16
ENSMUSG00000081562	0.0229887	0.994998		nonsignificant	0	0	1.9766	0	0	1.94416
ENSMUSG00000084400				nonsignificant	0	0	0	0	0	0
ENSMUSG00000082160	0.219336	0.253424	0.539657	nonsignificant	191.558	196.894	163.069	141.66	170.527	161.365
ENSMUSG00000103215	-1.86958	0.643127		nonsignificant	0	0	0	2.02371	0	0
ENSMUSG00000088973				nonsignificant	0	0	0	0	0	0
ENSMUSG00000084151				nonsignificant	0	0	0	0	0	0
ENSMUSG00000101188	0.121728	0.371954	0.646916	nonsignificant	7362.77	7950.32	7868.84	5863.69	8222.53	7219.64
ENSMUSG00000026012	-0.650232	0.544384		nonsignificant	14.265	0	5.9298	12.1422	7.84031	11.665
ENSMUSG00000086795				nonsignificant	0	0	0	0	0	0
ENSMUSG00000085965				nonsignificant	0	0	0	0	0	0
ENSMUSG00000104069				nonsignificant	0	0	0	0	0	0
ENSMUSG00000083118	0.980069	0.810187		nonsignificant	1.01893	0	0	0	0	0
ENSMUSG00000083355	0.611792	0.754944		nonsignificant	2.03785	1.98882	1.9766	0	3.92016	0
ENSMUSG00000102549	-0.339943	0.756182		nonsignificant	4.07571	1.98882	7.9064	4.04742	1.96008	11.665
ENSMUSG00000026011	3.37306	0.0836791		nonsignificant	4.07571	0.994412	5.9298	0	0	0.972081
ENSMUSG00000081382	0.0601551	0.986858		nonsignificant	2.03785	0	0	0	0	1.94416
ENSMUSG00000080800	-2.85009	0.416408		nonsignificant	0	0	0	2.02371	1.96008	0
ENSMUSG00000026009	-0.314247	0.763969		nonsignificant	11.2082	1.98882	1.9766	8.09483	4.90019	5.83248
ENSMUSG00000102561				nonsignificant	0	0	0	0	0	0
ENSMUSG00000082804	-0.943484	0.817144		nonsignificant	0	0	0	0	0	0.972081
ENSMUSG00000082661				nonsignificant	0	0	0	0	0	0
ENSMUSG00000080785				nonsignificant	0	0	0	0	0	0
ENSMUSG00000100893				nonsignificant	0	0	0	0	0	0
ENSMUSG00000085248	0.898954	0.821871		nonsignificant	0	0	1.9766	0	0.980039	0
ENSMUSG00000085447	-2.82365	0.423318		nonsignificant	0	0	0	0	1.96008	1.94416
ENSMUSG00000086408				nonsignificant	0	0	0	0	0	0
ENSMUSG00000089546				nonsignificant	0	0	0	0	0	0
ENSMUSG00000100965				nonsignificant	0	0	0	0	0	0
ENSMUSG00000102168				nonsignificant	0	0	0	0	0	0
ENSMUSG00000100381				nonsignificant	0	0	0	0	0	0
ENSMUSG00000086009				nonsignificant	0	0	0	0	0	0
ENSMUSG00000052062	0.278914	0.262332	0.548647	nonsignificant	259.826	276.447	246.087	143.683	273.431	227.467
ENSMUSG00000103656				nonsignificant	0	0	0	0	0	0
ENSMUSG00000104402				nonsignificant	0	0	0	0	0	0
ENSMUSG00000104081				nonsignificant	0	0	0	0	0	0
ENSMUSG00000085842	-1.82947	0.650555		nonsignificant	0	0	0	0	1.96008	0
ENSMUSG00000103002	-1.86958	0.643127		nonsignificant	0	0	0	2.02371	0	0
ENSMUSG00000100344				nonsignificant	0	0	0	0	0	0
ENSMUSG00000101509				nonsignificant	0	0	0	0	0	0
ENSMUSG00000085019	0.980069	0.810187		nonsignificant	0	0.994412	0	0	0	0
ENSMUSG00000102359				nonsignificant	0	0	0	0	0	0
ENSMUSG00000085400	2.90054	0.465204		nonsignificant	4.07571	0	0	0	0	0
ENSMUSG00000100750				nonsignificant	0	0	0	0	0	0
ENSMUSG00000081950	-0.867727	0.828031		nonsignificant	0	0.994412	0	0	1.96008	0
ENSMUSG00000084333				nonsignificant	0	0	0	0	0	0
ENSMUSG00000025969	0.692754	0.334101	0.615626	nonsignificant	3632.48	3445.64	3492.65	540.33	3682.01	2317.44
ENSMUSG00000100811	0.612217	0.297822		nonsignificant	19.3596	16.905	34.5905	12.1422	23.5209	10.6929
ENSMUSG00000103032	0.441635	0.674492		nonsignificant	10.1893	1.98882	3.9532	4.04742	3.92016	3.88832
ENSMUSG00000100426	0.0363931	0.980408		nonsignificant	5.09464	1.98882	1.9766	0	6.86027	1.94416
ENSMUSG00000040865	0.17903	0.135813	0.389477	nonsignificant	1734.21	1573.16	1428.09	1488.44	1410.28	1284.12
ENSMUSG00000104991				nonsignificant	0	0	0	0	0	0
ENSMUSG00000088953				nonsignificant	0	0	0	0	0	0
ENSMUSG00000081617				nonsignificant	0	0	0	0	0	0
ENSMUSG00000081429				nonsignificant	0	0	0	0	0	0
ENSMUSG00000084799	0.0512988	0.876973	0.94591	nonsignificant	69.2871	90.4915	75.1108	97.138	49.0019	80.6827
ENSMUSG00000101599	-0.235545	0.438531	0.698917	nonsignificant	56.041	62.648	77.0874	94.1024	60.7624	75.8223
ENSMUSG00000025968	0.134913	0.197893	0.473596	nonsignificant	5703.95	6437.82	6039.5	5050.16	6024.3	5483.51
ENSMUSG00000077884				nonsignificant	0	0	0	0	0	0
ENSMUSG00000025967	-0.158229	0.031077	0.174818	nonsignificant	4397.69	4536.51	4477.99	5151.35	4892.35	4923.59
ENSMUSG00000098850				nonsignificant	0	0	0	0	0	0
ENSMUSG00000064612				nonsignificant	0	0	0	0	0	0
ENSMUSG00000105060				nonsignificant	0	0	0	0	0	0
ENSMUSG00000064602	-0.154151	0.823736		nonsignificant	14.265	6.96088	10.8713	16.1897	12.7405	6.80456
ENSMUSG00000046856	0.211153	0.539035	0.767369	nonsignificant	44.8328	47.7318	43.4852	40.4742	31.3612	45.6878
ENSMUSG00000094290				nonsignificant	0	0	0	0	0	0
ENSMUSG00000086730				nonsignificant	0	0	0	0	0	0
ENSMUSG00000102536				nonsignificant	0	0	0	0	0	0
ENSMUSG00000087561	1.8684	0.643612		nonsignificant	0	1.98882	0	0	0	0
ENSMUSG00000092705				nonsignificant	0	0	0	0	0	0
ENSMUSG00000027520	0.63231	7.42227e-07	0.00019554	nonsignificant	1312.38	1105.79	1134.57	731.571	840.873	719.34
ENSMUSG00000094214	0.89895	0.822031		nonsignificant	0	0	1.9766	0	0	0.972081
ENSMUSG00000083039				nonsignificant	0	0	0	0	0	0
ENSMUSG00000081643	-0.222714	0.336801	0.617898	nonsignificant	151.82	166.067	221.379	251.952	181.307	196.36
ENSMUSG00000025964	-0.255326	0.118799	0.361544	nonsignificant	4899	5139.12	5239.97	7590.93	4828.65	5816.93
ENSMUSG00000087823	-3.63459	0.232767		nonsignificant	0	0	0	0	5.88023	0.972081
ENSMUSG00000115378	0.0109766	0.993043		nonsignificant	2.03785	3.97765	1.9766	4.04742	1.96008	1.94416
ENSMUSG00000069085	-0.224913	0.895678		nonsignificant	4.07571	0.994412	0	1.01185	2.94012	1.94416
ENSMUSG00000083066				nonsignificant	0	0	0	0	0	0
ENSMUSG00000025963	0.168338	0.622359	0.815697	nonsignificant	61.1356	71.5977	43.4852	44.5216	49.0019	63.1852
ENSMUSG00000025962	0.0317498	0.821487	0.920482	nonsignificant	772.347	850.222	839.067	700.203	926.137	781.553
ENSMUSG00000025961	0.329013	0.408757	0.67631	nonsignificant	47.8896	32.8156	34.5905	27.3201	26.461	37.9111
ENSMUSG00000080817	-1.82947	0.650555		nonsignificant	0	0	0	0	1.96008	0
ENSMUSG00000082373	-1.09282	0.238763		nonsignificant	6.11356	4.97206	0.9883	9.10669	8.82035	7.77665
ENSMUSG00000044689	-0.612007	0.629302		nonsignificant	6.11356	0	2.9649	5.05927	4.90019	3.88832
ENSMUSG00000025959	-0.15339	0.212936	0.49252	nonsignificant	1628.25	1678.57	1616.86	2039.9	1573.94	1862.51
ENSMUSG00000098487				nonsignificant	0	0	0	0	0	0
ENSMUSG00000086836				nonsignificant	0	0	0	0	0	0
ENSMUSG00000086721				nonsignificant	0	0	0	0	0	0
ENSMUSG00000101895	-0.943484	0.817144		nonsignificant	0	0	0	1.01185	0	0
ENSMUSG00000093228				nonsignificant	0	0	0	0	0	0
ENSMUSG00000099658				nonsignificant	0	0	0	0	0	0
ENSMUSG00000025958	0.396655	4.69261e-06	0.000615182	nonsignificant	2407.73	2273.23	2192.05	1763.66	1717.03	1740.02
ENSMUSG00000025956	-0.297405	0.0216872	0.141248	nonsignificant	434.063	453.452	389.39	507.951	549.802	511.314
ENSMUSG00000101832	0.638142	0.824145		nonsignificant	3.05678	0	0	0	0.980039	0.972081
ENSMUSG00000100437	-0.943484	0.817144		nonsignificant	0	0	0	0	0	0.972081
ENSMUSG00000087213	-0.719753	0.375172		nonsignificant	5.09464	3.97765	5.9298	9.10669	6.86027	8.74873
ENSMUSG00000070871	-0.510592	0.0460159	0.217581	nonsignificant	434.063	315.229	384.449	753.831	391.035	470.487
ENSMUSG00000045005	-1.04857	0.000115221	0.00502412	Decreased	63.1735	67.62	59.298	164.932	121.525	106.929
ENSMUSG00000102140	-0.9896	0.353374		nonsignificant	4.07571	3.97765	1.9766	11.1304	6.86027	1.94416
ENSMUSG00000051344	0.124074	0.185234	0.457071	nonsignificant	1731.16	1854.58	1810.57	1736.34	1558.26	1657.4
ENSMUSG00000097264				nonsignificant	0	0	0	0	0	0
ENSMUSG00000084416	-0.218482	0.00800935	0.0786359	nonsignificant	2618.64	2810.21	2870.02	3175.2	3234.13	3246.75
ENSMUSG00000077471				nonsignificant	0	0	0	0	0	0
ENSMUSG00000025955	0.87247	0.56492		nonsignificant	2.03785	1.98882	4.9415	0	2.94012	1.94416
ENSMUSG00000090042				nonsignificant	0	0	0	0	0	0
ENSMUSG00000070870	-1.82947	0.650555		nonsignificant	0	0	0	0	1.96008	0
ENSMUSG00000067299				nonsignificant	0	0	0	0	0	0
ENSMUSG00000025952				nonsignificant	0	0	0	0	0	0
ENSMUSG00000073658				nonsignificant	0	0	0	0	0	0
ENSMUSG00000100774	0.270382	0.534281	0.764553	nonsignificant	30.5678	41.7653	28.6607	19.2252	35.2814	29.1624
ENSMUSG00000044429	2.90788	0.157919		nonsignificant	1.01893	3.97765	2.9649	1.01185	0	0
ENSMUSG00000100846				nonsignificant	0	0	0	0	0	0
ENSMUSG00000044816	0.956175	0.00999884	0.0902638	nonsignificant	274.091	225.732	249.052	56.6638	189.147	139.98
ENSMUSG00000025950	0.139149	0.323048	0.607546	nonsignificant	2566.68	2882.8	2862.12	2132.99	2956.78	2457.42
ENSMUSG00000025949	0.277369	0.00184138	0.0319864	nonsignificant	2121.41	2159.86	2152.52	1709.02	1883.63	1715.72
ENSMUSG00000025946	0.263852	0.601802	0.803737	nonsignificant	65.2113	30.8268	45.4618	51.6046	17.6407	48.604
ENSMUSG00000100503				nonsignificant	0	0	0	0	0	0
ENSMUSG00000100504				nonsignificant	0	0	0	0	0	0
ENSMUSG00000099383				nonsignificant	0	0	0	0	0	0
ENSMUSG00000100340				nonsignificant	0	0	0	0	0	0
ENSMUSG00000100439				nonsignificant	0	0	0	0	0	0
ENSMUSG00000099819				nonsignificant	0	0	0	0	0	0
ENSMUSG00000082565				nonsignificant	0	0	0	0	0	0
ENSMUSG00000082774				nonsignificant	0	0	0	0	0	0
ENSMUSG00000025945				nonsignificant	0	0	0	0	0	0
ENSMUSG00000081623				nonsignificant	0	0	0	0	0	0
ENSMUSG00000083242				nonsignificant	0	0	0	0	0	0
ENSMUSG00000083289	0.443903	0.508009		nonsignificant	20.3785	19.8882	15.8128	4.04742	19.6008	17.4975
ENSMUSG00000015222	0.282689	0.000441337	0.0126419	nonsignificant	53677.1	49948.3	51680.2	45005.2	40864.7	41800.4
ENSMUSG00000088850				nonsignificant	0	0	0	0	0	0
ENSMUSG00000073656	-0.907627	0.818722		nonsignificant	1.01893	0	0	2.02371	0	0
ENSMUSG00000065694	1.58656	0.34383		nonsignificant	1.01893	2.98324	4.9415	2.02371	0	0.972081
ENSMUSG00000055567	0.271943	0.0112495	0.0972761	nonsignificant	10024.2	8605.64	8916.44	8320.48	7168.98	7324.63
ENSMUSG00000103375	0.291323	0.585275		nonsignificant	14.265	19.8882	17.7894	14.166	12.7405	15.5533
ENSMUSG00000026005	0.23408	0.0292948	0.168939	nonsignificant	893.599	947.675	928.014	794.306	731.109	829.185
ENSMUSG00000026004	0.273862	0.0387983	0.198667	nonsignificant	482.972	547.921	574.202	448.251	459.638	419.939
ENSMUSG00000102559	-0.136558	0.752901	0.888209	nonsignificant	37.7003	21.8771	25.6958	26.3082	29.4012	37.9111
ENSMUSG00000102374	0.0780572	0.874284		nonsignificant	44.8328	19.8882	21.7426	22.2608	28.4211	31.1066
ENSMUSG00000102776	-0.379682	0.610849		nonsignificant	10.1893	5.96647	5.9298	12.1422	6.86027	9.72081
ENSMUSG00000082057	-0.598005	0.799907		nonsignificant	0	0	3.9532	4.04742	1.96008	0
ENSMUSG00000103706	0.221783	0.865641		nonsignificant	10.1893	6.96088	3.9532	16.1897	0	1.94416
ENSMUSG00000103756	0.329702	0.70008		nonsignificant	7.13249	7.9553	10.8713	3.03556	12.7405	4.8604
ENSMUSG00000103382	-0.382424	0.764906		nonsignificant	4.07571	0	15.8128	17.2015	2.94012	5.83248
ENSMUSG00000103553	-0.306973	0.829758		nonsignificant	2.03785	1.98882	3.9532	4.04742	0	5.83248
ENSMUSG00000026003	-0.104277	0.273183	0.560061	nonsignificant	1782.1	1956.01	1899.51	1914.43	2131.58	2014.15
ENSMUSG00000082769	-1.57209	0.357147		nonsignificant	0	0	3.9532	2.02371	5.88023	3.88832
ENSMUSG00000089420				nonsignificant	0	0	0	0	0	0
ENSMUSG00000077328				nonsignificant	0	0	0	0	0	0
ENSMUSG00000061816	-0.833661	0.420327		nonsignificant	8.15142	7.9553	0	10.1185	9.80039	8.74873
ENSMUSG00000094191	1.86067	0.645042		nonsignificant	0	0	1.9766	0	0	0
ENSMUSG00000082212				nonsignificant	0	0	0	0	0	0
ENSMUSG00000026000	0.0543698	0.489017	0.734012	nonsignificant	7102.94	7475	7448.82	7426	6903.39	6883.3
ENSMUSG00000025991	-0.0671785	0.884176		nonsignificant	22.4164	23.8659	21.7426	30.3556	17.6407	23.3299
ENSMUSG00000086204	-1.81926	0.652452		nonsignificant	0	0	0	0	0	1.94416
ENSMUSG00000077745				nonsignificant	0	0	0	0	0	0
ENSMUSG00000082473				nonsignificant	0	0	0	0	0	0
ENSMUSG00000095282				nonsignificant	0	0	0	0	0	0
ENSMUSG00000085075				nonsignificant	0	0	0	0	0	0
ENSMUSG00000104395				nonsignificant	0	0	0	0	0	0
ENSMUSG00000096031				nonsignificant	0	0	0	0	0	0
ENSMUSG00000087329				nonsignificant	0	0	0	0	0	0
ENSMUSG00000062209	0.448233	7.45404e-08	4.20807e-05	nonsignificant	3258.53	3054.83	3031.12	2270.6	2352.09	2226.06
ENSMUSG00000102449				nonsignificant	0	0	0	0	0	0
ENSMUSG00000083795				nonsignificant	0	0	0	0	0	0
ENSMUSG00000080539				nonsignificant	0	0	0	0	0	0
ENSMUSG00000103307				nonsignificant	0	0	0	0	0	0
ENSMUSG00000104508	-2.41047	0.538875		nonsignificant	0	0	0	0	1.96008	0.972081
ENSMUSG00000103642				nonsignificant	0	0	0	0	0	0
ENSMUSG00000103809				nonsignificant	0	0	0	0	0	0
ENSMUSG00000087514	0.980069	0.810187		nonsignificant	1.01893	0	0	0	0	0
ENSMUSG00000084332				nonsignificant	0	0	0	0	0	0
ENSMUSG00000101387				nonsignificant	0	0	0	0	0	0
ENSMUSG00000099804				nonsignificant	0	0	0	0	0	0
ENSMUSG00000100354				nonsignificant	0	0	0	0	0	0
ENSMUSG00000101156				nonsignificant	0	0	0	0	0	0
ENSMUSG00000025997	0.562495	0.00965847	0.0885052	nonsignificant	177.293	156.123	150.222	92.0787	111.724	123.454
ENSMUSG00000100815				nonsignificant	0	0	0	0	0	0
ENSMUSG00000099954				nonsignificant	0	0	0	0	0	0
ENSMUSG00000103402				nonsignificant	0	0	0	0	0	0
ENSMUSG00000053153	-0.369408	0.500584	0.743515	nonsignificant	71.3249	189.933	139.35	47.5571	289.111	180.807
ENSMUSG00000089345	-1.82947	0.650555		nonsignificant	0	0	0	0	1.96008	0
ENSMUSG00000080524				nonsignificant	0	0	0	0	0	0
ENSMUSG00000101730				nonsignificant	0	0	0	0	0	0
ENSMUSG00000103052				nonsignificant	0	0	0	0	0	0
ENSMUSG00000104287				nonsignificant	0	0	0	0	0	0
ENSMUSG00000075952				nonsignificant	0	0	0	0	0	0
ENSMUSG00000045648	0.886233	0.00778265	0.0772904	nonsignificant	635.811	698.077	678.962	164.932	525.301	398.553
ENSMUSG00000026196	0.262972	0.568075		nonsignificant	22.4164	22.8715	25.6958	16.1897	19.6008	23.3299
ENSMUSG00000089965				nonsignificant	0	0	0	0	0	0
ENSMUSG00000101551				nonsignificant	0	0	0	0	0	0
ENSMUSG00000050296	2.08645	0.00321618		nonsignificant	36.6814	12.9274	21.7426	5.05927	7.84031	3.88832
ENSMUSG00000101617				nonsignificant	0	0	0	0	0	0
ENSMUSG00000026192	0.0627122	0.628126	0.819162	nonsignificant	1248.19	1449.85	1430.07	1156.55	1451.44	1344.39
ENSMUSG00000026193	-0.0980518	0.646792	0.829658	nonsignificant	2625.78	2297.09	2424.3	1739.38	3350.75	2773.35
ENSMUSG00000073652	0.303371	0.873838		nonsignificant	4.07571	0	1.9766	0	2.94012	1.94416
ENSMUSG00000101834	0.0130643	0.997155		nonsignificant	0	0	1.9766	0	1.96008	0
ENSMUSG00000100319	-1.55146	0.451545		nonsignificant	2.03785	0	0	2.02371	1.96008	1.94416
ENSMUSG00000102689				nonsignificant	0	0	0	0	0	0
ENSMUSG00000099707				nonsignificant	0	0	0	0	0	0
ENSMUSG00000101211	-1.81926	0.652452		nonsignificant	0	0	0	0	0	1.94416
ENSMUSG00000101848	1.57668	0.522881		nonsignificant	2.03785	0	3.9532	2.02371	0	0
ENSMUSG00000101764				nonsignificant	0	0	0	0	0	0
ENSMUSG00000059483				nonsignificant	0	0	0	0	0	0
ENSMUSG00000101496				nonsignificant	0	0	0	0	0	0
ENSMUSG00000102123	0.0130643	0.997155		nonsignificant	0	0	1.9766	0	1.96008	0
ENSMUSG00000039395	0.137776	0.56259	0.781996	nonsignificant	177.293	251.586	241.145	157.849	245.99	205.109
ENSMUSG00000094655	-1.81926	0.652452		nonsignificant	0	0	0	0	0	1.94416
ENSMUSG00000094050	0.635903	0.852641		nonsignificant	3.05678	0	0	0	1.96008	0
ENSMUSG00000093956	2.40955	0.0704343		nonsignificant	3.05678	10.9385	6.9181	1.01185	0	2.91624
ENSMUSG00000093843				nonsignificant	0	0	0	0	0	0
ENSMUSG00000026189	-0.0358028	0.825085	0.922302	nonsignificant	239.448	239.653	212.484	223.62	253.83	231.355
ENSMUSG00000026188	0.236118	0.061739	0.25519	nonsignificant	727.514	662.278	688.845	566.638	651.726	546.309
ENSMUSG00000026187	-0.11922	0.276135	0.563163	nonsignificant	824.312	950.658	923.072	977.451	1009.44	943.89
ENSMUSG00000039372	-0.089205	0.511053	0.750317	nonsignificant	781.517	706.033	744.19	883.349	686.027	804.883
ENSMUSG00000085812	-0.671971	0.384283		nonsignificant	6.11356	15.9106	3.9532	10.1185	19.6008	11.665
ENSMUSG00000039354	0.00362986	0.967995	0.986043	nonsignificant	1543.67	1684.53	1544.71	1564.33	1607.26	1589.35
ENSMUSG00000110712	0.488561	0.692901		nonsignificant	7.13249	1.98882	1.9766	2.02371	3.92016	1.94416
ENSMUSG00000039342				nonsignificant	0	0	0	0	0	0
ENSMUSG00000110487				nonsignificant	0	0	0	0	0	0
ENSMUSG00000110596				nonsignificant	0	0	0	0	0	0
ENSMUSG00000046330	-0.16395	0.220252	0.500212	nonsignificant	352.549	356.994	387.414	417.896	428.277	383
ENSMUSG00000039323	-0.541873	0.50071	0.743515	nonsignificant	778.46	2709.77	1840.21	738.654	4122.04	2896.8
ENSMUSG00000026185	0.117771	0.294862	0.580844	nonsignificant	9173.4	10113.2	9814.81	7808.48	9739.63	9271.71
ENSMUSG00000101968	0.450607	0.836147		nonsignificant	2.03785	0	1.9766	0	0.980039	1.94416
ENSMUSG00000026182				nonsignificant	0	0	0	0	0	0
ENSMUSG00000102266				nonsignificant	0	0	0	0	0	0
ENSMUSG00000101112	-1.82947	0.650555		nonsignificant	0	0	0	0	1.96008	0
ENSMUSG00000100697				nonsignificant	0	0	0	0	0	0
ENSMUSG00000099877				nonsignificant	0	0	0	0	0	0
ENSMUSG00000098697				nonsignificant	0	0	0	0	0	0
ENSMUSG00000101812				nonsignificant	0	0	0	0	0	0
ENSMUSG00000100044				nonsignificant	0	0	0	0	0	0
ENSMUSG00000100444				nonsignificant	0	0	0	0	0	0
ENSMUSG00000100429				nonsignificant	0	0	0	0	0	0
ENSMUSG00000100301	0.134425	0.863605		nonsignificant	8.15142	4.97206	12.8479	6.07112	10.7804	6.80456
ENSMUSG00000101344	-1.79587	0.336284		nonsignificant	0	0.994412	0.9883	2.02371	3.92016	0.972081
ENSMUSG00000088666				nonsignificant	0	0	0	0	0	0
ENSMUSG00000098504	-1.84458	0.647754		nonsignificant	0	0	0	1.01185	0	0.972081
ENSMUSG00000055322	-0.339753	0.0197089	0.134056	nonsignificant	1664.93	2048.49	1771.03	1953.89	2628.46	2358.27
ENSMUSG00000061815	-0.986266	0.512		nonsignificant	0	2.98324	1.9766	2.02371	5.88023	1.94416
ENSMUSG00000026180	-1.81926	0.652452		nonsignificant	0	0	0	0	0	1.94416
ENSMUSG00000048480				nonsignificant	0	0	0	0	0	0
ENSMUSG00000087820				nonsignificant	0	0	0	0	0	0
ENSMUSG00000094768				nonsignificant	0	0	0	0	0	0
ENSMUSG00000006304	0.112198	0.371975	0.646916	nonsignificant	9536.14	9653.75	9591.45	7428.02	10030.7	9168.66
ENSMUSG00000064272	-1.81926	0.652452		nonsignificant	0	0	0	0	0	1.94416
ENSMUSG00000006299	0.045458	0.670172	0.843156	nonsignificant	4313.12	4546.45	4619.31	3897.66	4792.39	4370.47
ENSMUSG00000101503				nonsignificant	0	0	0	0	0	0
ENSMUSG00000026179	0.0063297	0.944143	0.974738	nonsignificant	5771.2	6451.75	6103.74	5724.06	6337.91	6184.38
ENSMUSG00000103013	-0.839043	0.607055		nonsignificant	0	2.98324	5.9298	11.1304	0	4.8604
ENSMUSG00000006301	-0.47226	5.82792e-05	0.00318761	nonsignificant	1326.64	1615.92	1475.53	2206.85	1986.54	1936.38
ENSMUSG00000099931				nonsignificant	0	0	0	0	0	0
ENSMUSG00000103403	-0.547738	0.780008		nonsignificant	2.03785	0	1.9766	0	1.96008	3.88832
ENSMUSG00000073650	-0.661365	0.0055917	0.0635059	nonsignificant	91.7035	110.38	78.0757	131.541	166.607	144.84
ENSMUSG00000026177	-0.29448	0.282209	0.569062	nonsignificant	71.3249	63.6424	82.0289	106.245	76.443	83.5989
ENSMUSG00000026176	-0.199775	0.0460777	0.217678	nonsignificant	1136.1	1149.54	1152.36	1291.13	1416.16	1241.35
ENSMUSG00000065468	0.898972	0.821231		nonsignificant	0	0	1.9766	1.01185	0	0
ENSMUSG00000026175	-0.242016	0.594503		nonsignificant	22.4164	21.8771	27.6724	36.4267	19.6008	29.1624
ENSMUSG00000033364	0.359555	7.26208e-05	0.00372701	nonsignificant	1226.79	1252.96	1281.82	992.629	961.418	977.913
ENSMUSG00000103227	0.0130643	0.997155		nonsignificant	0	0	1.9766	0	1.96008	0
ENSMUSG00000026174	0.131414	0.229979	0.512299	nonsignificant	1356.19	1450.85	1416.23	1167.68	1289.73	1397.85
ENSMUSG00000026173	-0.170082	0.147918	0.407911	nonsignificant	533.918	604.603	608.793	642.527	674.267	649.35
ENSMUSG00000026135	0.134893	0.296551	0.582105	nonsignificant	883.41	864.144	802.499	877.278	712.488	732.949
ENSMUSG00000093155				nonsignificant	0	0	0	0	0	0
ENSMUSG00000026172	-0.0847365	0.481614	0.728628	nonsignificant	670.454	754.759	648.325	777.104	713.468	708.647
ENSMUSG00000026171	-0.0266311	0.833502	0.926719	nonsignificant	1293.02	1082.91	1063.41	1071.55	1212.31	1218.99
ENSMUSG00000033276	0.194899	0.415692	0.68241	nonsignificant	140.612	165.072	116.619	104.221	141.126	123.454
ENSMUSG00000033257	0.101866	0.337579	0.618608	nonsignificant	677.587	708.021	728.377	639.492	672.307	658.099
ENSMUSG00000026170	-0.967376	0.0010156	0.0216573	nonsignificant	110.044	79.553	98.83	250.94	130.345	182.751
ENSMUSG00000006542	0.425665	0.844966		nonsignificant	2.03785	0	1.9766	2.02371	0	0.972081
ENSMUSG00000098351				nonsignificant	0	0	0	0	0	0
ENSMUSG00000033227	-0.465281	0.592245	0.798312	nonsignificant	52.9842	5.96647	19.766	6.07112	50.962	51.5203
ENSMUSG00000099472	-0.943484	0.817144		nonsignificant	0	0	0	1.01185	0	0
ENSMUSG00000026167	-0.514881	0.0527591	0.233943	nonsignificant	68.2681	105.408	89.9353	144.695	106.824	125.398
ENSMUSG00000089964	-3.15079	0.345029		nonsignificant	0	0	0	1.01185	0	3.88832
ENSMUSG00000090071	-0.520195	0.0139165	0.109715	nonsignificant	4215.3	4178.52	4184.46	8177.81	4182.81	5678.9
ENSMUSG00000055197	-2.81781	0.478263		nonsignificant	0	0	0	0	0	3.88832
ENSMUSG00000006546	-1.56488	0.211147		nonsignificant	4.07571	0	1.9766	8.09483	5.88023	3.88832
ENSMUSG00000065616				nonsignificant	0	0	0	0	0	0
ENSMUSG00000047021	-0.109839	0.767885	0.897844	nonsignificant	128.385	190.927	215.449	102.197	293.032	181.779
ENSMUSG00000089653	0.980069	0.810187		nonsignificant	0	0	0.9883	0	0	0
ENSMUSG00000006538	-0.747902	0.601978		nonsignificant	0	3.97765	5.9298	3.03556	0.980039	12.637
ENSMUSG00000103145	-4.54546	0.019352		nonsignificant	0	0	0	6.07112	2.94012	3.88832
ENSMUSG00000026162	-0.823597	0.0169887	0.123071	nonsignificant	35.6625	58.6703	34.5905	80.9483	62.7225	84.571
ENSMUSG00000026205	0.321843	0.552024		nonsignificant	23.4353	20.8827	27.6724	30.3556	15.6806	11.665
ENSMUSG00000033159	-0.244665	0.0555358	0.24097	nonsignificant	891.561	916.848	862.786	1195	935.937	1034.29
ENSMUSG00000049339	-0.0944969	0.208719	0.487907	nonsignificant	6217.49	6228	6323.14	6940.31	6394.75	6704.44
ENSMUSG00000026197	-0.142611	0.310013	0.596451	nonsignificant	485.009	469.363	538.623	610.148	494.92	543.393
ENSMUSG00000026198	-0.435663	0.384719		nonsignificant	35.6625	13.9218	20.7543	39.4623	26.461	29.1624
ENSMUSG00000099519				nonsignificant	0	0	0	0	0	0
ENSMUSG00000033124	0.129042	0.0974199	0.326149	nonsignificant	2253.87	2304.05	2221.7	2056.09	2085.52	2057.89
ENSMUSG00000026199	-0.263825	0.0956589	0.322887	nonsignificant	523.729	525.05	547.518	755.855	535.101	626.02
ENSMUSG00000026200	-0.151093	0.544407	0.770477	nonsignificant	197.672	293.352	253.993	200.347	342.034	284.82
ENSMUSG00000099204				nonsignificant	0	0	0	0	0	0
ENSMUSG00000026201	-0.165663	0.0467804	0.219619	nonsignificant	1498.84	1539.35	1545.7	1745.45	1675.87	1720.58
ENSMUSG00000026202	0.0362577	0.697371	0.859051	nonsignificant	12536.9	14228	13718.6	13826	12344.6	13308.8
ENSMUSG00000096094	-1.11571	0.30428		nonsignificant	0	4.97206	5.9298	7.08298	9.80039	6.80456
ENSMUSG00000118482	-1.81926	0.652452		nonsignificant	0	0	0	0	0	1.94416
ENSMUSG00000026203	-0.21656	0.124669	0.371118	nonsignificant	2693.02	3377.02	3025.19	4028.19	3052.82	3487.83
ENSMUSG00000026204	-0.220276	0.0649043	0.262168	nonsignificant	12538.9	12186.5	12298.4	16434.5	12426.9	14270.1
ENSMUSG00000101840	2.34196	0.180083		nonsignificant	5.09464	0.994412	3.9532	1.01185	0	0.972081
ENSMUSG00000033061	0.198806	0.0957333	0.322984	nonsignificant	2205.98	2003.74	2130.77	1600.75	1997.32	1925.69
ENSMUSG00000100556	-0.402381	0.762676		nonsignificant	1.01893	1.98882	2.9649	3.03556	1.96008	2.91624
ENSMUSG00000026209	-0.296844	0.054135	0.237123	nonsignificant	872.202	965.574	919.119	1349.81	944.757	1092.62
ENSMUSG00000026208	-0.87323	0.0475015	0.221559	nonsignificant	45.8517	37.7877	96.8534	70.8298	154.846	104.985
ENSMUSG00000085653				nonsignificant	0	0	0	0	0	0
ENSMUSG00000026207	-0.0954211	0.493701	0.737891	nonsignificant	3075.12	3087.65	2894.73	3798.5	2697.07	3181.62
ENSMUSG00000086053	-0.534235	0.850329		nonsignificant	2.03785	0	0	0	1.96008	0.972081
ENSMUSG00000033021	-0.00441898	0.967078	0.985723	nonsignificant	871.183	883.038	905.283	832.756	880.075	954.583
ENSMUSG00000033007	-1.26388	0.0435274	0.211054	nonsignificant	311.792	306.279	301.431	1320.47	266.571	621.16
ENSMUSG00000102605	-0.322923	0.754247		nonsignificant	7.13249	2.98324	7.9064	3.03556	2.94012	16.5254
ENSMUSG00000032997	0.0161595	0.890294	0.953332	nonsignificant	1439.74	1658.68	1578.31	1393.32	1676.85	1554.36
ENSMUSG00000026211	-0.0315363	0.843339	0.932084	nonsignificant	386.173	428.592	464.501	501.88	389.075	417.023
ENSMUSG00000051703	-0.0367585	0.729212	0.875799	nonsignificant	1153.43	1152.52	1108.87	1231.43	1063.34	1208.3
ENSMUSG00000032968	-0.368699	0.131571	0.383079	nonsignificant	267.978	204.849	232.25	391.588	217.569	301.345
ENSMUSG00000082745				nonsignificant	0	0	0	0	0	0
ENSMUSG00000026213	-0.143066	0.370228	0.645867	nonsignificant	814.123	852.211	809.418	1077.62	733.069	923.477
ENSMUSG00000082059				nonsignificant	0	0	0	0	0	0
ENSMUSG00000006576	-0.0867574	0.563341	0.782557	nonsignificant	3642.67	3642.53	3536.14	4656.55	3142	3693.91
ENSMUSG00000083244				nonsignificant	0	0	0	0	0	0
ENSMUSG00000082528				nonsignificant	0	0	0	0	0	0
ENSMUSG00000082012				nonsignificant	0	0	0	0	0	0
ENSMUSG00000099996	1.8684	0.643612		nonsignificant	0	1.98882	0	0	0	0
ENSMUSG00000101763				nonsignificant	0	0	0	0	0	0
ENSMUSG00000100827	3.24514	0.0965321		nonsignificant	6.11356	1.98882	1.9766	0	0	0.972081
ENSMUSG00000100553	-0.696333	0.45356		nonsignificant	8.15142	8.94971	1.9766	19.2252	5.88023	5.83248
ENSMUSG00000098611				nonsignificant	0	0	0	0	0	0
ENSMUSG00000100534	-0.755283	0.209163		nonsignificant	12.2271	14.9162	6.9181	25.2964	17.6407	14.5812
ENSMUSG00000102904				nonsignificant	0	0	0	0	0	0
ENSMUSG00000089326				nonsignificant	0	0	0	0	0	0
ENSMUSG00000026235	0.373643	0.0559776	0.241825	nonsignificant	10594.8	11702.2	10986.9	5983.09	10915.7	8790.53
ENSMUSG00000099141				nonsignificant	0	0	0	0	0	0
ENSMUSG00000101849	-0.740708	0.312664		nonsignificant	4.07571	17.8994	9.883	18.2134	9.80039	25.2741
ENSMUSG00000101506				nonsignificant	0	0	0	0	0	0
ENSMUSG00000065215				nonsignificant	0	0	0	0	0	0
ENSMUSG00000102052	0.980069	0.810187		nonsignificant	0	0	0.9883	0	0	0
ENSMUSG00000004872	0.0127999	0.996658		nonsignificant	0	0	3.9532	0	3.92016	0
ENSMUSG00000118426	-1.31985	0.604623		nonsignificant	0	1.98882	0	3.03556	0	1.94416
ENSMUSG00000032908	-0.704293	0.000995415	0.0214953	nonsignificant	470.744	600.625	623.617	1181.85	691.907	888.482
ENSMUSG00000099561	0.906666	0.819526		nonsignificant	0	1.98882	0	1.01185	0	0
ENSMUSG00000102945				nonsignificant	0	0	0	0	0	0
ENSMUSG00000026245	0.160481	0.321151	0.606632	nonsignificant	2449.5	2747.56	2659.51	1809.2	2740.19	2479.78
ENSMUSG00000101798	0.921351	0.778591		nonsignificant	1.01893	0.994412	0	0	0	0.972081
ENSMUSG00000104018	-0.534138	0.373646		nonsignificant	18.3407	7.9553	14.8245	28.3319	15.6806	15.5533
ENSMUSG00000090486	0.158516	0.70114	0.860778	nonsignificant	37.7003	27.8435	31.6256	34.403	21.5609	31.1066
ENSMUSG00000012187	-1.23694	0.335602		nonsignificant	9.17035	2.98324	1.9766	0	21.5609	11.665
ENSMUSG00000099364	1.86067	0.645042		nonsignificant	0	0	1.9766	0	0	0
ENSMUSG00000100562	1.61382	0.513321		nonsignificant	2.03785	3.97765	0	0	1.96008	0
ENSMUSG00000032883	-0.0355933	0.719546	0.870353	nonsignificant	8686.36	7248.27	8187.08	8532.97	8164.7	8026.47
ENSMUSG00000079470	0.049705	0.662832	0.839955	nonsignificant	551.24	519.083	538.623	506.939	535.101	512.287
ENSMUSG00000099377	0.160671	0.633011	0.821849	nonsignificant	44.8328	37.7877	45.4618	38.4505	37.2415	38.8832
ENSMUSG00000099706				nonsignificant	0	0	0	0	0	0
ENSMUSG00000047330	-0.396369	0.224806	0.505621	nonsignificant	61.1356	63.6424	59.298	54.6401	105.844	81.6548
ENSMUSG00000101324	3.47451	0.257876		nonsignificant	4.07571	1.98882	0	0	0	0
ENSMUSG00000072978	-0.274272	0.300961	0.586379	nonsignificant	72.3438	59.6647	77.0874	87.0195	74.4829	91.3756
ENSMUSG00000050711	-0.158621	0.0508936	0.229916	nonsignificant	8618.09	8154.18	8123.82	9778.56	8906.59	9104.51
ENSMUSG00000099562				nonsignificant	0	0	0	0	0	0
ENSMUSG00000077782				nonsignificant	0	0	0	0	0	0
ENSMUSG00000054702	0.222848	0.455191	0.710822	nonsignificant	74.3817	101.43	83.0172	95.1143	60.7624	66.1015
ENSMUSG00000102235				nonsignificant	0	0	0	0	0	0
ENSMUSG00000073643	1.05408	0.0234645	0.147967	nonsignificant	2044.99	1218.15	1721.62	1217.26	419.457	764.055
ENSMUSG00000104497	1.8684	0.643612		nonsignificant	0	1.98882	0	0	0	0
ENSMUSG00000026248	-0.0276066	0.794964	0.908736	nonsignificant	816.161	879.06	801.511	806.448	869.294	869.04
ENSMUSG00000026249	-0.153644	0.0861696	0.306293	nonsignificant	9254.92	9522.49	9532.15	11394.5	9839.59	10257.4
ENSMUSG00000067106	-0.306997	0.354003	0.631714	nonsignificant	43.8139	56.6815	52.3799	81.9602	52.9221	54.4365
ENSMUSG00000100397	-0.710012	0.520669		nonsignificant	8.15142	1.98882	1.9766	8.09483	1.96008	9.72081
ENSMUSG00000099753				nonsignificant	0	0	0	0	0	0
ENSMUSG00000096297				nonsignificant	0	0	0	0	0	0
ENSMUSG00000102518	1.86067	0.645042		nonsignificant	0	0	1.9766	0	0	0
ENSMUSG00000099552				nonsignificant	0	0	0	0	0	0
ENSMUSG00000043230				nonsignificant	0	0	0	0	0	0
ENSMUSG00000101257	-2.85009	0.416408		nonsignificant	0	0	0	2.02371	1.96008	0
ENSMUSG00000103404				nonsignificant	0	0	0	0	0	0
ENSMUSG00000004364	0.244035	0.00679204	0.071219	nonsignificant	6907.31	6085.8	6368.6	5207	5641.1	5500.03
ENSMUSG00000103076	0.298706	0.773267		nonsignificant	9.17035	1.98882	5.9298	6.07112	5.88023	1.94416
ENSMUSG00000103525	-1.81926	0.652452		nonsignificant	0	0	0	0	0	1.94416
ENSMUSG00000101722	-2.87164	0.469626		nonsignificant	0	0	0	4.04742	0	0
ENSMUSG00000090637				nonsignificant	0	0	0	0	0	0
ENSMUSG00000101483	-1.82947	0.650555		nonsignificant	0	0	0	0	1.96008	0
ENSMUSG00000110100				nonsignificant	0	0	0	0	0	0
ENSMUSG00000038608	0.250701	0.223303	0.503603	nonsignificant	2977.31	3103.56	3084.48	1763.66	3349.77	2589.62
ENSMUSG00000103192				nonsignificant	0	0	0	0	0	0
ENSMUSG00000104488	-1.81926	0.652452		nonsignificant	0	0	0	0	0	1.94416
ENSMUSG00000102721				nonsignificant	0	0	0	0	0	0
ENSMUSG00000099949				nonsignificant	0	0	0	0	0	0
ENSMUSG00000099918				nonsignificant	0	0	0	0	0	0
ENSMUSG00000054976	0.34391	0.0731635	0.281428	nonsignificant	1358.23	955.63	1081.2	1102.92	762.47	809.743
ENSMUSG00000104029	-1.86958	0.643127		nonsignificant	0	0	0	2.02371	0	0
ENSMUSG00000101986				nonsignificant	0	0	0	0	0	0
ENSMUSG00000087008	0.45226	0.509271		nonsignificant	18.3407	18.8938	13.8362	4.04742	19.6008	13.6091
ENSMUSG00000100561				nonsignificant	0	0	0	0	0	0
ENSMUSG00000103571				nonsignificant	0	0	0	0	0	0
ENSMUSG00000098797				nonsignificant	0	0	0	0	0	0
ENSMUSG00000055980	0.386922	0.170681	0.438621	nonsignificant	294.47	323.184	324.162	146.719	338.113	235.244
ENSMUSG00000022591				nonsignificant	0	0	0	0	0	0
ENSMUSG00000026142	-0.0762784	0.666408	0.841357	nonsignificant	469.725	533.005	458.571	409.801	603.704	526.868
ENSMUSG00000104493				nonsignificant	0	0	0	0	0	0
ENSMUSG00000100786				nonsignificant	0	0	0	0	0	0
ENSMUSG00000096779				nonsignificant	0	0	0	0	0	0
ENSMUSG00000067158	-0.422725	0.482341	0.729116	nonsignificant	30.5678	126.29	80.0523	32.3793	163.666	121.51
ENSMUSG00000079465	-0.37119	0.570651	0.786973	nonsignificant	19.3596	84.525	54.3565	18.2134	95.0638	91.3756
ENSMUSG00000065055				nonsignificant	0	0	0	0	0	0
ENSMUSG00000097564	-1.98901	0.306492		nonsignificant	0	0	1.9766	2.02371	3.92016	1.94416
ENSMUSG00000026150	0.0455876	0.504756	0.745937	nonsignificant	8469.32	8243.68	8583.38	8064.48	8292.11	8152.84
ENSMUSG00000101450	-0.114488	0.880989		nonsignificant	12.2271	5.96647	15.8128	21.2489	9.80039	5.83248
ENSMUSG00000026149	1.8684	0.643612		nonsignificant	0	1.98882	0	0	0	0
ENSMUSG00000114299				nonsignificant	0	0	0	0	0	0
ENSMUSG00000099771				nonsignificant	0	0	0	0	0	0
ENSMUSG00000102280				nonsignificant	0	0	0	0	0	0
ENSMUSG00000100170				nonsignificant	0	0	0	0	0	0
ENSMUSG00000100744	-0.943484	0.817144		nonsignificant	0	0	0	0	0.980039	0
ENSMUSG00000093782	0.980069	0.810187		nonsignificant	1.01893	0	0	0	0	0
ENSMUSG00000026159	0.328837	0.000117704	0.00502955	nonsignificant	4568.87	4487.78	4271.43	3380.6	3734.93	3495.6
ENSMUSG00000113880	-0.674083	0.697457		nonsignificant	0	3.97765	3.9532	0	1.96008	10.6929
ENSMUSG00000113973				nonsignificant	0	0	0	0	0	0
ENSMUSG00000113846				nonsignificant	0	0	0	0	0	0
ENSMUSG00000113084				nonsignificant	0	0	0	0	0	0
ENSMUSG00000113925				nonsignificant	0	0	0	0	0	0
ENSMUSG00000114011				nonsignificant	0	0	0	0	0	0
ENSMUSG00000113097				nonsignificant	0	0	0	0	0	0
ENSMUSG00000101784	0.0130643	0.997155		nonsignificant	0	0	1.9766	0	1.96008	0
ENSMUSG00000038496	-0.119537	0.595468	0.800072	nonsignificant	149.782	172.033	168.011	210.466	136.225	185.667
ENSMUSG00000100432	1.86067	0.645042		nonsignificant	0	0	1.9766	0	0	0
ENSMUSG00000100190				nonsignificant	0	0	0	0	0	0
ENSMUSG00000113267				nonsignificant	0	0	0	0	0	0
ENSMUSG00000104423				nonsignificant	0	0	0	0	0	0
ENSMUSG00000101315	0.0229887	0.994998		nonsignificant	0	0	1.9766	0	0	1.94416
ENSMUSG00000099691				nonsignificant	0	0	0	0	0	0
ENSMUSG00000026166	-1.86958	0.643127		nonsignificant	0	0	0	2.02371	0	0
ENSMUSG00000101173				nonsignificant	0	0	0	0	0	0
ENSMUSG00000053161	-0.444175	0.467542		nonsignificant	22.4164	7.9553	16.8011	17.2015	31.3612	15.5533
ENSMUSG00000101896	-1.81926	0.652452		nonsignificant	0	0	0	0	0	1.94416
ENSMUSG00000084443				nonsignificant	0	0	0	0	0	0
ENSMUSG00000026163	0.543034	0.0286525	0.166581	nonsignificant	10043.6	9799.93	10414.7	4035.27	9452.47	7278.94
ENSMUSG00000079140	-0.200977	0.850106		nonsignificant	2.03785	5.96647	3.9532	2.02371	5.88023	5.83248
ENSMUSG00000104374				nonsignificant	0	0	0	0	0	0
ENSMUSG00000104219				nonsignificant	0	0	0	0	0	0
ENSMUSG00000100580	0.0169416	0.99556		nonsignificant	0	0.994412	0.9883	0	1.96008	0
ENSMUSG00000094946				nonsignificant	0	0	0	0	0	0
ENSMUSG00000077736				nonsignificant	0	0	0	0	0	0
ENSMUSG00000045658	0.225152	0.0905573	0.313568	nonsignificant	1600.73	1516.48	1537.79	1111.02	1475.94	1394.94
ENSMUSG00000102750				nonsignificant	0	0	0	0	0	0
ENSMUSG00000101934				nonsignificant	0	0	0	0	0	0
ENSMUSG00000098851				nonsignificant	0	0	0	0	0	0
ENSMUSG00000036766	0.355082	0.004974	0.0590714	nonsignificant	8348.07	6759.02	7321.33	5238.37	6513.34	5782.91
ENSMUSG00000104396	4.19341	0.0464169		nonsignificant	2.03785	3.97765	3.9532	0	0	0
ENSMUSG00000102481	-1.86958	0.643127		nonsignificant	0	0	0	2.02371	0	0
ENSMUSG00000093254				nonsignificant	0	0	0	0	0	0
ENSMUSG00000026219	0.28877	0.000939189	0.020562	nonsignificant	8002.65	8256.6	8053.66	6132.85	7032.76	6736.52
ENSMUSG00000103505	1.89897	0.637969		nonsignificant	2.03785	0	0	0	0	0
ENSMUSG00000104503	-0.0258553	0.994347		nonsignificant	0	0	1.9766	2.02371	0	0
ENSMUSG00000073633	-0.322607	0.324514	0.609143	nonsignificant	94.7602	165.072	111.678	103.209	205.808	155.533
ENSMUSG00000026220	0.213594	0.312841	0.598823	nonsignificant	240.467	227.72	221.379	159.873	247.95	186.639
ENSMUSG00000118590	2.44492	0.540595		nonsignificant	0	0	2.9649	0	0	0
ENSMUSG00000099693	1.49682	0.617418		nonsignificant	1.01893	0	1.9766	0	0.980039	0
ENSMUSG00000052477	3.20927	0.322681		nonsignificant	3.05678	1.98882	0	0	0	0
ENSMUSG00000064281	-2.66899	0.115296		nonsignificant	2.03785	0	0	4.04742	3.92016	4.8604
ENSMUSG00000098842				nonsignificant	0	0	0	0	0	0
ENSMUSG00000118640				nonsignificant	0	0	0	0	0	0
ENSMUSG00000061852				nonsignificant	0	0	0	0	0	0
ENSMUSG00000089976				nonsignificant	0	0	0	0	0	0
ENSMUSG00000101279				nonsignificant	0	0	0	0	0	0
ENSMUSG00000089844	0.980069	0.810187		nonsignificant	1.01893	0	0	0	0	0
ENSMUSG00000073631				nonsignificant	0	0	0	0	0	0
ENSMUSG00000072109	-0.777349	0.649373		nonsignificant	3.05678	0.994412	0	2.02371	3.92016	0.972081
ENSMUSG00000090128				nonsignificant	0	0	0	0	0	0
ENSMUSG00000090186				nonsignificant	0	0	0	0	0	0
ENSMUSG00000089716				nonsignificant	0	0	0	0	0	0
ENSMUSG00000118618				nonsignificant	0	0	0	0	0	0
ENSMUSG00000079457				nonsignificant	0	0	0	0	0	0
ENSMUSG00000090252				nonsignificant	0	0	0	0	0	0
ENSMUSG00000079455				nonsignificant	0	0	0	0	0	0
ENSMUSG00000091199				nonsignificant	0	0	0	0	0	0
ENSMUSG00000089652				nonsignificant	0	0	0	0	0	0
ENSMUSG00000089937				nonsignificant	0	0	0	0	0	0
ENSMUSG00000118591				nonsignificant	0	0	0	0	0	0
ENSMUSG00000101751				nonsignificant	0	0	0	0	0	0
ENSMUSG00000089714				nonsignificant	0	0	0	0	0	0
ENSMUSG00000118607	-1.86958	0.643127		nonsignificant	0	0	0	2.02371	0	0
ENSMUSG00000118632				nonsignificant	0	0	0	0	0	0
ENSMUSG00000094127				nonsignificant	0	0	0	0	0	0
ENSMUSG00000070034	-0.252912	0.463442	0.716098	nonsignificant	36.6814	67.62	46.4501	59.6994	54.8822	65.1294
ENSMUSG00000090103				nonsignificant	0	0	0	0	0	0
ENSMUSG00000070031	-0.809032	0.184366		nonsignificant	16.3028	14.9162	4.9415	23.2726	20.5808	19.4416
ENSMUSG00000073628				nonsignificant	0	0	0	0	0	0
ENSMUSG00000090246	0.645629	0.850512		nonsignificant	3.05678	0	0	0	0	1.94416
ENSMUSG00000026222	-0.406374	0.0164954	0.120995	nonsignificant	186.464	184.961	162.081	225.643	250.89	230.383
ENSMUSG00000064414				nonsignificant	0	0	0	0	0	0
ENSMUSG00000052760	-0.354529	0.578538		nonsignificant	17.3218	23.8659	6.9181	29.3438	13.7205	18.4695
ENSMUSG00000098634				nonsignificant	0	0	0	0	0	0
ENSMUSG00000094834				nonsignificant	0	0	0	0	0	0
ENSMUSG00000100217				nonsignificant	0	0	0	0	0	0
ENSMUSG00000092932				nonsignificant	0	0	0	0	0	0
ENSMUSG00000036707	0.125983	0.149026	0.409252	nonsignificant	7111.09	6585	6733.29	6667.11	6036.06	6018.15
ENSMUSG00000026223	-0.055618	0.464518	0.716844	nonsignificant	37103.2	37069.7	36758.8	36210.2	40033.6	39047.5
ENSMUSG00000026224	-0.510586	0.101742	0.332827	nonsignificant	128.385	75.5753	106.736	185.169	101.924	155.533
ENSMUSG00000099767	-0.521813	0.498543		nonsignificant	14.265	5.96647	3.9532	14.166	11.7605	8.74873
ENSMUSG00000049608	-0.278078	0.524222	0.7582	nonsignificant	35.6625	18.8938	28.6607	38.4505	26.461	35.967
ENSMUSG00000100108	0.144974	0.932673		nonsignificant	7.13249	0	3.9532	8.09483	0	1.94416
ENSMUSG00000099342	-0.0515966	0.918631		nonsignificant	23.4353	19.8882	16.8011	24.2845	13.7205	24.302
ENSMUSG00000026226	-0.659653	0.165872		nonsignificant	26.4921	11.9329	26.6841	36.4267	38.2215	28.1903
ENSMUSG00000026227	0.0942997	0.623139	0.816189	nonsignificant	691.852	809.451	742.213	513.01	824.213	764.055
ENSMUSG00000026229	0.237425	0.0491385	0.226123	nonsignificant	5722.3	6172.32	5710.4	4369.19	5686.19	4877.9
ENSMUSG00000077274				nonsignificant	0	0	0	0	0	0
ENSMUSG00000026228	-1.68231	0.208155		nonsignificant	2.03785	0.994412	0.9883	5.05927	5.88023	1.94416
ENSMUSG00000103272	1.10548	0.21492		nonsignificant	6.11356	9.94412	13.8362	8.09483	1.96008	3.88832
ENSMUSG00000094638				nonsignificant	0	0	0	0	0	0
ENSMUSG00000062590	0.0918448	0.372064	0.646927	nonsignificant	1031.15	1101.81	1066.38	945.072	1064.32	992.494
ENSMUSG00000087538	-0.00137987	0.999593		nonsignificant	0	2.98324	0	2.02371	0	0.972081
ENSMUSG00000079445	-0.198084	0.593889	0.799382	nonsignificant	32.6057	32.8156	27.6724	39.4623	34.3014	33.0507
ENSMUSG00000099644				nonsignificant	0	0	0	0	0	0
ENSMUSG00000091806				nonsignificant	0	0	0	0	0	0
ENSMUSG00000101853				nonsignificant	0	0	0	0	0	0
ENSMUSG00000026234	0.128117	0.170213	0.438017	nonsignificant	11538.3	9766.12	10442.4	9686.48	9506.38	9855.93
ENSMUSG00000064837				nonsignificant	0	0	0	0	0	0
ENSMUSG00000104627				nonsignificant	0	0	0	0	0	0
ENSMUSG00000064696				nonsignificant	0	0	0	0	0	0
ENSMUSG00000064823				nonsignificant	0	0	0	0	0	0
ENSMUSG00000073627	-0.126115	0.626472	0.818268	nonsignificant	70.306	94.4691	76.0991	94.1024	90.1636	78.7385
ENSMUSG00000110510	-1.86958	0.643127		nonsignificant	0	0	0	2.02371	0	0
ENSMUSG00000026237	0.29833	0.831386		nonsignificant	6.11356	3.97765	1.9766	0	7.84031	1.94416
ENSMUSG00000036574	1.89897	0.637969		nonsignificant	2.03785	0	0	0	0	0
ENSMUSG00000101328				nonsignificant	0	0	0	0	0	0
ENSMUSG00000026238	0.0607746	0.52647	0.76013	nonsignificant	4012.54	4499.71	3916.63	3982.66	4131.84	3801.81
ENSMUSG00000026239	-0.114895	0.240413	0.525616	nonsignificant	1475.41	1626.86	1619.82	1619.98	1787.59	1706
ENSMUSG00000102927	0.0182964	0.996422		nonsignificant	0	0	0.9883	0	0	0.972081
ENSMUSG00000026240	0.0514484	0.707998	0.86475	nonsignificant	677.587	693.105	692.798	763.95	588.023	639.629
ENSMUSG00000084468				nonsignificant	0	0	0	0	0	0
ENSMUSG00000103609	-3.6268	0.23435		nonsignificant	0	0	0	0	0.980039	5.83248
ENSMUSG00000026241	0.425382	0.181806	0.452996	nonsignificant	177.293	97.4524	130.456	118.387	70.5628	112.761
ENSMUSG00000053333	0.0172854	0.858177	0.937925	nonsignificant	1001.61	981.485	1002.14	1031.08	949.658	969.164
ENSMUSG00000100225				nonsignificant	0	0	0	0	0	0
ENSMUSG00000100768				nonsignificant	0	0	0	0	0	0
ENSMUSG00000104121				nonsignificant	0	0	0	0	0	0
ENSMUSG00000102383	-1.86958	0.643127		nonsignificant	0	0	0	2.02371	0	0
ENSMUSG00000104400				nonsignificant	0	0	0	0	0	0
ENSMUSG00000102293	2.86401	0.414309		nonsignificant	0	1.98882	1.9766	0	0	0
ENSMUSG00000102649	-3.84713	0.0907251		nonsignificant	0	0	0	4.04742	1.96008	1.94416
ENSMUSG00000084106	-0.0886266	0.274212	0.56095	nonsignificant	6199.15	6306.56	5925.85	6206.71	6801.47	6590.71
ENSMUSG00000102571	-0.401335	0.79151		nonsignificant	2.03785	3.97765	0	4.04742	1.96008	1.94416
ENSMUSG00000099401	0.980069	0.810187		nonsignificant	1.01893	0	0	0	0	0
ENSMUSG00000102956				nonsignificant	0	0	0	0	0	0
ENSMUSG00000103984	-0.565506	0.698887		nonsignificant	0	5.96647	1.9766	2.02371	1.96008	7.77665
ENSMUSG00000101940	2.44769	0.530739		nonsignificant	0	0.994412	1.9766	0	0	0
ENSMUSG00000101625				nonsignificant	0	0	0	0	0	0
ENSMUSG00000026246				nonsignificant	0	0	0	0	0	0
ENSMUSG00000079440	-1.81926	0.652452		nonsignificant	0	0	0	0	0	1.94416
ENSMUSG00000100940				nonsignificant	0	0	0	0	0	0
ENSMUSG00000036500	-2.82365	0.423318		nonsignificant	0	0	0	0	1.96008	1.94416
ENSMUSG00000099839	-1.73714	0.16666		nonsignificant	0	1.98882	3.9532	11.1304	3.92016	4.8604
ENSMUSG00000026247	-0.506771	0.110196	0.346917	nonsignificant	571.618	226.726	383.46	712.345	420.437	546.309
ENSMUSG00000036480	-2.37622	0.104495		nonsignificant	2.03785	1.98882	1.9766	27.3201	0	3.88832
ENSMUSG00000026251				nonsignificant	0	0	0	0	0	0
ENSMUSG00000026253				nonsignificant	0	0	0	0	0	0
ENSMUSG00000026254	0.0501776	0.533346	0.764087	nonsignificant	2066.38	2136.99	2133.74	2015.61	2008.1	2096.78
ENSMUSG00000088318	-1.86958	0.643127		nonsignificant	0	0	0	2.02371	0	0
ENSMUSG00000026255	-0.625848	7.22216e-07	0.000193493	nonsignificant	620.527	743.82	778.78	1118.1	1130.96	1058.6
ENSMUSG00000089821				nonsignificant	0	0	0	0	0	0
ENSMUSG00000048000	0.300846	0.00134439	0.0261388	nonsignificant	3267.7	3402.88	3171.45	2516.48	2869.55	2603.23
ENSMUSG00000095281				nonsignificant	0	0	0	0	0	0
ENSMUSG00000079436	-0.583075	0.734554	0.878261	nonsignificant	25.4732	421.631	298.467	2.02371	706.608	408.274
ENSMUSG00000089613				nonsignificant	0	0	0	0	0	0
ENSMUSG00000026258	-2.05205	0.0427708		nonsignificant	2.03785	4.97206	4.9415	26.3082	1.96008	21.3858
ENSMUSG00000026259	-1.18031	0.0430605	0.20982	nonsignificant	5459.41	5210.72	5314.09	21219.6	4544.44	10460.6
ENSMUSG00000079434	-1.90648	0.000321888	0.0101155	Decreased	59.0978	45.743	57.3214	371.35	58.8023	177.891
ENSMUSG00000091123				nonsignificant	0	0	0	0	0	0
ENSMUSG00000090994	-1.81926	0.652452		nonsignificant	0	0	0	0	0	1.94416
ENSMUSG00000026288	-0.332312	0.0842444	0.302853	nonsignificant	546.145	513.117	596.933	865.135	532.161	688.233
ENSMUSG00000026289	-0.000763915	0.993548	0.998031	nonsignificant	2214.13	2253.34	2229.6	2402.14	2077.68	2221.2
ENSMUSG00000087968	0.974177	0.765877		nonsignificant	0	0	3.9532	2.02371	0	0
ENSMUSG00000089281	0.356288	0.810593		nonsignificant	3.05678	3.97765	2.9649	0	0.980039	6.80456
ENSMUSG00000056055	0.140769	0.568961	0.786078	nonsignificant	89.6656	76.5697	90.9236	82.972	76.443	73.8781
ENSMUSG00000070738	0.281182	0.0315394	0.176164	nonsignificant	4566.83	4887.54	4830.81	3276.38	4463.1	4015.67
ENSMUSG00000101942	0.608466	0.449197		nonsignificant	15.2839	7.9553	6.9181	6.07112	9.80039	3.88832
ENSMUSG00000103996				nonsignificant	0	0	0	0	0	0
ENSMUSG00000103591				nonsignificant	0	0	0	0	0	0
ENSMUSG00000005501	-0.0526487	0.650755	0.832191	nonsignificant	524.748	531.016	560.366	529.2	580.183	566.723
ENSMUSG00000095942				nonsignificant	0	0	0	0	0	0
ENSMUSG00000084021				nonsignificant	0	0	0	0	0	0
ENSMUSG00000083478				nonsignificant	0	0	0	0	0	0
ENSMUSG00000118514				nonsignificant	0	0	0	0	0	0
ENSMUSG00000090165				nonsignificant	0	0	0	0	0	0
ENSMUSG00000092220				nonsignificant	0	0	0	0	0	0
ENSMUSG00000118583				nonsignificant	0	0	0	0	0	0
ENSMUSG00000090175				nonsignificant	0	0	0	0	0	0
ENSMUSG00000089675				nonsignificant	0	0	0	0	0	0
ENSMUSG00000090124	-0.337438	0.49906		nonsignificant	18.3407	26.8491	20.7543	40.4742	24.501	18.4695
ENSMUSG00000082837				nonsignificant	0	0	0	0	0	0
ENSMUSG00000090145				nonsignificant	0	0	0	0	0	0
ENSMUSG00000084195				nonsignificant	0	0	0	0	0	0
ENSMUSG00000081261				nonsignificant	0	0	0	0	0	0
ENSMUSG00000054545	-0.418068	0.778252		nonsignificant	6.11356	1.98882	0	1.01185	5.88023	3.88832
ENSMUSG00000081602				nonsignificant	0	0	0	0	0	0
ENSMUSG00000082513				nonsignificant	0	0	0	0	0	0
ENSMUSG00000082677				nonsignificant	0	0	0	0	0	0
ENSMUSG00000089943				nonsignificant	0	0	0	0	0	0
ENSMUSG00000118621				nonsignificant	0	0	0	0	0	0
ENSMUSG00000081488				nonsignificant	0	0	0	0	0	0
ENSMUSG00000083277				nonsignificant	0	0	0	0	0	0
ENSMUSG00000090171				nonsignificant	0	0	0	0	0	0
ENSMUSG00000081984	-1.08299	0.00363277	0.0488453	Decreased	20.3785	24.8603	23.7192	48.569	43.1217	54.4365
ENSMUSG00000089960				nonsignificant	0	0	0	0	0	0
ENSMUSG00000079429	-0.148657	0.606418	0.806166	nonsignificant	73.3628	113.363	90.9236	127.494	84.2833	96.236
ENSMUSG00000044783	-0.18955	0.20232	0.478394	nonsignificant	1866.67	2028.6	1974.62	2679.39	1857.17	2158.02
ENSMUSG00000036251	-0.166321	0.895789		nonsignificant	14.265	4.97206	0	2.02371	7.84031	11.665
ENSMUSG00000085420				nonsignificant	0	0	0	0	0	0
ENSMUSG00000026295	-1.15898	0.381783		nonsignificant	6.11356	1.98882	1.9766	0	9.80039	12.637
ENSMUSG00000099553	-0.676589	0.573345		nonsignificant	0	43.7541	13.8362	4.04742	64.6826	23.3299
ENSMUSG00000100908				nonsignificant	0	0	0	0	0	0
ENSMUSG00000062310	-2.56056	0.149952		nonsignificant	2.03785	0	0	6.07112	1.96008	3.88832
ENSMUSG00000100798	0.0266285	0.991488		nonsignificant	0	1.98882	1.9766	0	0	3.88832
ENSMUSG00000104057				nonsignificant	0	0	0	0	0	0
ENSMUSG00000100367				nonsignificant	0	0	0	0	0	0
ENSMUSG00000049866	0.155867	0.0444908	0.213977	nonsignificant	2506.56	2532.77	2477.67	2201.79	2243.31	2301.89
ENSMUSG00000101736				nonsignificant	0	0	0	0	0	0
ENSMUSG00000097398				nonsignificant	0	0	0	0	0	0
ENSMUSG00000099848				nonsignificant	0	0	0	0	0	0
ENSMUSG00000101333				nonsignificant	0	0	0	0	0	0
ENSMUSG00000099378				nonsignificant	0	0	0	0	0	0
ENSMUSG00000099544				nonsignificant	0	0	0	0	0	0
ENSMUSG00000036206	0.457512	0.00986688	0.089554	nonsignificant	1364.34	1409.08	1464.66	772.045	1249.55	1064.43
ENSMUSG00000102700	-2.44193	0.530649		nonsignificant	0	0	0	2.02371	0.980039	0
ENSMUSG00000102083				nonsignificant	0	0	0	0	0	0
ENSMUSG00000101288				nonsignificant	0	0	0	0	0	0
ENSMUSG00000099938	-3.66365	0.214593		nonsignificant	0	0	0	5.05927	0	1.94416
ENSMUSG00000055013	-0.0104826	0.925166	0.96765	nonsignificant	4859.26	5003.88	4801.16	5585.43	4449.38	4736.95
ENSMUSG00000104114				nonsignificant	0	0	0	0	0	0
ENSMUSG00000088371				nonsignificant	0	0	0	0	0	0
ENSMUSG00000101662	0.980069	0.810187		nonsignificant	0	0.994412	0	0	0	0
ENSMUSG00000102009	-1.86958	0.643127		nonsignificant	0	0	0	2.02371	0	0
ENSMUSG00000088775				nonsignificant	0	0	0	0	0	0
ENSMUSG00000103252	-3.45734	0.379679		nonsignificant	0	0	0	6.07112	0	0
ENSMUSG00000034486	-2.78465	0.0188419		nonsignificant	2.03785	1.98882	0	8.09483	13.7205	5.83248
ENSMUSG00000092627	-3.70656	0.0279902		nonsignificant	0	1.98882	0	20.2371	1.96008	3.88832
ENSMUSG00000067081	-0.0581251	0.813859	0.917165	nonsignificant	123.29	126.29	99.8183	95.1143	135.245	133.175
ENSMUSG00000026301	0.347894	0.333737	0.615626	nonsignificant	60.1167	75.5753	67.2044	32.3793	68.6027	58.3248
ENSMUSG00000100850	-1.82947	0.650555		nonsignificant	0	0	0	0	1.96008	0
ENSMUSG00000044337	0.0254608	0.918692	0.96523	nonsignificant	530.861	547.921	634.489	353.137	735.029	594.913
ENSMUSG00000104087				nonsignificant	0	0	0	0	0	0
ENSMUSG00000101951	1.89897	0.637969		nonsignificant	2.03785	0	0	0	0	0
ENSMUSG00000101028	0.655819	0.617289		nonsignificant	1.01893	5.96647	3.9532	4.04742	0.980039	1.94416
ENSMUSG00000098368				nonsignificant	0	0	0	0	0	0
ENSMUSG00000101997	-0.180385	0.859047		nonsignificant	7.13249	3.97765	1.9766	4.04742	6.86027	3.88832
ENSMUSG00000103292	0.980069	0.810187		nonsignificant	1.01893	0	0	0	0	0
ENSMUSG00000034432	0.0221643	0.765722	0.896446	nonsignificant	3965.67	4144.71	4203.24	3991.76	4054.42	4079.82
ENSMUSG00000056128				nonsignificant	0	0	0	0	0	0
ENSMUSG00000048126	-0.38784	0.424679	0.689737	nonsignificant	283.262	71.5977	164.058	110.292	333.213	235.244
ENSMUSG00000103061				nonsignificant	0	0	0	0	0	0
ENSMUSG00000103978				nonsignificant	0	0	0	0	0	0
ENSMUSG00000026303	-0.00380365	0.989838	0.996711	nonsignificant	108.006	67.62	79.064	97.138	90.1636	68.0456
ENSMUSG00000090550				nonsignificant	0	0	0	0	0	0
ENSMUSG00000026304	-3.84491	0.171401		nonsignificant	0	0	0	4.04742	0	3.88832
ENSMUSG00000100791				nonsignificant	0	0	0	0	0	0
ENSMUSG00000026305	0.17786	0.163829	0.42939	nonsignificant	1989.97	1845.63	1808.59	1447.96	1892.45	1648.65
ENSMUSG00000070732	-0.405527	0.789328		nonsignificant	2.03785	0	3.9532	4.04742	1.96008	1.94416
ENSMUSG00000100018	0.715946	0.434361		nonsignificant	6.11356	7.9553	11.8596	4.04742	9.80039	1.94416
ENSMUSG00000034353	-0.129093	0.259489	0.545735	nonsignificant	1889.09	1915.24	1968.69	2380.89	1918.92	2014.15
ENSMUSG00000034343	0.018032	0.849917	0.934786	nonsignificant	1389.82	1338.48	1467.63	1384.22	1433.8	1325.92
ENSMUSG00000083064	0.37656	0.0897334	0.312633	nonsignificant	144.688	129.274	119.584	93.0906	113.685	96.236
ENSMUSG00000026307	-0.181933	0.141863	0.398443	nonsignificant	375.984	387.821	369.624	418.908	441.998	424.799
ENSMUSG00000090322	-1.4524	0.691921		nonsignificant	0	0	0.9883	0	2.94012	0
ENSMUSG00000049515	-1.34018	0.147263		nonsignificant	4.07571	6.96088	13.8362	46.5453	4.90019	11.665
ENSMUSG00000026308	-1.08562	0.310628		nonsignificant	2.03785	1.98882	9.883	6.07112	19.6008	3.88832
ENSMUSG00000047443	-5.06819	0.000904122		nonsignificant	0	1.98882	0	47.5571	1.96008	17.4975
ENSMUSG00000026309	-0.0593931	0.56165	0.781675	nonsignificant	1288.94	1222.13	1238.34	1410.52	1252.49	1244.26
ENSMUSG00000100253	1.02415	0.389106		nonsignificant	4.07571	9.94412	1.9766	1.01185	3.92016	2.91624
ENSMUSG00000067071	0.00428553	0.9776	0.990001	nonsignificant	362.738	352.022	345.905	304.568	389.075	363.558
ENSMUSG00000055866	0.599742	1.50408e-08	1.25132e-05	nonsignificant	1393.89	1304.67	1360.89	823.649	954.558	900.147
ENSMUSG00000101911				nonsignificant	0	0	0	0	0	0
ENSMUSG00000100151				nonsignificant	0	0	0	0	0	0
ENSMUSG00000101958				nonsignificant	0	0	0	0	0	0
ENSMUSG00000034292	0.215621	0.0667779	0.26696	nonsignificant	824.312	793.541	887.493	722.464	770.311	664.903
ENSMUSG00000026311	0.15235	0.151646	0.412007	nonsignificant	2545.28	2571.55	2685.21	2148.17	2597.1	2274.67
ENSMUSG00000101705	-0.245178	0.883642		nonsignificant	2.03785	1.98882	0.9883	2.02371	3.92016	0
ENSMUSG00000100980	0.471849	0.191523	0.464388	nonsignificant	68.2681	45.743	96.8534	48.569	54.8822	48.604
ENSMUSG00000007805	0.0638599	0.892978		nonsignificant	29.5489	16.905	23.7192	19.2252	26.461	21.3858
ENSMUSG00000101414	1.8684	0.643612		nonsignificant	0	1.98882	0	0	0	0
ENSMUSG00000102745				nonsignificant	0	0	0	0	0	0
ENSMUSG00000026313	0.147112	0.169964	0.437887	nonsignificant	2033.78	2359.74	2297.8	2164.36	1947.34	1931.52
ENSMUSG00000103101				nonsignificant	0	0	0	0	0	0
ENSMUSG00000102565				nonsignificant	0	0	0	0	0	0
ENSMUSG00000101265	1.86067	0.645042		nonsignificant	0	0	1.9766	0	0	0
ENSMUSG00000101522				nonsignificant	0	0	0	0	0	0
ENSMUSG00000026260	-0.0296713	0.73799	0.880469	nonsignificant	5599.01	6128.56	5913.99	5613.77	6244.81	6149.38
ENSMUSG00000098288				nonsignificant	0	0	0	0	0	0
ENSMUSG00000067064				nonsignificant	0	0	0	0	0	0
ENSMUSG00000057464				nonsignificant	0	0	0	0	0	0
ENSMUSG00000042849				nonsignificant	0	0	0	0	0	0
ENSMUSG00000058904				nonsignificant	0	0	0	0	0	0
ENSMUSG00000097001				nonsignificant	0	0	0	0	0	0
ENSMUSG00000099363				nonsignificant	0	0	0	0	0	0
ENSMUSG00000046300				nonsignificant	0	0	0	0	0	0
ENSMUSG00000107778				nonsignificant	0	0	0	0	0	0
ENSMUSG00000062497				nonsignificant	0	0	0	0	0	0
ENSMUSG00000108131				nonsignificant	0	0	0	0	0	0
ENSMUSG00000063583	1.86067	0.645042		nonsignificant	0	0	1.9766	0	0	0
ENSMUSG00000061616	-1.86958	0.643127		nonsignificant	0	0	0	2.02371	0	0
ENSMUSG00000073616	-0.0702006	0.441215	0.701356	nonsignificant	3301.32	3422.77	3214.94	3262.22	3717.29	3454.77
ENSMUSG00000044055	-0.365715	0.604901		nonsignificant	15.2839	23.8659	11.8596	6.07112	36.2614	23.3299
ENSMUSG00000100546	0.382267	0.529696	0.762421	nonsignificant	20.3785	41.7653	37.5554	8.09483	36.2614	32.0787
ENSMUSG00000099665				nonsignificant	0	0	0	0	0	0
ENSMUSG00000100781	-1.81926	0.652452		nonsignificant	0	0	0	0	0	1.94416
ENSMUSG00000034220	0.106457	0.573739	0.788484	nonsignificant	2474.97	2829.1	2585.39	1775.8	3068.5	2483.67
ENSMUSG00000101995	0.525904	0.479097		nonsignificant	9.17035	12.9274	11.8596	4.04742	6.86027	12.637
ENSMUSG00000065470	0.422875	0.845956		nonsignificant	2.03785	0	1.9766	2.02371	0.980039	0
ENSMUSG00000034212	0.194298	0.812619		nonsignificant	4.07571	13.9218	16.8011	4.04742	13.7205	12.637
ENSMUSG00000047067	-0.147196	0.205851	0.483852	nonsignificant	611.356	626.48	701.693	743.713	698.768	705.731
ENSMUSG00000097251	0.00709424	0.983928	0.993244	nonsignificant	55.0221	41.7653	46.4501	58.6875	35.2814	48.604
ENSMUSG00000026269	-0.219697	0.111383	0.348619	nonsignificant	681.662	659.295	604.84	854.005	668.386	743.642
ENSMUSG00000100632	-0.283196	0.772894		nonsignificant	2.03785	10.9385	4.9415	10.1185	8.82035	2.91624
ENSMUSG00000026270	0.116784	0.307964	0.593947	nonsignificant	741.779	849.228	804.476	725.499	777.171	706.703
ENSMUSG00000026271	-0.206374	0.725074		nonsignificant	20.3785	29.8324	9.883	30.3556	14.7006	24.302
ENSMUSG00000100021				nonsignificant	0	0	0	0	0	0
ENSMUSG00000045091	-0.979528	0.716618		nonsignificant	2.03785	0	0	3.03556	0	0.972081
ENSMUSG00000014602	0.0692612	0.299142	0.584338	nonsignificant	48432.7	49474	48256.7	47801	45340.5	46170.9
ENSMUSG00000101378	-0.557559	0.704464		nonsignificant	4.07571	0	1.9766	3.03556	1.96008	3.88832
ENSMUSG00000026272				nonsignificant	0	0	0	0	0	0
ENSMUSG00000034159	0.624357	0.654626		nonsignificant	6.11356	3.97765	1.9766	0	1.96008	5.83248
ENSMUSG00000084989	-0.341186	0.51992		nonsignificant	23.4353	23.8659	21.7426	13.1541	41.1616	33.0507
ENSMUSG00000047793	-0.623096	0.0248952	0.15324	nonsignificant	236.391	209.821	232.25	215.525	478.259	350.921
ENSMUSG00000098997				nonsignificant	0	0	0	0	0	0
ENSMUSG00000026273	0.0558731	0.677867	0.847977	nonsignificant	489.085	495.217	568.272	470.512	538.041	485.068
ENSMUSG00000101172	1.01034	0.481507		nonsignificant	3.05678	3.97765	2.9649	3.03556	0	1.94416
ENSMUSG00000100351	1.24909	0.61093		nonsignificant	7.13249	0	0	2.02371	0.980039	0
ENSMUSG00000026274	0.0723162	0.759202	0.892046	nonsignificant	99.8549	107.397	109.701	112.316	83.3033	105.957
ENSMUSG00000026275	-0.0709175	0.584692	0.795091	nonsignificant	5622.44	5440.43	5479.13	6858.35	5108.94	5408.66
ENSMUSG00000106302	-0.943484	0.817144		nonsignificant	0	0	0	1.01185	0	0
ENSMUSG00000098689				nonsignificant	0	0	0	0	0	0
ENSMUSG00000064389	-2.85848	0.0758173		nonsignificant	3.05678	0	0	15.1778	4.90019	1.94416
ENSMUSG00000034107	-0.739884	0.54195		nonsignificant	8.15142	0	7.9064	14.166	1.96008	10.6929
ENSMUSG00000034088	0.00683274	0.957884	0.98096	nonsignificant	7598.14	9230.13	8361.02	7199.34	9218.25	8652.49
ENSMUSG00000090489	0.937082	0.813408		nonsignificant	2.03785	0	0	0	0.980039	0
ENSMUSG00000026276	-0.319184	0.410856	0.678054	nonsignificant	27.511	25.8547	26.6841	37.4386	31.3612	31.1066
ENSMUSG00000116048				nonsignificant	0	0	0	0	0	0
ENSMUSG00000034066	-0.132077	0.537937	0.766881	nonsignificant	176.274	252.581	232.25	199.335	265.591	259.546
ENSMUSG00000103854	-0.943484	0.817144		nonsignificant	0	0	0	0	0.980039	0
ENSMUSG00000026277	0.0450506	0.511676	0.750632	nonsignificant	8606.88	8552.94	8598.21	8101.92	8534.18	8329.76
ENSMUSG00000100927	-0.99169	0.45002		nonsignificant	1.01893	1.98882	2.9649	5.05927	5.88023	0.972081
ENSMUSG00000026278	-0.139055	0.452466	0.709255	nonsignificant	1312.38	1346.43	1381.64	1078.64	1809.15	1561.16
ENSMUSG00000026279	-0.106561	0.550397	0.775067	nonsignificant	348.473	439.53	481.302	390.576	489.039	487.012
ENSMUSG00000101952	0.980069	0.810187		nonsignificant	0	0.994412	0	0	0	0
ENSMUSG00000026280	0.0689305	0.481976	0.728844	nonsignificant	2764.35	2875.84	2753.4	2420.36	2811.73	2769.46
ENSMUSG00000026281	0.0279487	0.781673	0.902914	nonsignificant	821.255	868.122	828.195	796.329	822.253	850.571
ENSMUSG00000026283	-0.162344	0.160274	0.423868	nonsignificant	680.643	773.653	685.88	807.46	757.57	830.157
ENSMUSG00000088961	-0.943484	0.817144		nonsignificant	0	0	0	0	0.980039	0
ENSMUSG00000073609	0.10942	0.483042	0.729859	nonsignificant	329.114	365.944	385.437	301.533	373.395	326.619
ENSMUSG00000094651	0.354486	0.833395		nonsignificant	4.07571	0	5.9298	0	3.92016	3.88832
ENSMUSG00000101660	2.47429	0.523774		nonsignificant	2.03785	0.994412	0	0	0	0
ENSMUSG00000093805	-1.86958	0.643127		nonsignificant	0	0	0	2.02371	0	0
ENSMUSG00000099624				nonsignificant	0	0	0	0	0	0
ENSMUSG00000073608	-0.564123	0.842444		nonsignificant	0	0	1.9766	0	0.980039	1.94416
ENSMUSG00000034000	-0.116453	0.393364	0.664145	nonsignificant	339.303	308.268	334.045	363.256	363.594	337.312
ENSMUSG00000026285	-2.23666	0.0911289		nonsignificant	2.03785	0	1.9766	10.1185	5.88023	2.91624
ENSMUSG00000100990	1.89897	0.637969		nonsignificant	2.03785	0	0	0	0	0
ENSMUSG00000100347	-0.0189853	0.894506	0.955045	nonsignificant	408.59	434.558	403.226	470.512	414.556	378.139
ENSMUSG00000077413				nonsignificant	0	0	0	0	0	0
ENSMUSG00000100518				nonsignificant	0	0	0	0	0	0
ENSMUSG00000089310				nonsignificant	0	0	0	0	0	0
ENSMUSG00000099592				nonsignificant	0	0	0	0	0	0
ENSMUSG00000051185	-0.088048	0.350283	0.628621	nonsignificant	1852.41	1797.9	1700.86	1808.18	2004.18	1875.14
ENSMUSG00000103973	-0.323807	0.748265		nonsignificant	8.15142	2.98324	3.9532	10.1185	1.96008	6.80456
ENSMUSG00000081051	-0.179692	0.0188765	0.130676	nonsignificant	5182.26	5503.08	5441.58	6180.41	5874.35	6211.6
ENSMUSG00000040710	0.451279	0.000709628	0.0172041	nonsignificant	951.678	761.72	831.16	585.864	660.546	614.355
ENSMUSG00000103197				nonsignificant	0	0	0	0	0	0
ENSMUSG00000100777				nonsignificant	0	0	0	0	0	0
ENSMUSG00000102718				nonsignificant	0	0	0	0	0	0
ENSMUSG00000095955				nonsignificant	0	0	0	0	0	0
ENSMUSG00000100062				nonsignificant	0	0	0	0	0	0
ENSMUSG00000080345				nonsignificant	0	0	0	0	0	0
ENSMUSG00000096585				nonsignificant	0	0	0	0	0	0
ENSMUSG00000102658				nonsignificant	0	0	0	0	0	0
ENSMUSG00000100336				nonsignificant	0	0	0	0	0	0
ENSMUSG00000100589				nonsignificant	0	0	0	0	0	0
ENSMUSG00000095610				nonsignificant	0	0	0	0	0	0
ENSMUSG00000100362	0.403384	0.717068		nonsignificant	6.11356	2.98324	3.9532	2.02371	5.88023	1.94416
ENSMUSG00000077255				nonsignificant	0	0	0	0	0	0
ENSMUSG00000040693	0.23755	0.376934	0.651119	nonsignificant	144.688	141.207	104.76	128.505	82.3233	120.538
ENSMUSG00000097814	0.0403001	0.865889	0.941277	nonsignificant	110.044	104.413	98.83	118.387	85.2634	101.096
ENSMUSG00000045463	-1.86958	0.643127		nonsignificant	0	0	0	2.02371	0	0
ENSMUSG00000097480				nonsignificant	0	0	0	0	0	0
ENSMUSG00000100454	0.400131	0.281657	0.568675	nonsignificant	77.4385	92.4803	70.1693	33.3912	78.4031	69.9898
ENSMUSG00000044757	0.279841	0.287921	0.574728	nonsignificant	84.571	95.4636	75.1108	61.7231	71.5428	76.7944
ENSMUSG00000026331				nonsignificant	0	0	0	0	0	0
ENSMUSG00000100484	0.0182964	0.996422		nonsignificant	1.01893	0	0	0	0	0.972081
ENSMUSG00000101348				nonsignificant	0	0	0	0	0	0
ENSMUSG00000103179				nonsignificant	0	0	0	0	0	0
ENSMUSG00000044768	-0.289094	0.151611	0.411985	nonsignificant	1854.45	1993.8	1928.17	3155.97	1746.43	2156.07
ENSMUSG00000118489				nonsignificant	0	0	0	0	0	0
ENSMUSG00000040648	-0.200967	0.331012	0.613851	nonsignificant	713.249	565.82	729.365	993.641	604.684	710.591
ENSMUSG00000026333	-0.202779	0.214361	0.493733	nonsignificant	221.107	189.933	220.391	231.715	249.91	244.964
ENSMUSG00000026335	0.231808	0.0249781	0.153371	nonsignificant	8781.12	9125.72	8981.67	6894.77	8483.22	7519.04
ENSMUSG00000104140	-0.943484	0.817144		nonsignificant	0	0	0	0	0.980039	0
ENSMUSG00000089169	-0.943484	0.817144		nonsignificant	0	0	0	0	0	0.972081
ENSMUSG00000089782	-0.051871	0.641369	0.826926	nonsignificant	1910.49	1879.44	1922.24	1734.32	2122.76	2063.73
ENSMUSG00000089706	-0.298618	0.381595	0.655669	nonsignificant	128.385	101.43	100.807	192.252	78.4031	136.091
ENSMUSG00000096085				nonsignificant	0	0	0	0	0	0
ENSMUSG00000100182	1.89897	0.637969		nonsignificant	2.03785	0	0	0	0	0
ENSMUSG00000100711				nonsignificant	0	0	0	0	0	0
ENSMUSG00000097608				nonsignificant	0	0	0	0	0	0
ENSMUSG00000099634	0.159101	0.812226		nonsignificant	13.2461	9.94412	9.883	8.09483	13.7205	7.77665
ENSMUSG00000026336				nonsignificant	0	0	0	0	0	0
ENSMUSG00000089791	0.152654	0.438016	0.698607	nonsignificant	152.839	135.24	162.081	133.565	143.086	128.315
ENSMUSG00000096193				nonsignificant	0	0	0	0	0	0
ENSMUSG00000100009	-0.13311	0.850561		nonsignificant	10.1893	15.9106	10.8713	17.2015	4.90019	18.4695
ENSMUSG00000099686	1.3418	0.24485		nonsignificant	5.09464	5.96647	3.9532	2.02371	0.980039	2.91624
ENSMUSG00000087804				nonsignificant	0	0	0	0	0	0
ENSMUSG00000099453				nonsignificant	0	0	0	0	0	0
ENSMUSG00000067028	0.477257	0.00103654	0.0219627	nonsignificant	396.363	345.061	391.367	262.07	287.151	264.406
ENSMUSG00000082431	-0.243188	0.148812	0.409161	nonsignificant	236.391	270.48	296.49	281.295	335.173	334.396
ENSMUSG00000104104	-1.82947	0.650555		nonsignificant	0	0	0	0	1.96008	0
ENSMUSG00000100662				nonsignificant	0	0	0	0	0	0
ENSMUSG00000087883				nonsignificant	0	0	0	0	0	0
ENSMUSG00000099835	1.00061	0.705792		nonsignificant	2.03785	1.98882	0	2.02371	0	0
ENSMUSG00000100794	0.0113171	0.997517		nonsignificant	2.03785	0	0	2.02371	0	0
ENSMUSG00000099427				nonsignificant	0	0	0	0	0	0
ENSMUSG00000099892				nonsignificant	0	0	0	0	0	0
ENSMUSG00000100977				nonsignificant	0	0	0	0	0	0
ENSMUSG00000077039				nonsignificant	0	0	0	0	0	0
ENSMUSG00000100684				nonsignificant	0	0	0	0	0	0
ENSMUSG00000100088				nonsignificant	0	0	0	0	0	0
ENSMUSG00000100222	2.86401	0.414309		nonsignificant	0	1.98882	1.9766	0	0	0
ENSMUSG00000100065				nonsignificant	0	0	0	0	0	0
ENSMUSG00000100349	0.593233	0.808584		nonsignificant	1.01893	0	1.9766	1.01185	0.980039	0
ENSMUSG00000099375	-0.984666	0.390381		nonsignificant	4.07571	0	5.9298	8.09483	5.88023	5.83248
ENSMUSG00000077295				nonsignificant	0	0	0	0	0	0
ENSMUSG00000099770				nonsignificant	0	0	0	0	0	0
ENSMUSG00000088510				nonsignificant	0	0	0	0	0	0
ENSMUSG00000101890	-1.82947	0.650555		nonsignificant	0	0	0	0	1.96008	0
ENSMUSG00000099989				nonsignificant	0	0	0	0	0	0
ENSMUSG00000087908				nonsignificant	0	0	0	0	0	0
ENSMUSG00000100955				nonsignificant	0	0	0	0	0	0
ENSMUSG00000088594				nonsignificant	0	0	0	0	0	0
ENSMUSG00000099469				nonsignificant	0	0	0	0	0	0
ENSMUSG00000102325				nonsignificant	0	0	0	0	0	0
ENSMUSG00000101297				nonsignificant	0	0	0	0	0	0
ENSMUSG00000100059				nonsignificant	0	0	0	0	0	0
ENSMUSG00000088161				nonsignificant	0	0	0	0	0	0
ENSMUSG00000099464				nonsignificant	0	0	0	0	0	0
ENSMUSG00000100935				nonsignificant	0	0	0	0	0	0
ENSMUSG00000099801				nonsignificant	0	0	0	0	0	0
ENSMUSG00000050840	0.000516125	0.996601	0.998597	nonsignificant	992.435	1173.41	1061.43	989.593	1160.37	1076.09
ENSMUSG00000103991	1.86067	0.645042		nonsignificant	0	0	1.9766	0	0	0
ENSMUSG00000084704				nonsignificant	0	0	0	0	0	0
ENSMUSG00000103060				nonsignificant	0	0	0	0	0	0
ENSMUSG00000089866				nonsignificant	0	0	0	0	0	0
ENSMUSG00000099669				nonsignificant	0	0	0	0	0	0
ENSMUSG00000099702				nonsignificant	0	0	0	0	0	0
ENSMUSG00000047496	-0.336097	0.048954	0.225603	nonsignificant	416.741	576.759	569.261	733.594	631.145	608.522
ENSMUSG00000099582				nonsignificant	0	0	0	0	0	0
ENSMUSG00000097482	-1.47245	0.222894		nonsignificant	0	7.9553	1.9766	9.10669	3.92016	14.5812
ENSMUSG00000101214	1.86067	0.645042		nonsignificant	0	0	1.9766	0	0	0
ENSMUSG00000067017	0.235921	0.24849	0.53477	nonsignificant	517.615	525.05	472.407	313.675	533.141	439.38
ENSMUSG00000056536	0.147321	0.202098	0.478299	nonsignificant	650.076	680.178	695.763	577.769	654.666	596.858
ENSMUSG00000100672				nonsignificant	0	0	0	0	0	0
ENSMUSG00000101219				nonsignificant	0	0	0	0	0	0
ENSMUSG00000076999				nonsignificant	0	0	0	0	0	0
ENSMUSG00000101656				nonsignificant	0	0	0	0	0	0
ENSMUSG00000026319	0.302781	0.00265586	0.040003	nonsignificant	3368.57	3500.33	3461.03	2547.85	3056.74	2769.46
ENSMUSG00000104044				nonsignificant	0	0	0	0	0	0
ENSMUSG00000101330	-0.197413	0.717819		nonsignificant	28.53	21.8771	11.8596	30.3556	25.481	15.5533
ENSMUSG00000026321	-0.340832	0.123209	0.368995	nonsignificant	130.423	118.335	132.432	190.229	132.305	160.393
ENSMUSG00000102690				nonsignificant	0	0	0	0	0	0
ENSMUSG00000089206				nonsignificant	0	0	0	0	0	0
ENSMUSG00000099448	1.89897	0.637969		nonsignificant	2.03785	0	0	0	0	0
ENSMUSG00000099843	-0.179118	0.63335	0.822086	nonsignificant	32.6057	53.6983	47.4384	64.7587	39.2016	47.632
ENSMUSG00000038866	0.324835	0.00415418	0.0527854	nonsignificant	1053.57	1246.99	1238.34	942.036	925.157	958.472
ENSMUSG00000102501	-2.44193	0.530649		nonsignificant	0	0	0	2.02371	0.980039	0
ENSMUSG00000097612	0.308137	0.724034		nonsignificant	8.15142	8.94971	15.8128	8.09483	1.96008	16.5254
ENSMUSG00000101583	-0.122709	0.837264		nonsignificant	9.17035	18.8938	11.8596	16.1897	12.7405	14.5812
ENSMUSG00000044340	0.003194	0.975556	0.989325	nonsignificant	4014.57	4676.72	4489.85	4188.06	4731.63	4232.44
ENSMUSG00000103291	-1.82947	0.650555		nonsignificant	0	0	0	0	1.96008	0
ENSMUSG00000100247	1.8684	0.643612		nonsignificant	0	1.98882	0	0	0	0
ENSMUSG00000099604				nonsignificant	0	0	0	0	0	0
ENSMUSG00000057329	0.104008	0.598462	0.801841	nonsignificant	708.154	634.435	680.939	817.578	494.92	570.611
ENSMUSG00000054006	0.980069	0.810187		nonsignificant	0	0	0.9883	0	0	0
ENSMUSG00000098344				nonsignificant	0	0	0	0	0	0
ENSMUSG00000103348	-1.86958	0.643127		nonsignificant	0	0	0	2.02371	0	0
ENSMUSG00000009905	0.122087	0.211873	0.491597	nonsignificant	1632.32	1495.6	1519.02	1509.69	1387.73	1372.58
ENSMUSG00000009907	0.133282	0.111631	0.349003	nonsignificant	2400.59	2234.44	2223.67	2083.41	2104.14	2065.67
ENSMUSG00000067006	-1.00434	0.705524		nonsignificant	0	0	1.9766	2.02371	1.96008	0
ENSMUSG00000083613				nonsignificant	0	0	0	0	0	0
ENSMUSG00000059956	0.0130643	0.997155		nonsignificant	0	0	1.9766	0	1.96008	0
ENSMUSG00000048775	-0.943484	0.817144		nonsignificant	0	0	0	0	0	0.972081
ENSMUSG00000084228				nonsignificant	0	0	0	0	0	0
ENSMUSG00000044594				nonsignificant	0	0	0	0	0	0
ENSMUSG00000058017				nonsignificant	0	0	0	0	0	0
ENSMUSG00000083884				nonsignificant	0	0	0	0	0	0
ENSMUSG00000073602				nonsignificant	0	0	0	0	0	0
ENSMUSG00000080729				nonsignificant	0	0	0	0	0	0
ENSMUSG00000081114				nonsignificant	0	0	0	0	0	0
ENSMUSG00000073601				nonsignificant	0	0	0	0	0	0
ENSMUSG00000084189	0.0502425	0.989022		nonsignificant	2.03785	0	0	0	1.96008	0
ENSMUSG00000026327	0.596587	0.76078		nonsignificant	2.03785	0	3.9532	2.02371	0	1.94416
ENSMUSG00000087210				nonsignificant	0	0	0	0	0	0
ENSMUSG00000067001	-0.992088	0.593883		nonsignificant	0	0	3.9532	2.02371	3.92016	1.94416
ENSMUSG00000089278				nonsignificant	0	0	0	0	0	0
ENSMUSG00000062345	3.20607	0.323458		nonsignificant	3.05678	0	1.9766	0	0	0
ENSMUSG00000092572	-0.975068	0.399289		nonsignificant	2.03785	2.98324	1.9766	2.02371	5.88023	5.83248
ENSMUSG00000026315	-0.110212	0.66909	0.842532	nonsignificant	194.615	125.296	159.116	216.537	146.026	154.561
ENSMUSG00000086161				nonsignificant	0	0	0	0	0	0
ENSMUSG00000096241				nonsignificant	0	0	0	0	0	0
ENSMUSG00000077237				nonsignificant	0	0	0	0	0	0
ENSMUSG00000100457				nonsignificant	0	0	0	0	0	0
ENSMUSG00000101477				nonsignificant	0	0	0	0	0	0
ENSMUSG00000099484				nonsignificant	0	0	0	0	0	0
ENSMUSG00000100041				nonsignificant	0	0	0	0	0	0
ENSMUSG00000104478				nonsignificant	0	0	0	0	0	0
ENSMUSG00000101231				nonsignificant	0	0	0	0	0	0
ENSMUSG00000101097				nonsignificant	0	0	0	0	0	0
ENSMUSG00000100831				nonsignificant	0	0	0	0	0	0
ENSMUSG00000100884				nonsignificant	0	0	0	0	0	0
ENSMUSG00000089037				nonsignificant	0	0	0	0	0	0
ENSMUSG00000084741				nonsignificant	0	0	0	0	0	0
ENSMUSG00000100025				nonsignificant	0	0	0	0	0	0
ENSMUSG00000026312	-0.42853	0.154912	0.417034	nonsignificant	488.066	296.335	425.957	791.27	347.914	489.929
ENSMUSG00000100290				nonsignificant	0	0	0	0	0	0
ENSMUSG00000100758				nonsignificant	0	0	0	0	0	0
ENSMUSG00000099926				nonsignificant	0	0	0	0	0	0
ENSMUSG00000047216	0.444801	0.0336064	0.182486	nonsignificant	441.196	352.022	356.776	356.173	232.269	256.629
ENSMUSG00000102788	0.899878	0.574528		nonsignificant	6.11356	4.97206	3.9532	8.09483	0	0
ENSMUSG00000102160	-3.42096	0.268678		nonsignificant	0	0	0	2.02371	0	3.88832
ENSMUSG00000101253	-1.88759	0.497028		nonsignificant	1.01893	0	0	2.02371	1.96008	0
ENSMUSG00000101846	-0.943484	0.817144		nonsignificant	0	0	0	0	0	0.972081
ENSMUSG00000100555	-1.26331	0.199931		nonsignificant	4.07571	1.98882	2.9649	4.04742	9.80039	7.77665
ENSMUSG00000102728				nonsignificant	0	0	0	0	0	0
ENSMUSG00000038702	0.477113	0.00486887	0.0582258	nonsignificant	839.596	608.58	708.611	444.204	551.762	553.114
ENSMUSG00000101875				nonsignificant	0	0	0	0	0	0
ENSMUSG00000099732				nonsignificant	0	0	0	0	0	0
ENSMUSG00000101220				nonsignificant	0	0	0	0	0	0
ENSMUSG00000100020				nonsignificant	0	0	0	0	0	0
ENSMUSG00000101054	-0.467344	0.600171		nonsignificant	9.17035	9.94412	6.9181	26.3082	3.92016	5.83248
ENSMUSG00000088691				nonsignificant	0	0	0	0	0	0
ENSMUSG00000099884				nonsignificant	0	0	0	0	0	0
ENSMUSG00000100304				nonsignificant	0	0	0	0	0	0
ENSMUSG00000101453				nonsignificant	0	0	0	0	0	0
ENSMUSG00000102105				nonsignificant	0	0	0	0	0	0
ENSMUSG00000099943				nonsignificant	0	0	0	0	0	0
ENSMUSG00000084546				nonsignificant	0	0	0	0	0	0
ENSMUSG00000097648	0.22639	0.835353		nonsignificant	5.09464	10.9385	14.8245	0	12.7405	13.6091
ENSMUSG00000101687				nonsignificant	0	0	0	0	0	0
ENSMUSG00000100515	-0.208915	0.736151		nonsignificant	13.2461	7.9553	19.766	15.1778	11.7605	20.4137
ENSMUSG00000070695	0.319185	0.0286541	0.166581	nonsignificant	2367.99	1683.54	1964.74	1719.14	1566.1	1536.86
ENSMUSG00000092948				nonsignificant	0	0	0	0	0	0
ENSMUSG00000102033				nonsignificant	0	0	0	0	0	0
ENSMUSG00000094429				nonsignificant	0	0	0	0	0	0
ENSMUSG00000101154				nonsignificant	0	0	0	0	0	0
ENSMUSG00000065865				nonsignificant	0	0	0	0	0	0
ENSMUSG00000098815				nonsignificant	0	0	0	0	0	0
ENSMUSG00000101573				nonsignificant	0	0	0	0	0	0
ENSMUSG00000107979				nonsignificant	0	0	0	0	0	0
ENSMUSG00000101373				nonsignificant	0	0	0	0	0	0
ENSMUSG00000099615				nonsignificant	0	0	0	0	0	0
ENSMUSG00000100265				nonsignificant	0	0	0	0	0	0
ENSMUSG00000100527				nonsignificant	0	0	0	0	0	0
ENSMUSG00000099571				nonsignificant	0	0	0	0	0	0
ENSMUSG00000101303				nonsignificant	0	0	0	0	0	0
ENSMUSG00000100305				nonsignificant	0	0	0	0	0	0
ENSMUSG00000099534				nonsignificant	0	0	0	0	0	0
ENSMUSG00000100886				nonsignificant	0	0	0	0	0	0
ENSMUSG00000101415				nonsignificant	0	0	0	0	0	0
ENSMUSG00000100617				nonsignificant	0	0	0	0	0	0
ENSMUSG00000100703				nonsignificant	0	0	0	0	0	0
ENSMUSG00000100177				nonsignificant	0	0	0	0	0	0
ENSMUSG00000101363				nonsignificant	0	0	0	0	0	0
ENSMUSG00000101590				nonsignificant	0	0	0	0	0	0
ENSMUSG00000102030	0.208548	0.906769		nonsignificant	3.05678	3.97765	1.9766	0	0	7.77665
ENSMUSG00000099870				nonsignificant	0	0	0	0	0	0
ENSMUSG00000026374	0.0302093	0.710389	0.865527	nonsignificant	4098.13	4120.84	4259.57	3883.5	4272.97	4063.3
ENSMUSG00000026377	0.128633	0.429866	0.692952	nonsignificant	1334.79	1178.38	1452.8	981.499	1420.08	1225.79
ENSMUSG00000099936				nonsignificant	0	0	0	0	0	0
ENSMUSG00000064302	0.214203	0.00774216	0.0772546	nonsignificant	4011.52	4387.35	4149.87	3627.5	3657.5	3532.54
ENSMUSG00000077257				nonsignificant	0	0	0	0	0	0
ENSMUSG00000107722				nonsignificant	0	0	0	0	0	0
ENSMUSG00000080542				nonsignificant	0	0	0	0	0	0
ENSMUSG00000100770				nonsignificant	0	0	0	0	0	0
ENSMUSG00000026380	-0.0399261	0.79228	0.907571	nonsignificant	246.58	234.681	243.122	243.857	262.65	238.16
ENSMUSG00000089601				nonsignificant	0	0	0	0	0	0
ENSMUSG00000101624				nonsignificant	0	0	0	0	0	0
ENSMUSG00000088363				nonsignificant	0	0	0	0	0	0
ENSMUSG00000100040				nonsignificant	0	0	0	0	0	0
ENSMUSG00000048402	-0.217349	0.327586	0.611497	nonsignificant	122.271	170.044	122.549	174.039	154.846	153.589
ENSMUSG00000098273				nonsignificant	0	0	0	0	0	0
ENSMUSG00000097408	-0.183766	0.903448		nonsignificant	0	3.97765	2.9649	3.03556	0.980039	3.88832
ENSMUSG00000096939				nonsignificant	0	0	0	0	0	0
ENSMUSG00000100767				nonsignificant	0	0	0	0	0	0
ENSMUSG00000099860				nonsignificant	0	0	0	0	0	0
ENSMUSG00000101179	-1.27211	0.12031		nonsignificant	10.1893	5.96647	1.9766	22.2608	11.7605	9.72081
ENSMUSG00000037035	0.263268	0.18714	0.459377	nonsignificant	285.3	286.391	367.648	235.762	313.612	233.299
ENSMUSG00000004451	-0.0652037	0.561083	0.781355	nonsignificant	872.202	880.055	871.68	852.993	1004.54	887.51
ENSMUSG00000101437				nonsignificant	0	0	0	0	0	0
ENSMUSG00000098447	0.226414	0.865359		nonsignificant	6.11356	1.98882	5.9298	9.10669	0	2.91624
ENSMUSG00000098923	-0.112776	0.28481	0.571392	nonsignificant	658.227	655.318	630.535	675.919	712.488	713.507
ENSMUSG00000101731	-1.86958	0.643127		nonsignificant	0	0	0	2.02371	0	0
ENSMUSG00000084505				nonsignificant	0	0	0	0	0	0
ENSMUSG00000026383	-0.0520616	0.668041	0.841976	nonsignificant	442.214	478.312	434.852	458.37	474.339	472.431
ENSMUSG00000102687				nonsignificant	0	0	0	0	0	0
ENSMUSG00000026384	0.1988	0.20452	0.482089	nonsignificant	3876	3072.73	3316.73	3542.5	2498.12	2903.6
ENSMUSG00000091876	2.86401	0.414309		nonsignificant	0	1.98882	1.9766	0	0	0
ENSMUSG00000103146				nonsignificant	0	0	0	0	0	0
ENSMUSG00000100436				nonsignificant	0	0	0	0	0	0
ENSMUSG00000090277				nonsignificant	0	0	0	0	0	0
ENSMUSG00000100042				nonsignificant	0	0	0	0	0	0
ENSMUSG00000100636	0.433329	0.781737		nonsignificant	2.03785	5.96647	0	2.02371	1.96008	1.94416
ENSMUSG00000101224	1.89897	0.637969		nonsignificant	2.03785	0	0	0	0	0
ENSMUSG00000036975	0.190488	0.23713	0.522558	nonsignificant	385.155	476.323	404.215	380.457	324.393	404.386
ENSMUSG00000036962	-0.243915	0.674199		nonsignificant	12.2271	13.9218	13.8362	15.1778	10.7804	21.3858
ENSMUSG00000092245				nonsignificant	0	0	0	0	0	0
ENSMUSG00000026387	0.296835	0.645292		nonsignificant	14.265	21.8771	8.8947	16.1897	11.7605	8.74873
ENSMUSG00000050777	-0.473983	0.345369	0.624914	nonsignificant	22.4164	29.8324	32.6139	18.2134	54.8822	44.7157
ENSMUSG00000026385	-0.139506	0.341724	0.622021	nonsignificant	5915.89	5157.02	5502.85	4912.55	7049.42	6296.17
ENSMUSG00000026388	-0.401525	0.223658	0.504116	nonsignificant	55.0221	35.7988	41.5086	52.6164	64.6826	57.3528
ENSMUSG00000026389	-0.16356	0.463717	0.716098	nonsignificant	238.429	300.312	313.291	254.987	406.716	292.596
ENSMUSG00000036907	0.606223	0.642261	0.827519	nonsignificant	1355.17	1975.9	1769.06	24.2845	2105.12	1220.93
ENSMUSG00000101275				nonsignificant	0	0	0	0	0	0
ENSMUSG00000026390				nonsignificant	0	0	0	0	0	0
ENSMUSG00000058665	-1.96264	0.312642		nonsignificant	2.03785	0	0	2.02371	1.96008	3.88832
ENSMUSG00000099957				nonsignificant	0	0	0	0	0	0
ENSMUSG00000101386				nonsignificant	0	0	0	0	0	0
ENSMUSG00000101922	-1.82947	0.650555		nonsignificant	0	0	0	0	1.96008	0
ENSMUSG00000100761				nonsignificant	0	0	0	0	0	0
ENSMUSG00000099336				nonsignificant	0	0	0	0	0	0
ENSMUSG00000100979				nonsignificant	0	0	0	0	0	0
ENSMUSG00000102360				nonsignificant	0	0	0	0	0	0
ENSMUSG00000097881	-0.472466	0.047373	0.221153	nonsignificant	111.063	76.5697	95.8651	136.6	120.545	136.091
ENSMUSG00000101700				nonsignificant	0	0	0	0	0	0
ENSMUSG00000104332				nonsignificant	0	0	0	0	0	0
ENSMUSG00000003721	0.152712	0.257955	0.543925	nonsignificant	2305.83	2608.34	2509.29	1904.31	2561.82	2211.48
ENSMUSG00000104253	-0.411174	0.426632		nonsignificant	29.5489	11.9329	33.6022	37.4386	23.5209	38.8832
ENSMUSG00000101791	2.8801	0.410116		nonsignificant	2.03785	0	1.9766	0	0	0
ENSMUSG00000026339	0.282476	0.0541547	0.237126	nonsignificant	1255.32	1390.19	1341.12	934.953	1299.53	1043.04
ENSMUSG00000085857	-1.81926	0.652452		nonsignificant	0	0	0	0	0	1.94416
ENSMUSG00000083582	0.980069	0.810187		nonsignificant	0	0.994412	0	0	0	0
ENSMUSG00000050534	0.693977	0.473287	0.722416	nonsignificant	167.104	214.793	195.683	12.1422	209.728	135.119
ENSMUSG00000081130				nonsignificant	0	0	0	0	0	0
ENSMUSG00000001674	0.0700655	0.595472	0.800072	nonsignificant	513.539	552.893	512.928	468.488	556.662	479.236
ENSMUSG00000102006				nonsignificant	0	0	0	0	0	0
ENSMUSG00000102488				nonsignificant	0	0	0	0	0	0
ENSMUSG00000083584				nonsignificant	0	0	0	0	0	0
ENSMUSG00000100913				nonsignificant	0	0	0	0	0	0
ENSMUSG00000080410				nonsignificant	0	0	0	0	0	0
ENSMUSG00000099960				nonsignificant	0	0	0	0	0	0
ENSMUSG00000089274				nonsignificant	0	0	0	0	0	0
ENSMUSG00000103263				nonsignificant	0	0	0	0	0	0
ENSMUSG00000089190				nonsignificant	0	0	0	0	0	0
ENSMUSG00000099451				nonsignificant	0	0	0	0	0	0
ENSMUSG00000104180				nonsignificant	0	0	0	0	0	0
ENSMUSG00000100762				nonsignificant	0	0	0	0	0	0
ENSMUSG00000100405				nonsignificant	0	0	0	0	0	0
ENSMUSG00000100525				nonsignificant	0	0	0	0	0	0
ENSMUSG00000101495				nonsignificant	0	0	0	0	0	0
[truncated: 53,402 more rows]
