# Supplementary material for: Unraveling the mechanisms of propofol-induced psychological dependence: a multi-omics approach linked to gut microbiota in hippocampal function
Source: Front Med (Lausanne). 2025 Apr 3;12:1539467. doi: 10.3389/fmed.2025.1539467 (PMC12005058; doi:10.3389/fmed.2025.1539467)
Supplement: Supplementary file 1 [file Data_Sheet_1.zip › raw data/transcriptome sequencing/Propofol_vs_Saline.EnrichKEGG.total.xlsx]

## Sheet: Sheet1
Mapid	Pathway	GeneRatio	BgRatio	pvalue	padj	geneID	KO	Count	level	Down_Up
mmu04080	Neuroactive ligand-receptor interaction	11/59	438/10484	2.72024e-05	0.00437958	ENSMUSG00000045573/ENSMUSG00000070687/ENSMUSG00000029917/ENSMUSG00000005892/ENSMUSG00000019865/ENSMUSG00000046922/ENSMUSG00000038257/ENSMUSG00000038257/ENSMUSG00000038257/ENSMUSG00000039079/ENSMUSG00000032259/ENSMUSG00000032360/ENSMUSG00000032360/ENSMUSG00000021478/ENSMUSG00000021478/ENSMUSG00000021478	K18832/K04153/K08378/K05253/K04168/K04203/K05193/K05194/K05195/K04282/K04145/K04238/K04239/K04144/K04148/K05840	11	Decreased/Decreased/Decreased/Increased/Increased/Decreased/Increased/Increased/Increased/Decreased/Decreased/Increased/Increased/Decreased/Decreased/Decreased	9/7
mmu04020	Calcium signaling pathway	7/59	440/10484	0.0113318	0.260631	ENSMUSG00000028072/ENSMUSG00000028072/ENSMUSG00000028072/ENSMUSG00000076498/ENSMUSG00000030230/ENSMUSG00000030230/ENSMUSG00000039079/ENSMUSG00000021478/ENSMUSG00000021478/ENSMUSG00000076617/ENSMUSG00000022144	K03176/K04360/K05101/K10785/K05857/K05861/K04282/K04144/K05840/K06856/K05452	7	Decreased/Decreased/Decreased/Decreased/Increased/Increased/Decreased/Decreased/Decreased/Decreased/Decreased	9/2
mmu05200	Pathways in cancer	6/59	695/10484	0.194789	0.614107	ENSMUSG00000045005/ENSMUSG00000028072/ENSMUSG00000028464/ENSMUSG00000019768/ENSMUSG00000017491/ENSMUSG00000017491/ENSMUSG00000000555	K02375/K03176/K09290/K08550/K08527/K08528/K06487	6	Decreased/Decreased/Decreased/Increased/Decreased/Decreased/Decreased	6/1
mmu04024	cAMP signaling pathway	5/59	306/10484	0.0284397	0.352215	ENSMUSG00000026418/ENSMUSG00000070687/ENSMUSG00000032259/ENSMUSG00000061718/ENSMUSG00000021478/ENSMUSG00000021478	K12044/K04153/K04145/K15494/K04144/K05840	5	Decreased/Decreased/Decreased/Decreased/Decreased/Decreased	6/0
mmu05414	Dilated cardiomyopathy	5/59	220/10484	0.00776186	0.232557	ENSMUSG00000026418/ENSMUSG00000028464/ENSMUSG00000028464/ENSMUSG00000028464/ENSMUSG00000028464/ENSMUSG00000020354/ENSMUSG00000020354/ENSMUSG00000076617/ENSMUSG00000000555/ENSMUSG00000000555/ENSMUSG00000000555	K12044/K09290/K10373/K10374/K10375/K12563/K12564/K06856/K06484/K06487/K06584	5	Decreased/Decreased/Decreased/Decreased/Decreased/Increased/Increased/Decreased/Decreased/Decreased/Decreased	9/2
mmu05034	Alcoholism	5/59	226/10484	0.00866673	0.232557	ENSMUSG00000028072/ENSMUSG00000000214/ENSMUSG00000032259/ENSMUSG00000061718/ENSMUSG00000021478	K04360/K00501/K04145/K15494/K04144	5	Decreased/Decreased/Decreased/Decreased/Decreased	5/0
mmu05030	Cocaine addiction	5/59	77/10484	6.88447e-05	0.005542	ENSMUSG00000000214/ENSMUSG00000032259/ENSMUSG00000061718/ENSMUSG00000020599/ENSMUSG00000021478	K00501/K04145/K15494/K13765/K04144	5	Decreased/Decreased/Decreased/Decreased/Decreased	5/0
mmu04514	Cell adhesion molecules	5/59	282/10484	0.0208621	0.2799	ENSMUSG00000076498/ENSMUSG00000023274/ENSMUSG00000000555/ENSMUSG00000000555/ENSMUSG00000047109/ENSMUSG00000091705	K10785/K06454/K06487/K06584/K06087/K06751	5	Decreased/Decreased/Decreased/Decreased/Decreased/Increased	5/1
mmu04151	PI3K-Akt signaling pathway	5/59	588/10484	0.234915	0.648082	ENSMUSG00000017868/ENSMUSG00000028072/ENSMUSG00000028072/ENSMUSG00000076617/ENSMUSG00000022144/ENSMUSG00000000555/ENSMUSG00000000555/ENSMUSG00000000555	K13303/K03176/K04360/K06856/K05452/K06484/K06487/K06584	5	Decreased/Decreased/Decreased/Decreased/Decreased/Decreased/Decreased/Decreased	8/0
mmu04010	MAPK signaling pathway	5/59	371/10484	0.0570181	0.545337	ENSMUSG00000031506/ENSMUSG00000028072/ENSMUSG00000028072/ENSMUSG00000022144/ENSMUSG00000090877/ENSMUSG00000091971	K18019/K03176/K04360/K05452/K03283/K03283	5	Decreased/Decreased/Decreased/Decreased/Increased/Increased	4/2
mmu04612	Antigen processing and presentation	5/59	164/10484	0.00223248	0.11981	ENSMUSG00000076498/ENSMUSG00000023274/ENSMUSG00000090877/ENSMUSG00000091971/ENSMUSG00000091705	K10785/K06454/K03283/K03283/K06751	5	Decreased/Decreased/Increased/Increased/Increased	2/3
mmu04728	Dopaminergic synapse	4/59	174/10484	0.0164298	0.269049	ENSMUSG00000000214/ENSMUSG00000032259/ENSMUSG00000061718/ENSMUSG00000021478/ENSMUSG00000021478	K00501/K04145/K15494/K04144/K05840	4	Decreased/Decreased/Decreased/Decreased/Decreased	5/0
mmu04915	Estrogen signaling pathway	4/59	174/10484	0.0164298	0.269049	ENSMUSG00000019768/ENSMUSG00000017491/ENSMUSG00000090877/ENSMUSG00000091971	K08550/K08527/K03283/K03283	4	Increased/Decreased/Increased/Increased	1/3
mmu05135	Yersinia infection	4/59	352/10484	0.135766	0.60805	ENSMUSG00000076498/ENSMUSG00000023274/ENSMUSG00000076617/ENSMUSG00000000555	K10785/K06454/K06856/K06484	4	Decreased/Decreased/Decreased/Decreased	4/0
mmu05410	Hypertrophic cardiomyopathy	4/59	120/10484	0.004575	0.184144	ENSMUSG00000026418/ENSMUSG00000028464/ENSMUSG00000028464/ENSMUSG00000028464/ENSMUSG00000028464/ENSMUSG00000020354/ENSMUSG00000020354/ENSMUSG00000000555/ENSMUSG00000000555/ENSMUSG00000000555	K12044/K09290/K10373/K10374/K10375/K12563/K12564/K06484/K06487/K06584	4	Decreased/Decreased/Decreased/Decreased/Decreased/Increased/Increased/Decreased/Decreased/Decreased	8/2
mmu05168	Herpes simplex virus 1 infection	4/59	632/10484	0.479547	0.718713	ENSMUSG00000031410/ENSMUSG00000055560/ENSMUSG00000000555/ENSMUSG00000091705	K14284/K09228/K06484/K06751	4	Decreased/Decreased/Decreased/Increased	3/1
mmu05416	Viral myocarditis	4/59	259/10484	0.0575822	0.545337	ENSMUSG00000076498/ENSMUSG00000020354/ENSMUSG00000020354/ENSMUSG00000076617/ENSMUSG00000091705	K10785/K12563/K12564/K06856/K06751	4	Decreased/Increased/Increased/Decreased/Increased	2/3
mmu05012	Parkinson disease	4/59	327/10484	0.111643	0.60805	ENSMUSG00000000214/ENSMUSG00000032259/ENSMUSG00000021478/ENSMUSG00000064360	K00501/K04145/K04144/K03880	4	Decreased/Decreased/Decreased/Increased	3/1
mmu05202	Transcriptional misregulation in cancer	4/59	489/10484	0.295819	0.648082	ENSMUSG00000028072/ENSMUSG00000076498/ENSMUSG00000017491/ENSMUSG00000076617	K03176/K10785/K08527/K06856	4	Decreased/Decreased/Decreased/Decreased	4/0
mmu04933	AGE-RAGE signaling pathway in diabetic complications	3/59	160/10484	0.0610128	0.545725	ENSMUSG00000037411/ENSMUSG00000030230/ENSMUSG00000021108	K03982/K05857/K18050	3	Decreased/Increased/Decreased	2/1
mmu04550	Signaling pathways regulating pluripotency of stem cells	3/59	185/10484	0.0858459	0.60805	ENSMUSG00000045005/ENSMUSG00000066652/ENSMUSG00000042258	K02375/K04668/K09370	3	Decreased/Increased/Decreased	2/1
mmu05322	Systemic lupus erythematosus	3/59	324/10484	0.274705	0.648082	ENSMUSG00000076498/ENSMUSG00000052374/ENSMUSG00000076617	K10785/K05699/K06856	3	Decreased/Decreased/Decreased	3/0
mmu05162	Measles	3/59	261/10484	0.181282	0.60805	ENSMUSG00000076498/ENSMUSG00000090877/ENSMUSG00000091971	K10785/K03283/K03283	3	Decreased/Increased/Increased	1/2
mmu05166	Human T-cell leukemia virus 1 infection	3/59	350/10484	0.314897	0.648082	ENSMUSG00000076498/ENSMUSG00000023274/ENSMUSG00000091705	K10785/K06454/K06751	3	Decreased/Decreased/Increased	2/1
mmu05320	Autoimmune thyroid disease	3/59	252/10484	0.168739	0.60805	ENSMUSG00000076498/ENSMUSG00000076617/ENSMUSG00000091705	K10785/K06856/K06751	3	Decreased/Decreased/Increased	2/1
mmu04659	Th17 cell differentiation	3/59	183/10484	0.0837196	0.60805	ENSMUSG00000076498/ENSMUSG00000023274/ENSMUSG00000017491	K10785/K06454/K08527	3	Decreased/Decreased/Decreased	3/0
mmu05022	Pathways of neurodegeneration - multiple diseases	3/59	563/10484	0.620951	0.746068	ENSMUSG00000045005/ENSMUSG00000027716/ENSMUSG00000064360	K02375/K04966/K03880	3	Decreased/Decreased/Increased	2/1
mmu04725	Cholinergic synapse	3/59	154/10484	0.0556436	0.545337	ENSMUSG00000021919/ENSMUSG00000100241/ENSMUSG00000023945	K00623/K14636/K14387	3	Decreased/Decreased/Decreased	3/0
mmu05206	MicroRNAs in cancer	3/59	257/10484	0.175675	0.60805	ENSMUSG00000028464/ENSMUSG00000021108/ENSMUSG00000000555	K10373/K18050/K06484	3	Decreased/Decreased/Decreased	3/0
mmu05165	Human papillomavirus infection	3/59	446/10484	0.461906	0.718713	ENSMUSG00000045005/ENSMUSG00000000555/ENSMUSG00000000555/ENSMUSG00000000555/ENSMUSG00000091705	K02375/K06484/K06487/K06584/K06751	3	Decreased/Decreased/Decreased/Decreased/Increased	4/1
mmu04640	Hematopoietic cell lineage	3/59	220/10484	0.126566	0.60805	ENSMUSG00000023274/ENSMUSG00000076617/ENSMUSG00000000555	K06454/K06856/K06484	3	Decreased/Decreased/Decreased	3/0
mmu05205	Proteoglycans in cancer	3/59	324/10484	0.274705	0.648082	ENSMUSG00000045005/ENSMUSG00000019768/ENSMUSG00000000555/ENSMUSG00000000555	K02375/K08550/K06484/K06487	3	Decreased/Increased/Decreased/Decreased	3/1
mmu05170	Human immunodeficiency virus 1 infection	3/59	337/10484	0.294746	0.648082	ENSMUSG00000076498/ENSMUSG00000023274/ENSMUSG00000091705	K10785/K06454/K06751	3	Decreased/Decreased/Increased	2/1
mmu04360	Axon guidance	3/59	242/10484	0.155128	0.60805	ENSMUSG00000027716/ENSMUSG00000027716/ENSMUSG00000032128/ENSMUSG00000032128/ENSMUSG00000032128/ENSMUSG00000034684	K04966/K04969/K06753/K06754/K06755/K06840	3	Decreased/Decreased/Decreased/Decreased/Decreased/Decreased	6/0
mmu05146	Amoebiasis	3/59	261/10484	0.181282	0.60805	ENSMUSG00000052374/ENSMUSG00000044734/ENSMUSG00000076617	K05699/K13963/K06856	3	Decreased/Decreased/Decreased	3/0
mmu05169	Epstein-Barr virus infection	3/59	456/10484	0.476615	0.718713	ENSMUSG00000076498/ENSMUSG00000076617/ENSMUSG00000091705	K10785/K06856/K06751	3	Decreased/Decreased/Increased	2/1
mmu04261	Adrenergic signaling in cardiomyocytes	3/59	204/10484	0.107163	0.60805	ENSMUSG00000026418/ENSMUSG00000028464/ENSMUSG00000028464/ENSMUSG00000028464/ENSMUSG00000028464/ENSMUSG00000046480	K12044/K09290/K10373/K10374/K10375/K04848	3	Decreased/Decreased/Decreased/Decreased/Decreased/Decreased	6/0
mmu04141	Protein processing in endoplasmic reticulum	3/59	206/10484	0.109519	0.60805	ENSMUSG00000081984/ENSMUSG00000090877/ENSMUSG00000091971	K09508/K03283/K03283	3	Decreased/Increased/Increased	1/2
mmu04145	Phagosome	3/59	332/10484	0.287021	0.648082	ENSMUSG00000076617/ENSMUSG00000000555/ENSMUSG00000000555/ENSMUSG00000091705	K06856/K06484/K06487/K06751	3	Decreased/Decreased/Decreased/Increased	3/1
mmu05031	Amphetamine addiction	3/59	96/10484	0.0167111	0.269049	ENSMUSG00000000214/ENSMUSG00000061718/ENSMUSG00000021478	K00501/K15494/K04144	3	Decreased/Decreased/Decreased	3/0
mmu05412	Arrhythmogenic right ventricular cardiomyopathy	3/59	101/10484	0.0191114	0.279721	ENSMUSG00000020354/ENSMUSG00000020354/ENSMUSG00000052374/ENSMUSG00000000555/ENSMUSG00000000555/ENSMUSG00000000555	K12563/K12564/K21073/K06484/K06487/K06584	3	Increased/Increased/Decreased/Decreased/Decreased/Decreased	4/2
mmu04014	Ras signaling pathway	3/59	352/10484	0.318003	0.648082	ENSMUSG00000028072/ENSMUSG00000028072/ENSMUSG00000076498/ENSMUSG00000090291	K03176/K04360/K10785/K19613	3	Decreased/Decreased/Decreased/Decreased	4/0
mmu05330	Allograft rejection	3/59	216/10484	0.121599	0.60805	ENSMUSG00000076498/ENSMUSG00000076617/ENSMUSG00000091705	K10785/K06856/K06751	3	Decreased/Decreased/Increased	2/1
mmu05020	Prion disease	3/59	317/10484	0.26398	0.648082	ENSMUSG00000090877/ENSMUSG00000091971/ENSMUSG00000064360	K03283/K03283/K03880	3	Increased/Increased/Increased	0/3
mmu04144	Endocytosis	3/59	326/10484	0.277778	0.648082	ENSMUSG00000090877/ENSMUSG00000091971/ENSMUSG00000091705	K03283/K03283/K06751	3	Increased/Increased/Increased	0/3
mmu04919	Thyroid hormone signaling pathway	3/59	189/10484	0.0901677	0.60805	ENSMUSG00000030230/ENSMUSG00000030230/ENSMUSG00000019768/ENSMUSG00000000555	K05857/K05861/K08550/K06487	3	Increased/Increased/Increased/Decreased	1/3
mmu04530	Tight junction	3/59	255/10484	0.17289	0.60805	ENSMUSG00000052374/ENSMUSG00000021108/ENSMUSG00000047109	K05699/K18050/K06087	3	Decreased/Decreased/Decreased	3/0
mmu05310	Asthma	2/59	181/10484	0.271134	0.648082	ENSMUSG00000076498/ENSMUSG00000076617	K10785/K06856	2	Decreased/Decreased	2/0
mmu04015	Rap1 signaling pathway	2/59	357/10484	0.601905	0.74238	ENSMUSG00000076498/ENSMUSG00000032259	K10785/K04145	2	Decreased/Decreased	2/0
mmu04670	Leukocyte transendothelial migration	2/59	206/10484	0.323323	0.649977	ENSMUSG00000052374/ENSMUSG00000047109	K05699/K06087	2	Decreased/Decreased	2/0
mmu03013	Nucleocytoplasmic transport	2/59	141/10484	0.188136	0.614107	ENSMUSG00000031410/ENSMUSG00000060284	K14284/K14320	2	Decreased/Decreased	2/0
mmu05134	Legionellosis	2/59	84/10484	0.0809719	0.60805	ENSMUSG00000090877/ENSMUSG00000091971	K03283/K03283	2	Increased/Increased	0/2
mmu04213	Longevity regulating pathway - multiple species	2/59	75/10484	0.0665313	0.563765	ENSMUSG00000090877/ENSMUSG00000091971	K03283/K03283	2	Increased/Increased	0/2
mmu05417	Lipid and atherosclerosis	2/59	340/10484	0.575011	0.742064	ENSMUSG00000090877/ENSMUSG00000091971	K03283/K03283	2	Increased/Increased	0/2
mmu04917	Prolactin signaling pathway	2/59	127/10484	0.160021	0.60805	ENSMUSG00000000214/ENSMUSG00000019768	K00501/K08550	2	Decreased/Increased	1/1
mmu04022	cGMP-PKG signaling pathway	2/59	221/10484	0.35426	0.663208	ENSMUSG00000027716/ENSMUSG00000021108	K04969/K18050	2	Decreased/Decreased	2/0
mmu05216	Thyroid cancer	2/59	55/10484	0.0382164	0.439488	ENSMUSG00000028072/ENSMUSG00000028464	K03176/K09290	2	Decreased/Decreased	2/0
mmu05323	Rheumatoid arthritis	2/59	271/10484	0.45329	0.718713	ENSMUSG00000076498/ENSMUSG00000076617	K10785/K06856	2	Decreased/Decreased	2/0
mmu05150	Staphylococcus aureus infection	2/59	289/10484	0.486898	0.718713	ENSMUSG00000076498/ENSMUSG00000076617	K10785/K06856	2	Decreased/Decreased	2/0
mmu05235	PD-L1 expression and PD-1 checkpoint pathway in cancer	2/59	164/10484	0.235588	0.648082	ENSMUSG00000076498/ENSMUSG00000023274	K10785/K06454	2	Decreased/Decreased	2/0
mmu04660	T cell receptor signaling pathway	2/59	199/10484	0.308765	0.648082	ENSMUSG00000076498/ENSMUSG00000023274	K10785/K06454	2	Decreased/Decreased	2/0
mmu04218	Cellular senescence	2/59	228/10484	0.368543	0.666691	ENSMUSG00000037411/ENSMUSG00000091705	K03982/K06751	2	Decreased/Increased	1/1
mmu04666	Fc gamma R-mediated phagocytosis	2/59	217/10484	0.346051	0.655461	ENSMUSG00000021108/ENSMUSG00000076617	K18050/K06856	2	Decreased/Decreased	2/0
mmu04750	Inflammatory mediator regulation of TRP channels	2/59	188/10484	0.285789	0.648082	ENSMUSG00000028072/ENSMUSG00000021108/ENSMUSG00000021108	K03176/K18050/K18051	2	Decreased/Decreased/Decreased	3/0
mmu04390	Hippo signaling pathway	2/59	203/10484	0.317092	0.648082	ENSMUSG00000045005/ENSMUSG00000037411	K02375/K03982	2	Decreased/Decreased	2/0
mmu05163	Human cytomegalovirus infection	2/59	346/10484	0.584647	0.74238	ENSMUSG00000000555/ENSMUSG00000091705	K06487/K06751	2	Decreased/Increased	1/1
mmu05415	Diabetic cardiomyopathy	2/59	288/10484	0.485063	0.718713	ENSMUSG00000026418/ENSMUSG00000064360	K12044/K03880	2	Decreased/Increased	1/1
mmu05014	Amyotrophic lateral sclerosis	2/59	462/10484	0.740402	0.800031	ENSMUSG00000031410/ENSMUSG00000064360	K14284/K03880	2	Decreased/Increased	1/1
mmu04672	Intestinal immune network for IgA production	2/59	200/10484	0.310849	0.648082	ENSMUSG00000076498/ENSMUSG00000076617	K10785/K06856	2	Decreased/Decreased	2/0
mmu04064	NF-kappa B signaling pathway	2/59	280/10484	0.470247	0.718713	ENSMUSG00000076498/ENSMUSG00000076617	K10785/K06856	2	Decreased/Decreased	2/0
mmu04810	Regulation of actin cytoskeleton	2/59	351/10484	0.592558	0.74238	ENSMUSG00000052374/ENSMUSG00000000555/ENSMUSG00000000555/ENSMUSG00000000555	K05699/K06484/K06487/K06584	2	Decreased/Decreased/Decreased/Decreased	4/0
mmu04072	Phospholipase D signaling pathway	2/59	290/10484	0.488728	0.718713	ENSMUSG00000076617/ENSMUSG00000023827	K06856/K13523	2	Decreased/Decreased	2/0
mmu00564	Glycerophospholipid metabolism	2/59	121/10484	0.148238	0.60805	ENSMUSG00000021919/ENSMUSG00000023827	K00623/K13523	2	Decreased/Decreased	2/0
mmu05226	Gastric cancer	2/59	224/10484	0.360395	0.666691	ENSMUSG00000045005/ENSMUSG00000017491	K02375/K08528	2	Decreased/Decreased	2/0
mmu05203	Viral carcinogenesis	2/59	302/10484	0.510386	0.722756	ENSMUSG00000052374/ENSMUSG00000091705	K05699/K06751	2	Decreased/Increased	1/1
mmu05222	Small cell lung cancer	2/59	133/10484	0.171975	0.60805	ENSMUSG00000017491/ENSMUSG00000000555	K08528/K06487	2	Decreased/Decreased	2/0
mmu04260	Cardiac muscle contraction	2/59	107/10484	0.121551	0.60805	ENSMUSG00000026418/ENSMUSG00000028464/ENSMUSG00000028464/ENSMUSG00000028464/ENSMUSG00000028464	K12044/K09290/K10373/K10374/K10375	2	Decreased/Decreased/Decreased/Decreased/Decreased	5/0
mmu04540	Gap junction	2/59	115/10484	0.136651	0.60805	ENSMUSG00000032259/ENSMUSG00000021478	K04145/K04144	2	Decreased/Decreased	2/0
mmu04350	TGF-beta signaling pathway	2/59	129/10484	0.163988	0.60805	ENSMUSG00000066652/ENSMUSG00000021765	K04668/K04661	2	Increased/Decreased	1/1
mmu04814	Motor proteins	2/59	203/10484	0.317092	0.648082	ENSMUSG00000026418/ENSMUSG00000026418/ENSMUSG00000028464/ENSMUSG00000028464/ENSMUSG00000028464/ENSMUSG00000028464	K10371/K12044/K09290/K10373/K10374/K10375	2	Decreased/Decreased/Decreased/Decreased/Decreased/Decreased	6/0
mmu05332	Graft-versus-host disease	2/59	123/10484	0.152146	0.60805	ENSMUSG00000076498/ENSMUSG00000091705	K10785/K06751	2	Decreased/Increased	1/1
mmu05143	African trypanosomiasis	2/59	146/10484	0.198345	0.614107	ENSMUSG00000031551/ENSMUSG00000076617	K00463/K06856	2	Decreased/Decreased	2/0
mmu04270	Vascular smooth muscle contraction	2/59	186/10484	0.281603	0.648082	ENSMUSG00000037166/ENSMUSG00000021108/ENSMUSG00000021108	K12328/K18050/K18051	2	Decreased/Decreased/Decreased	3/0
mmu05010	Alzheimer disease	2/59	456/10484	0.733718	0.798167	ENSMUSG00000045005/ENSMUSG00000064360	K02375/K03880	2	Decreased/Increased	1/1
mmu03040	Spliceosome	2/59	189/10484	0.287881	0.648082	ENSMUSG00000090877/ENSMUSG00000091971	K03283/K03283	2	Increased/Increased	0/2
mmu05142	Chagas disease	2/59	188/10484	0.285789	0.648082	ENSMUSG00000037411/ENSMUSG00000076498	K03982/K10785	2	Decreased/Decreased	2/0
mmu04371	Apelin signaling pathway	2/59	175/10484	0.258572	0.648082	ENSMUSG00000037411/ENSMUSG00000021108	K03982/K18050	2	Decreased/Decreased	2/0
mmu05340	Primary immunodeficiency	2/59	146/10484	0.198345	0.614107	ENSMUSG00000023274/ENSMUSG00000076617	K06454/K06856	2	Decreased/Decreased	2/0
mmu05224	Breast cancer	2/59	177/10484	0.262758	0.648082	ENSMUSG00000045005/ENSMUSG00000019768	K02375/K08550	2	Decreased/Increased	1/1
mmu04510	Focal adhesion	2/59	313/10484	0.529722	0.722756	ENSMUSG00000052374/ENSMUSG00000000555/ENSMUSG00000000555/ENSMUSG00000000555	K05699/K06484/K06487/K06584	2	Decreased/Decreased/Decreased/Decreased	4/0
mmu05145	Toxoplasmosis	2/59	133/10484	0.171975	0.60805	ENSMUSG00000090877/ENSMUSG00000091971	K03283/K03283	2	Increased/Increased	0/2
mmu04658	Th1 and Th2 cell differentiation	2/59	158/10484	0.223107	0.648082	ENSMUSG00000076498/ENSMUSG00000023274	K10785/K06454	2	Decreased/Decreased	2/0
mmu04940	Type I diabetes mellitus	2/59	133/10484	0.171975	0.60805	ENSMUSG00000076498/ENSMUSG00000091705	K10785/K06751	2	Decreased/Increased	1/1
mmu01522	Endocrine resistance	1/59	132/10484	0.527469	0.722756	ENSMUSG00000019768	K08550	1	Increased	0/1
mmu04310	Wnt signaling pathway	1/59	201/10484	0.681884	0.773122	ENSMUSG00000045005	K02375	1	Decreased	1/0
mmu04664	Fc epsilon RI signaling pathway	1/59	176/10484	0.632733	0.749044	ENSMUSG00000076617	K06856	1	Decreased	1/0
mmu05171	Coronavirus disease - COVID-19	1/59	435/10484	0.918516	0.918516	ENSMUSG00000076617	K06856	1	Decreased	1/0
mmu04613	Neutrophil extracellular trap formation	1/59	348/10484	0.864296	0.880707	ENSMUSG00000076617	K06856	1	Decreased	1/0
mmu00600	Sphingolipid metabolism	1/59	86/10484	0.385733	0.682452	ENSMUSG00000079434	K12357	1	Decreased	1/0
mmu04115	p53 signaling pathway	1/59	89/10484	0.396132	0.685776	ENSMUSG00000037411	K03982	1	Decreased	1/0
mmu04726	Serotonergic synapse	1/59	179/10484	0.639004	0.750946	ENSMUSG00000070687	K04153	1	Decreased	1/0
mmu03266	Virion - Herpesvirus	1/59	17/10484	0.0915481	0.60805	ENSMUSG00000000555	K06484	1	Decreased	1/0
mmu00350	Tyrosine metabolism	1/59	45/10484	0.224691	0.648082	ENSMUSG00000000214	K00501	1	Decreased	1/0
mmu00561	Glycerolipid metabolism	1/59	80/10484	0.364406	0.666691	ENSMUSG00000023827	K13523	1	Decreased	1/0
mmu04722	Neurotrophin signaling pathway	1/59	167/10484	0.613271	0.74238	ENSMUSG00000028072/ENSMUSG00000028072/ENSMUSG00000028072	K03176/K04360/K05101	1	Decreased/Decreased/Decreased	3/0
mmu05231	Choline metabolism in cancer	1/59	127/10484	0.513774	0.722756	ENSMUSG00000023945	K14387	1	Decreased	1/0
mmu04066	HIF-1 signaling pathway	1/59	164/10484	0.606561	0.74238	ENSMUSG00000037411	K03982	1	Decreased	1/0
mmu05160	Hepatitis C	1/59	242/10484	0.748854	0.80377	ENSMUSG00000047109	K06087	1	Decreased	1/0
mmu00380	Tryptophan metabolism	1/59	63/10484	0.299948	0.648082	ENSMUSG00000031551	K00463	1	Decreased	1/0
mmu05221	Acute myeloid leukemia	1/59	95/10484	0.416411	0.705708	ENSMUSG00000017491	K08527	1	Decreased	1/0
mmu05207	Chemical carcinogenesis - receptor activation	1/59	292/10484	0.811993	0.848902	ENSMUSG00000019768	K08550	1	Increased	0/1
mmu04961	Endocrine and other factor-regulated calcium reabsorption	1/59	83/10484	0.375159	0.671118	ENSMUSG00000019768	K08550	1	Increased	0/1
mmu05032	Morphine addiction	1/59	102/10484	0.439226	0.714297	ENSMUSG00000021478	K04144	1	Decreased	1/0
mmu04070	Phosphatidylinositol signaling system	1/59	101/10484	0.436021	0.714297	ENSMUSG00000030230/ENSMUSG00000030230	K05857/K05861	1	Increased/Increased	0/2
mmu00760	Nicotinate and nicotinamide metabolism	1/59	53/10484	0.259073	0.648082	ENSMUSG00000032456	K06210	1	Decreased	1/0
mmu04662	B cell receptor signaling pathway	1/59	209/10484	0.6962	0.778391	ENSMUSG00000076617	K06856	1	Decreased	1/0
mmu04742	Taste transduction	1/59	132/10484	0.527469	0.722756	ENSMUSG00000070687	K04153	1	Decreased	1/0
mmu05016	Huntington disease	1/59	382/10484	0.888763	0.894317	ENSMUSG00000064360	K03880	1	Increased	0/1
mmu03260	Virion - Human immunodeficiency virus	1/59	26/10484	0.136626	0.60805	ENSMUSG00000023274	K06454	1	Decreased	1/0
mmu03008	Ribosome biogenesis in eukaryotes	1/59	93/10484	0.409727	0.701767	ENSMUSG00000031410	K14284	1	Decreased	1/0
mmu00190	Oxidative phosphorylation	1/59	146/10484	0.563829	0.742064	ENSMUSG00000064360	K03880	1	Increased	0/1
mmu05164	Influenza A	1/59	267/10484	0.782666	0.827529	ENSMUSG00000031410	K14284	1	Decreased	1/0
mmu03015	mRNA surveillance pathway	1/59	128/10484	0.516543	0.722756	ENSMUSG00000031410	K14284	1	Decreased	1/0
mmu05144	Malaria	1/59	130/10484	0.522037	0.722756	ENSMUSG00000076498	K10785	1	Decreased	1/0
mmu04610	Complement and coagulation cascades	1/59	141/10484	0.551171	0.733376	ENSMUSG00000037411	K03982	1	Decreased	1/0
mmu04723	Retrograde endocannabinoid signaling	1/59	167/10484	0.613271	0.74238	ENSMUSG00000064360	K03880	1	Increased	0/1
mmu00790	Folate biosynthesis	1/59	46/10484	0.229073	0.648082	ENSMUSG00000000214	K00501	1	Decreased	1/0
mmu05225	Hepatocellular carcinoma	1/59	213/10484	0.703119	0.780705	ENSMUSG00000045005	K02375	1	Decreased	1/0
mmu04930	Type II diabetes mellitus	1/59	71/10484	0.331044	0.649977	ENSMUSG00000021108	K18050	1	Decreased	1/0
mmu04114	Oocyte meiosis	1/59	139/10484	0.546007	0.733376	ENSMUSG00000030230	K05861	1	Increased	0/1
mmu04744	Phototransduction	1/59	35/10484	0.179503	0.60805	ENSMUSG00000020599	K13765	1	Decreased	1/0
mmu05152	Tuberculosis	1/59	356/10484	0.87049	0.88144	ENSMUSG00000076617	K06856	1	Decreased	1/0
mmu05321	Inflammatory bowel disease	1/59	121/10484	0.496824	0.720618	ENSMUSG00000076498	K10785	1	Decreased	1/0
mmu04512	ECM-receptor interaction	1/59	109/10484	0.461163	0.718713	ENSMUSG00000000555/ENSMUSG00000000555/ENSMUSG00000000555	K06484/K06487/K06584	1	Decreased/Decreased/Decreased	3/0
mmu04071	Sphingolipid signaling pathway	1/59	164/10484	0.606561	0.74238	ENSMUSG00000021108	K18050	1	Decreased	1/0
mmu03250	Viral life cycle - HIV-1	1/59	73/10484	0.338604	0.655461	ENSMUSG00000023274	K06454	1	Decreased	1/0
mmu04520	Adherens junction	1/59	188/10484	0.657192	0.752654	ENSMUSG00000052374	K05699	1	Decreased	1/0
mmu04934	Cushing syndrome	1/59	228/10484	0.727713	0.798167	ENSMUSG00000045005	K02375	1	Decreased	1/0
mmu05217	Basal cell carcinoma	1/59	71/10484	0.331044	0.649977	ENSMUSG00000045005	K02375	1	Decreased	1/0
mmu05017	Spinocerebellar ataxia	1/59	183/10484	0.647202	0.752654	ENSMUSG00000027716	K04966	1	Decreased	1/0
mmu05133	Pertussis	1/59	119/10484	0.491046	0.718713	ENSMUSG00000000555	K06484	1	Decreased	1/0
mmu04721	Synaptic vesicle cycle	1/59	89/10484	0.396132	0.685776	ENSMUSG00000100241	K14636	1	Decreased	1/0
mmu05167	Kaposi sarcoma-associated herpesvirus infection	1/59	301/10484	0.821568	0.853371	ENSMUSG00000091705	K06751	1	Increased	0/1
mmu05418	Fluid shear stress and atherosclerosis	1/59	229/10484	0.729279	0.798167	ENSMUSG00000000555	K06487	1	Decreased	1/0
mmu05100	Bacterial invasion of epithelial cells	1/59	175/10484	0.630619	0.749044	ENSMUSG00000000555	K06484	1	Decreased	1/0
mmu05208	Chemical carcinogenesis - reactive oxygen species	1/59	308/10484	0.828683	0.855243	ENSMUSG00000064360	K03880	1	Increased	0/1
mmu04931	Insulin resistance	1/59	151/10484	0.576137	0.742064	ENSMUSG00000021108	K18050	1	Decreased	1/0
mmu04714	Thermogenesis	1/59	270/10484	0.78641	0.827529	ENSMUSG00000064360	K03880	1	Increased	0/1
mmu00511	Other glycan degradation	1/59	29/10484	0.151157	0.60805	ENSMUSG00000079434	K12357	1	Decreased	1/0
mmu00562	Inositol phosphate metabolism	1/59	74/10484	0.342352	0.655461	ENSMUSG00000030230/ENSMUSG00000030230	K05857/K05861	1	Increased/Increased	0/2
mmu04650	Natural killer cell mediated cytotoxicity	1/59	247/10484	0.756006	0.806073	ENSMUSG00000076617	K06856	1	Decreased	1/0
mmu04916	Melanogenesis	1/59	119/10484	0.491046	0.718713	ENSMUSG00000045005	K02375	1	Decreased	1/0
mmu04060	Cytokine-cytokine receptor interaction	1/59	342/10484	0.85946	0.880707	ENSMUSG00000023274	K06454	1	Decreased	1/0
mmu05140	Leishmaniasis	1/59	189/10484	0.659157	0.752654	ENSMUSG00000076617	K06856	1	Decreased	1/0
mmu04068	FoxO signaling pathway	1/59	167/10484	0.613271	0.74238	ENSMUSG00000017868	K13303	1	Decreased	1/0
mmu04925	Aldosterone synthesis and secretion	1/59	140/10484	0.548596	0.733376	ENSMUSG00000021108	K18050	1	Decreased	1/0
mmu04210	Apoptosis	1/59	208/10484	0.694446	0.778391	ENSMUSG00000028072	K03176	1	Decreased	1/0
mmu05230	Central carbon metabolism in cancer	1/59	100/10484	0.432799	0.714297	ENSMUSG00000028072/ENSMUSG00000028072	K03176/K05101	1	Decreased/Decreased	2/0
mmu05223	Non-small cell lung cancer	1/59	97/10484	0.423021	0.709442	ENSMUSG00000017491	K08528	1	Decreased	1/0
mmu04974	Protein digestion and absorption	1/59	148/10484	0.568794	0.742064	ENSMUSG00000028197	K19721	1	Decreased	1/0
mmu04150	mTOR signaling pathway	1/59	189/10484	0.659157	0.752654	ENSMUSG00000045005	K02375	1	Decreased	1/0
