# Supplementary material for: Unraveling the mechanisms of propofol-induced psychological dependence: a multi-omics approach linked to gut microbiota in hippocampal function
Source: Front Med (Lausanne). 2025 Apr 3;12:1539467. doi: 10.3389/fmed.2025.1539467 (PMC12005058; doi:10.3389/fmed.2025.1539467)
Supplement: Supplementary file 1 [file Data_Sheet_1.zip › raw data/transcriptome sequencing/Saline vs Alcohol GO圈图.xlsx]

## Sheet: Sheet1
ID	classification	pvalue	all	up_gene	down_gene
GO:0051179	Biological Process	0.012959	199	4	80
GO:0051234	Biological Process	0.00388878	199	4	66
GO:0006810	Biological Process	0.00342598	199	4	64
GO:0007399	Biological Process	0.045777	199	6	45
GO:0003008	Biological Process	0.00128488	199	3	47
GO:0048584	Biological Process	0.00694702	199	3	44
GO:0009605	Biological Process	0.0386307	199	2	45
GO:0022008	Biological Process	0.0127168	199	4	40
GO:0048699	Biological Process	0.0146888	199	4	38
GO:1901700	Biological Process	0.00309313	199	2	39
GO:0005575	Cellular Component	0.0142844	199	14	181
GO:0016020	Cellular Component	0.000398385	199	8	109
GO:0071944	Cellular Component	7.80076e-07	199	7	94
GO:0005886	Cellular Component	9.81363e-06	199	7	88
GO:0012505	Cellular Component	0.0185109	199	4	66
GO:0005576	Cellular Component	0.000462488	199	3	45
GO:0031982	Cellular Component	0.0392736	199	3	39
GO:0031410	Cellular Component	0.0352365	199	3	37
GO:0097708	Cellular Component	0.0368499	199	3	37
GO:0098588	Cellular Component	0.00433461	199	2	32
GO:0003674	Molecular Function	0.225607	199	11	159
GO:0005102	Molecular Function	0.00011324	199	4	37
GO:0046983	Molecular Function	0.00727257	199	4	29
GO:0044877	Molecular Function	0.00123352	199	2	28
GO:0005215	Molecular Function	0.000827909	199		27
GO:0022857	Molecular Function	0.000332159	199		25
GO:0015075	Molecular Function	7.94727e-05	199		24
GO:0015318	Molecular Function	0.000241775	199		22
GO:0008324	Molecular Function	0.00145757	199		17
GO:0022890	Molecular Function	0.00126027	199		16
