# Supplementary material for: Unraveling the mechanisms of propofol-induced psychological dependence: a multi-omics approach linked to gut microbiota in hippocampal function
Source: Front Med (Lausanne). 2025 Apr 3;12:1539467. doi: 10.3389/fmed.2025.1539467 (PMC12005058; doi:10.3389/fmed.2025.1539467)
Supplement: Supplementary file 1 [file Data_Sheet_1.zip › raw data/transcriptome sequencing/Saline vs Propofol GO圈图.xlsx]

## Sheet: Sheet1
ID	classification	pvalue	all	up_gene	down_gene
GO:0007154	Biological Process	0.0121009	111	9	42
GO:0023052	Biological Process	0.0109314	111	9	41
GO:0051179	Biological Process	0.0326375	111	11	37
GO:0048869	Biological Process	0.0104466	111	9	37
GO:0030154	Biological Process	0.0116407	111	9	36
GO:0065009	Biological Process	0.0022752	111	8	30
GO:0010033	Biological Process	0.00464099	111	10	28
GO:0032879	Biological Process	0.0120063	111	8	26
GO:0048468	Biological Process	0.013997	111	5	25
GO:0000003	Biological Process	0.0120235	111	8	22
GO:0005575	Cellular Component	0.0544335	111	21	88
GO:0071944	Cellular Component	0.0168387	111	10	39
GO:0005886	Cellular Component	0.01486	111	10	38
GO:0005576	Cellular Component	0.00160556	111	6	23
GO:0043005	Cellular Component	0.00856392	111	5	16
GO:0036477	Cellular Component	0.00923474	111	5	12
GO:0045202	Cellular Component	0.00333689	111	5	12
GO:0043025	Cellular Component	0.00118099	111	5	11
GO:0099512	Cellular Component	7.16533e-05	111	3	13
GO:0099081	Cellular Component	7.87554e-05	111	3	13
GO:0003674	Molecular Function	0.211509	111	19	77
GO:0005102	Molecular Function	3.55131e-05	111	8	20
GO:0043167	Molecular Function	0.0387895	111	7	18
GO:0098772	Molecular Function	0.00649016	111	4	17
GO:0038023	Molecular Function	0.0102616	111	4	16
GO:0060089	Molecular Function	0.0107231	111	4	16
GO:0046983	Molecular Function	0.0480049	111	3	15
GO:0004888	Molecular Function	0.0239912	111	2	15
GO:0044877	Molecular Function	0.0230237	111	3	13
GO:0004930	Molecular Function	5.05889e-05	111	2	11
